# Supplementary material for: Characterization of long non-coding RNA transcriptome in high-energy diet induced nonalcoholic steatohepatitis minipigs
Source: Sci Rep. 2016 Jul 28;6:30709. doi: 10.1038/srep30709 (PMC4964571; doi:10.1038/srep30709)
Supplement: Supplementary Table S6 [file srep30709-s3.xlsx]

## Sheet: Sheet1
>TCONS_00000005
GTCGGGCCGCTCCGGTGACGGCCGAAGCGCGCCGGGTGGGGGCCGGTTTTGTTGGAGGGTCTGGAGGCCAGTGGTGCCGGCAGCAAGGAAGGCGCGGCCGGGAACCCAAGACGTCGTCAGCGGAGACTGCGGGCTCCCTGCCGGTCCCCGGCCTCAGTTTCCCGAGGTTCCGATGGCGGCAGTGACGCAGACAGACTCAGCTCAGGTGAATAACGGGAGCCCCAGGCCCCCAACCGCCCTGATGCCTCCTCCATGGTCCCGAGTCCCGACCGAGGGAGGCACTTTTTCTGGACGTTTTATTTTCCC
>TCONS_00000043
ggcaaagaaatgaaATCCTTTGCCGTCCTGGCTACCTAGGGAAATTTACTAAGATTCTGGTGAAGGTCCTCTTCCTCTGATGACATGGAGGTCTTCTCTTTGTAAAGAACTGCTGGCAACAGAGGCTTTTTGTAAACAGAATTCAGGAGGGAACTATGTCGTGATGGTGCGACTCTGAGCCTAGCATTCACTGAATGGCTGCCCTGCCGCAGGTCAGCCCAGAGACAGGGGCGGCATTTATCAAATCTGAAAGCCAAGGGCGAGGGAGTTCCAGAGCAGAGGAGGCCAACTATGCAAGTGACAGCCACTCTGCAAACATTAGGTGGGAGGTGCCAAGCTCAAGGCCAGAAGAAGGTTTAGGACTCAGTGGCTCACAGTGAAGTGAACTGCAGCACAGGA…
>TCONS_00000096
gtttttaagaaaaacaggCTCAGAGTTTTCAGTTAACGTCTCTTGCTTCCCCCAAAACAAGACGATTCGACCCCGTACCCTTCCCGTGGAAACCTCAACCTCAATGGAAAGACGGTCTCAGGCAGCAGTATTTGGGAAAAGGAATTGGAAGATGTGGCCAGAACACAGATGCTAATACTCAGCCAAGTTCAGGCCTTCTTTTGTCCTCCATCTGGCCTCCATGATTTGACTCTCCAACCTCTCTGGCAGAGAAGCTCACTGCAAACTCTGCTGAAAGCCAGGGGTCCACTCCCTCTATTGTCTCCACCTCCGTGCTGACTTTGGCCTTTGGGGTGTGATGGGCCTGGGGCAATGCAGAGGCTCCTAAGCCGGGTCCAAGCTTCAATGCAGAAACAGTTC…
>TCONS_00000197
GCCAGTATTTCAATCTAGTGTGTTGCTAACTACTATTGAAGTTCTGCATAAGAGTTCATTTCTAATTTGCTTATCAAATCAATGGACACAGGCAGTGAATGCTCTAACCCAGCCGAGAAAGAAGGCATAAGCTTCAGAGAAAGTCCCAAGAGGAAAAGAGTAAGAGATTTATTCACACAGAGATTGTTCAAAGTGGAGCCACCCAGTAAAAGGGCTCT
>TCONS_00000269
ATGGCAAGAGTATCTTCTTGATGCTCTTTTGAGTAGGTCATTGaatctttttttactttatggaGCAGTGAGAAATGCATGAAGGATTTTGAATTGAGAGAGGCTCCCTTACATGTATATCTGGGAATTGGCATTTAGAGTCCATAAAATAAATCGGcagtgaatgttttatttaccTGTTAGGATCTCAGCTAGATCATCAAACTGCACATTGCCAGATATAGTGAAAAACACTTAATGGCGCAGAAATGGAGTGGAAAGGATTGCATCAGAAATATCTATGTGCCCGTCTCACGAGGATTTTAATGTCCCATAAAATACCTGCATGTATGATGTAGAAGCAAAAGTTATTTGGGAAGTAAAGGTGGCACAGTTATGCTGTCACAGTTATGCTTTCGT…
>TCONS_00000330
CTCCCCAGCCTCCAATCTGGCCAAGAATACCTCTGAGAGGGAAGTTGAGGGGCTTGAAAGAGTGAGCAGATGAGAGGACCCTAACAGTGTGAGATGAAGATCCACAGAAATGCATCCTTCCAGGCACTTGCACAGCCTACTTCAAACAGACAGCCTTGTGGGGTTGGAACATGGGTTTCTCTGACTACGACTTCTGGGGCCCCAGAAGCAAGGATTTCACACTCTTCCTAACCTTGAATATAAACCAGTGGGGGGAAACGTTGCTACAAATCACACCTTCTTTCTTGAAAGAGTTGACCTGGTGGGTAGGTTTCTGGATATAAGAAGGTTGGATGGGAGAATAGAGGAAAAACACCCTGGGAAGATTTGAATACTCATTCGGCTGGGCAGAGAGGAAG
>TCONS_00000343
GCCGAGCGGAGGAAACTGCCCGCCTAGGACCGAGCAGGCCCAGAGGCCACGCGCTTTTCTTCCCCAGGCGGAAAGCGGGAGAATTCGTCGCTTTGGACGTGACCGCCCTGGCTTAAGCTATGACCCTCTTTTCTGGATCTGATAAGGGCACTGCCTGTCAGAAGGCGGATTTGTGTGGTGATGAGTCATAGGTAGCCTTAAAGGTCAAGTCCCTTCTCAACCTACTGTTGTGCCCTCAGCCTGGTGCCCTGTCCAAAAATGATCATTTTGGAATAAgaccaaagaaatcaaaatggTAAGATTATTACAGAAAGTGTGATTCTAGTC
>TCONS_00000355
GGTTTCTAGAACCTATGTTCCAGGGGAAAAACTGTCTAAAACCTGCAAGTACTCATTTGTAGAACATTTAATTGCATTACTTTGTTAACAAAGTGTATTTTTGGAGGTAAACACCAATCAGCTACAAGTATGCTTCAGGCCCAAGAGAATTGAGGTTAGGATGTCAAGGCTGAAGGATGCCTTTTGTAGCAAAACACATCTCTCTAGGCAGGATGGAATTTCTTACTGAAATGTTGGAGATAGACCATGGCATGAAGTTTACCTATCACTTAGGAATTTTTACAAACATCATAGTTCAAGAATGCAAAATTTTAAGCAAAGCCTTGTGATTTTGGTAATATTATGAATCAAACAATGACTCCTGTAAGAACAAGCTTTATGACTAATGTGGTGctttct…
>TCONS_00000450
AAATTAATGGTGTACATGCTCACAGTCTTTGCATAGACTGCCTACCAGCAATGCATGCAGCTGTGTCAGCGTATAGGACTCTGTGCTACAACAGCTGATTCAATGAAATCAATAGACATTGTTGCTAACCTACCACCCTTGTTACAGgaggaaaaaaaatcaaacaaggaAAAACGTGAAAAGGAGGAATTAATGAGACATTTGGAGTCAGATTTTAATGGTACAAAGGCCAAGAATATCAGAGGTATGCCTTTTGCTTTCACGATTATAACTTGACAGGATTTTAGGATGTTGTTACTGAAGCAAACttcagaagaagaaaggaaaatgcatacatttaagaaaatgtgtTATAGCAGGTTAAGGCAAACACAGCACAGTCAGTATTAAGCACTGTCC…
>TCONS_00000622
ttcatttagaGTCTCtcttcctgaaaaagaacaaagctattAAATGAGATTAACATTAATGTGTAGAGCTCTCAGGTAAACTCTTCCACCTTAAAAGGAAATCTGATGACCACTAAATTGAAGAGTGTTGAAGATGGTAAGATGGAGTGGGTgttgtaaataatttttctgaGAAGGACACACATATACTTCTGTATTTTCTGTGCCTTATTCCTGGTAAacatcagaaaccatggagagGAATATAGCAGATCTGTTTGGATGACAGCCATGGCCAAACCACagatatgttttctttatttgacCGCC
>TCONS_00000648
AAAACACAGAGCCCTCGTGCTGGGAGGGGATTAGGCAAGCTTCCTAGTGCAATGAGCAGTAGGTGAACCATAcagaatggccatttttatggGTCAAAACAGTTCAATATTGGCAATTTTACAGAGTTCCCAGAATCACGGCTGATTGAGCAACCACACTCAGTTCTGACTCAACTGGCCAACCTTTAGTTCATACTTCCCTCTGTGCTTCAGGAAGATTCGAGAGGGACTCAGATGCCCTGCCAGATTCTAAAACAGCCCCCGAGTCAGGGGTTTTCCCGGGACTCTGAGCGTGACCTCAGGACGGCAGGAAAACAGCATTGCCCTGGGTTGCAGTCGGTTCAGTTACGAGCCCGAGGAAGGAGCACCAGCCCCCGGCTCAGCCGTGATCTGGGCTGT…
>TCONS_00000649
GGAAGATTCGAGAGGGACTCAGATGCCCTGCCAGATTCTAAAACAGCCCCCGAGTCAGGGGTTTTCCCGGGACTCTGAGCGTGACCTCAGGACGGCAGGAAAACAGCATTGCCCTGGGTTGCAGTCGGTTCAGTTACGAGCCCGAGGAAGGAGCACCAGCCCCCGGCTCAGCCGTGATCTGGGCTGTCTCCAACATTTTGATACAAGAGACGATGCTGCTAAGACTATTCTCCCACATCCCGAGGAGAAGAATTGCTGTTTCACAGGTACATCACTCTCCCCTGACAGAAATCCAGCCCCTGTTGACCTCAGAGATGCCTGAATCCAGCCCTCTATGTACCAGAAGAGGCACTGAATGGGGACGGCCCTCAAGTCCTCCAACCTTCCCAAAGGACTTCA…
>TCONS_00000662
TTCTATTTTGTCCTCTCTGGTCCACCTCtcccaaaaaggaaagaattggaaatgtaaaattgaaAGAGTAAAAATGAGAATAAGTCTGAAAATGCTGGCGAAAAGAATGCCCACCACTGTAAGGCCATTGCTCTTTTACCTGCCTTTCCAGAGAGTGGAGTCCCTGAGCTTTCACCTTGTACCATACTGGCATGTGTGTGGAGGAGGTGACggtgaggagggaaagaagagatgaggaagagaaagaagtgaCCAAGAACTAAGGGCTCCTGTGCTGTCCTATAAGCTGATACTGGCAAAGTCAGCAGTGGGAGTGAAGAGGCCAGTGTGATGCTGTGAGGATGACCCTCCGCATGGGAAAGGAACTCGGCAACAAGCAGAACAGGTGCCTCATCATCG…
>TCONS_00000663
AGAGTGGGGGCGTGTGCCCCAGACAGATCCCCACTAGAACTGCTGTCTAGGCAGCACCAGGTGGGGTTCGTGGGAGTTGATCCTCGGTTAGCAGTATTCGGACTTGGGTGTTAATCCCACCGCACTTTTGAGTTCGTAGTCACAGCATCTAGCACCACCAAGCTGCCCTGGAATGGAACTTCTGCTCAGTTCTTGGAttgagggatggaggaggagtttACTTCATTCATTCTCAGGGACTCTTAACTGGTGAGAAGAATTTAGGATATTTTACCATCTGGAGTTTCTCTGCCTCACTGGTGATTTAAACTCAAACCTGCCAGTTTATGCAAGATGATAGAAAGTACCCTGTAAC
>TCONS_00000665
aaatagccaaaagtggctggtggctactgcaTTGGACAGAACAGTTATAGAAGATTTGTGTAGGTTTGTCTAGTATTTGATAGGTAGCTATTAGTtcacagtattttcttttaaaagaaaaatcttgatttattttctagAGCTTAACACCATGTTTCCTGTTCATAGATTATAAGGTGTTGACAGGGTGATGTTTTTGATCTATGTAAGGCTTTCAAGTTTTTGAGCATCTGCCTGTGAGTTTTTCATGTAGTTCATGTGGTCTTCCATTTTTAGGAGCAGTGTGGAGTGATTATGAGTCATTATGATTCtgagtaattattttaaaaatcaaatggatTTGAGCCCTTGGTGTATAAACTAATTGGAAGTCCCATGAGCTTAATCAGTACTTCTCTG…
>TCONS_00000802
ATTAAAGGCCTCTTAGAATCATGGAACTTTGCAGCAGAAGCAGCCTTTGAGAACATCTGACCTAACAGCCTGCTTTCACATAATCAGCCTCAGCTACCATGTGCCTGCACTTTCTACGTGCTGGGGCCGTGGCATTGAATACCCTCTGCTCTCTTGGACCCTTCATTTGATCTGGGGGACTCAGATAAATCACCACAACACAGCATGTGTCATGTTAGGTCGTGGTAAGTGCTGGGAAGGAAAGCAGGGTGAGGGGATCGAGCGTGACGATGGGGGTTCACTCTAGGTTTTGTTTTGGATCTGGGGTTTAGACAGATCAGTTTCTCAGCCCGTTTGTCATGAAGCCCCTCCCCAGAACTATATTGGACGTTGCCTCCTATCCCCTTCACCCATGGGATT…
>TCONS_00000816
CTCCAAATGGCCTGGGGTACTGAGGGATCACACCTACACACAAGGCTGCTGGAACGGGGGCCAAGGTGGCCTCATGGCACTTACTGGTCATCAATGATGTGCTTGCAGGAGGTGGAAACAATGTAGCCAGCTGTGGAGGCCATGACGGCTTGGACGGAGGACACGAGCctagggaggaagagggagccgTCGGTTGGGGAGAAGAGGCGCCCCTTGGCTTCTCCTCTTGATTGTCCAGTTACTGTGCTTCTCGGGTCACTCCCTGCCCATCTTTCCCCAAGGCTGCCTTGCCCGGGGCTCAGCCCCATTCAGACAGCAGTGAGCTCCTGGGTTCACCCCTTTCTCTGCCATCTTCCTCCCCTCAACTGCGGACCCTGAGTCGCCATCCCCTCAGGAGGA…
>TCONS_00000950
AAaccttttaattatatattatacagcaAATATAGAAAATTGCATAAAACGcatatataaattaatgaattttttggTGACTGCCACTCGGGTTGGGAAGTCTCGGCCAGCCGCCTGGCAGCCTTGCCACGCCCCTTCCCAATCTCAGCTCCTGCCCTGTTCGGCCCTAAGCAGTTGCGTCCTCTTGTTTCTTTGTAGTTTTATCACCTAAAGGTACACTCCTGAATAATTTAATTGTATTTGTGgggtttgttgttattgtttaatTCTCTCTTAATCTGCTTGTCCCCAcgccttttctctttcccttttctgtgtTAGGGTTAATTTGTTGAAGCTGCACAGTCTCTGTCATCAAGATTATACCAGTTGTACACATATTCCTTATTCCTGGTTTTG…
>TCONS_00001121
GGGGCACAAGGAGGAAGGGGAACTGAGCCAAACTGGAGCCAAACTCCTTGAGAATCAGGGATTCTCTTCCACTAAATCCAGAACTACAGCAAACCCCCACTGTGTGTACATCAGAATTTGGTGGGATCTTCCCAAGAGAAATTATTTCTTAGATACACTGAACGGAAGTTAAACCTAAATATTCCCTAAATGTTTAACTAAATAAAAACTGaactattaaaatatcaaatagcaAGAGTCAGACTGACATTGCGTTTTCTTTTCATCCCTGCGTAGTGTGCTTCAGGCCTGGGATTTCAGAAACGAAACTGGTAGTATTTCTCAGTCAGTCTTCAGGGGTCTGACACGAGTGTCAGTCTTAACCTCATAAAAATCCAGCGTGTTCCTTAAAGATGACTA…
>TCONS_00001125
CTCTGTGCCAGCATCAATATATATTGACTTGCAGAATCCCTATTTTAAATAAGTGTAGCTGGGTCTTAAGAAAGTCATATTGGAAACCAGTGATGTAAACTCTGCGTCTTGCATTGTTCTCCTTAATGCCCTTGAGGattgattttttgaggaaatgtTGCAGTTACAAGTGAGAATTTCTGAATCTCAGTAGTGACTGACAAGGAGACAGACAAAGCAGGAACATTCATGGATGTTAAGAAGGTAAGAGAAACGTGGCAAACTCTTAGCGCAAAGAAACACAGACGCCTGTGGCGGTGACGAGACCCAAGGCAGGGCTTTGACTGCAAGCTTCCGAGGCGTAGTCTCAGGCCAGCGGAGGCCAGCGTGCTCCCTTGGCTGTAGGCCGACAAGCAGACT…
>TCONS_00001206
GTTTGCTGAAAACATTAAAGAGGGAAATATGGGGAGGCAGCTCCCTTGAAGAATTCCATAACCAGCCTCTTCCCCCGCCAGCAAACTGCCTCTTCTAAGCTGGGCGACAGCACAGGTGGAAACAAGAGAGCAGCCGTTTGGTTGGTGGGAGCCTGAGCTGCCCTGCCCGAACCTGGAGATACTGCACAGaAAACTATCTAGAGGCTGGAGCTGAAATGTGAAGTAAATCTGTAAAATTCAAAATGACATCCATGTACTCCTGGTAAAAAGTGGAAGGAATGGGTTGCTACTTGTGTTTTGAAGCTCATCATTGTGAGAGCAGCACGGGAGTGAGGAATGGCTGCAGTACTGAACTCTTTAAGACATGAAGACATGACTTCACTGCATATAAAATGAGTC…
>TCONS_00001321
GCCGGATATAGGCCTGAAAGCGCGGCTCTCGCGAGAACTCCTGTCTCCGCCCAGCCTTCCAGCGACGCCCTTGCAGCCATATTGCTTGTGGGCAGGAACCTGAGACTGACGGCTAGAGAACCAGGCACCGCGGACTCTGCGGTCCTTGGTCTCTGACTTCGTCATCCTGGTCTGCATGACTTTCTGAGATTCTGCCCCAGTTCTTGCTTTTGGAGGAGACCAGACTCCGGCCCTGTCGGCCCGTACCGGGTGGTCTGCCACCCCACGTCCATGACTAAGCCCTAGGAAGGAGCGCCCTGCTCGCAGATCCACCCGAGGGAACGAACGTCGGGGACCTGTCTACCCGCAAAGCAAGTGCTGTGAAGATTGCtctgggaaaaaaggaaggatgcC
>TCONS_00001347
GCCAGCTTTCTAGTAGAATGTCTTCTTTCATTCTCATCTCCTGCTTGGTGCTTGTCCCTTTCCTGCCTCTCCTGTGACTTTCCCCCAGCCTTTTTGCCTCTGGGTCCCCTAGCCCACTCTGTGACCCTCTGCTCACTCTGCTTCATCAGCCCTCCTGAGCTGAGTGCTGGAGGATGAGCTGTGAGGAGGGGTGACTGGTCTTCACTTACCCTGTCTCTGTCCCCACGCATACTTCTTGTCAGCCTTCGATTTGGTAGTCTTCAGGTAGCACTCTGAAAAATTATGAAGTAAAGTTTGCTAGCCACCGAGGCTGGTGGCATAATACTTAGCAAATACATGCATTTGCTATGTTTAAGGCAGTGTTGTAAGAggtttacaaatattaactcatttaatccc…
>TCONS_00001367
TAAATTCAGACACACCAAAATCAACCCAAAATGTAAAAATCACCAAGGTGGACCCAGAACAATGGGGATCACATTTAAACTAGGACTAAGATTCTGTGTACGATTTTTATAACATTTGTCTTCCCGCAAAACAGAAGTAGCACTTGTTCACTGTCTCTTTTGGCACATTTTAAAAGAcgcaaataagaaaataaacatgataCGAGCCTCTCATTCTAAAAGAGCCGCTCGACTACGCACAAGGCAGAGGATAAAATCCACGCCATTTCAGGATCAAGTATGTGAAGAATGATTACGTTCAACCTGCAGAGTGTATATTATGAACGGG
>TCONS_00001406
CGGAGAGAAGGGATCTCTTCTGCGTTCGGCCCGACACTTTGCTTCTGCCTCTGTTTCCACTACTACCTGCTTCAATCAGAATTTATCATTGTCCTAGCCTCACGTCTATGGTTGAAGGATTTGTACAAGAGAGGGAAGTTCAATAggcatttttgaatgaatgtcgACCACTCCAAATTTCttcctccataattttttttctactttttacttACAGTTTTCTGTttccccttccattttttttaatctcacaagGCATTGTTCAAGTaatatttctgtttaaatgtttaaaacctCTGTTGAATGCTATTTTCAAGAAGACAGGTTTTGCCATTACTATACTGGTTTCTAAGATATGCTAAATCTtgcctccatttaaaaaaagttgcTCCCATAGTT…
>TCONS_00001510
AAGGAAAGAGGTCCTGGGGCCGATACAACACCGGGAGGCTCCGAAACGCACGCTAAGCCCCGGTGGCAGCCGGCGGGGAACAGAAAAGCTCACACCTCCCAGGGAGAAAACAGCCACCAACGTTGGAAGCGGGAGCGCAGAGGACGCAGCAGGGCCTCGGAGGCTGAAAGCAGCGCAGCAGCATGAGCGGTGGGCGCAGCGACCCCC
>TCONS_00001514
CCTTCCCCAGCTCCACCTCCAGTTGTTCCATGGGGGTTTGAGGTGTGGAGGAGGAGTCAACGGAGCTTGGTGTCTCTCTGGCTGAGGTTACGAGCCCTTTGACATCTTAAAAATCTCATCCGACCCACAAGACATCTCAGTGAAATAGGTGTTATTACTCGGACTTTTCAGAGGAAGAATCGGACCTTCAGAAAAGGAACTGAGGTTGTTCACATCACCTGTGTGTGGAGCTGAGACTGCAACAGAGCCT
>TCONS_00001576
GTCCATTCCCCTAGTTACCAAATGTGAATAGAATGAGTAGCACCTTTTGTACCCGTTGGCGGCTGTGTGGTGTTGTGTAGGGAGAAGGGCAGTAGGCGAGTAAGGGGTAATGCGTTCTCCTTTTCCACTACAGCTGCCATTTTCACTTGCTGTCTGCCTCTCTGCCCCCTTACCTAGCTTTGTACACACCTCTGGCAGCACTAACATCATGTAAATATCTATTTACTCAGCCTCCCGCCAATGTGGATTGAGTTGTCTGGGGGGTCCTATATTTGGTTATGGGTCATCTCCCTTGAACTCCATGACATATGTGCTGAGTCAAGGAAGAAATGAACCCATGGCCATTGAAACTGACTGTTTCAACTGAGACTTGTAAGTGGTGGTTGATCTAAACTGAGA…
>TCONS_00001710
gaagaaagagtgaTGTTAAAATTTTGAATTCAGAAACAGTTGCCATGTGGGGAATTGATTTTGGCTTGAAACAGGCCACCCGCTTCTCATCAGTGGCTCCTGGCAGGGTTCCCGGGCTCAGGACACGCCTCCTCCACTCATTTCCTGGGAAGTCTGTTCCTCTGAGGGCCATCTCCTCGCCCTTGCATCACACCTGGATGCGGTTTCCTTGAGCTGCTGGGTGGCGTTGCCCTGCTCCACTCACTCCACGGCTGTCTTGGCTCCAACATCCCCTGCctttcctcctgctcctgccAGCTGATGGAGAAGGGGCATTCTGAAGAGAGCAGAGGGCAGTAGCATGGGGCCGGG
>TCONS_00001796
GCTAGGCAGTTCTGAGTCTTCTAAATCTGAGAGGGCTAGAGCACATGTGCAGGGGACTGGGGGACAGACTTAGGGGGTTCCCTCACTCCCTGGCCCCCGCTGAAGTCTTATGCCAGCCCTGTGCTCTGCTTGCAGCCCCCTGACCCAGGATGAGGACAGACAGGTGGAATTGCCAGTGTAAAGGGAATTCTAAGcTGGGCGCGCAGGACAGACTCTTCGTGCGAGGAGACTTATGGGGGCGtccaccaccacccctccccagccatTCTCCTGGGAACACAGCCTGCCCTTGGGGAGAGCTCCTGCCTGCCAGGACTAGACCAGAGCCGCCAGCCTGGGGCCCCTCCGCCCTTGACCCTCAGACTCTGGACTGACTAAAAGAGGCTGGAGGATGCCCC
>TCONS_00002687
NNCGCCTCTCCTCTCCCGGCCCAGCACCCTAAAACCTTCCCCTTCACCATCAGCCAGCTCTGCCCCTCAGCCCATCCTCGCAGCTTGGCCGCGTGGCCCAGGAGATTCTGGGCATCGTACCTGCCACCACGGGGTAGGTCTGAAAAGATGGCCATGCCCTCGCCCCATCCTAAGGTCAAGGGTGAGAACCTGTGCTGCTGCCTTGGCTCCTCGGACCAGAGGGCCTTCCTGTGCTCAGTGGGAGAGCATGGAGTCTTCCTTTAGCAGCGCTGACAGTCACCAAGGagaTGCCTTGAAAAAGGTAAGTCAGAGGCTCAGGGAGCCTGTCAGTGGTCGGAGGGAAGCTGCAGGAAAAGAGACAAGGCAGTGGTCAAGTGCAGAAGCTTCCACCAGAGGCAA…
>TCONS_00002690
NNCGCCTCTCCTCTCCCGGCCCAGCACCCTAAAACCTTCCCCTTCACCATCAGCCAGCTCTGCCCCTCAGCCCATCCTCGCAGCTTGGCCGCGTGGCCCAGGAGATTCTGGGCATCGTACCTGCCACCACGGGGTAGGTCTGagaTGCCTTGAAAAAGGTAAGTCAGAGGCTCAGGGAGCCTGTCAGTGGTCGGAGGGAAGCTGCAGGAAAAGAGACAAGGCAGTGGTCAAGTGCAGAAGCTTCCACCAGAGGCAAATCCTCGCACCTCGCCTGGGTGCTCTCTGGAGACGGGAAGAAACTGACTGACTGTAGAACAGGCAGGATGGGAATTTGGAAAGAGGCTGCTGGCTGCAGATGGAGATGGCCCTGATGGTTTGAGGTTTGGAGCTGAGTCCCCA…
>TCONS_00002700
TGGGGGAGTGGACTCCCCGAGTCACCACCAAGTACCTAGAGGTCTGGAGGCTCTGTCTATGTCTACAGGACACCTATCCCCAAAGTTCAATTCATGCTTCTGCCCGAAAGTGACAATGGTTCAATGGGTTGTACTGGGACCTTTTCTACTTGCTACTGTGGACTCTCGTTTTAGCCCCAAAGAATGTCAAGGTGAGTGTTTGAGCCTCAGCTGGACTGCAGCCGGTGGTACAGAGCCTGCTTTGGGGTGACCTGGGAATCTCGCCAGGTTTACTAACCGCCCTGTCCCTCAAGGAAGGGCCCTGCAGCTCCACTTTACTAGAACTGAGTCCATTGAATTGATCTCTGCCCTCGTGAAGCTGCCAATCTAGGAAGagattgatattttaaaagtaaacac…
>TCONS_00002703
TCAGTTTCCCCAAATGGCTGTTTTCCCTCTGTCTTCAGACCCAGAGTGGCCACTTATTATAGAGAAAATAGTAGAGTCATTACAGCCATTATCATGTGAAAAGATCAAGATCCAAATGGACTGAGGGTCCTGCACTGAGGAGAGCCCACAGGAGGActcagtgagaaggcagccatcttcaagccaggaagagagccctcaccagagCCTGACCACACTGGCACCTTAACCttggacttccaacctccagagcagtgagaaataaatgcctgttgtttaagccacccagtccatggCATTTTGCTGTAACAGCTAGAGCCGACTAAGACAGGTGACTGGATAGAAATTCCATGGATGACAGGATCTTCAGAGAAAATCTCAAGCAGAGGTGCCATGGTT…
>TCONS_00002705
NNCGCCTCTCCTCTCCCGGCCCAGCACCCTAAAACCTTCCCCTTCACCATCAGCCAGCTCTGCCCCTCAGCCCATCCTCGCAGCTTGGCCGCGTGGCCCAGGAGATTCTGGGCATCGTACCTGCCACCACGGGagaTGCCTTGAAAAAGGTAAGTCAGAGGCTCAGGGAGCCTGTCAGTGGTCGGAGGGAAGCTGCAGGAAAAGAGACAAGGCAGTGGTCAAGTGCAGAAGCTTCCACCAGAGGCAAATCCTCGCACCTCGCCTGGGTGCTCTCTGGAGACGGGAAGAAACTGACTGACTGTAGAACAGGCAGGATGGGAATTTGGAAAGAGGCTGCTGGCTGCAGATGGAGATGGCCCTGATGGTTTGAGGTTTGGAGCTGAGTCCCCACAACGGAA
>TCONS_00002727
AACTTGTGTGTGAAGTCATTCCTCATcccataaaataatttctttggagGCTTAAAGTGTTTTTGAAAGGCGTTAATACAGCTTCTTGCAGCCAGACCAATCGCTAAGGAATGATTCAGGCACGGTGATGGTTGAAGAGCTCAAGTTTTGGAGACACACATTTAAGTTCCAAAGATGTGGGTCCTTCGGCATCTCGTGCCTGGTGGAGAGGTGGAGGTGCGGCCGAGTTCGTCACACCATCATCCATCTGCTCATTTCACATGAACCGAACACCAAATACATGCCAGGCGCTACACTAAGGGAACAGTGAGATTCTGCCCCTGAGCCTGTGGTCTGGTGTGCGATACAGTTAAGAAAACAGGCAGTTTACAGTGCGGTGGGAAAAGTGTTAGTACAGGG…
>TCONS_00002732
GCCTGGGTGAATCAGGTGCTAACCCCGGAGCCTGGTCTTGCGGCTCCCCTGCCTGGGTTTTCTGAGTGCGACCGATTTAGGCAGGGTGGGGGGATTCCTGCGGCCCTGCCCCACCCACGAAGACCGAGAAGGCTCGCCGGTGGAGAAAGGTGGGCTCGGTGACTCATCTCTGGGATGACCTAACCTCCCCAACCTGGCAGAGCAGCTGTCCGGACTCAGCCCTCATACCGTGACTGTGGACGTCTAGTGTGCCCCCTTCTGATTATAAACTGGCTCTGAGCCGTCCTGGAAGACATGGGTGTCCAGTGGGCTGCTTGAAGCCATGCAGCGCAGCAGGACTGTGGGGATGGGCCCTTCGATGACCTCGCCCTTTGAAAGACCACCAATTTCCAGCCCTCC…
>TCONS_00002735
TGCCTTGACTGCCTGGGTGAATCAGGTGCTAACCCCGGAGCCTGGTCTTGCGGCTCCCCTGCCTGGGTTTTCTGAGTGCGACCGATTTAGGCAGGGTGGGGGGATTCCTGCGGCCCTGCCCCACCCACGAAGACCGAGAAGGCTCGCCGGTGGAGAAAGGTGGGCTCGGTGACTCATCTCTGGGATGACCTAACCTCCCCAACCTGGCAGAGCAGCTGTCCGGACTCAGCCCTCATACCGTGACTGTGGACGTCTAGTGTGCCCCCTTCTGATTATAAACTGGCTCTGAGCCGTCCTGGAAGACATGGGTGTCCAGTGGGCTGCTTGAAGCCATGCAGCGCAGCAGGACTGTGGGGATGGGCCCTTCGATGACCTCGCCCTTTGAAAGACCACCAATTT…
>TCONS_00002739
GCAGTCGCCGCCCTGCCTTGACTGCCTGGGTGAATCAGGTGCTAACCCCGGAGCCTGGTCTTGCGGCTCCCCTGCCTGGGTTTTCTGAGTGCGACCGATTTAGGCAGGGTGGGGGGATTCCTGCGGCCCTGCCCCACCCACGAAGACCGAGAAGGCTCGCCGGTGGAGAAAGGTGGGCTCGGTGACTCATCTCTGGGATGACCTAACCTCCCCAACCTGGCAGAGCAGCTGTCCGGACTCAGCCCTCATACCGTGACTGTGGACGTCTAGTGTGCCCCCTTCTGATTATAAACTGGCTCTGGAAGCAAGTCATCAAGCGGAGCCCACACACAGCAGGAAGCTGGGGCAGGAGGCAAGATAAAGCTGTACCTCCTGGAGGGCCAAGTGTCTGCATAACTG…
>TCONS_00002742
CTAATACTTGGTGTTCGGTGTTGTAAACTGTACTTTGGTGCCCTCAGAAAGCACTTGTGGGGTGAATGCTGAGTGACTGATCACGTGGACAATTGCTTTTCCAGGTTTCTTGGAGTCTCTGCGGAGCCCCTGGGCCAGACCCCGCTGTGAAGGCTGCAGGATCTTCCTTCCCACCAGAGCAGCTCTGGTTGAGTCCTCGGACCCACCTGGCCTCGGGCTCCCAGGAAGAGCAGAGTTGCCCCCAGGAGAGCCCGAGGGCTGAGGCCCAGCGGGAGGATGCCCACCAACCGGAGCTCTCCCCAGTGGTCCCCAACCCGGACGGCAGTGGGACATGGCAGCATGTGTGAGGCATCAGTGTCATTTGAGGACGTGACCGTGGA
>TCONS_00002745
TTTCACTTTAACTCTGTTAGAGAAGGATTTGAGCTAAGACTTCAGAGTtgtaaaggaaaaatgttttctagTCAATGGAATcctgtcaataaaataaatattttgggtATGGTAatacaaaagaggaaaattgCCCCAGGGATAGATCTCTTGGATTGAGGAAGACTGAAGAATTTGAGAACTgccaaagttattaaaatatcttaCATGCAAGCCCAATCAGCATTTTAGCTTCTTCACCAAAACATTTCAATTAATTTTCCCTACTGTGAGTTATCTCGAAATACTCCCTGAAGATAGATACTATCTTACTTGCATTTATATTTCTCTCAGTTTCCATTTGCACATGGGGCTGTTTCTAGGCCCAGCATACATACTNTTCATATTTTGTTGATCTAT…
>TCONS_00002851
GTCGAGGATGCCTGTTCTTGGATTGCGGGCAAGACACTCTCTGCGTAGGATCATCATGCCGAGCATAAACTGGACTTTCCCACTTGCCTGGCAGGAGTGAGACAGATCACTGTGTGCTAAATGAGCATCTGAGGTAAGACCCACTCTTACagatacttgatttttttcctaattaatttttcttaaatatatgtttCAGCTTCAATCACAAGCAGTATAGTGGGGGCAAATCTGTGTTAATCTGCA
>TCONS_00002985
attattattttggtagcAAAATGCACATAACATAAAGCTTACCATCTGAACCATCCCAAGGCACCACTCCGTGGTTATTAAATGCGTTCGCACTGTTGTGTAGCTGTCGCCACCATTCATCCCCGTGTTCTGTCTGTCTTGTAAAACTGAAGCTCTGTACCCATCAAGCCGTAACGCCTCGCTCCCCTCGCCCAGGCCCCGGCTCCCCCCATTCTGCTGTCTGTCGGTcatatcctcaaggttcatccaagcTGTAGCATCCAGGTCAGgattcccttccttcttcaaGGCTGAATCACATTCCCTGCTGTGGACAGACCCCTTTTTGTGTATCCGTTCATCTGcccatggacacttgggttgctgcaAATCATCTCTTTAGTTTTAAAGAGGCTCTTT…
>TCONS_00003100
cggtcccaggctaggggtcttatcggagctgtagccgccagcctacactacagccacagcaatgccagatctgagctgcgtctgcgacctacaccacagctcatggcaatgccagatccttaacccactgagcaaggccagggatcgaacccacaacctcatggttcctggtcggattcatttccactgtgcctcaatgggaactccatgccttgAACATTCTTGAACatccttatatgtatatacatgtttaCTTACATCTTGTCATAGACATACTAGAGTTTACTACACATTCACCATGAtgcctaaaatttaaaagaaaatagccaggacatggaacaAACGCAGCTTTCATGCATtcctggtggaaatgtaaaatgccacaaccactttggaaaa…
>TCONS_00003112
CAGGGTTTGAAAAGGGGCCATGAGGTTTGAAAAGTTCCAGCCAGAGGTCATACCACCCCAGGGGAAGAGGTCCTGGGCTGAGGGCAGAGGGCCCTGTTCTCACCTGTACCTGCAAGTGTGATGCTGGCTCTAGTGAGTATGTACCTCTGACTTTGCCCGGAGCTGGAGAGGGAGAATCCCAGAACTGGAGCATTGCTTCCGGACCCTCACGTCCCAGGAGCTCTGTCAGCCTTCTCAGGGGCTGGAGCTTGTTCTAAGGGGTTGGAGCTTTGGGCCAAGCCCATCCCAGTAGGCCCAGGAAGAGCCGGTGTCTGCTATCTGGTTGTTGACGGCCTGGAGTCCTTCCTGCTGAGTCCTGCATATGCAGTGACTGCACAGACTGCAGTCCTGCAGCCTTGT…
>TCONS_00003119
CCTCGGCCATCGCTGTGAGCCATTGATCGGGCCCAGgctggctgggtgggggtggggagactttGGCCTGGACAAACAGAAGCTCTGAGGCCTGCGTGCAGGCCCGGCACCCACCTGCCACTCCTAAAGGATGCCCATGGCCGAGGCCCCCCAAGCGGCTGCTGGGCAGGGTGACGGAGGTGATGGCGAGGAGGCCGAGCCGGAGGGAATGTTCAGGCCCCCCAAGGATTCCAAGAGAAAAGTCCGCGACTACCTCCGTCTGGCTCCGCTGTGGCTGGCCCTGGTCGTGCTGGCTTCAGTGGGGGT
>TCONS_00003227
TTCAGGGCACTGCTGACAAAAAGAATTTTCACAAAATAGACCTTTAAACAGTTTTGTCAACTGCTGGAAGCatctcagaaaaatatttctctgtgaCTTTAAAGAAAACCGTTGGCCATCTGATGCTCAAACAAGTTGGAAGACTAGCTCCCATGGCCTTGCCGTGGAGATACAGTTATTTTGCCTCCTCTTGAGGATCATCTGTTCAGCTTCGATGGCCTTTCAGGACCTCCTGGATCAAGTGGGAGGCCTAGGANN
>TCONS_00003288
GGGCAAAGGCAGTGACCCAAGTGGTGGCAGATGTTAGCGGGTTGGCATTTGTCTCCACCCTGCTCTGCCAAGCTCTCGTAAGCAACGTGGAAGGATGTGAAGAAGTGAAGTGAGTTGCTAGCACCGGCAGGAGAGAAGAATGAGTCTCTTCAACAGAACAAGTGTTTATTCGGACGTGCCTTCCTTGCTGAGGGAAGCTTCACGTATCGAGGGCTGGTGGGGAGACCATGAGACCTGGAGGCACCTGAAAGACCCTGCGTGTGTGTCAAAAGCTGGAGTTTGCCCGGTGCTGGTCCCAGCAGAAATGGCTGTGCCTACAATGACCCAGTGACTTGATGGGACTAGCAGATATACAAAACCATGAGCATGCAATGGAAAACGGGGCACACGGCAGCAAGA…
>TCONS_00003369
TCTTGTTGATGTGTTTTGCTGAACGAGTGGGCAGTCGGGAAATGACAGCCACGGTTTACATGGGAGAGTGCTGAAGACATCCAAGTGGTTTCAAGTGCCCTGCCTTTAGGGAAGGAACGTGCCACTCCTTGCCTAGAGCCTTCACCGCAGTCGTGCCATGTACTTAGGAAGAGTTGTGAGATGCTCTGAAGTCACActaagAGATGAAATGAATGACATCCacatgacaaagaaaaatggacatgacttcaagttaaaaaaaacctcagcacCGCGCAGCACAACCACccatctccagaatttctttttcctctcctggcCAGGCCCGAGGGCCACGGATCAACCCCCTGGCACTggagtaaccagagccacaaggggactccacTCTCCTCCTTTGTA…
>TCONS_00003374
TATTTGGTAGCCCTGTGAGCCAGTAATTATCATCTTGATTTTGTGGAAAGGGAAAACTAAAGTTTTGAAGATACTATGGAACTTGCCACAGTCCTACAGCCAGGATGTGGCTCAGGTATAAATTCTGCCACATCACATTACTAgccatgtgtatgtatgtgtcaggcatgcatgtgtgtatcttTGGTCAGGGCAGAGTAGCAAGGGCTAAAGTATGaaagcaattaaaacaaaatgaaacagtcaGGTGGATAGTTGGatgaatgagagagagggaggaaggaaaaaagtttcTCCTTGTGAATCAAGGGGATTCACGTATTCATTCACCCAGTGGGAAGAGAAAAGCTATTTTAAGAGTTAAGACCAGCACTGTTCTAGTCTGTTCTTTATTCTGCA…
>TCONS_00003433
aaaaaagaaaaggacacggAGGAAACGATGTCTGAAGGGTAAACATGACATCATTTGGGTACTTTCAGGATTCATAGCCGAGTCACTGGGCAAGTGGTGATGCTGTTTCAGTGAGATGAGACATTCAGGCCTGGAGGTTTGGAGGAGTCCGTTTTGGACAAGCTGAGTTCCCACCAGGAGACGTTTGCTATGCAATTGAACCTACAGATCTGGGGTGCTGCTCACTTTGGGGTATGGCTTGGACTCACCGTCGTCATTGGCACACAGATGAAAGTTGCAGTCGTGGCTGAGAACGTCTGCTGAATGCCCCTCATGCTGCTGCCATCTCAGTTACAGTAGGCACTTGCCAACCTGATTGTAGCCACCGCATTTTTGAGGTTACATTGTCTAATATATTTG…
>TCONS_00003655
ctgtaacataataaatcaactgtacctcaataaaaggtatgtatatatttataccttTTGAGAAACAATTCCAATTTTGGAGGTTTAATTGAGTGGAACTaatcaagatgtcagttcttcccaatttGATCTACAGATACAGTGCAACCCCCATCAAAATCCCAACAAGTTATATTATGGATGTCGACAGACTGAATtgaaagtttatatggagaggcaaaagaccccGAATAGTCAGCATATGCCCTGAAGAACAAGGACAGAGAACTGATGCTACCCAACTTCAAGACTCACTTAAaaactgcagtaatcaagacatgTGGTATTGGAACTAACCAGGAAAAGTTTGTGGACCCAGGCAACAAGTTAGAAGGAATCTGGGTCCCTGAATGATATCAT…
>TCONS_00003665
GAGTAACTCATATTGAACTAATCCTGCAGAAAACCATTATAAATTCTGGACAAAATACAAAACCCCCACAGCATAACAAGGAGAAATTGAAGGAGAGTCAGCACTTGGAAAGTGAGAATAACACTGCATAAACAAAAATGTGATTTTGTTGCCAGCGGACTTGCACTACAAGAAATGCTAGAGGGAGTTCTTCAGGCTAAAGGGAAATGATACCAGATGGAAATTTGGATCTTCTGGAGTAATGAAGAGCACTAGAAATGGGAGATATGttgGCCTGTTTTTGCTGTGGGCTCACGTGTTGCCTTTTTACTTGCATTACATTAAGGACACCCTTGACCTGACATCCCAGAGTCCTCTCTTTTGAAGAGGTAAGATCTTTTGGATTTACTTTCCctatgc…
>TCONS_00003670
CAGAGGATGTGAAAGCAACTCGATCTCAGTAACTTCACTGATATGTCTGATGGTGCTAAACCATAGTGGGTTTATATGTCAAGGGTTCATGGTTAAGAGGACTTGAtgcacacataaaataaaatattcaaggcAATGACATTTCTACGGATATGTGCACATGGCCTGGTTTAGGACCAGAAATCGGAATGCGAGGCCAGAGAGGACATTTCAAGGTCAAGGATATGAAAGCAGCCAGGACAGCAGacagccaccttctccaGCCTTTACTTCATATGTGTTTACATCGGGAAGAGAGAGCAAGCCAGCCTATGAGAGTGTCAGCATGCAGttTCAAAAACTCCTAGGACTCACTCAGCATTGCCAGCATAATCCATGGCCCATTCTTGGCCAAAAATC…
>TCONS_00003690
ccttaacccactgagcaaggccagggatcgaacctgcaacctcatggttcctcatcagattctttcaccactgagccacaacgggaactccaataaagctggttttaaaatttaatagcaGTAATAAATGAGAAGCCTTTGGATAACACCTGCCACTGAGTATGTGCTCAGTAAACTCCAGGTTAAGTCTCTATATAACAGAGCTGGGATGATAATCCTCTGCTTCTAAATCCAGCATTCTTTTCACTTTATACACAGCCTTTGACACATGctacccctttaaaaaaaaaagtaaagtcctCTGAGTTGTTTTGGTTGCCCTTCCNTGGCAAACCCCAGCGGGTGGGTTGTCATACTATTTCCTGGAACATTATGCTGTGCGTGGTGGCTGCCTAGTAA…
>TCONS_00003691
tatcacCAGGATTTTATGTTATGAAGATGAAACAATGGTCCACCTGGAAGATAAGCCAGAGCACCAAAGGCAAATAGTGATACAAGTAAAATCACCTTACtgataaataaaatgggaagtgCTGCTTTAATTAGATAGAAGAGGCAATTTGAAGTAGAGCACAAAGACTTCTTGAAGAAAACAGGACTTTTTATGAATTGGATGAATGGAAAAACCTTTCCCAACAAAGGGAAGAACAGTGTGAGCAATAACatattagttttctgttgtgCTGTAATAGatcaccacaaacttagtggcttaaaacaaacacAAGTGTTTTATTTTAGCGTTTTGGAGATGAGAAGTCTGAAATGGGTTCCACTAGGCCAACATCAAAGTGTCTGCAGGTCTGTGATT…
>TCONS_00003700
tttataaacaaaacataaatcaCATTAATAAGACTGGCAGAACACTTAAGTTAGAAAGAATAGCAGAATAGACTATTACATTAATTATAGAAGCCAGAAAAACCATGGGTCACTGTtagggaaagaaacaaattgtGTTTATAATGAGATGTGAAAGCATGatattgtatataaatttaaGGCATATTAAAAGGCCTCATTTAAGAGCTTCTCCATACTATTAGCTCTTAGaactgctttctctcttttctctattaAAGTAACAAATGATAATATGATCTTAAATTGAACAGTTATCTTCTGCTTTGGTGGTTggagaaaactatttttaaaaaggactacTTGCTGAATCCTGTGATAgggataaaaataaagcaagtagAATTACTGCCaagttga…
>TCONS_00003714
actcaccctGCTGCGACCAAATTAGATTTTCTGATACGTTGGCAACTTATAAGCACTGTCATTTCCAGAAAACAGGGTGTGGGGTCCAGTGGAAATGTCAGTACTTCCTAGTCACTTTTAATTGGAGATATTCGGGGTTTTAATATGATGGAATGGTTAAAATTTGACAAAAATTTTGGTTTCGTACATTAGTAAGAATGGCTCTGCATGGAATCAGGAATGACTGTGTTCAATTACAGGAGAGTCTTCTTTTCAAGAACTTGACTTGAAACTCCCGGAGATGCTAGTGTTACTTACTGGAGCTCCTTTGTTTTGCAGAGATCATGATGCGGCCGCCCtttgggatttctttttaataatgtgtgACCCTTCACCTTTGATCCCCTGACCTGCATTACC…
>TCONS_00003716
CCATGATGTGTCGTCTGCCTGGGAGACGGGCCCGCTCCACCTCGCTGTCCGTCAGCTCTCAGCGAAAGGCCGCCTCCCCTGGGGAGAAGGGCCTGGCCGCCGGGTGGGGTTGCCATGTGTGTTCACAGCCTCTGGCGCTTCTCTCAGCTCGTGGTGCTGGCAGCGACTGGATCCTCGCCTCGGGGGCTGGTTAGATGAGGCCGAGACCCTTGGCCTACCCCACACGTCCCGGGCACCCAGTAACCAGGCCTGCCCACGAGTTAGGCGCtccgtaaatatttgttgaactaatGAATTTGTCTTTGAATTAAGTGAGTAGAACTACAGAATGGAGAATAATTGCTCTTCCTTTTTTGCATGCAAGCAAGTCTTGAATTTGTTCCTTCCATTGTCCTGATG…
>TCONS_00003829
CAGGAGCTGGACCAGGGCACAGGGAACCCCGGAGGCTTAGGACCAGattaccACATCAATGTATCATTAGCATAAATGTGTACGAGTGGACAGAGTCTCCAGATGGTTTCAGGACTGAACGTAGCAAGAATCGTCACAGAAACTGCAACTGTATTTTGGTCTCAAAAGCGTTGTTTTACTAATGTCACAGACACTGATGAAGGCAAAGAGGCAAGAGCATCCTGCAAATAACCAGGATGAGACTCGAATGTTAGAAAAACTATAAGAACTTCCAGAGAAGGCTGCATATACAAAACAGTCCTATTTTGTAACTTCAGATATTTATGCTATTATGCTAACACTTTATGTTCCATATCAGGAACCATAACCATGCGTAAGAGACTTAAACCCAGGTCAAAT…
>TCONS_00004174
GGAGCTTTCTAGGGAGGGTGGAGCCCTTGGAGTTTGTTCAGTGTCTTGCACAACTTTCCCACTGGCTTATTTTCCTGCAGATAAGAGGATGTAGTTATGGGTGTTCCTGTGTTTATTGGTTCAAAAGATTGGTGCAAAGGACAGGCAGGCAGTGCGGGCACTGACTCACAAAGGCTGCTGTTTGCTGGTGCCCTGAGTGCTCCTTACAGGGCAGAGGGCACAGTCCACTGAGTCCAGCTCTGCACACCCAAGCGCTGCTGGATGCTTTCCACATGACCGCGACTACTCCAACACCTTTCCGCTGTAGCAGAGCTGAGAACACACAACACCCTGGGAAGCCCTCTAGGGAAGGAGAGGACCCTGATACGTGGAAGGCAGTGCTGTCTGTAAGGGCCACAA…
>TCONS_00004226
ATTTGAGGGCCTCTACTCTCAGTTCTCCCAAAGATGCTACATAGCGAATCCTATTCTAGATGTCAGGGAGGTAACTTAATTCATGACATAAATGGATGTCTTAAGACATCAAGGTTTAATTTTCTGTGGCACCCCAATTGAGAAGAGCTGGTGGGGGGAAGTGATATGAAGCCTGGCACTTGCTTTAAATTACTCCAGGAAAGAAAGGGGGCTGGGGCATAGAGAAAATAAGATTGGCAAACTGTTGCTAATCTCGGGAGCTGGGTTATGAACACATGGATGTTCATTGTGCTATACTCTGTACCTTTTTGTATGTGTAAAACTTACATAATACAAACTTAATTCTCTTTTCAATATTAGGGGGAGATGAAACACTTCTTCTTGGGGATGAGGGAGGcc…
>TCONS_00004245
GTTTTGAGGTCTTGAGGGGCAAGGACTCTGTTTTTCTCGCTCACAACCATTGTTTCCAACtcctagaactgtgcctggcagaGAGTAGGTGCTTTTTCAGTATTTACTGAAGGAACAAAATCATTCTCCTTTCTCGTGGTCAATACCAAGGACCCATCCTAAGTCTCCTATGCGGGGTGTTCTTCACCTGCCCCCCTAAATCCACTCTTCAACTCTGTGCCCAGGAATTTGAAATCTGGACTGTGTCACCTGGGTGTCCTTGCCCTCTGGCTTTTATTTGGGACCAGACAATAGAAGCACTggtacaaaaaaaataaaataaaataaaaaagaagaagcatgGTATAACACTGAGAAGAAGAAGATGGAGAGTGAGGCTGGGGTGCCTgtggccccccc…
>TCONS_00004271
atgGGACTTGGTTGGCAAAGTTGGTTTCTTCTGGAGACTCTAGGAGAAAATTcattccttgcctcttctagcttctggaggccatctgcattccttggcttgtggccacatcacttCAATCTTTGCTTCTGTGGTCACATCACCTTCCACTACTTGTCCTCATGTCCTCCCTCTCTCATATAAGGCTCCTTGTAATTACACCAGGCCCACCTGGGTAATCTTCCCATTTTAAGATTCTTGATGTAATCACACCCACAAGTCCCTTTTGTCATATAAGGTGACATTCACAGGTTCTTGAGATGAGGATGTGGACATTTTGGGCGGTCTTTATTCAGCCTGCCACAAAAGGCAACTGTATTCCACACACTGTGCTCACTGTTTTCCATACACCACTGCTAA…
>TCONS_00004335
NNGGGAATAGGTGCCACTGCTGGGCAAATCTGTGCACTTATGTGTACACAAGCTGCTTTCAGACACACCTTGGTAAAAAGCAGGGCTTGAATTTACTTTGGTGTGCTCACAGAAGAAAAAGTATACAGAAGGGTGGGtagtcatttattcaacaaatatgcatGGAATGCCTACATTTACTAGAGCCTGAGATATAATAGTAATTAAGACAGAAATGCCTGTCAAGAGGGTGCTTACATTTCACTGGAGGGAACAGACAATAAACACTAAATACAATCACTAAGTTAATTGTATAGTGAAGAGTAAGGTGGTgggcaaagaaatgaaatagagcaGGGTAAAGAGGGACTTCGTGAGCTGGGGTAGGAGTTACTATTGAAGTATGTTAATCAAGATGGT…
>TCONS_00004336
ctgagaCTTATTTGCCtcataaatatgaatgaatgagtgacaaGCTTTAGGATTTTATGTACTGTAAATAGCTTTCTCCTCCACTAGTCTCCTCTTATTTTTAGCCCTAATGCCCCATACTTATCTAATAATTGTATTATTCTGTTAACTGTTCAGCTGCGCTCCACTCCATACCCATACTATTATCACCTTTGAATCACAGCAGTTTTACGTAAATGTCTAGTTCTCAAATGAGCAGTAAATTGGAAAATTTGGTTTGCTTCTTCCAGTATTTTTCCCAACAAACTTGACATTAAGCTTTTCTTTGCTTACTTTTGGGGGAGGGATTTCTTCAGGATAATTTGGCAGGAGGCAGCTATTACATCATTTTCTTAGAACCTTTACTATAACGTTAGGAAT…
>TCONS_00004400
AAAAAATTTGACTAAAAATTAGTAATCTTTGTGGCTTTATAGTCACCTTAATTTCAGCCTCTTTATAGTTTGTAAATTTCACCCTTGAACTAAAAATATGGTCtacaaaatgaacaaagaaaataaataattatcagTGAAGGGAAATACTTCACATATCATCTTGAATGACAGCATGTAAATTCTCACATATTTGGGGGAGATTATCAGTTTTCTTAAGATGTCTGGTTGGCTGGCTggaaaggcatatatatatattttttgtctttttgccatttcttgggctgcttccatggcatatggaatttcccacgctaggggtcgaatcagagctatagccgccggcctttgccagagcaacgcgggatctgagccgcatctgcgacctacaccacagct…
>TCONS_00004401
CCAAGGATATATGTACCTTAGCCTCAACCCCGTAAGCCCCAAAAGCATAGGCTGATTCACAAATTCATGACGCCTGTCTGAACTCTAGCCTTGTATCCAGCTGCCTACTCAGCATCACTACTTGTATGTGTAGCAGGCAGCTCACTTTTATTGCATTCATAACTGAGCTTGGCAATTACTCCTCAGAAACCGTCTTTCCCACCTAGCCTTTCCCATTGTAATTTCTTACAATTCCATTCTTATGGTTTTTCTgggacaaaagcaaaaacaagaccTTTGGAGTCGTGACAGGTTTCTTTCACTCACCTCTCACACCTAATTTGTCAGCAAATCCCATTCACTGTGTCTTCAGAATATATCCTGGCTTCCAGCTATGATGGCCCAACTTGGAGCGAACCA…
>TCONS_00004410
TTTACACCGACCAGAGTTCGCTCGGGATGGTCTTTGCCCCCCGCCTGGGAACCGCGGAGGCCCGAGGAGCCCTGCAGCCTTGCGCGGTGGGAGTGGGGCCTGGGAGTGGGGCGATGTCTGTGCTGCACAGAGAGGGATGTCGAGGCAAAGAGCGACCCAGCCGCTTCGAGTGGCCAGGGAAGGGATCCAGGGGCGCGGAACCGGTGATTTCTAATCTCCGAAACCAGTGATTTCCAACTTGTTCTGCCAAGAAACTCTCAGACTCAGACGTGAAATCACGTTGCCACTTAGTGGGTAAAAGGAAAGGCGCTGGGTCCACAGATAATGTGTTTGGTTCCAATCCAGCCTCCGGCACTTACTGGCTGGATGGCCTCGGGCAATGCCTCCACCTCTCCTGAA…
>TCONS_00004658
GAGAAACAGAGACAGTGCAGACAGCAGAAGAAAACGTCACAAAAATGATTATGAGTATCAGAGAGGCAGAGTAGAGTGAATTGTGCAGAGACCTGCAGAGAGCAGCCCAGAGAGCAGCAGTGGCGTCTTGGACCACAGCTGAAATGAATTGGCCTACTTGAGCCCGCCCAAGCCCTGGGGTTCGGCTTTACTGGGcaccatttattaagcatctgccATGTTCCAGGCATGGCAGGATCCCTCCTTCTAGCCCTTCcagcagccctgtgaggtaggtggTTTTGTGCACATTTTACAGGTAAGGCAACTGATGTCCAGAGTGCTCCTGTTATTTAAGATCACATGGTGATGACTAATGAGGCTGGGCTCCAAATCTAGAttcatctgactccaaagctg…
>TCONS_00004692
CGGTGAGTGGCCCGTGGGGGGGCGGGGCTGGTGGAGGGGCAAGCATTACGCATGGTGATATGTTGGTTGTTGCCAGGGTGCATTGGCGGCTTCGTGGGGACTCCTGCGGACATGGTCAATGTCAGGATGCAGAATGACATGAAGCTGCCCCCGGATCAGCGCCGCAAGTGAGTAAGCAGGCTGCACCTTTGGGGCGGCCCCGGGGTGTCGGGGCCAGGCAGGAAGACCCCCAGCAGTTCCAGCGGGGACTCCAGCGGGCCACCCGGCCTGTGGGGTCACGAGCAGG
>TCONS_00004696
CTGCGCTCCTCCCGCTCCAACGGCCCGACCAGGGATCCAGCCCGGGCGCTGCAGCGCCCCCTGCCGGTCCCGGGACCCAGGACGCCTGCCTCTGTCTCCAGCCAACAGCTGCTTCACGGCTCAGACGCAGCAGGCACCGCCGGGGACCGTCACCCACAAATGTGACTCTAACCGAGATCTATCCgcggaggaagggcagggatggagagGTTACAGGgctatgcaaccatcaccacggCCTGAGAACCCTGTATTTTTCATCTGCTCGAAATGCTCCCACAAGCCTCAGGTCCACGACGAGGGTACCAGATCACTGGTGTCTGAATGAGCTTCCCAGGAGACCTGTCCTGCTCCGACTGGGACACCGAAAGGCCTCAGGgtggcccccaccccagctcc…
>TCONS_00004699
CTGCGCTCCTCCCGCTCCAACGGCCCGACCAGGGATCCAGCCCGGGCGCTGCAGCGCCCCCTGCCGGTCCCGGGACCCAGGACGCCTGCCTCTGTCTCCAGCCAACAGCTGCTTCACGGCTCAGACGCAGCAGGCACCGCCGGGGACCGTCACCCACAAATGTGACTCTAACCGAGATCTATCCgcggaggaagggcagggatggagagGTGACTGCTGTGCAGATGGCCGCCCCTGCGGCGCTGCCACTCCTGCCCAGGGAGCCACGCATGGACACCGCACACTCCCTGAGGACAGCAGCGGCCTTCCAGCACCAAGAGGTTTTGGGTGAAAGAGCGTGTGCACATGTTTGGCAAGCGAAGCTGGGGGACCCCCTCTCCTGCCACCCACGTCTGCAGC…
>TCONS_00004781
CTTAGATAAAAGGGTTTGAggagtggaggaaggaaagaggtgaggaagaaaacaaagtcaGCTTGAGAGAGATGATCCCAGATCGAATTTCCAGGAAGAGAACACGACCGAAGCAGAAAATTTCCTGCACAACAGGAGCTAAGGCAGCGTGAGGGCTCGTGGACTTGACTCCCTCCCCAAGGCTAACAAGCCTTGTGTCCTGCCCCTCCTCATCCTGCAGAGCCCGGGCATCTGGGATGCAAAGCTAAGTCCACACATGGCCAATGACACAATCAGAGTATTTATGGACCATCAAACAGAATGTCTCACAGGCTCTATATGGACAGATATGTTCTGAATGTCAAGTGAACTTTTGGAACTCCATCCGTGTTTAAGTTGGGAGCTGCCTAATAATAAAAA…
>TCONS_00004870
GTGCCCCACCGCGCGGGAAAGAAACATaatctgttTCAACCCCGCCCCCAAGACTGGAGGGGTCCACGAGTGAGCAACTTCATTCATGAAACTATTCATCTGCACTCTGACCCAAAGGACATTCATGCATATATCCACCTTggATGCAAAAAATGCATCGACAACTACCATCTGCGGACAACCCTTCAGTCTTGTACTGCTGCAAATAATAAAGCTGGAGAGGTTAGTGGGGGCTAGAGTGTGAAGAGCTTGGTGAATCACCTTAGGGAGCTTGCATTTGCTCTAGAAGGCAGTGGAG
>TCONS_00004873
ACTGGAGGGGTCCACGAGTGAGCAACTTCATTCATGAAACTATTCATCTGCACTCTGACCCAAAGGACATTCATGCATATATCCACCTTggATGCAAAAAATGCATCGACAACTACCATCTGCGGACAACCCTTCAGTCTTGTACTGCTGCAAATAATAAAGCTGGAGAGGGTATGCCTGTACCAGCCTGGCCTGCTCAGTCTGTTCAGAAGGCTTCCTAAAGATTCAGAGAAACAGACGCATCCCTGCCTTTCCTGCACCGGTCTTTGTGAGTTCTAGAAAAAAGAATCACTCAAATCTTTCAAACATCTAATTCTGCTATAGCTATGAAGACCCACAAATAGGCTtaatagcaac
>TCONS_00004957
acgTAATACTTTGTAGACTGAAGCCTTCAGGCTTGGAGTTTTTAACTTCTTGTTATCTTCAgttctgctgctgctgtttgcTAAGAACCTCGTGTTTTTGCAGTGAGGGCAAGATAAGAgttgcccatttcacagatgaggaaactaagatctTAGAGAGACTAACTAGTTTATGCCAATCCCTCAGCAAGTAAGAAGTGGCAGTGGGACTGGAGCCGAGACCTTGACTCATTCTCAGGTGCCCATTCTCTTTTCTACAcatacttctt
>TCONS_00005002
CCCAGGGCCTGAGGCCGCACAGTGAGGAGCCAAGAGCCCTTTGCATCCTGTGTCTCGGTTAAACCTCTAGCTCAGGCtccctgggcctcaatttcctcacctgtgaagtGGATCTTATATGAATAGGGCTGTTTCCCATCATTTACACGGAATGCTTAGCACAGCACAGGGCATGGAAAAGGCTCCCAGTACGTGCCCTCATTGCAGCCTGGGTGGCTCTTCTTTGCTGAACTGCCTGCCTGGATGCCAGCGCCCACCGCGTCCCCCCAGCCTCCAAGTCAGTCTCAGCCGCCAACAGTGACCAGACCTCCACATGCGGGAAGCCAGGCCACTGCCCAGCGCCACGCCACTCCCGCCAgTGTTTGGAAGGAGGGATGCTGGGATTAGAAAAGCCTCGGA…
>TCONS_00005003
GAGGCCGTTCACCCTGGCCGGTCAGGCTGGGCCAGAGGGCAGGGGCCCAGCCCAGAAGCCAGGGGTGAAGAAAGAAAGCTGCCAGCTGGACGGCCCCACCGGGCCCCTCGGGCTGCAGGAGGCGGATGCTGTGGGTGCTCAGAGATGCGGGTCTGAAGCCTGGGTGGCTCTTCTTTGCTGAACTGCCTGCCTGGATGCCAGCGCCCACCGCGTCCCCCCAGCCTCCAAGTCAGTCTCAGCCGCCAACAGTGACCAGACCTCCACATGCGGGAAGCCAGGCCACTGCCCAGCGCCACGCCACTCCCGCCAgTGTTTGGAAGGAGGGATGCTGGGATTAGAAAAGCCTCGGAtcccaaagaagagatacagaatCTTCCGGCTCTAGAGTCTCTGGCTGGG…
>TCONS_00005018
TGAGGAAACCCTTCTGCGACATCATGGAGCCCAAGTTTGACTTCGCCATGAAGTTCAATGCGCTGGAGCTGGACGACAGTGACCTTTCCCTCTTTGTGGCTGCTATCATTTGCTGCGGAGgATAGACCGGCCCGGCCTCCTAAACGTAGGACACATTGAGAGAATGCAGGAGGGTATCGTGCATGTGCTCAAACTTCACTTGCAGACCAACCACCCCGACGACGTCTTTCTCTTCCCCAAACTCCTGCAAAAGCTGGCGGACCTGCGGCAGCTGGTCACGGAGCATGCGCAGCTGGTGCAGGTGATCAAGAAGACGGAGGCGGACGCCGCGCTGCACCCGCTGCTGCAGGAAATTTACAGGGACATGTACTGAGGGCGCGGCCCAGCGCGCACCGAAGA…
>TCONS_00005019
GGAAACCCTTCTGCGACATCATGGAGCCCAAGTTTGACTTCGCCATGAAGTTCAATGCGCTGGAGCTGGACGACAGTGACCTTTCCCTCTTTGTGGCTGCTATCATTTGCTGCGGAGGTAAGTTGCTGCCTTCACCTGCTGGGGCAGTGCCGCCTGCAGCCTCCTCTCTCTCGAAGAAGCCGACAGTGGGAAACCCCGTGAGAGTGGCACGGGACCAGCCCTGGCAGACCGGCCCGGCCTCCTAAACGTAGGACACATTGAGAGAATGCAGGAGGGTATCGTGCATGTGCTCAAACTTCACTTGCAGACCAACCACCCCGACGACGTCTTTCTCTTCCCCAAACTCCTGCAAAAGCTGGCGGACCTGCGGCAGCTGGTCACGGAGCATGCGCAGCTGGT…
>TCONS_00005027
CATTAATGTTCGttaatatgaatgtatttaaGAGTCATCGGCCTAGTCATCATTACAATTTGGGCAGTCAGGTATAATGTCAGACACGTTAAACGTCTTACTACAGTTCCTCTTCCTAACATCTCTCTAAGACAGATGCTGTCATTGTTTCCATTTTGCAGAGGccaaaactaaggctcagaagaGTCAAGTAATCAtacaaggtcacagagccaataagtggcagagccaagattaaCACCCAGGCCGACCCCAGAGACTTCCTGATGTTTTCTTGGAAAATCAGAATTTAGAAGCACCCAGAAGCCAGGGTCCCCTGAGGGGCCCTGGAGGAAGCCAGAGGCGGCCTGCCCCCAGCAGTGGGCCGTGCATGTCCCCTGGCTGCCACTGAGGACGGGG…
>TCONS_00005032
CCTGTTCCTCCCCTCCTGTCCCTCTGTGAGCTGTTCCCCGAGGTCTGGGACCAAaactggggcaggggtggaggtgggggcaggattCCCAAACTTGATCCGCTCCGGCCTTCCCCAGGACAGCCCGGCAGGGGGCACGGACTCTGCTCAGTGGTCTGGAGGCAGTAAACAGCCTCCCAGCTGAGCTTTATTTAACCTGAACTGGGTCACGGACAGGGCCCGACCCCTGATCCTCCAAACAAGGCAAATATGGACAAGGGTTACTCATTAGAGCATCTCCAGGAAGCAGCAGGGTCAGCTCCGCTCCCTGGTTCCCGCNACTCCGGCCGCTGGGGCTGACAGCCAGGGAGCGAACCAGACCAGGGTTCAGCCCGCCGCTCAGGCGGAACTCATGCTGCG…
>TCONS_00005038
CCCAGCAACTGATGGCgagccctgcctcctcctgtccctcccacctcccccactgCTGCCTCCCGCGTCCCGGGAGAGCTCCATAAACGCTTAAGGTGTTTCTTGACCCTCCCGCCTTCCTGCTCCCACAGCCAAGCCAGGCTCCCCTCTTCTCACAGCAGCCCCTGACCAAAAGCTACCTTCCTGTCTACCTCAGTGCTACCTCAGCCCCCAACTCCctgctttttttctccattttttaaagttttattgaagtacagtggATTCGGAATTCTGTGATCATTTCCGCCGTGTGACGAAGTGATGTCATTACATGTGTATCTCCATCGGCTTTTTAACCTTCCTTCTCCCTCCGAGGATGACCAAAAACAAGCGAGCGACTGCTTACCACACAGacgg…
>TCONS_00005147
GTTGTACTTTGAGTGAATGTATTTATCTGAGTGGAGGGAAAGCTTTGGAAGAGCAGCCACTTGGAATTACTTGAATGAAAagactttctgtcttttttcttgggGCAGAATCAGACCAGTGGGTAGAAGTGACAGGAGGACTCCATGGAAGAAAGGTCTTCCAGCAACGTGAGCTACACAAGGGGAGAGCTGGAGCCCTGGGGAGGATAGCCGCCTGTCGGACATGAAAGGTTCTGCAGTGAAGgTGCCTGTCTTCAGAATGATTCCCTGCAGAGCAACGCTGTCTTTTGCCCGATGTCTGATCCGGAGAAAAGTCGTCACTCTAGACAGTCTAGAAGATTCCAAACTCTGCCGATGCTTATCCACCATGGACCTCATTGCCCTGGGGGTGGGAAGCAC…
>TCONS_00005178
CCTGGCTCAAAGAGGTATTGATTCATTTGGTCTAGAGCTGGGCCCaggaatatgaattttaaaatacacctccctcctcccccctctgctgcttcctcaggtgattctgatgctggTGGTCCCAGAGCACACTTTGAGAAACCCTGTGTGATAGCTATGAATGGTGATCAAggtaaaatgagataatttagggtgggctctaatccaataagactggtgtccttataagaagaggagattaggacacagacacacccagagggAAGACCAGGCAAGGATGCCAAAAATACGGCTGTCTATAAGCCAAAGAGGGAGGCCTCAGAAGGAATCAGTCCTACCGATCGatcccttgatcttggacttctagcctccagaattaggagaaaataaatgtatctt…
>TCONS_00005241
GTGAACTCCATCCTCCCAAGTTTTTGATGTGTCTGTTGTATACCCCAACTGCCATTCCTTGCCTCATTTGGCACCAGCTAATAAATTTGCCTTTAAATACTTTTTGACAAATGTCCTAAACGGTTGCCTCTCTACCCTGGGAGAGATATGAGTTTGGTAAAATAAAGGTAAGCCCTTTACACGATCTGTCCAGAAACCCAGACAGGCCAGGACAAGCAACCACAATTCTTTGAGAACAAAAGGCTACTTTGCTTACTGTAGCACTAGGAATCACCCCAATAACTCAGATTGGCATCTTCAATACCCTACTAGAATTGGCTACCTTTTTCTTCACTAAGTGCTTGACTGATTGCTGGAGTCCTTTGACCGTTTGCAGAGTTTGGATAAGGTTGATTCTGA…
>TCONS_00005253
AACAAATAAACGGGTATTGTTTTAAGCCGCAAAGTTTGTGGTTAATTTTAGGGAGCAATAGAAAACGAATATACTTCCCCATGGACTACAAGTTTCCTCAAGTAGTGAGCTTCTGTTGGATTTCTTTAACCTCCTTGTTTCCCAATAGGACCTGGAACATAAGAAAGGCACCCCTTTCTTCCGTCTCCACTATCTTGGAAAGCAGGGGAGATGCTGTTCCTTATTAGCTACTCCAACCCACCAACCCCCAATTTTCTCTTCCTTGGGGGCTTACTGAAGAAACTGCTTGGCTTTCCATAAATAGCCTGTGCCCCACCAGGCCCAGAAGGGCAACTTGACCAATCTCTGCTTCTCAGGCCTCAGGGAACTTTGACCAGTTCTATTGATCTGGACACCTGG…
>TCONS_00005260
aaagaaacacgTGTCCACAACCCatatgaaattccttttttttttaattcaaaagaatGTGTCTCTAGGTCTCTTTGGGGGGTTGCACAGGGCTACTGGACACAGGGTTATCAGTTACCTTTCCTGTAGATTCCTGTGGATTGTCCTCTCTGAGCCTGAGCCCCGCCATGGATACATTTACCAATGTCCTTGGAAGAAGGAaatgcttcctttcctctttaaagaACCGCCTTGCCCATTGGTCCCTAGACTGAGCATACAGACATATTTCTGGTGGTAAATTCAAAATATACAGAGTGAGGTTGGCAGAGGATTGAAAACAAAGGCTTTGTGTAGCCGTCTTATCTGCTTGCCTTACAGAAGAGAACTGGCCCCCTTGTCCAGATACCCAGTGGGTCC…
>TCONS_00005284
taacctctttttttttttaaccctttaatGCTAAAACTTCTTTTGTGTTATGACAGAATGTTCAGAGTAAATGGTGAGTAGTGTGAGGGGTTGTTTTAAGGTCTTCATATGGCAAAACAAGAAGCTGACAATTCTTTGTAGGTCTCCATAAGGTTGGATACTGTGGTGATCCAGAgttgggaactcctgagctgggCTTCCAAGAAGATAGCCTTCCTGATTGTGTCAATGCAGCCTCTTCCCCAGCTGCTGGCATCAGAGAGGCCTACGGTTAGCAGTCATTgcatattttagtattttctaagTATAGCTTTGCTTTTGTGAAGTCCACAGTCTGGTGGAGTCTGTGGTAAGAGGCAACACAGAATAAGGGCATCAAAATCATAATTCAAAGTCTGA…
>TCONS_00005291
GGGACTCAAAGTTAATAGGAAACAGCAGTAAAAATGTCCCTCTCATAAAATGTTGTGATcatcatcttcctttttttgttctccAAGGTGCCTCCTAAGGGTGGTTTTTTCAGTGAAGCTGTGGTATACGCACTGCAAGAATGTGATGCTCATGATACTGGAATGACCAAAAGATATGAGTATGACTGTCTCTTGGGAGACGCCATCGAGGGCAGTGCCATGAAACATGAGAATCTCTGGGGCACCACAGCATTGTAACTCAGGAGCTATGGCTTTGCCAACACTACACAGTCCTGTCTGATGTCCTGTAGGCGGCTGGGAGTACATACATAGACCACAGGATGTCCTTTTCACATCCACAACTGCGCAACTGAGAGAAGAGCATGAGCAGCTGAGAAG…
>TCONS_00005346
CCTTCCGGGAGCTCCCCTGCTTGTCTTCACCTCCTTTCTTCACAACTGGTGTCTCAGAAGTTAACAGAAGGCCCATGTAAATGCCCCAGGGGTGTGGTGTTGGGGAGGGGCGCAGCCCCCTGTGATGGGAGCACCAGGCTCAGATTCATCGGTTCTGCCATGCAGACACCCACCAAGACACACCAACTGGCCCTGGAACTGGAAACTGAAGCGGTCCTCATAGGCGCGGGTCCAGGGGCACTTTCCATTAGCCACGAGGCTGACAGGAGATAGATGGAGAAACACAATCCGAGCCTCTGCCCGTGTCACAGGGCCCGCAGGAACAGTCCAGACAGCTGCAAGGAAGGCGCATCCCACCATCAGCCCTCATTTCCCAGGCCGGCAGGAGCCGTGCTGACC…
>TCONS_00005351
GAAGCAGTTCAGTTCTTTAATGTGACTACACTCCAGAAAGAGCTGTATGACTTTGCTAAGGAAAACATAATGGATGATGATGAGGGAGAGGTCGTGGAATACGTGGACGACCTCTTGGAGCTGGAGGAGACCAGCTAGTCCAGCAGCCAGAGAGACTTCCCCTCGGTGTTCAGGAAACAGATTCTTCGTCTTCCTTTTCCCAATAGTTGATACCTCAGAGCCTCTCTTTACTCTGTGAAG
>TCONS_00005384
CGTTTTAAAGTGGGGATAATGGGTTAACTAAATAAATGCTATTCGCCTTCCCCTCTCAATTTGTACATAAAAGCTGTGAACAGGAGAACTCTCAGTGCGTCATCATACCTCTGACCATTCTACAGTGAATTGCTCATATTTAGGTATTCTCTGAATTAGGAAATTTCTGTATTGCTCTTTGCCCAGCCCTCTCCATTCCTTGTCATCTCTcacaaggaggaaggaagggtagCAAGAGCTCCCCTCCCATGAAAAGGCTGTGCCGGCCTGCCTCTACTCTTCCGAGGGCCTGAGACCAAGGGGAGGGTCTCTTGGGAAGGCCATCACCTACCCACCCAGCTCTGAGGCCACCAGAGTTAGTTCCCTAAATGTCAGGTGGTGACAGGATAGCCAGTGTCA…
>TCONS_00005417
AGCAAAATCAGTCACACACATGGACACCCATGTGCTGCCTAAGTCTAAGGATATGAAACTCTAGGAGGGGCGAGAGGGAtctgaaagaaagaagtaaaacaaaacaaaacacagccaaAAAAGGCGGAAGTAGATCAATGGTTATCTGAGGCGGGGAGGGTGGAAAAACTGACTGGGAAAACGTACAAGGATGCCTTGTGGAGCAATAAGATGTCCTGTGCCTTGCTGGGGTGGTGCTCATGCAAGGGTAGCATTTGTAAAAGTGCATCAGACTGGAAACTTACAGTGTGTGGACTGGAAAGAGTGAGGTAAAATCAGCTGAAGACGTTGTGCGCAGTTCATCCACAGGCACGTGAAGAAATAAGCAAGCTCAGTGCTGAGGTATTTCTGTTACTAGTA…
>TCONS_00005497
CGGATGACAGTGACTCTCAAATCAGCCCTGGGTTTGAGCACTCTTAGGAATTTGAGAGATCACACGATCCGCCTCCACGCCCCCTTTGGGTAAACCAGGCTCTGGGCGTCTGCCCTCGGCATTTCTGAGCAAGCAGCCCTCTGACCAGGGCTTCTGTCCTTCGAGGGCGTGATCAGCCTTGGTCCTCGGGGCAGGCCCTGGCTTTGAGATAGCTCGGCTTTCTTTTAACCCTTTTTCCCCACattcctgTTATCACTGGCCTAGCAGCCCTCAGACCTAAACGAAAGCCTTTCTCACTTGAAGATTTAAAAGCATCTACcagatcagtctttttt
>TCONS_00005607
ACTAAATCACCTTTCCATTCAGTTCATTTTGCAGATAATTCACTGGgctttaaatatatatggatTGAGAGGGCTGAATTTTTATCAGCATGACATACATGGGTGCttaattatctgttttctttaattttcatttgtagaTGAAATCCTATCTCTGTATTGTCTATGTTGCCATTCTTCCACAAAACAACAAAAGTAGAATATTGTGGAAATATGCTAAAGGTAGGACTTCTTGTCCATTAGTTCACTTACCCTGAGTGTCATTGAGAGGGACCACAGGATGAACTTGGAGCCTTGCAATATGCCAAAGCGTTtgctacttaaatttttttttctggtgtttcaTTTCTGAATGTGTTCTACATGTTCTGCATTgtgtatttattgtttatttagtAT…
>TCONS_00005656
CGCTGGCCGGCGAGTCAGGCCGCCCCGGTCACCGCGGGAACCGAGCTCGAGGAGGTAGCCGGTCCCCAccgagaaagaaaaataagtcctCGGGGAGAAGAAGCAAGTCTCCCCGGAGTAGGAGAAGCCGAAGTCCTCACCACTCAACAGTCAAAGTGAAGCAGGTAAGCGGATTGAGATGTTTTCATACCGGCTCCATCAGAGCTggagtgttgtgtgtgtgttcacctcTGCCTGCGGTGGGCTTTTCTAGAAACtggctttttggggtttttttgtctgcCTGTTTACTTCGTTAAACTAAaccttttattttgagataactgtTGATTCACCTGCAGTTgtaagaaaataatacagaagtGGTTGTTTCTCCCATTGGAagcattttacataatt…
>TCONS_00005857
GCCTTCTCCTCCTGCTGAATCCCTCTGGGGCCTGTTTCCAGGCTGGGCTCAATGGAAGTGTTCAGAAAGCATTCGCTGAACGAAGGAACCAGTAAATTGCTGGAGAAGTTAGTGGGTATGTTGCCTCACCATGTGCCTTTGCTGGCTGTGTCCAAGCCAGAGCACAGAAAGGTGTTTCTGTCTGCCTTAGTCACACACTGCCATGGAAAGTTCCACACCTGGCAAGCACTCGCtggCTTAAATCCTCCTGGAGTGGCTGAGGTGGGGGAGCGTGGGGAGAAGCAGCCAGCCGCTGCCTTCGACCTTCACACGTTCCCCTCAGGAGAGAAGGAGGACCTGTTTTCTGTGGGCATCCAGGACAAAAGGAGTTTCCTAACAATGATGCAGTTCACAGCGTGT…
>TCONS_00005862
GTATAGTAATATGTACATGGTAGAGTCTAGGTGGTAGGTGTACGGGTGTTCACTATAAAATTCAGCTGTgctatatgtttgaaatttttcacaaTAACATGTTGGAGGGACATAATTAACATGACACTAGAAGCTATCATTTGTGATACATCCAATGTCTTAGGAAAAAATTGCAAACATTTTCTAAGGGgggaaaatgattaaaatttctaGTGTGTTATATATTATTATCGTTCATGCTAGATGATGTAGCTTTCGGGGGTGGAGAGTGAACTGTAGAAAGTGTTGCATCCTGTAACACTATTTTGGAATGAGGTGAAGATGACAGCAGCAGCAATTTCATGCCCAGAGTTTGGTTCTTCCTATGGTCATTCATTTAACCAGCCTCTCCTTCCTTGG…
>TCONS_00005955
CAGGGTAGGGAAATACCTACCTCTAAACTGACTTAGCGCAGGATTCTTGCTAACGTTGGTTGGGCTGTGCAGGCCCAGCAAGAACAGAGGCCAAGGTTGAGGCCTTGCGAAGAGGGGGCTCAGAGGAGCCTGACTCAAGTTTGGTCAAGGAAAGTCTTTGTCACGTGGCACAATCCGAGAAAGCATCACTTCTTCATCTCTTTTATTCTTGACAATGGTTGGAATCTTTGACATGTTACACACCTTATATCTGAAACTCTCTCTGATATGAAATACgtttatgtatttatttatgtccttaaagca
>TCONS_00006091
TTTTGCTTTTGTAGTCTTGTTtgctcagcttcttaggcaggaactcTGTCTGCTCCGGGAAGGGGAGCAGGGGGACTGCTTGCTCAGGAACACTCTTAAAACCCGGAAGTCTGTGTTCTACAAAAGCTCCccgaacaaagacctggtgctcaaactctggaggtgactcctctgagcccacacccGTGCTGAGTAAACCTGGCTATTCCACATCTCTGAGCACCACTTGTCTTTTTCTGCTGCCACAGTTTCTGAAACATTTTCTGGTGCATTGCCAGGAGCCGACAACTGAGCTGGCCCCTTGTGCCACCATTGTCAGGGAACTGGGGAAGGCCATGGTCGCCAGCTGAGCGACAGGTGGATAGTGTGTGCCCGGCCGTTTTGCCATATCCTAACTCT…
>TCONS_00006093
caaaaaaaaaacccagaaagaaatGGGCTAGAGGGACATCAGCTGGAGCCCTTCcaaatttgcagcaacacaggacgACAAACCTGCTGCCTCATCCGGGCAGGGGATATTCATCTGCAGCTGTGAGAGAAGATCAATAAAGCACGAAAGCCTCTGCCTCTCCGGAGTGACAGCTCAGATGAGAGACAAACAACGGAGGGTGTCACACACATAATCACAGAAGAGTGTGGGACTTGAGATGGTGCTAGGAAGAAACGCTCCTGATGGCGGGTGGTCCCTGGGTGTGGCACAGTCCTTAAACTGGAACAGATCTCCCTCAGGAGAAGGCGGCACCCTGCCAAGACCACCAGCACCAGGAGCCGAGGGTGGAAGCAGGTGCGCTGGGATCCTGGGGGCCAG…
>TCONS_00006106
NGGGAGAGGGCCCAGGAAGCAGGCGCAAGTGCTCGTGGAAGGCGAAGGTTACACGGGCCAGGCGCGAGAGGGAGAAGCTCTGTCAACCTTTGTGCTGTGAGCTTTGCGCTTCCCCTTGTGCCAGCTCTGTTGATGGCATGGCTTAATTATTGATGTTGAAAAAGTGAGTTAACATTCTCCTTGCAGACAAATTCCAGTTAATACAGTGGGAGGATCAAGACAAAAGGTTGACACAGAATAGTGCAGCACAGTTGCCCCAAGCAAGATCCATGGGGGATGCTGACATCTGCAGGTGATTCTTTAGGTAGAGAGTGGACATCCTCATGGCCTGGAAGTGTCACCAAAAACCTTTACAAATTACAAAGTGGACAGTATAAGCTGCAGTAGGGAGTCTGGGCT…
>TCONS_00006200
AATAGCCCCCGTGGAAAGGGGGCCCCGGCCCTGGCAGCAGAGGGAAGGCCCAGCGTCTCCTACGCTGTCTGCTCGTGGGTTttcaggaggcagaggctgggtggCGCCTGCCCACCCAGGTGCTCTCAGAGCTGCCCAACCCTGGAGGGCGCCCCCAGCACCCATCAGCATCCGTCAGAGGCTCCCAGCCCCACAAAAGTCCCAGCCAGGGTCTCTGAGGCCAGGCCTGTGGCGGCAGTCTGCAGTCGGCCAGCCCCGCCCGAGGCCCGGTGGCTGCTCTGTCGCGTGCTCCTCCAGAAACCTCCTTGGCCGTGGGAGGAGGGCGATTTGCAGAAATGCCAGAGCGCCAGACCTCTTGCGGAGTCACTACTGTCCTGGAAAGTCATCCAGCAAGACGGT…
>TCONS_00006512
CACTCCCACCGCCTCCGGTTCACAGCACTCCGAGCGTGGGTCTCCGCCCCAGCTCTAGCCCTGTGATCCGGGCCCGCCCCCTGGCGGCcggggagggaggagtgggggcCGCGGCTCAAGCGAGACTTGTAGCCTGgaaagctgctgctgctgagggGATCGCGGACCTCTCTCTTCCTCCGGCCTGGCTGAGGCCCCCCGACGGGGGTGGGCAAACTGCGACCTAGAGAAGGCAGCAGGGCCAGATTTCAAGCATCTATTTTTCACCTTCCAGGCACCCCCACCCACATCGGCTCGCAAACCACAAATCCTCTGTGTGCATGAGGCCCTGCCCTCCCAGGAAAGCTCTCTACGCGGCGAACGTCTAGCGCGAGCTCCGCCTGCTCTCTGGAGAACCTT…
>TCONS_00006825
TAATGATAGCTTATTCATATGGATATCattgaaaaacactgaaatattcTGATATTGAAGGAtgttttaagttgatttttaaaattgtcagtTTTGAAGAAAGGTCAACTAAATATGTATAAGAGGTCTGTCCATGTGCCTCTGGTTTCCTGatttaaatattcattgttaTTACTGGAAAATGGGGCTGTCTAGATACAATAATGTGAAGAAATGCTTACTTATTTGTGTTACTATAATGGCATTCTTCTTGAAATTTTTGTACATGTTTAAACACTAAAACAATGTTTATAACTTTGTATATTGCTATGTGACAATCTAAAATGCATATAGGGGTTATTGTAGAGAAACTTGCCTGAAAAAACATGGCAAAATTTTAACATTACTGTATAAAGAGAT…
>TCONS_00006826
CTTAAAAGGATACCCTGAAATCCAGTCAATGTGCCTCACTAGACTTTTCAGAGAATATTATTCTTGACAGAAAATGTTGGCTTGATATGTGAAAACTTAGTTAGAAATGGCAGGTGTAGTAGTACACTTTGCCAGTTCTTcaaatacctatttttttcccttttcataggTTTGTGtgagctaattcttttttttctctttttctcttacactatatatacacacacgtgtgtgtatatatgtgtgtgtgtgtgtgtttgtgtgtgtatgtacccaCAAACACTgttcaaaacaaaaatggaggctCGTCCTTGGATCTCAGAAGGCCGCAAGTGGTGACATGGAAACAAAGACATGTAAAAAGCAGATCACCACCTCTTACAGCAAACATTGAGTGAC…
>TCONS_00006840
agggattgatccctggccacagccatgaaaatgctgaatcctaaccGAGCAACAACCAAGAAGCCTCCCCCCCACCTTGCCTTCTTTATTAATGTTGACTTTGAGGAAGATTGTGCGGAGCAGAATTTTAGCTCCAAAACTAAGAGCCAAGACAAAAAACGAAGCAGGTGGAAAGGCCCGACTCAGGTGGGCATTGAGATCTGAGCAGCTGTGGACGTGATGCTGGAGAGATAAACAGAAACCTGTAAACAAAGACAAGCTCTACAGCGCCCAGAAGGCTGGCGTGGAAATAGCATTGGTGAAAGTGGATACAGACATTTCTCTCTGCTTAGAGGAGCTGTTGGGATCAGCTTACTAAATGCCTGGAGACCTGTGGGGGCCTCCCATTCTATGAAACAC…
>TCONS_00006881
GCCCCGTAACTACTTTGGGCTCTTTCCCAGGGTGAAGCCTCAGAGGAATAAAGTCTAGCTGGAGAGGACATTTCCAAAGGACGGGGAGGAAGCAGCACTGCCTTCTCGctgcacctcctcctcctcccttacTGCTGCATCTCGCTCTGCCCCAGGCCCTTGCAGGGTGGGGTCCTTGCCAACAGCTCTCTGCTTCCCTGGAAGCCCTGGGGAGAAGGAGAAGCCCAGCCTTAAGTTTAGAAACCTGCCTTAGCTGTGGGAGGTCGAGGTGGGGCGGGGAATCTTTGGGGGCCAGAGAGACCCCCCCCTCCATCTGCCAAATCAGATCCCGTCCAAAGTGCCTCCTACTCTCACTGCCAActtaccccacccccatcctgcgCCCCCCAAAACAGACAA…
>TCONS_00006884
GAATCTCCTATTATAAATACGAAactagataaaaggaaaaaaatcttaacctGGAATTCCAGGAGAAACGTGACTCAGCAAGAATGTATAATTGACATCCCATTCGAGGATCCCATCAGACCAACCGTAGAGGTCTCCGACGACAACTCCTACGCCTGCACCTTTGTCAACCACTTGGTGCACAGGGGGGCCAACCTGACCGTGAATGTCACCGCAGATGGGCAGGTGTACCAGGAGTTCCTGACCATTCCCA
>TCONS_00006984
NAGGGACTGAGTAAATGGAGCCTTACCATATTACCTTTCCCTCAGTGCCTGTTTACTCATCTATGAAATCTAGATAACATCCTAACCCCACAGGAGTGCTAGGTAAATGAATGCTTGTAAATCATAATATTTAACATTCATATGACTTTTGCCCAAAGCATTTTGCTTAATAATTTAATCTACTCACTATTCCACTGAGATATATAGTAGTTAATTCTCTTTCAGTGGTATGGAATGAAAAGCATAAAGTAGCAAAGGTATTAGCTCCAGGTCAGGCGGAAGCTACACTAATGGTGCCATAATTACTTGTCTGTTCCGTTTTGACAGCTCATTGGTTTTCTAGTAGTGTTTCTAGAGCTTAAGtgctatttgtgtttttattacgGTTTTAATTTCAAC…
>TCONS_00007482
CGCGAGTGCCCCCGCCCCTTCCATTTCTCCCGCGCTGTTTCTTGAACCCTCCAGTGGACGCTATCGGATTCGGAGTGGAGGACTTCCAGTGCCAAAATGTATCCTCAAAATTCGAGCCAGTTTTTGCTTCCTTTCAACCCTCCTCAATCTCTGAGAGAAATTTCATGGTGACATGATTGAGTCAACGATTTCAATGCAGGGATATAGACATGGTGGCTGGAGCTACAGCAGGCATTTTGGACCATGAGGCAACCTTAGGAATGGTGGGGACTACACATGGTGGAACAAAATAGAAGCCTAAGTCCCTTGCAGCATGGAACACTATATCAGTTCTGTATAACCAACTTCTGGATTTTTacctgaaagagaaataaacttctatctCAAGCTTTCGACAGT…
>TCONS_00007491
GGGCCTGAAGGGGCGATCGCGGCAGGAGAGTTtatcagaaataaaggaaaacatcaCATCAGAAGAAAATAACCTGACAAATCCAGAATGTGGGCCAATGTATAGAGGAATGGCCTTGTTCTTCAACAATTTCAGCTCCACCGGCCTTGGCTTGGAAGTACCACATGTAGCTCATCTGGGATGGAGGAAGCTGGAAGGCaggaaaagatataaataagCTCCCAAACCAGGACCTTCTGTGAATAGGATCCCAGTGCTTCTGGCACCACCCAGCCACTCAGAGAAGCTGAACCTCCTGACCCTTTATCCTGAGAGCTCCACATGGGATCATGATACCAAGGCACCAAAGGACCCAAGCACTTGTCCTCAGGAGGAGGTAATGGATGCAGCAGTGAGAGC…
>TCONS_00007803
ATTTCTGAATCAAAAACACCTTTGTCTTCACAGTATGAGTTAGAGAATGCAGCCTGAGCTGAAAaccaaggaactagaaaagaaagtaataattaCAGTGATTACTGTATTAAAAACCTGTTaggcattttctttaaaagtagtttttttttttttttaatatcttgtcATTCTTGGCACTGTTTCTAAAGAAAAACTCCTTTAtcccaagcaaaaaaaaagcacaagatgTGGAGTTTGGCTTCAAGAGATGTAACTCAGATTCTCAGGCCTAGCAGAGAATTGACAACTTTATGGAGAGTTGCTACTGGGGGTTGACTGGGAAGGAAATCCCTTTTAGTAAATTATCAAGCCACAGGCTGGAGAGAGCAGCTCAATCAAAGGGCAGCATCCTCTGCA…
>TCONS_00007804
CACCTGTTCTCTAGGAATCCGCAGTCCTTCCCTGTGAGCTGCCACTGTTGCAAGCATAGAAGAGCCAGGCACAGAAGAGCGAGCAGCCTCAGGAGCGCTTGTGGCTCTGGCTTCTTGCAGGGCTTCAGCATAAGGGGGACTGAGCCATGGGAATTTTCATTGCTTCACCATTTTTGGCTTTCCCTGTTCACAACCAGTACACAAAACAGTTGGACCCATTGGCTTCTGGTTCA
>TCONS_00007887
CCAGGCTGAGCGGCAGCCCTGACGCAACGAGTTAGCAAAGTCCGTCAGCTGGTTTCTGTGACAGTTCGCATCTTTGGCTCCGAACGAAATCCTTTGGATAAAGAGGCTGTGTCCCTGGGAGAAGGAACACAAGCGGAGCCTCTTCGTCTCCTTGAGTTGAGGAGATGGAGCCGAGAGTCTCAGAAGAGCCAGACAGATGCCATTCATTCCCTGGACAGACTCCTGAGGACAGCTGCACAGAGAGAGACCCAGAGAGCTGCAGAAGGGTCTCCAGCGGTCATCAGCTCAGGAAACTATGCATTCCTTAATGCCATACACTGGCCTAAGAACACCGTGTGTTCGTTAAGGAGAGGTATGAAAACCAAGGACCTGGTCAGCCAACTAGAACCCTGGAATCGT…
>TCONS_00008105
GCCAGGTTCCAGCACAACAGGGCCTTTTCTGACCAGAAAGTGAAAGCGACTGACCCAATTTGGGGAGAGCTCCGAGCTGATCTATCAAAAATTaagcctcctggagttcccgtcatggagcagtggaaacaaatccaactaggaacactgaattttaaagtctcgataaagaaatacaaacattACACCCAGCAAAATGCCACTTCTGGGGGATTCTACAGGCGCTTTGACTGACAGCATTCACTGCCCTGTGTGTGGCCTGTCTTAGACGCTTCAGGATTAACCTCGGTAACCATCTTGGGGTGGCTGCTCTAACAGAATACCGTGGACCGGATGACTTATAAACAGGAAACATTTATTTCGCTCGAGAGGCTGCAACTTCGGCATCAGGGTACAGTG…
>TCONS_00008118
TAAATGTAGACGCAGCAGACAGACAGCGCTTCTtagagaaggaaatttaaaacagCAGCCCGACCAACCCTCCCGAGTCCCCTGGAGCATGTCTGCCAGCAGAGTGACAGGACACCATGCCGCGGAGAAGGAGAAGGTCAGAGCTCTGAAAGCGTGGGGATCTGGGAACCACGGACAGGACACGTACCAGCTCTGTCGGCTTTGTAAGCCCAGTGTTTGGACTGAATTAGTCTCAGAATGTGATGACCTGCACGGCGTGAGCTTAGCTCTTTATTGATACGCCTCCGAGAAATTACGACATTGTGTAATGAGTGTTCGAGAAATGGGGCCATAAAGTACATCAATAAACCACTGCGTTTGTATCCCACGGGGGGCAGAGTTGCTCTATTTTTTAAGGCG…
>TCONS_00008279
TCCCACAACACATACATTTTCCCCTATTACACAGGCTCATGTGCATCCTGATGCGACCCCATCCATAAGGCAAAAGAGAACGATCTTGCCTGGCCGGACCTTCGGCTGAGCACGGGGCCGCCCTCACTCAGAGCCAGTCTGCAAACTGCCTTTGACCTGTCAACACCaggctgtctttctctttctcttttcaggcCACACATCTCTATGACTCTAGCTTTCTGTATCTGAGATGGTGCCGTAGGTGACTGAGAAGCAAGGAAATGGGATCAAGCTAGACCATCCTATTTTACCGATGGGACTGCGCTGGGCCCTGAGAATGCAGAGAAGAATCATGTTCTTCAAGGAGTTTATAATCCAGTGTGGAGAGATATTTCTGTTGTGTTAAATGGAGGGGCC…
>TCONS_00008280
TAAGCATACTCCCTAGTGCATTTTGCTGTCAGATGCTCTCCTGCTTGTGCGCGCGTGCGCATACATGCGCACATGCACGCTAGCTCGCTCTCTCTCATTTACCTTaaagagagatggaaaagaagagaaCCTGCAGGAAGCAGAAATAAGGCAGTAAACAGAAGCCCGAGACTCCGAGGCAATAGAGACTGTTTTCAGCGGCAGCAAAGAGTCTGCAGGTTGGAGACCATCTGGAGGACATGCCTATCAGAACTAAGACGGGAAAGATGAGTAGAAATTGATCAGGCCAGTGAAGAGGGTGGACACCTGCCTCCCAGCCAAGCATTCTACCCCGTGTGTGAGCGAGGGAATGAAAGCAG
>TCONS_00008379
CTCAAACTCTCAAGCACATTCGGATCTCCCAGGTTTCTCGCTAAAATGCTGGTTCTGACCCAGTCGGTGTGGGGTgggacctgagattctgcatttctaacaagctcccggGTGATGCTTCTGCTGCTGATCGTGAACAGCAGTGAGGGTTGTCGGGGGCTAAAGGTTCCCAACTTGAGACGATGAGGTGGATTCCCAGAGAGGCCCTGCAGTATCTCTCCTAACTCAAGTTCTGACTTAGGTTCTTGTCGATGAGGTCGGCCAGCAGCTGCTTCAGCACGTCGGTGGCGTACTCCAGCTTGCTCTGCAGCACCGTCATGATGAGCGAGGCCACGTTGCCGCGGTCGCGCATGGAGAAGCTGCGCTGAGACTCCAGCGTGCGGATGAAGGAGAGCAGGA…
>TCONS_00008516
GCACCAGGAGGATGTTGTACAAGGTACTACCCTAGCTCACATGAGAGGCCAGCGCAGGGGTCTGGGCAAGAAGGAGCATGGGTGGAGACTCCTTAGAGTTTCAAAGACCAGTCAGACAAATCTGGGGCCAGATGCAGATCCCTAATGCTACCCCAACATGTGTACACAGGTATTGCTCTCATATCCCTTCTTTCCAGGGCTGCTGGGGAGTAGCTGGGCTCAGCCACTGCCTGTTCAGTGGTCAAGGcatcccaggcccctccccaccaAACCATGGTACCCATCACTCCCTTTTGGAGCATAGCCCTTCCTATCAACAAAGTGGGGCATGGACCCAGGTGTCCTAGCCCCCAGTTCCCAGGCTTCTCGGTCCCCCTGGGGCCAAGCTTGGAGATGCTG…
>TCONS_00008519
TGTAAATAAAAGTGATGTCACACTAAAAAGGCACATATCATCCACAACGGAGACTTCAGCCCTAGTGCTTCGATGATCGATGGTTATATTTTTCCAGTGTGCAGTGGCACCTGAGCGAACAGAGACCACCAAGGGTGTTTCCAGCTGCCGCATAGGCCACAGCTgatgacttggattcaatccctggcttgggaacttccatatgccacaggtatggccattaaaaaaaatgcaataattatattgtatattattatcaaaatagtaaaaataaaaattttgatatagtaatatatttttctttaatgaattaaATGAGATGTAGTG
>TCONS_00008542
CTTTTTAATTGAACTTCAGGGAGACCCCAAGGCCACTCTTTGGCCTGCCTTTCACAAGGGCAAGGGTGGTGGGAACAGCGGATTCATTTaggctttttctcttctttcatgtttttaaatattcctcCTTTTAAACAGAAATCACCTAAAGATCCTGTGTATTCAGCACTTTCCATAGACAAAGACTTATGCCCTCTATTTGTGTCCATGCTTTGATTTTAAAACTCCCgattgctggagttccctagCAGCCTAGGATTAAAGATTTGttgtttgtcactgctgtggcttgggttcgatccaaaggctgggaacttccacatgctgagggtgtggccaaaacaaaaaacaaaaaatcccaactGTGACTACCCCATGAAGGAACTGGTTAGCGGCCTC…
>TCONS_00008574
GTACTTTCGTTTTCCAGCGTTGGGTTTGCGGAGAGACCCAGCCACACCAAGAAGGACGCTTGTCAGACCCTCAGATGGGACAGAGaAAGTTTTTGTTTGCGTGTGCCACCCCCAGAGAGCTAAGACGCTCGCACCCTGTGCATGCAAAACAGTCTTGGCTTCTGACGTGCTGTGTGTAGCCGCTGCTTGTGTGAATCATCAGCCCTTTGCTTGGGCACAAGGTGAAGGTTAGTAAATGTTCATGGAAACTAATAAATGAGTACATGGCTTCGGGACTTAATTATATATCTACGTTTAAAGGTAAAAGAGCTTAATTTGCTCTTGGAATGTAAAAGTGATAGTTCTGCAGACCTCCGAATAAtaattagtctttaaaaaaattctaactaaTATCAAAGA…
>TCONS_00008612
AAATATAACTGGTAGGACTTAAGATTGATGTTTCATCAAAAATGTTTAGACAAcagtttttttagaaaaatgacttACATAAAAGTAGTCAGATGTGAACCCACATCAACATAATGAAAAGCAATGTATTTCAAAGATATAACATCAAAAATCATTTCTCCAATATGTATGGCCAATATGTCTCTTAATAGAATTGCTTATTTGAAATGTTTGCCATTATgttaaaatggaagaaagaacaaaagaaacacTCAAGTAAGGGAAGAGAGACAAAAGTTGAAGTATGGAAGGAGGAGGGCAGTGAAGTACATGCTAACTTAGAGAAATAGGAATCAAAAATGGcatggaaaaaatgaatttccaGTTATCTCTTCCTAGATGACAAACCACTGCAAACTT…
>TCONS_00008622
AAGAGACTTTGTTTACTTCCGTTGACTTATCATCCTTCACTTTACACTTGAATTTAAGAATTCCACATGAAAGAAATCTCAGAAAACATACTGAAGGGTGGCTCTTGGAATAAAGACACATGGCTCTCCAACAAGCTTCCTCTGAGAGGTCAACTCTGTGCCAAGAAAACTGTATTCAGCTCAGCTCCAGAGATAAAGTGAGTCAACAATACAAActggctttttttcattttgttctccaAAAAGACTTCAAGTCCAAGAGgaaaatcttctctttttttaactccCTCACATCCATCTCAAATAGTGCAAACCTAGTCTTCAGATAAAGGACTTTCTTTCTTGTCTATAGGGTTGTGAGTGGTGTGAGGCTGTTTAAAGTTGCCTTGATTCGTTTTA…
>TCONS_00008625
AATCCACCCTCACAATACTAGGATTCATACCAGGAAGTTTGAACAAAAGAATatgttaaagaggaaaaataaaattctttatatatagaAGCCATTCTCAGGAAAAAAGATCAGATGAGAGGAGACAATATAATTGACAGCATGTAATAAACCATTTCTTTGCCACATTAGCTATCTGCCCAGTAACTTGAAAGacagagtaaaaacaaaaaacacaacttaaTTTATAGTTAAAATTACTTAGGCTCAAAAATCACACAGGGTTGAGAAATTAATCCACAGTTTAGTTCCTTTGTTGTCAAGAAATTCAGCAAGCATAATGtaattacagttttaattttttttgctataggTTTTAATAGACAATTTCAAAAGAGAAGTTCTAGGAGttcgtgtcat…
>TCONS_00008713
CTGCCCCTGCCTTGTCCCCAGTTCTCTCTCACTGCCTTTGCTTGTGCCTCTGGGGTTGCTGGTGGCTTGCTGCTGCCAGCGCTGTGGTGGCTGGCATTACCACTAGGAGCACTGGGATGGATGAAATGGATGGTGTGATTTCTGTTTCAAATTTATAACTAGAACAGACCAAAGCTGGGATACATTTTCTTGAGGAAAAACCACAGGTAGATCTTCCAGAGTTCTCTTGGCTCaacataacttatttttttaagaagaaaa
>TCONS_00008717
caaccattaaaaaaaaaaaaaaaagcagaaaaagatttttgaaaaaggaagcaGGAGACTGGCTGTGGTTTCTTGCCAGAGAGAGTGGGCAGAGGCTGAGGCCGAGATTAAATAATGAGGCAACAGGACACGTTATCTCTTCAGCAGCTACAGGCATCTTCACAGAGCTaccaagaaataaattaaaaaaaaaaaaaNACTGAGACGAAGGGAATGAAGGTAATTTTCTCTTGGTTATGAAGGCGTGGTGACATCAACAGCATTTCCCAGACAAGGTTTCAACGTCTTGTCACCGTTTGCTTTTCAGTTCTGAAAAGGAAGGCTCGCCTGATTTAGCAGGAAGGTTCCATCCACATCAGGCTTCCCACTGACCTGTCCTCACCTCCGATGATCTGCTCC…
>TCONS_00008718
ACTGGCGGCCCGCGGAAGGTGAGCGCCGTGTACAGCTGCACCAGGGAGGCTCCCGCCCGGATCTTCTCCAGCGCGTCCTGCCCGCTGCTGATGCCGCCGACACCGATGATGGGAACGCTGCCTGCAGAGAAGCACCGGCCGCGTGAAGAACTTGGGGCTGTTTGGCTCCAGCCCCGGCCCCCTCCTGAGTGCTGCGGTTCACAGCCCCAGAGCCCGAGCCACGTGGATCTGCAGATGAGGAGGCGGAATTCTTGCCTTGGtGGAGGAAAGGCCCTCTAATGCGGTGCCGCCGTACCTTCTGTGAGCCTGGCCTGCGTCTGCTGCCTGGCCCGTAACCTGTGTTCCACCACTGAGAGCCCGTGACTGTTGAATCCGTATCTGTAACACAgaagaggatgg…
>TCONS_00008787
caaccattaaaaaaaaaaaaaaaagcagaaaaagatttttgaaaaaggaagcaGGAGACTGGCTGTGGTTTCTTGCCAGAGAGAGTGGGCAGAGGCTGAGGCCGAGATTAAATAATGAGGCAACAGGACACGTTATCTCTTCAGCAGCTACAGGCATCTTCACAGAGCTaccaagaaataaattaaaaaaaaaaaaaNACTGAGACGAAGGGAATGAAGGTAATTTTCTCTTGGTTATGAAGGCGTGGTGACATCAACAGCATTTCCCAGACAAGGTTTCAACGTCTTGTCACCGTTTGCTTTTCAGTTCTGAAAAGCCAGGAAGGCTCGCCTGATTTAGCAGGAAGGTTCCATCCACATCAGGCTTCCCACTGACCTGTCCTCACCTCCGATGATCTG…
>TCONS_00008802
ggggaaagttcctgggccatggatccacccaagccacagcagtgacgacgctGAACCCcgaaccactaggccaccagggaattccacacCAACCCCTTCACAAGCAGCTTTCTCTGGCTGGGGGAGGAAGACACTGCAGACAGTGCAGACGCAGAGCATGAGAGGGACACAAAGCAACGCTGCTGCTGCTTTGAAGATGGGGGTTGGGGGCCTGTGAGAAGGAGTGCCTTGGCCtctggctgacagccagcaaggaaactgGACCTCAGACATACGGCCACAAAGAGCTGGACTTTGCTAACGATCTGAATGTTGATTGGAAGCaatgcagattcttttccacgTCTGGATAAGAACTCAACCTGGCCAACACCTGGATGCTGGCCTTGTGACATGGTG…
>TCONS_00008896
AACACgcattctttttcgtattcttctccattatggtttatcacaagatactgaatatagttccttccCTGTATTATCCAGTAGAACCTTGTTATTTAGCTTGTATATACTAGCTTGGATCTGTtcaacccaaactcccagtcctcccttctccccgccccccaaggTTAAGTCCGTTTCACCTGCTTAAGTCCGTTTTCTATGCACAGACCTGGAGGCTTAAATTAGaattcattttttcatgttctggaggttggaagtccaagatcaaggtgttggcagggttggtttgtGAAGAGAACTCTCCCCTTGGCCTGCAGAGGACAGCCTTCTTGCCGTGTCTTCACGGGGCCTTTGCCGGgaattcTTTGGCGATGCCCCAAAGGATACTCTGCAGGG…
>TCONS_00008964
CTTGGGATGCGAGGCTTCGGGTTTGAGAAatggtttatttttcattcattgtgAAATACTAAGTTAAAGAGTTGTGGAGCAGGTGTATACATGTTTTGCAACATTTGTATGGATTTCTGGGGCGACTGGAACTTACACGGGGATTTTTAAGATCGTCAACAGAACCTGCTTAAATTAAGCATATTATTTTTTGGTAGTCCTGGAGGTATAACATTGATTGGATTTTCCATTGTGAAGTTTACAGGTGTGTGTAATATCTCCAGATTGCCTTTAAATTTAACTGAGTGAATTGTAGGTTAAATATTCATGCTCTATTttgaggcggggggggggcatATATTTGTAGCATTCTTTGACCTGGAAACCCGTAAGCCTCCCTACATCTACAAAGCGTTTGTA…
>TCONS_00008965
TTGGGATGCGAGGCTTCGGGTTTGAGAAatggtttatttttcattcattgtgAAATACTAAGTTAAAGAGTTGTGGAGCAGGTGTATACATGTTTTGCAACATTTGTATGGATTTCTGGGGCGACTGGAACTTACACGGGGATTTTTAAGATCGTCAACAGAACCTGCTTAAATTAAGCATATTATTTTTTGGTAGTCCTGGAGGTATAACATTGATTGGATTTTCCATTGTGAAGTTTACAGGTTATGCAATGGTCTCTGCAAGATGGTTTATTCTTGAATTGGAGCTTTTTAAGACTGACAAATGCTGGTACTTCATCTTCTATAAGTGgactataatttcttttttcaagacAACTACATAAGCAGACAAAATTGCAAAGATTTGCCCTGTGTCGA…
>TCONS_00008992
ATTTTGTAGTGTTTGGCCAAAGTAGTAAAGTCTAGTGCCTGGTGGAAGGTTAAATAGGTACAACTTGTGTTTCACCATGTGTCTCTCACCTTTGGTTAAGtatttaagaagagaaaaacagggtAATAGATGTCAGTTAAACAGAGAAAAgcattagaaatgaagaaagctaATTGAATAATTTTCGCCTTTGATTTGGTACAAAAAAACCGGAATAGGTAAAATTCACAAGATAGTTGCAATGGATGTATTTAAGGATGATACATTGAGTTATTTTCTTAAGAAGCTCATTTCGATAACCAGTAGAGGAaataatttgttggcatattagACTTAACGTTGTTGCTTGTCTCTCTCCTCAGTCTGCAATGTTCATTCCACAAGAGCAGAGCGATTTGC…
>TCONS_00009284
CTGAGTCATAAAAATTCAACAGGGCAAACCAGTTTCAGACGTGGAGAGGCAGCCAATTTCTTTTGCACCGTTTTCTCGCAAATCATTAATCAAACGCCATTCCCAAGTCCAGCAGACTCTGCACTTTTCGTGGACAAAggctgaaatttattttcaaccaACTTGCCACTGATTGACAGAGGCCTGCAGAAATGCTTAAGGGCCGCCTCTGACATTTCCCCGACGCAAGAGCTTGGAAGGGCCACCCGCTGGACGCTGGCCCCACGGCCCGGCCGGGCACGGGCAGACGCGGCACGTGAATATTTGTCCCCAAGTACCTTCAAGGTCTCCTGGAAGGTGGGCTCCACCGTGTTCTTCTGGACTCCCGTCTTGCGTTTCCCCTGGGACGACCTGTCAGGC…
>TCONS_00009390
CGCCCGCAGCCCTGGACCATTTGTCAGGACTACTCGTGAgacggagaaaaaaaaaagagaaaatttggggACCTCCAGGAGAAGCCTTAAGGGTGGATGACAGTCATAAAGACCATCAGACAATTATTTCTTCATCGCCACTAGGTAAGAGTTGCATGTTGAAACAAATTGCTTGATATACTTGCACATGTTAAAGACTGCACTTGTGGATCAGGAAGGAGAGTGTGGAACAAGATTGGCAGAAAAACATCATTTTGTGAGGGCTGCTTTGAATGCAGAAACTAGGTGCGAGTGAGGCTCAAATAAAAAACATTAGGAAAAGTTAAGAGATTTGTTTTGGATAATCTTtggattggctttttttt
>TCONS_00009391
CGCAACTTTTGTGCTGGTGGTAAAACTTTAATTACCTTGAAAGAAAAGGGCCCTCcggtctcccccaccccttctggTCAAAGCCCGGCCCTAGCGCGACCGTGAGAGAAAGTTTAAAACCGGGCAGTTTCCTCCCCGCCTTCCCCGCGAAGGGGTGGGGGTATCTGTTTGTCCGTCTGCGCTCGGAGAGAGGTGGGGGTAAGGAACCGCCCTTCGGGGTCGCGGAGACCGCGGCTCTTACCCCACCCTTCCACGGGGAGACGAAGACCTCCAGGAGAAGCCTTAAGGGTGGATGACAGTCATAAAGACCATCAGACAATTATTTCTTCATCGCCACTAGGTAAGAGTTGCATGTTGAAACAAATTGCTTGATATACTTGCACATGTTAAAGACTGCAC…
>TCONS_00009458
CAAAAATCAACTCTGAAGCTTAAAGAGCACACAGAACTGGCTGCCTTCTGTCCCTTGTCCTGCAGCCTGTGATCTGAGCGAGTAAAGCTCCAAAGCACAGAGACCTCCCCCAGTGCCAGTCTGCCATCTTACCCCCAGGAAGGTCTTCtccatgctgcagctgctgatgtTTCTGAAGTATGAGCCCAacctcatcttcctcttctgaaATGATCACAACTCGCCATGTCAAGATCTAAGGTAGAAGAAGTCAACTACATGATGACCTGACTATAGCTGTTACATTAGCCACTTCATCTCACACAATTCTGAGAACTGGCCtaaaggaaatgggaacaaaaaaGACTGAGGCAGAATCTCTTCTAACCAGGGAGTTGACTGTTGAACAATGTGCTTTCA…
>TCONS_00009460
GGCAGATCAATCTGCTAAAGGGTGCCAGAGAACAGATGAGGGAACGTAGGAACACTGGGGACTCTCCCCCAACTTACCAGGCCCCAGAAGTTATTTCCCAGGCAGCGTTTTGACCAAGATTGACAGAAAAAACTCACTAAGGGAGCCCCAAGGAAAGAACTTCGGTGAGCAAGACTTGAGGAAGAGGGCgttagACCACATGGAAATTTTCCACTTGGAAATTCACACGTTGTTTCCTCTTGGTTTATCAGTAGGCAGAAGGATGTTGCCTGAGCTGCCCGGCTGCTGCTCCTTACGCATGGATCGTGACGATCTGGAGAGGAGAAGCTGCCAGTCTAGAAAACTCTGCTCTTGCCTGCTAAACCAAGGAACACATAGTGCTGACAGCTTTGAATCGCC…
>TCONS_00009461
GGCAGATCAATCTGCTAAAGGGTGCCAGAGAACAGATGAGGGAACGTAGGAACACTGGGGACTCTCCCCCAACTTACCAGGCCCCAGAAGTTATTTCCCAGGCAGCGTTTTGACCAAGATTGACAGAAAAAACTCACTAAGGGAGCCCCAAGGAAAGAACTTCGGTGAGCAAGACTTGAGGAAGAGGGCgttagGCCGCTGTGGTCCAGGACACGTCAGTTACATGTGAATCCCTTCTGGCAATTCAGCAATAGCCATTGTAACTTTCAGgtttttgatgtggtctcctttttgcagacaatagagttatatcctctcttacttctgaggTCTGCTGCCTTGTGGCAGAAGTTGGTAAGGGGGCTTGCGACCACATGGAAATTTTCCACTTGGAAATTC…
>TCONS_00009462
GGCAGATCAATCTGCTAAAGGGTGCCAGAGAACAGATGAGGGAACGTAGGAACACTGGGGACTCTCCCCCAACTTACCAGGCCCCAGAAGTTATTTCCCAGGCAGCGTTTTGACCAAGATTGACAGAAAAAACTCACTAAGGGAGCCCCAAGGAAAGAACTTCGGTGAGCAAGACTTGAGGAAGAGGGCgttagGCCGCTGTGGTCCAGGACACGTCAGTTACATGTGAATCCCTTCTGGCAATTCAGCAATAGCCATTGTAACTTTCAGACCACATGGAAATTTTCCACTTGGAAATTCACACGTTGTTTCCTCTTGGTTTATCAGTAGGCAGAAGGATGTTGCCTGAGCTGCCCGGCTGCTGCTCCTTACGCATGGATCGTGACGATCTGGAGAGGA…
>TCONS_00009493
ATTTCGCAAGTGTTTGAGTAGTGAGGGCAAATCTTCAGTCCCGCACATGTGACTTGTATCAGCCAaaccacccacaccacagctggagAGCAGAGGTCAAAAGTGGAGGAAGGACCTGTCCACAGCAGCCACACTCATGGTCCAGCATCTCCTCTGCGTGGGGTACCATGGAAACCTCATCATCATCACGGAGAACTCTAACATCAGGGCGGGGCAGGTTTGGAAGACACTAGACGCCGTGTGGCTTTGAGTAGTCACAGGGGGCCTTCCATGGAGTAGTGGGAGAGAGAAGAGTTGGAACTAGAGAGATGGCAGTGTGAGGAAGATGCGACTGGctttgaagaaggaggaagggccaCAGACCCCTAGatgctggaaaagacaagaaaacagatTCTC…
>TCONS_00009507
TTATAATGCTGTTATTAAACACAGGCCAGTTAATGTGATCTTATTCATATCACCGACAAGATGGGTTAAAGCTTGAGGTCGAAATACAATTAGTACACCTAGTCCAGAAATAGTTATGTGCCAGGTGTCATGCTAGGTGCTGGGAATATAGAAGTGAGAATGACAGGCATGATTTCATCTTTCCTGCTTATAGTGCAGTGCAACTTTTGGCAAACTTTTCCTGAAAAGAGGCAGATAAATTTTAGGCTTTCAGGCCATGTGGTTTCTCTCACAACTATTCAGCTTTGCCATTGAAACACAAAAACAATCATCAACAATACATAAATAGTTACCAACAATACATATGTGAAAGTATGTCTGgcttccaataaaactttatttacaaaatccaGGGGCTGG…
>TCONS_00009578
CAGGCAGCAGTGGATGCAGGAGGAAGGTGATAAAGCTGCTCAGGGCCATGGACATCAAGGATGGCAGCTGGGCAGCTGTGCCAGCCTATGCTCCCTGGGATCTCTGCTTCCACCTGGGAGCCCAGGGCTTGGAGAGTGACCTACCACCAGCTGTCTGCAGTTTTGACTCCATCAAGGTCCTGTCCACCTACCAGATACTCATGCTGTGGCTCTTGAATCAGATCACCTGGGTTAGAAccctggctccatcacttaccCTGCGAGTCTCTCGAGACAAGGCTGGTT
>TCONS_00009614
gaaaaaaatgtggtcACTCTTTTTGAGTGACactttaaaagaaactaaaattataaTCAAAGGGTTCTTGAAcaaaatatattgcaaaatagAGATAATGGAGTCTGAGGGACAAATTGCAGGATCCTGATCCAAACATCACAAGTAGGACAATATGATCGGAGATTGATGTATGATTGCTACCCAACAATCAGCAAAAGGGATAATCACGACTTGTGAAACTTCAGAGGTACCCTGAAAGTCATTTCCTAAAGTTAGTGCATGTGAGTCTTCTTCCTTGAATTGTGCAGAATCAATTGGATTGGGGAATAGCAAGTGAAGTGGTATGATGATGGCAGAGAAAGTGATCTTGAAATGTAACAAGAAACAAGTTTTCTTTCTCCACTTTACTGCCCTGCT…
>TCONS_00009618
GGAATGGGAGGAGTCAGATAATAGACAATAGACATAATAAATAAGAGAGTTATGTAGATTGGAAGAATGCAGTCAGAgctaccaaaaaaggaaaagtgtggCAGAGTTAAGGGGATAGGGAAGGTAGCGGTTTTAGATAGAATGGTCAGGGTGAGACTCATTGGGAAGTAAACTTTGAGCAAGGGTTTGAGGGAGTTGCCCCTGTGGACATGTTGAAGAAGACAGCTTCAGGCAGCCAAAACAGCCACTGCAGCCAAGacaaaggtcctgaggtaggaGCAAGCCTGGGATGTTCCAGGTACATCAGGGAGGCCAGCAATCAGAGTGACATCATTAtaagaactttgttttttttgtttttagttattttttttttaagaaaaaaaatggaaaacttta…
>TCONS_00009619
GATTAACTCAGCAAGACACCAGCAGAGCTGGGTGCCTCTGGGATCCTGGGTCTGCTATCAACTAGCTGTGCAAAATGCTGCTTAACTGTGATGGGTTCCatctcctcacctgtaaaatgagAGGCAACTCATCCTGAGCTGGTGACTGTGGTTCTCATCTATGTTTGTATATGTTAGCAACAGAGTAACAGTGCTGCGCAGAACTTTCAACAAGAAAAGCCCAGAGGAGAGGAGGACGGTTGCTTTTGAAGCCACCACTCTTGTCTGCCTCATTCATTTCAAACAGAGATACTTCTCAAAGAGATGAAGGCCCGTGTACAAACAACAATGCCCACTGCATTCTCTTGCCACCAGCTGTGATGTGGTGGCTTTTGATTCTGCACAGAAGCTGCCTTGTTT…
>TCONS_00009805
ATCTGAGCACAGAAGCGCCTCCGGGACACTTAAAGCCCAGGATGGCTGGCTGCCTGGTTTGGAGAGAAACACCCTCTTGCTTTTCTGTGTTGCCCAGTTCGTGTGCCCAGCCTCACGCCAGGGCTCTGCTTTGGACCCATTCAGAGTGGGGCCTGGGCATCAGGCAGCAAGATCACTGCTTCTGGCTCATATCCCCTGTGTCTCCTCTGGCCATGGGAACACCTGGCATCTTCTTGTGCCAGGTTCCGTGCTGGGTGGAGCAGGACAGCAGCCAGTCTGGAGCCTGGACCCTCCCAACGTCTGGAGTCAGGAGGTAAGGAGGCCTGGATGAG
>TCONS_00009851
GTCCGACCGGTCCAACTTAGAAACCGGTCCGGGTCAGCTTCTGACCGGGCTGAGTCAGACTGGTTCTGGCTTCAGAACCAGCCTGGTCTACCTTCAGACTGGGTCTGACGGAAAACTGGCCCGGGTCCTGTAAGGCCTCAGGTGGGCTTCCAGACGAAGGGCCTCAGCCAGGCACCCCGTAGGAACGGCAGAGGGAGGGTTATTTTCCTCCCTCTGGTGACCAGGATGAGAACCGTGAAGACACCCCACTCACTTTGGAGCCTGTATACGGCGTCCCAGGAAAATGGAGGAAGACTACAAAGGTAAGAATGCCTACCAAAAAAAAGCTCTCTGTCTGGttgaaacaatgaaaatataaaatggtacatcccctatggaaaatattatggaggctcctca…
>TCONS_00009984
AGCGGGACTGGCAGCGCGAGAGAAAGATCTGATCGTCTTCAAGGAGCAGGCAGGTGTTCAGAGCAGCTGAAGAACGTCTCCTGTGGTCAGACATCTGCATCACCAAGCTCACTGGGGACCTGCCAGGCTCTTCACTGGTGACATGGAGGATGATGGTCTCTAGCCCCATCTGCAGACTTAGCTGTGACCTGGCCCAGATCCATGGCCTGCCAAAGCAGGAGACCCCCACAATTCTGCACCTAATGGGGAGAGTCTTCCTTGTTTTCCTGCCTGAAGGACAGGAATGCTTTTGGGTTCCCAAGAAGCTGAACCCAAAAACCTCATGCCACCTCTTTCTCCATGAGATGATCCAGCCGAGCTTTAGCTTCTTCAGCACAGACAGTTGAAATTCCTCACTGG…
>TCONS_00010016
CCCAGAGCTCGCCACCCTCGGTGGTTCTTACTCCATCTCTTGTTGATGTGAGGCCGGTGCGCTCTATGCGCTCGTGCCAGAGGCCATCGGGAAGTGCCTGGGAGATTCAGCTGAGATGGAAGATGATTCCGACAGGGAAGCCAGACTCAGAGTTGTTCACTGATCCAGAGCATCTCAGATGAAGGGAATCCTAAGAAAGAATCCTTGAGGAGTTCCTTCAGTGGTACAGCAacttaagaatccagcattatctCTGCGATGGTGCAGATTTGACTcccagctcagtgcagtgggttagggatctggcttgctccagctatggcataggttacagctgcagctcacattcaatccctggcctgggaacttcagtatgccaagGGGTtggccaaaggaaga…
>TCONS_00010104
ggaatagaaagaaatttcCTCAGCCTGGGAACATGCCAAGTAGACATGCCTCAGCCTATTATGAAAAATCTACAGTATGCAATATACTTAATTGTGAAagactaaatatatttttccctaaaattgGGAATAAAGTAAAGATTATCTACTGTCACCACTTATATTGGGTATCATACTGGAGACCCTATATAATGCAgtgagataagaaaaagaaacagaactcgGGAGTatgcgttgtggctcagtggtaacaaacccagctggtatccatgaagatgtgggtgccgggtgcaatccctggccttgctcagtgggttaaggatttgatgttgccatgagctgtggtgtaggtcgtagacatagctctgatctggtatggctgtggctggcagttgcagc…
>TCONS_00010208
CAGGGATCCCTGACCACCAGCCCAGGGTCACTGGCCCCCAGGTTAATGATCACAAAGTCCCTGCAGCTTTGTCTGTCACGTACCTCTGGAGCCTGGGTCCTCGGTGCTGGAGACCTGGTGAACAGGTCCTGGTTCCTGCCCTTGGGGAGCCCATGGCCTAGAAATTCTCACTACAGGGCAGTGACGTGTGGAGTCTGTGATGGGGACAACATGATCTTACACTGCTCCCTGCCTGGAAGAGGATGTCTGAGTTCAGAAGGGGCAGGATGTGACTATTTTGCCTTTGAAGCTCCTGACCTGGCACCTGACCTGGCAAACAGCAGGGCTGGTGGGTATATGCTGAATGATGCAAAAAGGACCAGCCAACCTCAGCTCCAGAGTGGCACAGCCCAGCCTTTC…
>TCONS_00010384
cgGGCACGGAGGCGACCTTTGGGAAGAGTTAATACCTGAATGTATGCCAagtatgaacatttaaaaaagcaatctCCACTTCGCTGTGTTTGCTTAGAGCTCAGAACAGCAAACACAAAGAGAACTCCGCAGCACagctgcagaggaaggaggaaccaAGTCCTGACAGGCTTCGGAAGCGACCCCATCGAAGCGGGGAGCCCTGGGCAGCAGACGACTCATCTTCTCTAAGTGCCAGAGGGAAGGCACGACCAGCCGGGAAGGGAGCTTCTCAAAGTCGGCTTCCAGAGCAAGAGCTCCACAAAGCCAAGTCCGACGAGCCCGAACTGCGTCCCCCACCAGGGCCAAAGGATACGCTCCGAAAGGATGGAGAACATCCCAGAACGAAGACAAGACGTG…
>TCONS_00010392
GCAGATGTGACTGGGACAGTCCTGCTGGTGTCACGCCAACGCCCTGCTTTGAAAGCCCATCACCATCTGAGTTGGGGGGGTGTTCGTGGCGTGACCACCACCCAGAGACTGTGAGTGCTGTTGGGAAGACAGCATCATTTGTTCAGGAACATTGACCGGGACTGTGCCGGTCCATCCGGCCTGGGAGCACGGCCTGCACACGACTGAGCCGGAGGGACTCTCGGAGCTGTGGGCTCAGGTCTGGGTGGGGAGCGGCCGGAGAGAAGCAGGAGGCCAGCGCATGGAGCAGCTGGGCTGGCAGAgttgaaaacAATCAACAGAAGAAGACTATTTCACGATACACAGAAATTATCTAAAACCCAAACTTCCGTGTCCAGAAGGAAAGATTTAGTGGAGCCG…
>TCONS_00010394
AGAGATTCCTGTGCTGCATTATCAGCCCTCACACCCCGGAGAACAGGCTAGAAACTGCCTGAGCTTTTAGAGGCACCGGCAGAACGGGAAGCAGGACTGTTGAACTCTGCCCCCTGTGCCCCCATGTCCAGACCTCAGTGAGAAAGAGCCCCAGCTTCCAGGTGTGCTCCGAGATGTCCTTGGCCAGGTGCCACCACAGGGCGCAGGGGCCCGGGGAGCGCCGAGCAGgcTTGGTAGAGGTAGACTCATGGCTGTAGAAAATTTCATCAAAGCAAGATTCATGCAAAAGACACCGTCTGAACAAAAGATCAGCGTTCGAGCTCTCCTTGTTCTGAGAGCAGAGACCCTGGATGGAGTCACATCAGGGCCCATTAGAGAAAAGACTTGGCTTTGAACGTG…
>TCONS_00010396
AAGCGCACGCTTTACTCCCTGCCGATGCTGAGTGGAGGAGAGACAGACAGCCTAGGGTCTTAAAAATACGTGAAGGCAAACCTTTGCTGTGGGCCCACCTCTCTCTGAGGCGAGGCCCCCTCACAGTCTCACACTTGGCTCGCCCCGGACGGCTTGCCCATCAGAGAACCAAGGCGGGGCATGAGACCACCTGCTGGAATAGAAACGACAGAGCTCCAGATTTCAGAACAACTTCAGGGCTTCCCTTCCAGCCACCAGACACCGGCGGTGGTGTCGACTGATGGCCACGTACCCTCC
>TCONS_00010402
CCCCATCTTCGCGAGAGGACGTGGAGCCCTGAGTCGCTCAGTCAACGAGCAAATAGGCGTCCTCTGCCTGAAACTGCCAAGGGCTTTGTCCCCAGCCAGCCTCGGCCCCAGGCTCCTCAAAGGAAACATCATGCCTCCAGCCCGGTGTTAAGATGGAACGAATGAAACCTACAGTCTGACCGGTCCAGGAGCCCTTCGGAATATCTCATTCTACAGACACAATCCCCCACTGAGCAATCTGGGTGCCTTTCTCCCCTGAGCAATCCAACCAACGGGCACAAAATCCTCCACTAGGAATAAGCTGGCCACTACAGagcaagagaaattaatttttaaaaaattagcaaacatTAACTATGATCTAACAAGAGGGATGCCTGAACTCCTCGTTCCACCATG…
>TCONS_00010403
TGGTCTTTTCCCCTTAAAGTTGAAAACCGGTGCTTTGGGGAGAACAGCACTGATGTGTGACCCAAGATGAGAAGCTGGAATGGGCAGGGCGGCCCCTGAAGACTTTTGAAAAAGGGAGTGGTGAGCAGATGTGTGGGTTCGGGTCCTCGCCTCACACGGCCTGCACCAGGGTGGGCCACTCAGCAGCGCTGACAATCCAGGACACATTTGTGATCTGAGGCCACTGGGATCCAAGGTCATGACTGATTTTGAGCTGTCTGCCAGCAGCAGTGAATCAGAGGGGCAGGGTCCATTCGAAGAAAGGTCGCTGGGCGGGGACACCAAGGCCTTCGGAAGGCTCTGGTTCTGCTGCTCACTGCCTGTGTGACCTGAAGAAAACCATGTGCCCTCCCTGGCCAC…
>TCONS_00010407
tttacaCTGTAGTGTCTTTAaacctttaagccattttgagtttatttttgcgtagGGTGTGAGGGAATGTTCCAGGGAAGTCTTTTGCGGTGATGAAGATGAAGCTGGAGAGCACTGGCCATGGGGGCTGAGAGAAGCCAAGGGACGTGTGTGTTCCGGCAGCTTCTCAACAGTGCTCCCCTAAAacccttccttctcccacctgAACACAAACCAAGTCCTCGGAGCTTGACCAAGTGACTCTGCGAACATCTGCTTCCACTGAAGGTCACGCCAGAGATTTGTCCTTCCCACCCCAGCGCTGCTGGTGGTGTCCGAAC
>TCONS_00010494
CAACTGCTCCCCAAAGCAAAACGCTTTGAGACTTAATTTCAGTGagatAAAGAGTGGTCTGCTCCCTCACCAGCTGATCTCCTTTCAGCATCACTTAACTAGAGAGGATGCCAGTGTCCCAAGACTTGGTGCTAGAGACGGCAGCAGCTGGCACTCATCTTCATACTGGATTCACAAAGGTACTTAGAGTGACTGATTTTGATAACCATAAGGCGTGttgcatttatattattttatttttcttaaaaaataacccAGGCCTCATTTAGGTAAGGTAATGCAGAGTGCTAAAGagttaatgaaaagaaatatgaggCAGTTAAACTTATGTTTTTTAGTGAGAAC
>TCONS_00010523
actgctgcagtgaccatgggggatccttaacccgattcaccacaagggagctccattTGTAATGATGTCCCTTTTAATCTCCTATGTTTATTTTTGCCAGtgcacttaaaagaaaaatttcttcctttcctacaCAAAGAGTGGTCTGTTATTGACTTTTGTACTCCCTTGCTTTTGTACCTAACCATGTATCCTGGTAATCTCTCCACAGTGTGTTATTTCTATCCTTTTCTAAGGGTATAGAAAGTCTCTCTTATAGTCTTCATATATTGAGTTTTTTAATCCAGCATCTCTTGAATAGTCTCATTATGTTTAGGAACTATGTAGCCTCACAAGGGTAGATACTGAGACCAGGCAAATTGATTCCCACATCTCCCCACTCCTAGCATCCCCCTTGCA…
>TCONS_00010602
cagatttataaacatttattacagttttgaattttttaaagaatttataataCAGTTCATAACTGTAAAGTAGTTTCACTGAGAGTTGAatcaattaaaaggaaagaaaattctgtacaagaatgtattaaatttttttcttcttttttaagggccagacttatagcatatggaaatttccagactaggggttgaattagagctgcaactgctggcctataccacagccacagcaatcccagatccgagccatgtctatgatctacaccacagctcatggcaacgctggatcccttaagccaccgagtgaagccagatattgaacctgcatcctcatagacattagttgggttcttaacccactgagccatgatgggagctcccaagaATGTATTCATT…
>TCONS_00010737
GGGAAGTGTTATGATGGATAACAAAGGTATTCTGTTATCTCTTCTCTCACTTTTGGAATGATACAGCTGTTTTTGTCTGATTTGGGTTTTTTATACACCTGtaagGTTTTGATCACATTATGGATGTGGACCTGATCCCAGGCTGCCCAGAGCCACCATCTCATAGCCTGTTCCTCTGAGGTTCCCGGCTAAGCTAACAAACGCTCTGGCCTGTAACACGTGGTgctttagtgctttttttttttaattctgtgcacttttttttgaattctgtgtacttcatttaataaaattaaaattcagagagAAAACTAGCTAAAGCCATCTCCACATTTTGTAATATGTGAttcaaagttaaag
>TCONS_00010762
CCAGTGGCTCTCGTTGCAGCCTGCCACCCAAAAATCTGAACTGTGCCTTGAATGCTCTGCCCTCCACTCCCAGGAACCCTGCTTTCGGTTCAGAACGAAGAGGAAGGTATAGTACTGAGCTGTCCACATTTCTTCGGCCTTGGCTGAGGCCAGATTCACAGACGTGTTCAAGAactggcaggggcagggaggctcAGCCTGTGCCAAAAGGCAGAATCCCTCCTCATTAGGGGTTGGGTTTCTGCCACTAGTGAGTGAGAGAGGCCTGGACCCATACATtcacaaaacaaagaataatagTCTAAGACAGTAAATAAAGGATTAAGTTGGGTATA
>TCONS_00010800
CGGAGGGCTAGCGCGGGCCAGCGGGACCCTGAAGGCGGGACCCTGAATGCGCGCCGCCGGGCCGAGGAGGGGACTGGCTAAGCTGGTGAAGGAAAGCAGGAAAACGTGGGGGAGGTGCTGGCGAGAGAAAGAGAACTTGcgtgagggggaggaggagaaaccAAATTTAATATTTGGCGtggaaaggggatttttttttttttttttttttttgcatcctccAAGTAAAGTGAAATCAGTCAGCATTATGCCCCCTCCCCTCGACAAGTGAGGATTACTTTCTCCTTGGGTAAACGAAGAGAACTCATGCAGACGAACCAGAAGCTTAGAGAAGTTAACATTCTTCAAGTTACCCAAACAGTGAATGagggagtcaggatttgaatcctGAAATCTAAT…
>TCONS_00010934
AGATAGTCTCTATAAGAAAgcactgTGTTGAGAAATTATTGGTATTTATGTTCACCGATTTATAGAATGCTAATGTAAAAGGCAGTTCATAATTCCTTATTTAGTTTTCACTAGAAATCAagatttttaaggagttcctgctgtggcacatcgAGTTAATGAGCCGGTCTGTCTCtgtggctttgccacagctgtgccgtAAGCCATAGACgtgactcggattcaatcccaggaacttccatatgccgtgggtgtggc
>TCONS_00010943
GCAGCAGGGAAACTGAGGCGGGAAGTtcggggaggtggtggtgggggtgctcCCCGAACCAGTTCCTTGGCAACGCCGCCGCTCCGACCCTCGCTACGCACCCTTCGCGCCGCCTGCCGCCCGCCCTCCTCAGGATTGAGGAAGTGTGTGTCTGGCCCGGCCCCGCGAGCGGCCAGAGGCGCAGGGGCGGAGGGCAGAGGGGCGGCCCGGCCCGGATCCGCCGTCTTCCTCCCCGCCCGCGCTCAGCGCAGAGTCCAAGGCGCCGGCCGCCTCAGGACGAGACAGCTTTCTATTCAGTCACAAACGTGTGTCTGTGACTTGGTCCATCATGGACTATGAGCCAGGACAGAGGCTACCCCTCCAGCAGCAGTGACCGTGACCACTGCCAGAACTGACTTG…
>TCONS_00010962
AAACCTCGCACCACACCGGAGAACAGGAAGTGGAGAAGAGTTTGAAAGAGAGCTTTGATGAGGAGTTTCCCTTGTTTCTGGGCTGGCTCTGCCCAGGAGAGTGAGCcctcctgctccccgccccctccttccACAGGGGACGGAGGTAGATTCCATTTTCTGCGGCCGAAACGCCCCAGCCTGTTACACTCTGTGCTTTATCTCTGCAGCCAACTCAGCGCCACGAGTAACTGTGTGTCCCCTGCTGTAACACAATGAAGATGATCAGCTGCACTCATATTACCTTATGTCACCAAGACGGTGAAGACAAGTTTCTGAAATGATTTTTCATCCAAAGCCCTGAAATGATTTTGGGAAAGTCGATATTTTAAAAGGCCATTTTCCTGAGATAAGAACTGA…
>TCONS_00011048
GGACGCTGGGCGCCGACCCACGCTGGCCGGGAACGTGTCTCCCGGTGACGCAGCCCCGGGTGGGGAACGTggtgcggcggcggcggcgacggtACGCGCCTCCGCCGCCCGCGAGAGGACGTGCGGTGCAGCGAAAGGCAGCGGCGGCAGCACAGCTGGACTTGGAGGGCCGGCGGGCGCCGGGAATCAAGACGCAGGCGCCGGCGGGGAAGTAGGTCCTGGGCGCGGCGCTCAACAAAGAGCGGGGCCGCCCCCCTCAGGCGGAGCTGCGGGCAGAGGCTCCATGTTGGGAAGCGGCGCCGCTCGTCCTCGTTAGCGGGAATCGGGGCCCCCCGG
>TCONS_00011058
GGGTGAcaaggaaagggagaaggaaagatggagagaggagagaagaaagaagatgaaaaaagaaggggaaggggggggggagatgggCAGAATGTGACAGGGACCCTGAGCACATGTAGCCACTTGGAAGGGGGCTTACCACCACCAGAGAGAAGCCAAAACCCTGTGGACTAGCCCCAGACTCTTGGGGAAGACTTTCCTGCTTGGAACAAGAGCTTAATGATTCCTGGAGGAGTGTTATGATTTCTGCAAAATCACCCAAAGCAATAAGAGTGGCTGGAGGGAGTTTCTCTTGCATCTGAACTGCTggtaaagaaagaagagaaacatctCAACTAGAGAAAGGACT
>TCONS_00011106
TGTAGTTATCGTAGCTAGCAGCACATGGCACTACAAATCATGCCTAGTAGGGATATGTCCTCAGCACCAACTACTCCTCCATCAGTGGATAAAGTAGACGGATTTTCTCGGAAGTCCGTCAGAAAAGCCAGACAGAAGAGGTCACAAAGTTCCTCACAGTTTAGGTCTCAAGGCAAGCCTATTGAGTTAACACCTCTGCCACTGCTAAAAGGTAAGGCTCATGACCAGGTGATGGATTCCttttcaatttatctttttatatctgtatataattttccttttgtagagttctatatttgttaaaattctcTATTGGGAATTGAAGAGATGGGATTTCAGACATGTTGAAGTTATTAGTTTGTAACCAGATACACCCACTCCCCTTTTTAAAGGGCTCAT…
>TCONS_00011209
GGCTCAGGGCGAGGAGCAGCCCCGTACCCTCCAGCGTCCTTGGGGCCAGACACTCGCTGCAGcttttttagGTGAAAGAAGCTCTCGCTCACAGCCCGTTCCTCCCTTGCCGCCTGTTTTCTGGATGCACCCCTGCCTGACACACACTTCTCATCTTTCTCGGTGGATGAGGTCGTCTGTAGCTTCTGGCTGGGCCTTAAAGGCTGCCCGGTTGGAGGTGAGTCTTGTAAGTCACCTGGCGTCCTGCACACACGCCCTTGGCCTTGGTATTTTTTTCTAGAGAGAGAAGagtcttcattttacaaatagcAGTACAAGAGACAAATTGGGAGGATATGCAGTGTTCAGAAACAGAATGGTGCCTTGAGATGAGAACAAGGCCATAGCTTTTTGTAGTCT…
>TCONS_00011333
cgtAAAGCCAAGAGAGCAATAGAGGAGGTGTTAGAGGCCCAACAAGTGGGGGTGAGTTTGTTAGAATTATTTTGGACTCTGGGGTCATAATCTAGGTCTATGTGGGATAAAAGGCTGAGCGAGGTTGGAGTTAGGGAACTGGTTTCTGATAATGtcttatctttattcttttcagaGCTCCTGCCAACAAGTTCTGCAAGGTCCATCACAAACACTAGACAGTTACCGCCACTGATGCCATGCGCAGCTTCCTGCTCACAGGAAAAGAATGGCTCAGTCAAATGAGGAAGATTATTTTGCATAAATGAGGAAATACCTTCTCCACTACCTCACCAACTTCATACTTAGAATGCCACTCGGTTTTTACCAAGATCCAGTGAACTCAAGATGCTGAAATTC…
>TCONS_00011341
GTTTTGGGGGAGGATGGTGTCTGAACTGGCACGATGAAAGTGCAGAGGTATTCTAGGCGGAGGAAGTGGCATGAGCAGAGGTCCTGGGACCTCAGCAGGACTCCTCAGTTTGAGCTTGAGTTGGGTGGGTCCACCTTCCAGCCCCTCCCACGTGGGAGCCAGGCTAGAGCTTAGGGCTTCCCCAAGGATGGTGAAGGCACAAGAGCCTGGGGGCAGCGCTGACTTAGGAAGACAAAGTTCTGggtgtttttaaatgtctaaaggctttttttctttcc
>TCONS_00011615
CTTTCCTGTCTTGAGAGTAGTCATGTTCAAAGCCATCTTTGCTGCCACAACAAGAGGAGAAGGGCCACGGACCCTGAGAAATGCTGGCACTGGTTGAGGGCTAACCTGCAGTTCACCACTTCCACTTACCATCCTGGCACACAATGAGGAAGCAAAACATAGAATTCAaaacttgtttgctttttttttttaaagcagaataatGAGGATAATAGAAATATTGAGGACAGGCTTAGAGAGAGTGGGTCAAAGATAATTTATTACAGATGAAGTGAGGGCAGATGGTACACTCCTTTTTCTCACTCTCTATATTTAGTCTTGTTTAATCATTAAAGTCATTATCTTTTCATAAAGAGGATTTAGGTCAGAGTTCCTAGTTGTAAGCAAAGAAAGCATACT…
>TCONS_00011631
ggaggttcccaggctaggggtccaatcagagctgtagccgccagcctatgccagggctacagcaacgcgggatctgagccgcatctgcaacctacaccacagctcaccacaacaccggatccttaacccactgagagaggccagggattgaacccacaacctcatggttcctagttggattcatttccactgtaccacaacgggaatcTCCCCATCTAGTAAATGTAAACAATAAAAGAAGTTGAGGatatgttttacagttttagttTCTCCAATATTGAACAATATTATCTTAAACTGTTATTCTTCCTATCACCTTATATGATGGCATTTTAAAGCTTTTGGGAAAATTTAGGataacttaaaaacaaattgGTATATTGATAAATCTGTGATTTT…
>TCONS_00011735
CGCTTGGCCCGGGGGCGGTGCGAGGGGCGGGCGCCTGAGCGCGGGCTGCGGCCTATAAAAGGGGCCGCCCCGGCGCTCCCTCCCGGACGTACGGCGCGAGCCGCCGCGCCCCCTCCTTCGTGGTGCTGCAGTGTCTGCGCCCAGCAGCTTAATGAGATTTATTCACGTTCGGCTATGTTCGGCTTTGCCAGGGGTTGGCAGATCCAGTGCACAGGGATTTCCCACCACGGTGTTTTTCTCCcgcccctttcctttcttctcgcCTTAGTATCCCCCGCCTAGTTTCCTCCCCGGGGCCGGTAGGCTGCGTCCTGGGCGCGCGCCTGAACATGTACGGACTTGTCATTTCCCGGtgacctccctcctcctctccctctcctctcttccccgGCGGAATGT…
>TCONS_00011827
GGTAGCTTTTACAATATGTTAAAAGCTACTAAAGTTCAATGagaacagtttaaaaaaacaaaaccatacttAAATACCTGTATATATTTGGGCTGAGATTTTCACTAGTAATTTGTTAGGGAAGAAGTGTAGTGTTTTCTGTGTTTCAATGAGacaatacttttttatttttttttcaagtttttccaGTGGGGGAATAAAAATGCATTGGGTGTTCTTTTTgtaattaatctttaaaaaaaatttaaatggctttGGCAGTATTAGTCATACATGTTAACTGTAAATCATGGTGCTCAATTAAGCCTAAGTTAGGGAGGAtactggaaatatatttttttcttccattcaaatTGGTCttcttgatgttttctttttatgagagGGCACTACATAAAT…
>TCONS_00012271
CCCAGAGCTCGCCACCCTCGGTGGTTCTTACTCCATCTCTTGTTGATGTGAGGCCGGTGCGCTCTATGCGCTCGTGCCAGAGGCCATCGGGAAGTGCCTGGGAGATTCAGCTGAGATGGAAGATGATTCCGACAGGGAAGCCAGACTCAGAGTTGTTCACTGATCCAGAGCATCTCAGATGAAGGGAATCCTAAGAAAGAATCCTTGAGGAGTTCCTTCAGTGGTACAGCAacttaagaatccagcattatctCTGCGATGGTGCAGATTTGACTcccagctcagtgcagtgggttagggatctggcttgctccagctatggcataggttacagctgcagctcacattcaatccctggcctgggaacttcagtatgccaagGGGTtggccaaaggaaga…
>TCONS_00012280
CGccctttatgtatttatatacaatgttaatttttcttcatataacTGTTGATACCTGTTGTTTAAATGTAATGTTACAAAAAAATCTATGTAAGTAACATAGTTATTGTGTAAACAAATTACTTTCACCTAACTTTAACATTCAGAGTATCTGAACTtattaaaatgtgcaaaagatcCATGGTGATGATACATTTAATaaatctggaggagttcccattgtggcaaagcagaaacgaatcccactaggaaccataaggttgcgggtttgatccctggccttgctcagtgggttaaggatccggcgttggtgtagctgttggtgtaggttgcagatgtggcttggatctggctttgctgtggctttggcgtaggccagcaggtacagctcagattaga…
>TCONS_00012752
ACACTATGTGCAATATagctctaactagaaagtaaacaTTAATAATAAGTTAGTGGGCCATGACAGGACATGACATAACCtaatggagactgttttaactcgttttattttttagctgtagCAAagtttcctaatcattaactcttgtaTCAGCCTTTTgactgaggggaggcctgggagactaaaggaaaagttttttatttcaaaacacaAGGACTCAGGAGCTTGTACATGGTTTCACTCTTGTACTTGcaAATATTCTGAAGGCTTCAAGCTCTGGAGACAGACTCTCAGATTGCTCTGAAGAACTGTCTGAAGAGATAAGGgaagagccaggatatataggagggGATGGCCACCAAAACTAGGACCATCTGGTCTCAGCAGA
>TCONS_00012828
gactgggtcagtttgctgtacagcagaaattggcacaacattgtaaatcaactatactttaataagtaaaaataatacaattcATGTCACATGCTGTTTCCATTTACCATACAATCAATGCAGGCTATCACCCAaatcattttaattgaaaaatttgtGTCCATCAAACACTAATAGAAACTAATAGGCACGACTTCCTCATTCTATTTATAATACAgtacaaaattaacatttaaataagaacaaattaatatgtatatttaatatatgctCTCTGGTTAGTACAATTTTTATATGACTCTTTGGCACTTGATTCTACTCCTCATCTATATCCCAGATGAACTTCAAGGGAAAGTCTCTCATCTTCTTTTGGAATATTCTGTCAAATCTTTCATTTTG…
>TCONS_00013063
GCAAGCGCCACACTTATCTACTGTGCTCCCTGAAGCCACGTGACTAGTGGCCTGCAGCCACGTGACTGCCCAGCAGCAAGTGACCTCCGGCCGCATGACTGGTTGGCGTTGGTCACATCCCACGATCTCCAATCAGCAAGCTGTGCGAGGAGCGTGGAGCAGAGGCGAGAGGCTGAGGCCCAGTACTTCAACCCAGTGAGTGCTAGAGACCTACCCGATCGCCCGAGTAGATTGGGTGGATGCAGAGCTGGCCTGGGGCCCTCCCTGCCCCGCGACTAGGTGGAGAAGCGGTGCACCAAGGCGCAGAAGGAAGTGGATGAGTCATTTCTTAGGATAAGCCCAGTATGGACAAATATGCGGGTGGAACAGGAGGTGTGTGGGCGTTTGTGCTTAAGCTCA…
>TCONS_00013064
TGACTGGTTGGCGTTGGTCACATCCCACGATCTCCAATCAGCAAGCTGTGCGAGGAGCGTGGAGCAGAGGCGAGAGGCTGAGGCCCAGTACTTCAACCCAGTGAGTGCTAGAGACCTACCCGATCGCCCGAGTAGATTGGGTGGATGCAGAGCTGGCCTGGGGCCCTCCCTGCCCCGCGACTAGGTGGAGAAGCGGTGCACCAAGGCGCAGAAGGAAGTGGATGAGTCATTTCTTAGGATAAGCCCAGTATGGACAAATATGCGGGTGGAACAGGAGGTGTGTGGGCGTTTGTGCTTAAGGTGAAGGAAAGTGCCATTTGTGGGGGCACCGTTGACAGCAGAAGAGCAGTCACACCAGCGGCTCCCGTCTGTGTCCCAGGCAGGGAAAGAGAGGTGAGG…
>TCONS_00013087
CGGGCGGGAGCTCCGGACGGCCAACAGGGCGCTCGCTGATTGGCGGAGCCCGGGAGACCCCGAGGGCAAAGGTGAGACCCGCCCTCAGCCTTTGCTATCCTGGCGACCTGGGAAAACGGAGTATCTGGGGGCGTGGCCACGTAATAGGGGACCGGGCCCGGGGCGTCAAGGTCCTCGtgcttctcttctcctctcccagGGCGGGAAAGGGGCTCCAGCGTTCCCTTGCCATGTGACGTGGAGTAGTGGAGGAGGTGACCCGAAGCCTACCTGCAAGAGCTTTTTCGTATCTCTTAATATACCTTAGAATTCTTGAGCTCTGACAGCTGTGGACACACCACATCAGTCCACCCTGGTCATAATAAACCTAGGCATTCCTTTCGACCTGATACCAATTGT…
>TCONS_00013088
TAGTTGTTTTTAGACTGCAGAATCAACCACATTTACTGGTCATGGACTGGGATAGATGGTCTCTCTGTGGAGCTGGCGAGGTTCTCTGATGATGTTCAGTGGCTATGGTGGAATGTGCAGGTGAAAGTAACACTTTCACGGCTACAGATCTTCCTTAGCAGAGCTGTGGAGTGTGACAATGGTGTTTGTGTCCAAACTATCAAACGCCATTATCACACTAAATAGCTACTGTTAGGCAATCCTTCCGCTCACTAAATGCCTTGGCATCTGTTTGGTATGGGCAAGAAGGTTCATCTTATAGCAGTGCTCCTGGTCCTGGGTAATTACTGAGGACATTCTGGTCCTTTAGTGCTCATATCCAATATGTCATCTGAACGTTGCTTCTCACACTCTGTTGTT…
>TCONS_00013238
CCAAGTTAGGACATCATGCAATGATAGTGTCAGCATGGTCAAATGACAAGCCACTTTTAGCAAACAGCTCTCGGGCTGTTTGGGATGGAATAAACCTAGCTTCCATTGCAATGAAGAATGAGGAGCACTCAGAGGCCTAACTTACTCAGAATTCACCAGATATTCTGCAGATCCAGCATCACCTGGCATGATCAGAGGAAGTGGCTAGAGTGATCTCAGAAGTCCTGTGAAATTGTCCGGTTCAGCCAGTTCAGCTCATCATCTGGGATGAAGAAGGAAGAACTACCCTCACTATTGATCAGACTCAATAGTTGCAGTTACTGACCAACTTAACACTATGGACTGAATTCAAAACCGTTTTTAAGCATTTGCTGGAGCCAGTGACTCTCCTGAGTAGAT…
>TCONS_00013509
GGGAGGTCCTGCCGACCCAGCCGCCTTCTCCAGGGGCTGCCGGTCATCTCAGGCCTCCGTCCTCTGTGTTCAAAGACGCTGCTCCAAAGCGTTTCGGGCACACTTGGTCAGCGCCACAGCCGAGGGCCTGTGTCTGTTTTCCTGGAGGACCGACAACGCACAAGAACGGTACCACCGTGTCGCACCAGTTTCAGGAGGAAGGAGCGCAGCTGAAAAGGACGTTTCCTTGACTCCCGAGGC
>TCONS_00013537
GCAAGTTTAGGCAATAATGTTTCCATGTGGATTGGCCCCTTTACATGAGGTTTCGATGCTTTTCAGAACTTCACTGGACAGTGACCTAAAGGTTAACAGCCGGAAAAGTTCCTAGCCAGACACTTATGTAGTAACGACGTGCCCAAGCATTTTCCTGGCGTCTAGAGAAAACgttaaaaacaaaagctttggatccggttgggggcagggggacgaGGGAAGCACGCCTGCAACCAGCAAGCAGTTCAGTGCAGGAAATGCACGCTGCATAAAATCCGGGGGGACTGGCGTGGTACAGACAATGAGTGCATTTGTCTGTAGGGCGGGAAGCGGTTTCCCAGAGCGCACGAGATTTGCATAGGTGAAAGGGAACTCATCTTTTACAGAAGATGAATTATT…
>TCONS_00013540
GTGGAAACCCCAGGCAAAAGTTAGCAGCCGGTGCAGCGAATCTCCTTCCCGGCGGTCTTGGCCATTTCTTTCCTCCTCGACCCCGAGAGGTGGACCCCGTGGAAAAGCTCCCGGAGGAGGGTCACGGAAAAGCTTTGCTGCTGCGGAGAGACGCCGGAGGCCGTGCATCTGCAGAAGgTGCCTGAGTTTATTTAAGAGGATAATCTTGAAGCAGAGGACGAAAAAGAGCTGGTTGGATCTCTGGAGATCTCCTTGCTGGCTGCTGTGAGAGCCTGGGGCTTGTCCATGACTCAGTGGATCTGGAGAAGTTCAAGTATGCTTTCTGGAGTGGCGTAGGGCTGCACTGCGTTAGTCAGTCGAAGAGTCTCCAGGGCTGGTTCCACGCCAAGGTGGGGCCAT…
>TCONS_00013592
TAGAACTTTACACAGATTCTCTGTCTCATTGGATTTGAAGTGACTTCACAAAatacaatttagaaaaaatataaaacagtcaagaaaaaaagGTGATTGGTAATAGCGGTTAGACAATAACAAAATGAGAACCAAGATTCATACAGAATTGTTTGCTATTACTATCAAGTACAATAGCTAGAACAGGCCATATGTTTGGCAGTAGGAAAATAGAAAAGTCTCACTATacttaagaaataaagaataggaGCAAGTGGTTCAGGGAAGTATGTTTGTCATGATTTGGTACCTGACAACATACAGTTTTCCATAAGTTCATG
>TCONS_00013616
CAAAGATCAATACACAGGCAGATCAATCTGCTAAAGGGTGCCAGAGAACAGATGAGGGAACGTAGGAACACTGGGGACTCTCCCCCAACTTACCAGGCCCCAGAAGTTATTTCCCAGGCAGCGTTTTGACCAAGATTGACAGAAAAAGCCGCTGTGGTCCAGGACACGTCAGTTACATGTGAATCCCTTCTGGCAATTCAGCAATAGCCATTGTAACTTTCAGACCACATGGAAATTTTCCACTTGGAAATTCACACGTTGTTTCCTCTTGGTTTATCAGTAGGCAGAAGGTAAGAAGACAAATTAGCTTGCCTTGGGTTTATCTCTCAGTTACTAcatggagggaggggggaaacTGGTTTAACCTTGGCTGCTTGATAGTGGATCTGAAAGTCTAGT…
>TCONS_00013617
ttttataattgcCCAATTAGTGGTCCTCAGCTGAGGGTATATTTCAGAATCTCTGGGATgtgttaaaaatatgtttttaaaaaatctagggTGGAAGACATCTGGGGTGAGTTGAGGAAATCTACAGTTTAAACTATTCTGCAGATGGTTCTAATATGTGCACTTGTCTTTAGACTTGTCTCTCTTCACTCTATCCTCCATACTCCATTAGGGAATCCATGTATCATGGGACTCTGACTACTCTGCTCTCCTACAAAATCCCTACAGTGGTTTTCTGCTGCTTGCAGAATAAGATCCAAGCTATTTAGCATCGTTGGTGAGCCCTCCACCCCGTCGTTGGTAAGCCCTCCACCCCATCTTGTACTGATGCTCTGGAAGCACTCAACTCTGTACATAACT…
>TCONS_00013692
CTGCCTCATGGATGTGGCCTCATCTTCCTACACCTCGGTGTCCTCACCCGTGTCACAGAGCTAATAATATAATCTTAAAGCCTGCTCAGGGTTTCTTGAAGAAGTAAGGgctttgtaaatttaaaagcacagtgcagtttgaaaatttatttgtatttgttttatgacTGTTATTCATGTGGTTTGGTCTTACAGGGAAATACTAATATTTTCTACCAGGATTGAAAAATGGGTA
>TCONS_00013816
GTGCCTGAAAGATGAGGAAGCACAGTGTCAGGATCATTACCTCCCCAGAAGACACTCAGAATTTAAGGGGATGGCTGGCTGCCTGGTTTGGAGAGAAACACCCTCTTGCTTTTCTGTGTTGCCCAGTTCGTGTGCCCAGCCTCACGCCAGGGCTCTGCTTTGGACCCATTCAGAGTGGGGCCTGGGCATCAGGCAGCAAGGTTCCGTGCTGGGTGGAGCAGGACAGCAGCCAGTCTGGAGCCTGGACCCTCCCAACGTCTGGAGTCAGG
>TCONS_00013995
GGTAACTAAACTGTAGTCTAACAAATGGAATTGTATCAACATATATACCCAAATGTatagtgttgaaagaaaaaaattcaaaagtgtAATGTTGAAAGAGAGATTCGGGGTGTACATGGTATAATGCATAAGTATTGAAAACACACATACAAGGTTTATCTATTGTTTATGGATGTacatatatgaagcaaaaatacaaaacatatggcTTTAGCTGAATCCATAATAGATATAAAAAGCACTTTAGGCAAAATGTTGATTTCTGTTTAATCTAGATAGTATATATTGTTTATTGGATCTTTTCTGTACTTTTTGTAGTTAAGTATGAAAATAAGCTTTTACAGATTTAGACTATATactattttctggaattttatcactttatttctGCTGAG
>TCONS_00014013
TCAGGAACACATGACAACCACCGGGCGGCGCTGCTGCTCAGGCGCGAGTTCTCTTTGGCACCAAAGGGGAAATCGAGGGTCAGTGTTTAAACTTGCCTGCACACAAGGCCAAGAGACGATGACTCAGGCGGCCCTGAGCTCTCGGGGTAGCACCTCAGGCTTGGACCGATCTCTTCCGCATCACATGGGAGCCGTGCCTTCCCCCAGGGGGAATCGGCTGCAAACGCGCCCGCAGGGGCtggccctttctttcctttcccgcCCAGTGCTCGCGATTGGGGCCAGTGGCAGCCTGGAGGGGACACTTCCGTATTGCAGACACAGCGGTCGGGGTGGTGCGACCCGCAACTGTGCGGGTCCTACTTGTCTCTTTTTCCACAGAAAGACAGCCGCTGCGAA…
>TCONS_00014195
GTTTATATTAATTATTGTTCtatgttttgctctttttaaaaatcagaggcAATTATAATTTTGATGAGACTAAATTATATAGTACTAATGTAGAAAGAGACATTAAGTCTTCAACTTATCTTTCTTATATGTTGTATAAGAGTGGAATGGACCAAACTAGCAAAAGAGAGCGTTGccctgttttccttttcctgaaatgGACAGATTAGATTTTGATTTTCAGATTGTTTGTTGTAAGGTAGAAGTTAAAAtctgga
>TCONS_00014444
CCAGCCTGTTACACTCTGTGCTTTATCTCTGCAGCCAACTCAGCGCCACGAGTAACTGTGTGTCCCCTGCTGTAACACAATGAAGgGACTAAGTTCAATGGTGCTAATGTCAAgagtgaaaatggaaaaagactttGTCTCTGAAACACAGACCTCTGTGATGGCGAAAGTAAGGTGGCCTCAGAGCCCTCCGCCCTGACCCGGGAGATGGCTGCACCCCCGTGTCCACCAGCTCAGCACAAGCCCTTTTCAGAACCCTCCCCTCTCTGTGTGACCATGTGCCATTTGTGTAGAAAACAGGCATATTTGCATGACACCCAGTAGCTTGCAGAATCTGTTTCTTCTGGTCACAAATGGTAGTGATCCAGGGATGCGTGGTTTCCATGGCCAACTGCTACG…
>TCONS_00014506
NCTGCGTGCTGACTATAGATCTGCCCGCCTTGCTCGACATTTCAGCTGAGGTTGAATTTACAAGGGAAATGTGTTGTACTTCAGCAGGTCTTGGTTGACAGAAAGCACAGGAGGTTTCTTATGACACAGCCAACATTTTATGGAAAAATGACTGTTTGGAAAAACAGCAGCCATACTTTCCCTtgagattttatttgaaatttgggCTCTGCTTaaccatattttgcttttttcccttaagttgaACTTAATTCCATTTTTGAACTTAGAAATTTCAAATTCTGTGAAACTACATGTCATTGTTTTCATCCTAGAAAATGTTGGTGTCAGAAGGCAGATGAGATGTTAACAGTGTTCCAGTTCATGTTCTTTAACATATTCCATTGGGAGATTCCACCA…
>TCONS_00014551
TGGGAAGTGGGGGGCCTTCTTTTATCACAATTGTCTCCTAAGGGTAGGGTTTTACATTGTATTCAGCCTAAGGTCTCAAGCCACAGTGGATATTTGGACTACTATATGTGGATTTATTTGGATTTACTTTTTGTTCTGCCATTATTTAGCTCATGAACAGAACACTTTTCTCATTAATCTTAACCCAtctctgtatcttttctttttcagatacagCAAAGAGATCTGTCATTACAGTAAGGAGGGAAGTGAACAGAGCTATTTGAACCTGTTGTCTCGGGAGCTGAGGTGACCTGATGGGACATCCTCAAGAAGTTTCTGGACTCTGAACAGGACTCCCTTGACCTACAGAGCTTGTTGTTTGTACTTTTCAAAGGCCTTTGTGTGTGCCAGCACTTT…
>TCONS_00014634
tgccacagcagtaacctgagccacagcagtgacaataccagatccttaactgctaggccactaggaaactcccaatagaattttttttaatgacaggaagcaacaacaacaaaatattattacAGGAAATAGTTCTCtcttatttattgacttgttaacaAACATTTGTATTCTTAATTACAAAAGGGTTTATGAAAATATCCAGTGATTATCAGAAGACCCTGACAGAGGAGAggatgtaaattatacctcatttAGGAAAGTAAAGg
>TCONS_00014666
GCCAGACTTATCAGTTGCATCAGCTGCAATCTAAAGATATAACCAAAAGATTTATCTGGAAGACCAAATGCAGTTTCACATGTATATTTAGAAGTTgtatctgctcatttttcaaaagCAACGAAAATCTCACTACGCTGTGACAATGGATTTCTCTTCATTGAAacgacaaatttttttttttcctgctttttagggctgtatccatggcatttggaagttcctacgttaggggtcaagtcggagctacatctgctggcctatgccacagccacagcaactcaagatccttaacccactgagcgaggccaaggatcaacccgTATCCTTGTgagtactagtcggattcatttccgctgtgccacagtgggaactcccaaacagacAAATCTATTTACA…
>TCONS_00014757
GTGTAACTTGTGCTTTCCTTGTCCAACATATTTTTAACAGCCTGAGAGGACAGTCTACGGTGTTTACCGTTTCTGTTGTTCTTCCTTCGTCCTGGTATTCCAGATGTCCTTTTGTGTCGTTCGACTTCTATCTGAAGAGGCTCCTTTCATGGTCCTTTTAGAGCAAGCCTGCTGTCTGCAAACGCTCTGCATTTTCCTTCGTCTTAGACTGTCTTTGTTTCACCGTCACCCTGAAGGCTACGTTGCTGCATATAGAATTCGGGGTGGGCATGACAGTTCTTTTCCTTCAACACTTGAAAATTATTGTGCCCattccttctggcctccatgaGATCTGTTGAGAAAGTCACTGTGTTATGGGCTAAGTGGTGACCCTAATTCTTATGATAAAGTCCCAAC…
>TCONS_00015219
CAAGAAGGACCTGCTGCCTCGTGGGCCCAGGGCCAGAATCTTCCTGGGGTGACTGTCAATCAGCCACCCTACTTTTGTGAAATACATTCTGCGTTTCAGACCCAGAAAAGGGGTGAACCCTCTCCAGTAAGGCCATGCAGACATGCCCATGAGAGGAAGCAAGGAACCAGGGGACCAAGAAGATATCCTCCAGGTGTTTGGACCTGCAGATGGAATTTGGAGACTCAGAGCTGAGCAGTTGTCCAACCACTGCTGGTGTGTGGGATGGGGAGCGCCCTGGGCCTTTGGGGGAGGACTTCTTGGCTTAGTGAGGCTGGGGCTGCGGGGCAGGAAGTGTAGCAGgactaccccacccccacccctgtgcaTTAACCGCCAATGGCACCGCCCTCTCTTTGT…
>TCONS_00015343
tttgctttttagggccgaacccatggcatatgtaaattcccaggctaggggtcaaattggacctttAGCCGTTGACCTacatacactacagccatagcaacacaggatccaagctgcgtctatgatctgtaccacagctcacagcaacgctgaatccttaacccagtgaacgaggccagggatcaaacacccacatcctcacggatactgtggattcttttctgctgcgccgcaacaggaactccctcactttagTCTTATAACCAAAGCAAATACAGCATCTGGCACACAGAAATGGTCTTTGCTGCCACCCACTAGTGAGGCAGTCTCAGTGCTCTTACCAAGCACCTTGAGCTGGACTCATCTAAAGTCTATTGGAAAATGTGTCACATCCTGGAA…
>TCONS_00015664
gttttaactcgttttattttttagctgtagCAAagtttcctaatcattaactcttgtaTCAGCCTTTTgactgaggggaggcctgggagactaaaggaaaagttttttatttcaaaacacaAGGACTCAGGAGCTTGTACATGGTTTCACTCTTGTACTTGcaAATATTCTGAAGGCTTCAAGCTCTGGAGACAGACTCTCAGATTGCTCTGAAGAACTGTCTGAAGAGATAAGGgaagagccaggatatataggagggGATGGCCACCAAAACTAGTTAGTTGGAATTTCCAAAAACTTACTGTTAATTAATGAAAACCAGCCTTCTCAAGtgaatgaatttagcacttttctatgtatgggaatatgcaagagtctgggctcattgaaatcattcct…
>TCONS_00015906
CGCTAACCCCGAAGGGAAAAAAGCAGAGGAGGGCCGAGGGGAAGCAGGAAAGAAGGTGGAGGGCTGCTAGACCAGGTCTCAGGTTGGAATGGATAGGAGTGGGGGCGAGGGAAACGTTTTCCCTTGAGACGTGGCGTTAGGGTGAAACGTGATGCCTAGAAGCGGGCTTAGGTGAGCCTTTGGAAGTGTAGGAAGTAACGAAAAACCTCTAGATCAAACGGAAAGCACAGACATCAAAGAAGGGAGGACAGGAGGAAGGTGGGTGGAGAGAATGTGAGGAAGACTTGGGGGGAGATGGAGGGAACTTTGCGGACCAGAGTCGGCCTGCAGGAGGGGCTGCTGAGAAGGGTCCCCTCCACCGCGCGTACGATGTGCAGCGGAGAGAAGGTGAAGAAGAAG…
>TCONS_00015910
GTGCGCCATTCCATTTGATCCGCACAACACAGGGTAAAGATGCCAGGACTGGGGCTCCTTCCACAGAAGGTAAGCAGTGAGGAAGGTTCTGGAGTGGTCTGATCGTGCAGCCACAGCTGACAACGCGTCTCATAAACCTGAGGTTCTCTCCTTTATCTGTGTCCTTCCTGGGCCTGGTTATGCCACAAACCCTCCCTCATGCTTCAAGACAGAGGCTATATGGAGAAGTTGGGTTCATCATACCCACATGGGGTCAAAATCCTTCCCCCCTACCCGTGTGCTTTGTCAAAGGATTCGGGGAGAAAGCCATAGAATCGGAGAGGGGTGGGTCACATGACCATCTTTCCCTATGAGCCCTCCTAATGCAGAGAAAGCCACATATTCCAGAACCCTGGGACC…
>TCONS_00016330
GTTACATTACAGCCTTTCACTCCAGAGGCCTGAGTCAGGCAAAGAAAGCTGCCAGTGGAGGAACTTTCTCATCTTTGCACAAACTCCCACTATTGACATTCCTTCCAAAGGTCAGTATGAGCCCCAAAGATCAATACACAGGCAGATCAATCTGCTAAAGGGTGCCAGAGAACAGATGAGGGAACGTAGGAACACTGGGGACTCTCCCCCAACTTACCAGGCCCCAGAAGTTATTTCCCAGGCAGCGTTTTGACCAAGATTGACAGAAAAAACTCACTAAGGGAGCCCCAAGGAAAGAACTTCGGTGAGCAAGACTTGAGGAAGAGGGCgttagGCCGCTGTGGTCCAGGACACGTCAGTTACATGTGAATCCCTTCTGGCAATTCAGCAATAGCCATT…
>TCONS_00016331
TATTTCTCAAGCTGATGCTCTTTTGGTCTAAAAATATGCCAAAATATTGTCATACTGTCAACTCCTATGCACATGGCCTTTAAGAAGACCACAGTCTCTGATGAATTGGTTCACATAAGGTGAAATCTGACAGTCCGTAATTGAGTAGCTCACTAGGTTAGGATACATGCCTTTGATTTGCAATGCTATATTTTCAGCCAAGTCTTAAAACTTTTTTGTGCCTTAGTTATTTCCAAATGAAGATAAGAGCATGGAGAGAATGTTGTTGATGCTTTGCCCATATTCCCCTTCTATACAGGAGCCTGCAGACCCAATGACTCCAACTGCATGCACTTGTGACTCTGCCTGCGGGCCTTCTCTGACCTGGTCAGAAACCTGGAGCGATAGTGCCCTGAGAGT…
>TCONS_00016442
GTTGGAATGgttacagaataaaaataatcaatgacTAAGTCATTGATTGCCTTTTGCATGCCAACTGCTGTACAAtaaccttcattcattcatcgaATATTTGTGTGCTTtctgtgtgtcaggcattgtgCTGGGGGCTTGAAATACAAAGTCAAACAAACATGATCCTGtccctatttaattttaaaatactattttaaagtatgtatatattatctaCTTTGGGCAGGTAAGGAAACTA
>TCONS_00016556
aacaGGCACAGAAGCAATTTATTTACAGCACTGTCGGAGACTGAAAGAGGATCATTTTGAACTGCTTCAGAGAACACCATTCAATCATGCATATTTACAGTGAGAGATGCAGGAATGGGACTTGTCCTGCAAGGAGCAAATTTACAGGCGTTGCTTCCCTCACTGAGTCAAACTGTCCCCCATCCCCCCAGGAGTGGCAGCCGCCCTCTGGCTACTGCCCTTTTGCTCCCCCTGGGGCACCGCCCTTGGCTCAGGGCCCAGCCCCGAGGCCCCTCCCTGCATAAAACCCCCGTAGCTCGGCAGAAACCCGCCCCGCCAACCCCAAGAAGGACCTGCTGCCTCGTGGGCCCAGGGCCAGAATCTTCCTGGGGTGACTGTCAATCAGCCACCCTACTTTTG…
>TCONS_00016597
CAGAGCTCGCCACCCTCGGTGGTTCTTACTCCATCTCTTGTTGATGTGAGGCCGGTGCGCTCTATGCGCTCGTGCCAGAGGCCATCGGGAAGTGCCTGGGAGATTCAGCTGAGATGGAAGATGATTCCGACAGGGAAGCCAGACTCAGAGTTGTTCACTGATCCAGAGCATCTCAGATGAAGGGAATCCTAAGAAAGAATCCTTGAGGAGTTCCTTCAGTGGTACAGCAacttaagaatccagcattatctCTGCGATGGTGCAGATTTGACTcccagctcagtgcagtgggttagggatctggcttgctccagctatggcataggttacagctgcagctcacattcaatccctggcctgggaacttcagtatgccaagGGGTtggccaaaggaagaaa…
>TCONS_00016858
agaaggagggaaaggaagaggaggacagagaagaaaatcatccCACTGCTGTGAGAAACCACCATCGTCCTTCCATGTCCAGCCTCTGTAATTGTCAGACATAGATGAGTTCAGTCACAAAGGCAAATCGACTGGTTCCTTTGGCACAGGGAACCCTTTGGGAGGCCATGTGACAGTATAAGTGTCTAATAAGATTTGGATATCTACTGCCTGGACAGACTTCAGTAATCATAAGGAAGGTTATTGTTTTACTGATAAAAAGGTAAGTTCC
>TCONS_00016969
TTGAGAGTCAAACTCTTGATTTCATAAATCTCTAGGAAAATAAGTATCTTTACCTTTGCTTTATCTTTTCTCCTAAGGGTCCTGgcacagGTTTTTCTAATGGTGTTTTCCACAtttctaagccttttttttttttttttttttgatcttggTCGGTACTATCTACAGTACAGGCAACCATTCATTCATATGAGACTCTTCCTAGGGAAATCTCAAAAGAAGTAGTTAAACACTCATTTGGCTGGGCTTTCTCCTCAAACTAATATACATTTGATTCATTTGCTTGACGTCTTCACCTAACTCTGAGAACTGGAGGCAAGGCTGGCTCTATTGTGTATTTGCCAGTATTGAACTTTGCAATTCTTGATGTTGAACCTAGGGATGGAATCTGGTTAGGAG…
>TCONS_00017018
GTGACGCAGCCCCGGGTGGGGAACGTggtgcggcggcggcggcgacggtACGCGCCTCCGCCGCCCGCGAGAGGACGTGCGGTGCAGCGAAAGGCAGCGGCGGCAGCACAGCTGGACTTGGAGGGCCGGCGGGCGCCGGGAATCAAGACGCAGGCGCCGGCGGGGAAGCGGAGCTGCGGGCAGAGGCTCCATGTTGGGAAGCGGCGCCGCTCGTCCTCGTTAGCGGGAATCGGGGCC
>TCONS_00017204
GGGGCGATGGGAAGCCGGCATCAGGCTCTCGGTGCTCATCTGTGTGGCTCTGCGGGTCAGAACTTCACCCCTCCTCCGGCCGAAGGGTGCAGGATGGACAGTGGAATTCATTCCATTTGGCCAAGAAGGGCCCGCTCCTCCCTGGGTGGACATTTGCCTGCGCTCCTTACACTGAGCATCGGAGCCCCCGCAGACCTTCAGGATCTATGAGACGAAAGCCGAGAGCTTACTAAGAGCTCAGAGCACCACTAAGGCAGATGAGGGCAACGGCCCGGGTTCTGGGCTCTCTCGGTCACTACCATGGAGACCGGTATGTACCGACCTTGGTGTTGCAAAATGCGCGTTCCGGGTCTGCCCATGGTCGGCTGCCTCAGGGCCCGCACGGTCTGTTCCTCTGCC…
>TCONS_00017430
CTCCTCAACTGCAAATTAGAGCTGAAAATCTTTCAGATCATTCTCCACAGAAGAAGACTTAGCCTGACTATTTCTGAATTAGATACGTGAAAGATTTTGTTGCTAGCTGCAAGTGCTCTGGGAAGACTTCTACTCCAAGAGTGGTTTCCTAAACTTTCAATCCTGCTTACAAAAGTCTACATGTCCCCATGACGGCAATGCCACTCACAGAACCACCTGATTAACTCAGCAAGACACCAGCAGAGCTGGGTGCCTCTGGGATCCTGGGTCTGCTATCAACTAGCTGTGCAAAATGCTGCTTAACTGTGATGGGTTCCatctcctcacctgtaaaatgagAGGCAACTCATCCTGAGCTGGTGACTGTGGTTCTCATCTATGTTTGTATATGTTAGCAAC…
>TCONS_00017514
AAAACtggaaatttatataatatattgtggtacttttgagttttatttttctgagaacttgtttttatttatttatttattattttcctgggTATAAAATTGAGAATCTTCTCCTGCTGTGGTACATAGTCTCTGATGGCTCTGCTcagattttattcttatttttattttttaatctagtttCCTAGTGCTTGTCACTGTGTCTGAATAGCTTAGGGTAGCCATTGATTCGAAATGTGCTTTGAACAAACATTTCAAGCCTGTAAATTCTATCTACTGCTGTTTGAAATGTGTTTGGATTGAGGAGtgtatttcattgtatttcaGAGTCAGTCAGTTACTACATCTGCCCtggcttttcctttttgtggACTCCCATGGGTCTTCCCCGAACATCCA…
>TCONS_00018537
tggaggttcccaggctaggggtcaaattaaactacagctgccagcctacgccacagccacagcaacaccagatccaagccgcatctgtgagacctacaccacagctcacagcaatgccggatcctcaacccgctgagcaaggccagggatcaaacccgcaaccttatggttcctagtcagatttgtttctgctgcgccacaatgggaactcccagatgttttttttttttttaaatcgtatAAAACCATAACACAAAATTTGACATATTCATAAACTCCATCAGTATAATTAGATAGCATAGAAACTGGGCATGAAAGGTAACTGACGTGGACTGTTTTTCTGCTCTCATCTGCTTTGACGTTCTTCAGGACCTGTCCACAGCAGCCACACTCATGGTC…
>TCONS_00018538
tggaggttcccaggctaggggtcaaattaaactacagctgccagcctacgccacagccacagcaacaccagatccaagccgcatctgtgagacctacaccacagctcacagcaatgccggatcctcaacccgctgagcaaggccagggatcaaacccgcaaccttatggttcctagtcagatttgtttctgctgcgccacaatgggaactcccagatgttttttttttttttaaatcgtatAAAACCATAACACAAAATTTGACATATTCATAAACTCCATCAGTATAATTAGATAGCATAGAAACTGGGCATGAAAGGTAACTGACGTGGACTGTTTTTCTGCTCTCATCTGCTTTGACGTTCTTCAGGACCTGTCCACAGCAGCCACACTCATGGTC…
>TCONS_00018540
GGAGAGGTCCCATCCCATCCTCCACCTACAGCTGAGGGGAGGATATCAGCTGGATGCAGGGCTGGCTGGAAAGCTGCAGACGGGTGGTGATGTCCACTCCCTCCCTCGGTGCCTGGTGCTGACTCTACTTAGCCTCTGTCTTAGTCTGTttaagctgctgtaacaaaagtaTCACAGACTAGGTGACTTatagacaacagaaatttgtttcacATAGTTTTGGAGGccaggaagtccaagatcaaggtgctggcagattcacTGTCTGGTGAGGGCccgcttcctggttcatagatggctgtgtcttcttgctgtgtcctcacgtggcagaGGCCTGAGGGAGCTGCCTTGGGTCTTTTTTATGAGGGCACCAGTGCCATTCATAACCTGATCACTCCT…
>TCONS_00018693
GATGTTCCTGAGGGAAGTACCTCTGCCCTGCTGGCCACACCCTTCTGAACTGCTGGTCATCTCCTGAACCTCTTCTATATCTCACACATCTCCAGAGGAGCTCCTGGCAGCTGAACCCTTTCTCCTTCACTAACCTGCCAACACAGagtTCTCAGGGGTTGTGGTCTCAGGCCATCCACTGGAGCAACAATGGGCCATTTCCAGCAGGGACGGTGCAGTGTTGCCCCCGGTGCCTGACTGCCACCCACCTCCAGAGAGTCGCGGTGTCTGAAAAGTGGAAGCGACCAAAGAGGACACTCTCCTGGCCGAGGTCCTGGTACATGGAGAGAAGGAAGACCACAGTCTCCTAATTGGTAC
>TCONS_00018998
GTGAATGACAGGCTAAGCCTCGTAGGTGGTGTGGCCTGGTGCCCTTTGAACCAGGAAGACTGGGACATGAGGCTGCAGAGAGCCCTAAGGGAAAACGTGATGAGCTTATCTGAGCAAGAACAAGGGGCGGGACTGAGCCCCAGTAAAGGAAATCTGCAAACCTCCACAAGAGCCTCAGTGAAAGGCAGCAGGAGGACAGAGAGGAAATCTGCGTGTTTCTGCCACCGAGAAGTCCCTTAGAGGTGCTCCCTGCCTCCCACAGCACTGAGCACGTGCTGGGCGCCAGCAGTGCTGGAGAGGAGCGTGTGTGAGACTGCCTGGTGGCAGAGACACAGCCACCCAAGaggcagagactggagggtGTGTCTACAGCCAGGGGACACCACAGATTGTTGACTT…
>TCONS_00019225
attaaaaaaaaactggcttcATCAAGTGCAGTTGGTTTTCTGTTATATGAGTCCCAAGAGCCATGTCCAAAACAACTTACTGTGTCTTTAAAGGATTTAGTCCCTTAGGGCTCTGGAAAAAAACCCCTGCTCTAAACCCACAGATATTCTTGAGTTTGCCTCTTAACTAGTGCCTGACTTCTTTGTAGGCATGAGCATCACTGGAGAAAGTGAGCTGTCTGAATGCCAGTATTCAGATTCTAACACCAAAGGCATAACTTTGCTCttgtggaggaggaaggggagaagggtgTAGATATGAGAATAGAGCCTTTGATGTGACATCCACTCCAGTCAAAACActggagaaaatctttggaaatATGATTGCCCAAGCATCCAGAATAGTTAGCCCTACTC…
>TCONS_00019290
GCCGCTTCCTGGGCTCCGGACCTGTGCCCCACTGCCTGTGGGGCCGGGCTTCCCGGGGCTGGACGATGGATCCCTGCCTCCCTGAGATGCCTGGCCTCCTGGTCCAAAGGTTCCACCAGGCGCACAGTAGCAGTTCAATCTGAAAAGCGCCGTGGTTGCGGAGGCGCAGCCCGAGAACCTGATCTTTGTGGTCGTCGATCTTACCGGAGCCCGCGGGGCTCGCAgagctgtgccaccagagaacgcGTCTATTGATTCATTGGACCCGGAGGCGGCGGGGGAATCAAACACTCCCAAGGGCCTGAAAGCTCGGGAGACGG
>TCONS_00019425
GTTACATTACAGCCTTTCACTCCAGAGGCCTGAGTCAGGCAAAGAAAGCTGCCAGTGGAGGAACTTTCTCATCTTTGCACAAACTCCCACTATTGACATTCCTTCCAAAGGTCAGTATGAGCCCCAAAGATCAATACACAGGCAGATCAATCTGCTAAAGGGTGCCAGAGAACAGATGAGGGAACGTAGGAACACTGGGGACTCTCCCCCAACTTACCAGGCCCCAGAAGTTATTTCCCAGGCAGCGTTTTGACCAAGATTGACAGAAAAAACTCACTAAGGGAGCCCCAAGGAAAGAACTTCGGTGAGCAAGACTTGAGGAAGAGGGCgttagGCCGCTGTGGTCCAGGACACGTCAGTTACATGTGAATCCCTTCTGGCAATTCAGCAATAGCCATT…
>TCONS_00019500
cggaaagagagagagagagtttcagGTGCCCTCAGAGTGAGACAGTTTTTAGGTGAGAAACACAACCACTGAGAATAAAGACTATatctcccagcctcctctgcagcTAAGGATTGCCACGTGACTAAAACGTGGCCAAGAGAATGAAGTGGAAACAGTGAGTATACATGGCCAAGCCTTGCCCTTAAAGGGCAGGGTGTGCCcttgccttcccctccccagcattCCTACTGGCAGGATACAGACATACTGGTGACCATTTGGACTTATGTGGACAAACTATAAACCCTGGGAATGACATATCAATAAGACAGCAGAATTCTGGGGCCCTGGATCCATCTAGATTTGATGTGATGTAGAAATAACATTTCCATCTTATTTGGGGTGTGTTAATTTGGG…
>TCONS_00019883
AGTTGGGAAGGGTCCCCCCCCCTTGCCTGGGGCCTGCTCAGCCCCCACCCTATGAGGGGGGGTGTCTCCCTGGGGCCCCCTCAcccgcctccctcccagcccagcaTCCCTGCAGGTGGCCCCGGACCTGGGAgctcaggccctgccctgggcacGCCCCTtggcagcctggggtggggggcccagcagggctgggggcggggaaggCACCGGGAGGGCGGAAactaaacaaagcaaagcaaagcgaGAACCCACCCCAACCCACCCAGCCCGCGCCCGCCGGCTTATCTGCGTCCGCAAGGCCTGACGCAACGGCGAGCAGCTCGGCGGGTTGAGAAACGCGATGAACTGATAGTCGCCTCGGCGCTGAGTCTGGGGCAGTTGGACGGGTTTGGGTCC…
>TCONS_00019926
CTGGCTTCGGGCTAGAACGACGGGTAGTTCAGGCTTTAAAACTCCTACATCAGAGTTCAATAATATTCGGGAATGGCCTCTAGTTGTGAAATAAGAACTCAAAACCCACCTCTCTCCTGGCTATGAATTCCTGTCTGTAAACCAACCAGCAAAATGTACGGGTGGGAACCCATCGTCCTGGGCGGGATCTCCTCCAGAATTGCCAGGAGTTGAAGCACTGTGTGTGCAGAATTCACAGGAACAGAGCGtgcgggggaggaggaggcggtgCCACCATGAGGGGCCCAGCGACCCGgaagcttcTAGAATACATTTAGTTCTACAAGTATTTTGTGAATGAGGTTGCCCTCGATGGTGTTGACTTATGCATTCTTCCCCATCCTCACCAGACATCAGCAT…
>TCONS_00020037
aaaatttgtGGACATTGCTTAAGAATCCGAGATGTTAGATTATTAACCTTAACTTTGGGGAGGAAGATCTGATGATGCTTCAAACTCTACTATTACCACCTCAGGGCGTTAACCCTTCTCCCTGATTCCACATCTGAGGTTTTTAGGTTGAATGACTGAGAAGTCCACGTAAACCCAGCAGGAGATTCCAGCAGCAGTGCAAAGGCACAAGACCCTTGCGTCCAGGGATGGAGGCTGAAAGGAGCTGAGTCTTCCGGAGATTGAAGTTTGGGAATTGCTGCTCTAGGAATAGTGAGAAAAGCAATGCTGAGGACCATGGCCCGCAGGAAAGGTGAAGGAGAAAGTTGGAGTATCATGGAACTGGGTCAAAATTCCGAAGAATGGAATAGTCAGAACAGA…
>TCONS_00020503
ACTAAATGtgaaaggaacagagagagagagccacgtcaaggtatcttttaaaaaaactagatgtgattatcagtattttaaaaaagcaactttACTATTCTTGCATAGGTGATGAAGATATTGCAGTTTATTTCCTAAAGCTTAATAGGTTTGAACGTGGAGTTTATTTGTAGAAGGCAAATAAGAGGCAATTTATAAAAGCAGGTCTTTGAATAGAATAATGATAAGCGTATCCCTCCTATAAACTGCATTATGACAGGTGTTTCATTAAATGCAATGTGATTTGAAAAAAAGGCCGATATGTGAGATGATTGCTGTGGACCTAGATTTACTTAGAAGATGTTGGTAGATGGTTCCTGGTTGGACTGCAGTTGATCGAGCATAGCCCTGACCTCACCA…
>TCONS_00020732
TGTGTGCAGCCGCCGCGGTGTTCTCAAGAGTGCCGCGGCGAAGGGGTTGAAGGAGCTGGGCAACAAGAGGCGGGGTGGACGGAAGAGGGAGGAAATCCCATCACCGAGGAGCCAGCCTGGACGTTCCGGTCTTCTGCCACACTGTCGGGTCGGATCGAAGAAGGGTCACCGCCTCCTCCAGCGAGAAGGGGGGCGGAGCCCGGCTCAGGTAAAAATggtgtttgaggagttcccgtcgtggcgcagtggttaacgaatccgactaggaaccatgaggttgtaggttcgatccctggccttgctcagtgggttaacgatccggcgttgccgtgagctgtggtgtaggttgcagacgcggctcggatcctgcgttgctgtggctctggcgtag
>TCONS_00020768
TTCCGCTCTTGGACCAGTCCGGGGCCACAGCTTTATCACTCAAGCCAGAGTGGGGATCCCTCCCTCACCCTGCGAGGAGGAGGGATGATTCCTCTAAGAAAAACTAGACTGCAGCAGCCGGGAGGGCCCCTGGGTGCGGAGCAGGCGCTAAAAACAGCCAGAGGAGATAACAAGGCCATTGGGGGCCAGCCTCCCACCTGGACAGGACCGTGTTGGAGGCCTGCCTAGAAACGGTGCTTCTGCCAGCCTCAGCCTCGGTCCAGAGTCCAGGCCACAGCTCCAGAAGGCTGATTCATGCTCAGCTCTCAGGAGAAGCTGACTCACAAGGAGGAGGCAGCATAGCCAGACACACCTGGGGTGGacccccagccctgccacatACAAATGATGCGCCAGCAG…
>TCONS_00020959
CCAGAGAGGAATTCATGTAAACAAGCCTACTCCAGCCTCTCACATCTCAGGGAGGGACACCCATAATCTCAAACACTGAAAAATTTGTGTAAACAACAGCCTAGGAATATAAACATCTGGATATTTGCTTTATGTGCCGTTTGTTAACTCTTTTGTCCAAAGACCCTTTCAGAGGGAGCataaacagatgaagaaaaagagaaagcaaacctACCAATTCTGGGGCAAAACTCtaagaaattatcttttatttaaagataaagaaaaagataaagaaattatctttatcttaaagataaagaaATACCTCAAACAAAGGGACGTTTTCTCTGCCTATGCCTTGAAATTTTTTATGGGACATAGAATGGTAAAAATCAACCTGATTTAAAC
>TCONS_00021177
GTTAAATCACCTGCCACCCCATGTCCCCCCGTCTCCCAAGCCAGGAGCCTCGTGAGCACCACTGACACGAAAAGCCATCACAGCAGGAAACCAATTCCACCCTGTCTCTTCCGTGGTCACCAGCATCGGGCACCCACTGCTCTCACCACCTGACTGGACCCTGGCCTTCTCGCCCCGACACTGAGGGGGCCACCCCTTCTCCTGGAGGCACATCCTGGAGCCGTGAGCCTGACCACAGCCGAGACGGGAGGCAGTGCGTTTCCCCCACAGCCCGGCGAGGAGGCAGAGGTGACCCCGCAGAACCGGGGTGGGGGTGTCCAGTCTCACTGAGACCTCCCTCgggctctgtgactttggggacCTGGGCCCCATTGCCagacctcagcttccccatctgca…
>TCONS_00021251
ATTTGAAACTGCATTGGAGGCTCATGGCTGGTGAAAGGGCCAATTCACTTCTCCATAGTTTTGCAGCTGTGGAACTGCTCACATATGGGTTTGGAAGAACATAGTCAGGGAAGAAGGAGAGCTGGAGGCCAAAGCTAATCTGGGCAAGAGACTGGTGTCACTAGACCTCAATATCCATTTTCCGGATGACTTTGCGGCTGAGCTGGCTCTACTCTGTGACATTAGAAGATTGAAAGGAGGTAATAAGattgaaAAGTTATCTTCAAGCAATGGCAGATCACAGTCAAGCCTTGGGCTCGTAACTGAGCAAAATAAACGAAAGAGAAACTACTCCGTTGTCACCTGTGAGACAAAGGATGAGCATTTCCCAGGCTCTGTTCCTGTGCAAGCATTGCTGAG…
>TCONS_00022400
GAGAAATTCCTCCCAAGCCACTAGGCAGTTGTTCTAAACTTAGGGATACTTCTTGTCTTTGGCTCCCAGAAAACTTGAAGCATAAGGAGGACTAGAAATAATTTTGCCTTGGTGAAATGAGTGAAGTTCAAGGTATGAGGACAGCTGGAACAACACCCAGTGAAACTCTGCCCTGGATGAACCCAGTGCAAGAATCGGTGAGCATCATGTCTTGGAAGGAACTCCCTCGTTCAAGCACTAGGATCGCTCCTCACCAAATCCCCAACGCTGGATATATACCAGGAGAAAAGAGCCAGGAATGTCTAGGTGGAGATGGAGATCTCCAGGAGTAAGGAGAGGCTTATACCTGATGATGCACCACTGCAACTGGAGTCTGCTGGTCTGGAAGCTTCTTGACCC…
>TCONS_00023853
GGGAGGGCGAGCGGGAGCGCGCAGCCCGGCGTCTCGGCCCGCGCGGCTTCCTGCCTGCGCCCGGCGCTGCTCCTTTTTGCAAAGttctggaggtcagaatttCAAGATGTGTCTCCATGGGCTAAAGTCAGCATCaacagggctgtgttccttctggaagctctaaaGGTAAATCCATTTTCTGACTTTTTACAGCTTCTAGAAACCACTTGTTCCCCCCTTCAGGTGCACAGGCTCCTTGGAGTAAGTCTGCACTTCAGACATCTGTGGTAAACCCAGATTGCAACTCTTTCCTAAAAGTCAGAAACTTCTCAAATCCATCTCCTCGGTCTCCATCACCAGCACAGTGTTTGGTTCCGATATTTCAGGGCGCTGTAAAATACAGTTGTCTCGCTTTTG…
>TCONS_00023854
ttttgttccttgaatttcttatttttttccccacccatgAGCTCCATTTCCCCGTAGATAgctgtggaggagagagagagactaaaagTCTGGCTTTAGTTGCTGTTCCTGGAATGCAAGAGAAGAGTTTAGAAAAAAAGCTTCAAGGCAAAGAGACCTCTTCCACCAATTGAACGTGACCTTGCCTTCAAAATAGTCTCCAGCCTTCATACTTGGGTGTAGTTTTTTCCCAGACATCTCTGACTCCAAAGTTACAGTCTTCCAGCCCAGCCTGTGAGAGGATGAGGTATGACAAGTTTCGTGTTGCCTTTCTAGGCCTGTTTTATCAGTTCTCATTGTCGACAGTTGGGTCTCTGATCCGAGCCTGATCTGATTGGCCGTTGCTGTTCTGACTCCAG
>TCONS_00023855
GAGCACCCGAGACACTTCTCTGCCACTGTTGGGGTATAAAGTGGTCAATTCCCTTGGAAAACTCTTGGGAAATGTCTTATTTAGTTAAATATTCACCTACCTGTGTACACTAATTTCATTACTTTTCATTTACCCAAGAGAATTTTCAACTTAAGTCCACAGGATGACTTACTGATGTTTGTAACGTCACTCATAACAGCCCCAAATGAGACACTTGTCCAAGGGCCatgcaaaagaaaatggaataaattgCGGTGTATTTCTTCAATGGAATACTGCTTCGTTCCTGAATGAACTGCTGATACACACAGCAATAAAgacgattttttaaaaacctgaaggTTAATGAAAGAATCCAGACAGCAAGAAGAAGCAGAGCTAATCTGTGGCAACAGAAAG…
>TCONS_00024012
catatggaagttcccaggctaggggtcaaattggagctacagttgccagccacagccatggtcacagcaattctggatcttagctgcatctgtggcctacactacagctcacggcaatgccagatccttaacccaccgagcgaggccagggattgaaccctcatcctcatggatattagttaggttattaacctgctgagccacaacaggaactccatttgtctCCTTCTCTGCAGTTTGTTCTTAAAAAGTCTTTGACCTCTTTATTCCAAACTTACCTCCTCCAAAACTGAAGAATAGTCTCCAGGAGCTCCTGGCTCCTGCACTAAAAGGATGGAATCTCATGGTCAGACTTCAGGTTGCCTAGAGTGTCCATGTTCTCTCAGGGCCTCAGGAGGC…
>TCONS_00024020
AATCTTACAGTGTTGATCTAAcctattgtttctatttctttattgatcTAGACTTAGTGGAAGTGAGATAACACTTGTGTTGTTGAAAAATCATTGCGCAACAAAGGATATCCTAACTAATTCAAGTCAGTGGgttatttttcaagtttatttcgTACTTGGAGTGTTAATGAGCATGTGTGAGAACAGCCAGGAGATCAGAATTATGAAATGTGGTGCTGCTACTTGTGTGACCTTGTGTGTGACACTGAACACTCTaggccttcatttcctcatttgaaaagtGAGGTTCAAGTGGAAATCTCTCAGCCCCTGTCTAGTGTTAAACGGcCTGCTCTTGAGGTTCACAGATGATACTTTTGATCTAGAACTTGCAGCAACAATAGTTGGCTAATAACA…
>TCONS_00024034
GTGAGGGATAGGAACCTAGGCAGCCTGAGTCCACAGGCTCGGCTGCCCCCATGTAGAAAGTTCTGCCATCCCTGTCTTAGTAGGCTATGGGGCTAGGGGCTCTTACAGGTTTCTATACCTTCACCGGATTCTGCTTTTCTTATAGGTACTCAGTTGACACTGGAGATACTTGAGGACTCAGCGTTTGTCACATTCTGGATAGAGCTGCCCAGTTGGAACAAGCACAGCACCCGGGTTCGGGGCACAGATCCTAGCCAGGCGGCCGCAGGGAAGAGCTGCTTGCTTACCTCAGGGAGAACTCGAGGAGGAAGAAGACAACATCGGCTGGTGATTCCTGCTTAGACGTCACCCACCACTGCTTCTTCATCATCAGCGCAAATGTCTGAACAGCGAAAAAGG…
>TCONS_00024054
CTCCACCTTGCCAAGTCCAGATTCCCGCTTCCTTCCTAAGGTCAAGGtggcagcaggggagggggagcccTGTGGATGGGAGGGACGtccagacagagggaaggagGTGACAAAGGACAAAGCAGAGAAGggcCTTTAAAACATGAGAGTTCTTCAAAAACATAAGAGTTGCACCAAATGATCCACTGGTGCTGAAATGAAGGCGCTCTCTCCAGTTGGCGCTTCTTCACAGGTGGAGCTGGAAAAGGGCCATGGAAGCCCCGTCATGTTCTTGCTGACAGACACGAATACCACGTGCTGAAAACCTCGCCCTGGGGAGAATTCTGCCTTTGATTCTTGTGAACCAGCAAATGGAAATCATTAAGAGACTCCACCACCAGAGAGGAAGGAACTCCCATC…
>TCONS_00024061
GGTTGACATGTCCAACTTTATTTGGGATTTGGACACAGACAGTCTGTCTTCTGGTTCAAGAAGCTCATGAACAAGAATACACCCTGACCCTTGCCTGACTTCCTGGAGAATTTTCCACTGGAAAAGACAGTGATGAAAGGACTCCTGCCTCCCCCCCGGGAAGGGTGTTTTCTGGTACCGCTCACCAGTTCCTACATGGCTGAACTTGAAGGCATCCGCCCCAACTGAGAGGAGTCACAGGACCAGCAAAGCCACCGGTGATCTGACTCAAAACCTCCTGGCCCCAGAAGTGGACGACACCGGCTGTGGACAGCTGTCCCCAGATGCTGGACCAGGCCTGTACCTGTCTTGATTTCTGCCATGTTCTCCTGTACTGTGAAAATCACCATCGCCCGACGC…
>TCONS_00024098
CTGGTCCGCCGCGTACCCCCATCAGGAGCACATTTTCGGGCTTGCAGCACTCCTGACCCCTGAAGTTCAGAGCCGATTTTATCCAGTGGTAGACAAATTCAAGCAAGCTTCATGCCTGTTCTCCCAGCTCAGATCAAGTGGATGGCCCTGGAAAGAGACAGACTGACCAAAAATAGGCAACAGCACCAAGAAGACGCCAGATTCCTAGAAACACGATCATTTAccacaaaggcaaaaagacaaacacagtgGCTCGCTGATGACATCACTGTTCGGTATGGAATGGCACGATAACCCTGAGGAGCAGAACGTTTAAGCCGTATCCAGTGGAGCATGTTTAGAAAGATAAAAGGATGTTTAATGGATTTTGGAGAGATTCTATCAAAACATGAACTATTA…
>TCONS_00024099
CAAATTTATGTCAGTAAGACTATTTTGAAAAACCTGATNGAAATTACGACCTCTCTCTCTGGGCGAAAGAAAGCACATCCTCCAACACACAAAATGTTGTCTGAATCACAGGGAAATGACTGCCCCAGATGAAGGATTCTGGGGAGaagaaaacaacaagaaaagCAACAGTGCACTCCTGACCCCTGAAGTTCAGAGCCGATTTTATCCAGTGGTAGACAAATTCAAGCAAGCTTCATGCCTGTTCTCCCAGCTCAGATCAAGTGGATGGCCCTGGAAAGAGACAGACTGACCAAAAATAGGCAACAGCACCAAGAAGACGCCAGATTCCTAGAAACACGATCATTTAccacaaaggcaaaaagacaaacacagtgGCTCGCTGATGACATCACTGTT…
>TCONS_00024168
CAGCCTGGAACCCCGGGATACATTTGAGTGACCTGAAAACAGAGTCAGCTAATTTGGAGGGGCGACATGTTCCTGAAAAGAACGCAGAAGGATGTACTGAAGAATGGAGCTCTTACCCACCCCGACCCCAGCTACAGCATCCGGTGGATGGGAGGGGCTGGAATCATGCAAACTTGTGCAAGAAAACCATCATACATCACAGCGCGTGTCCTCATCTTTCAACAAAC
>TCONS_00024177
ctttttctcctcctctaaaTAAAGAATGGCACAACAGATATCCTTGTCTGTGTTATTTTGATGACCTTTTCGTGAGTCCTAGGGTAAACTCTTGTGGTCATGGGATTTCTGtgttaaagtgtatttttaaagatgtatttttaaaatattcctaacGATCACTGTGCCGTCCCCTGGAAACTTGCACAAGTTTACATTTGCTCCCACAGGCGTCCGCCAACAAcccccccagctctgccaccatgAGGGATCCGCCAACTTCAGTTTAGCCTATGGGATAAGCAAAAACAGCCCCTGAAGGTTTTGCTTTGAGTGTTATTTAGTtctaagttaattttaatttgttcttattAATTTTGGCCAGTTCACATTTTTTAGGTAGCGCTTTTTAGTCTTCAT…
>TCONS_00024235
ggggcgggggcggcggccgCTGTCACagaaggtgggggcggggcggcggcGCAGCCGGCACCACCCGGGCCGCCGCTGCCGTGCGCTCCGTTCCCGCGGCGGCCGGCGTGGGCGGGGCGCAGCCGGGGCTGGCGGCGGGCGGCCCCGCGACATGTAACCATGGACTGCAGGACCCGggaaaaTCCAGAAAGAACGTTTGACTTGGTATTGAAAGTGAAATGTCACACCTCTGAAAATGAAGGTACGTGTGTTTTGCTAATTCAAAACAAGTGCTCGCGTTGTTGGCTTCCCGAGCCTGATGGCCTTGGGACACTACGGGTATGAAGTGTGTATTTCATGTCTGCTGCCTCATGTTCTGCTAGAAAAACAGGTGCTGTGTCTTTGCCCTGAGATGGTAGG…
>TCONS_00024278
CCATGGTCAAGGTCTGAGAAGGGAAGAAGGACAGCTGGGATATTGATAGAAAATGTCAATCAAGACAGAGaagtcataaaaaggaatcaaatggaaattatgGAGTTGAAaggtacaataactgaaataaaaagattcACTAGAGAAACTCAACAGTAGATTTGAACTgccagaagaaagaataatgaaCTTGAAGGTAGATCAACTATGCAAgctgaagaacagagagaaaagaagtacACCAACAAACATGTACTGGGagcaccaggaaaaaaaaataagaggaaggagcagaaaaaatatttgaagaaatatgtgACTGAAGACTTCCCAAATTTTttgagagatattggtctgtagttttctgtaatgtctttgtctggctttgttaCTAGGGTA…
>TCONS_00024291
GGTTGGCCAGGAAGGCTACAGAAGCCGACCCTGGAtgacttaaataaaaaaagaagagtgaattGAATGAATGCGTCAATTCACAGTCATGATGGCAAAACCGAAGAACAGGTTGAGAGGATGGTCGGAGCCATGGGAGAGAAAGGCGGTCAGAATCACAACACAAATCAGACCACAGTGCAGCCTGAGACATCAGAAAGAATCTCTACTGCTCTTGCTTCTCTGTCGCCGCCTCCAGAGTCAAAGCCCC
>TCONS_00024332
CGGGATCTGATTCTCATTGATTATAAAAGACACtaggaaagaaggaagttggCCGGTGTTGGCCCATGATCGAGtattttccctttgctttcattttcatcacTGCCCTGAAACACGCCTGCCTCCAGCCCTCATCATCTCATATGGAAAATCATAATCACAGTACTGCTGGTACCTCTGAGGGCCTGTGTTACTGAAGAGGGCAAGCGTCTGCCAGACTCACTAAGGACTGGTGCTTCTGTGGGTCCTGTGGGATTCGTCGGGGATGTCAGTCAAGTGGGAAGATTTCCACATCCCAGAGTCCATGGCCATGCTGGACACTGACTGGCCTCCTGGTTGACCTCCCAGAAGAGAAAAAGCTCTGGGCCCCAACGCTGAGCGGTTGGCTGAAGAGTTGAG…
>TCONS_00024333
CTGGATTCAGCTGAGCTGACATTCAGAATGGCCTCAGCGACGTTGTGAAAGAGGAAAACGTCTCACCCCTCAGCTTGAGCCTCTTCTGCCTGACGGGACCGCACCATGGCCCTCAGATAAAATGGTGTGACAGAAATCTGGTCCTCTGAAGAAGATGCAAATTCTGACCGCATTGGAACCTTCCAGAACCAAcagccctcctctcctctccagcctctcGCCATCCCCTTGCCTACGAGAAGCAGACCATGCCTGGCCAGTTTCTCTGAGCATGTAGGTGTGACCTCGTCCTCCAGGCTTCACTGTCTGGTTTCATGTTCTGCCCTCTGCCAGGCCTGTGGTATAACTGGTCAGAGACTCTGGCGAAAGAAAGAGCCGCCTGGACTTGAAAGCCATCTG…
>TCONS_00024486
CGCGGGCACAGGGCTCCGGCGGCCCGCGCTCCGCCGCTCCCGGCTCCGCTCGGCTCCCGGGCTCCGGGGCCACGAGCGCGCGCGGGACCGAGACGCCCGGCCCGTGCGCGCGactgcagggaggaggaggcgaCTGTCACGTGGGAGCCGGCGTCCCGAGGTgccggccgggggcggggcggggcggggggctcgGCTCCGCCAGGCCTCGCGGCCCCGCCCGCCCACGGTCACGACCGCCCGGCGGGGTGCGCGCGGCTGCAGGCCCCGAGCCGAGCGTGGAAGCGGGACGCGCAGGGAGCGTGACGGCGGCTGGACGGAGGCAGGCGTGCGGGAGGGGATGGAGCCCCTTGCTGCCAGCAGTGTCGTCACGCGCCCGGTGACTCCGCTGGCAGAGCG…
>TCONS_00024713
AAAATGTAATCAGGGATTAATGCGTTAATCCCTGAGAACTGTAAAGTCTTTACATTCTCTATggaagaatttaattttctttagtgaTTTCCTTCACTGCTGTCTCTTCTCCCAGATTTCCAGAACCTGGAAAACAATGCCTTGGGATCAGTGCTTCttcccccgcctccccacccccgagCCAGGCTCCCTCTCTCGGTGTTTAAAACCTTGTCTGTAATTCTCTGGTTTTCTTAACATGAAGTGAAATTCTATTTTCGCATGTCTAGATGCTTAAGGCACATAATAATTAAGGGTTATTCCTGTCAGGAATAGAAACACCATATTAGAACAGTTCTTCCTCAGAGGCTGCTAAAGAAGGAAAATCCTGTTTAAAGGGTTTGCctctgtggtcttttt…
>TCONS_00024741
GCCAAGATGGCGGCCGCCGCGGCCGCAGCGGCGACGGTTGGCGGCGGCCCGTGAGGCGGGCGGGGCTGGCGGCGCGGAGGCGGGGTCCCGGGCGAGCCGCCCTGGGAGGCGGGGGCCGTTTCCATAGCGGCGGCAGGAGGTGTCGCGCCGGGGAACTTCCTGGTTCCCGGGCTCGGCTTCGCCGGGATCCTCTTGGAAGGGAAACAATGGGGCGGAGGGCACTGCGgtagccgccgccgccgcgccggGACCTGCTCGGCCCCCGGGACGCCCCTGCCCCCGCCTGCAGCCTCCGCCGACGGGACTGTCCGGAGGACATGTATTCCTCTGAGAAACGCTGGACAGCAGATTTGGGTTTGGTACCTGATCCGGACCACAGACAGAGCCACCTCCAGCCAT…
>TCONS_00024937
gggggggcgttggaggaaggaagagggaagaggaggggagcgGTCTGCTAGTACCTCCCCACTTCCTTAAAAGTGTTTTCGTCCATGGCAGAGACATCCGGCTGTCAGTGGTGGCAGCTGTTTCCCAGACATTGCAAGGTCAATGGGACAGGAAGTTTCATTAGTGCAAGCAGAGGTGGCATGTGCGACCAAGCAGAGCTGGACTGCctttcccagccttccttgctTTTGTGTGTGGCCACATGACTGCTGCCTTCTGACTAATGGAACATGGACAGAAGTGATGCACTTCCATGCCTGGTCCCTAAAACCCCCAGAGCCATTCTCTGTGCTCTTACCTCCCAGAAGGAAGTAGAAAATCCATCCCATGGAAGACACAAGGTCCCTAGACAATGGTGG…
>TCONS_00024973
GTCGGCACCGGCGCAGGCGCGGAGGCCACAGCGCGCGGGCGGGGCGGGCCTAGCGAGGCCTGGGGTCTGGGCGGTGGGCCAGCCCTGACGAGGGCCAGCGGTACGGGGCTGCGTCCCGAGGAGGCGGCACTAGCGGCTCcttcccatttcctttcctttctcccgtCTTCTCAGTGTGGTTTTCTTGGTCTTGACTTTATTAGACGAACAGCCTAACCAAGAAGGAGAAGCCTTTTCAATGGGCACTTGgatttttgcccccccccc
>TCONS_00025084
GCTGAATAAGCTgaccaaagaaagaaattgaagagggtgggggggaggagagCCAAAGGCCACTGAACACCCCTGCTGTCCTCAGCCTGGTGTCAGGCTCTGATCACAGAGGAGGGGAGACGAGCCCTGACTCACTCCTACCCTGGGGACCTGAAGGTTTCTAAGACCAAACAAAGGCTGGGGCGGGGAAGCccgtggtggggagggggttacCAGGACTTGGGCATTAGGAGGAATGGGAAACTGGAGCCTGATGAAGGCTGGAGGATGTGAAGGATGCCCTCAAGGTCTGGGGAGGGAAGTGCCAGGCTTACATTCAGGGTGGGGCTGAGAGTTTGATTGAAAGGCGCCCACAGCA
>TCONS_00025098
GCAGGATTCTCTGGGAATGCTTCCCAGAGGAGGCAGGCCTTCCCTGGGTGTTGAAGGAGTAGGGGAGATTATTAGAAGGGAttggggaggaggagtggggcTCCCAAGTCGTGGGAAAAATCCAGGCAGGCCTCTCACAttctctccacccccccacccccaccccccctcaTTGGTCCTGGGTCCTGCTGACCGACTACAAACTACAAGGAAGACAAGGCCGTGATGGTCGGCTTGGCTGCCTCCTTAAGAATTCAAAGAATAGGTGATCACTAAGACTGACTCCCAGGAGACACTGAAGGAGCTCTTGAAAGATAAAAATTCTCTATACGACGAGGAGCAAGTCCTCCGTGAGGCACCCCCTCGTCCTACCTCCCCATGAGCAGAGCAGAGCGGAGG…
>TCONS_00025174
AAAGGGAAAGTTTCTGGGAGTTGAGAATTTTGGAGAATACACTTTCTCAGGGCTGTACCTTTTTGCTCATtaacaaaagtgatttttttcccaggtTCTCAGAAGGAAGCTGGTTTTGCTGTGCCAAGCCCTTGTCCCTGGGTCTCCTGTTTTTCGTGCCACCCAGGCTCCTCCTGCTGTGGTCCTGTGTCTCTATATCTGGTTTTTGTGGATGCTTTGCAGTCACCCAGGGCCCAGGCGGACTGACTGCAGGA
>TCONS_00025197
GAAACACCCTTGACCTTGGAGCGCTCTTTAGTCTGCTGCCGCGAGCAGTGCACTAAGGAGCCGTGGCATAGAAGTGGCTGTGGGCCCACAGCCGAGAGGCCCGCTGCTCTGAAAGCTGAATGCGGCTCAGCCGCAAATTCCTGGTGTgcccctgggcagggcagggctgggcctcccTGGGCCTGGGTTCTCTGGTCTGTAAAACTCTGGAGGTTGGAAGGCGAGTTTCAAGAGAGTTCTGCCCCAAACGCTTTGTCTGGGTGCCCTCTCGTGGTGGACAAAGGCCAGGTGGTCCCTGGCGTCGTGGAGCGGCAGCAGTGGCGAG
>TCONS_00025291
GGTTCCTCCAACCACAGGGCGGTCCCCCAACCCCTGCAGCCGGCCGCCACCTCCGCTTCCTCCGCTGTCGTCGCGCCACGCCTCCCGCGGAGCCATTGCCAAGGGCGACTCTGGGCCACCTGCATGGTTTCCTTCAGTCCCCTCAACCCCTGGGCCACGGAGGTGCAGTCCTGATCCCACCCTCGCAATCCCCAATATAAAACGTAAGTTCAGAAGGTTAAGCCAGGTGCGCGGTGCAGCGCAGCTAGCGAGAGAAAAGCCTGAGCTGCAAGCTTCAGGCTCGAGGCTCTAACTGCTGTGGCACCATCGCCACCTGACATTTGCTGTCTGTTATCTGTCCACCCCTACTTGGCCTGCCACCTGGCTCTTCCGACAAGCTTCAGGAGACGTGATTTCCCC…
>TCONS_00025370
aattatttcattaaactTAAATATTGGTATTTTAATTCTGTAAAGTTCGTCAGATGAGTAGCTGATCAGTCTTTTGTTACTTAGTTCGGTGGCAATGTAAATGACAGTGAAAGCTCACAGTGAAAGAGGTTGATGTCTACAACTTTTTACAGATTTTCTCTTATCTTAAATTCATTTATAATCTTGTGAGATTGGGATTAGTACAGGTTTCTTAAGTATCAATAATGCCTTGTAGATGAATATAATCTGGTTCTTTGAAGCAAGAAAGTCCACGTAGATGAGTGTCATGTTGGCTAAGAGAAAGTCAACAGACATGCCAGTTGGTGGTcgcagaggagaaggaaggaatggatggatcttggggaaaaaagaaaaaagccttttaaTCGAGGGAatgga…
>TCONS_00025560
ATCATGCTTGTTGTGGAGGATTCTTTATGTTCCTGTGGCAGGACCTTTGCTTGTGGAGGGAGCTCAGGGCAGGTTTCACTCTGAGCCAAGATTCACAGGCGCTGCTTCCAAGCTCCTTCAGTAGTGAGTGGCCCAGTGATCAGAAACTGACTCAGAGCTGCATTTCCAAAATCACGGGGCTGGAGAGGGTCAGAATTAGCATGATGGAGGGCCTCGGGTTGGAGCTAAAATATTATGGGAGCTGAATTCATGCTTGTTTCCCATTTGTCTTTAGTCCTTCGTGCTGTGTGGCTGGTTCCTGTGATCCGAGTCGAGTGAACCTGGGAGAGTTAAAACCTGGATGTGGAGGTCTGAATTAGAACAAGATGAGATTCTGCTTGTGTTTGGAGATGTACCAGC…
>TCONS_00025674
ttaaacagaagaaaaaggaaagatcatCTAAGACTGAGCCTGAGGCACATCCTCATTTTCTGGTGAAGAGCTGGCAGAGAACAGGGTGAAGGAGTAGCTAATTAAGtaagggaagagagggagaagcaaTATTGCAAAGATCAGGAAAGAGGTTTTTCTAAGGGGAAAGAGTGTCAGTTACATCACTGCTGCTGAACTGGATTTGTAACTGGGTCGTCACTGGTGAACTTTGGCAAGAATGCTGCCAGTGGAGTGCTGTGCCCTAAAGGTGGGCTCCagtaagaggaagagaaaatgagagCTGCTAAAACGTGCCCATCGCGCCCATTGGACAGAAGCTCACTACCTGATGACCATGAGCTTGGAGCCCCCAGACGTGCCGAAGGCTGAGGATTGGTG…
>TCONS_00025711
gtggcacgTGATATCTCTCAATGGGAAGAAGCCACGTGCATCCAGGGGGCTGAACCTTGACCTTTGGCAGGATGGGCACAAGGCAGGCATGTGAACAGGTTTTGACAAATGGACACCTGCTCCTTAGAAGAGGATTTTCTCATCCTTTTCATTTCGGGCTCACATGTCACTTGACAAGCCTCAAGCTCTGATCTCTGCCCTGTgcctctctgcctcctgctcctCGTGTCGTAAGTGCATCTAAAACACCCACAGAGGCCCCCCCTTTTCCTCTTCCGCCACAGTTTCCATTTCCTGTCCCCTGGCTCAGCTGTTAAAACCATGTTAGCCAAGGAGCAGGCTCAGAGGAGTAACAGCTGCCAGCGTGGTTAAATGTCCAGGACAAGCCTCCCCTGTGCT…
>TCONS_00025905
GCGGGTTCCAGTGGGAGGTAAAGAGACACCCCTCCACCCCGGGAAGCCATGAAACTTCCTGCATTCTAGAGGTGCCAGCAAAGCAGTTTAGAAGGAGGCCAAACCCAGCTGAGAGTCCAGAGAAGATGACTTTGGGGTGGGCCTCCAAGAGTGGGTACCACCTTGGCCGCTGAGGGCAGGGGAGAAGAGAGGTACATGCATCCTGCATCCCAAGCTCTGCCTCATCTGGTCTTCACAACCACCCGAAGAGGTGAAACAAGGCAGAGGTGCCAGGGGCTGAAAAGGAAAGGACCTGCC
>TCONS_00025993
CACGGAGCCCTGTGTGGACGGCTGGGTGTATGATCAAAGCTTCTTCTCCTCCACCATCGTGACTGAGTGGGACCTGGTATGTGATTATCAGTCACTGACCTCAGTGCCTAAGTTCCTCTGCATCACTGGAATGCTGGTGGGAGGCATCCTATACAGCCATTTATCAGACAGGTGAGTGTCTCTGGATTATAGAGCTATGATCCCTTGCTCCCGGATATTTTTATCAATACAAGA
>TCONS_00026121
CCATCCCCCCGCGCGGGCACAGGGCTCCGGCGGCCCGCGCTCCGCCGCTCCCGGCTCCGCTCGGCTCCCGGGCTCCGGGGCCACGAGCGCGCGCGGGACCGAGACGCCCGGCCCGTGCGCGCGactgcagggaggaggaggcgaCTGTCACGTGGGAGCCGGCGTCCCGAGGTgccggccgggggcggggcggggcggggggctcgGCTCCGCCAGGCCTCGCGGCCCCGCCCGCCCACGGTCACGACCGCCCGGCGGGGTGCGCGCGGCTGCAGGCCCCGAGCCGAGCGTGGAAGCGGGACGCGCAGGGAGCGTGACGGCGGCTGGACGGAGGCAGGCGTGCGGGAGGGGATGGAGCCCCTTGCTGCCAGCAGTGTCGTCACGCGCCCGGTGACTCCG…
>TCONS_00026249
GCCAAGTCCAGATTCCCGCTTCCTTCCTAAGGTCAAGGtggcagcaggggagggggagcccTGTGGATGGGAGGGACGtccagacagagggaaggagGTGACAAAGGACAAAGCAGAGAAGggcCTTTAAAACATGAGAGTTCTTCAAAAACATAAGAGTTGCACCAAATGATCCACTGGTGCTGAAATGAAGGCGCTCTCTCCAGTTGGCGCTTCTTCACAGGTGGAGCTGGAAAAGGGCCATGGAAGCCCCGTCATGTTCTTGCTGGTAACAGTCATTGGTTCTAAGACTCCTTCATGCTGCAAACCTTAAGAACCTTCTAGAAAATCTAAAAAGGTCTATCACACATGCCCAGAGTTCTGAAAGGCTCCAGCTCCAgtggtaggggtggggggtgt…
>TCONS_00026535
taaagtgtgacCTGTTGCTAATATCATTCTCTCAGGGGGATGGAccaatacagttttaaaaaacccacacaatTCTTTTCACACTGGGAAATTGAGCAGGGAGCATGGgaaatatattttctagaaatCTACTTTGCTCTTGGgattttttaattgcctttccAAAAATACCTGCACTGGGGCAGTATTTCTGGGAGCAGACTGCATCAGCTTTTCCTATCTGCATCTAACTTGTGACAAAAATATAACAATATGAACATTTACCAAATGAttagaaagaaaagccaaattcctaatctgtctttttaaatctcttttagcCTGCTCTTGAGGTTCACAGATGATACTTTTGATCTAGAACTTGCAGCAACAATAGTTGGCTAATAACAAAGAGGGGAA…
>TCONS_00026620
ATGGAACTTGACTGTTCACTGGTTTCACAGATCCAACTAATTGGGTCTTTAAAATCAAAGATCTTCTGAACCACATTACTTTAAGAGAGATGTATCCTGGAAAGATTCAGACTGTGAACATTTCcccctccatctctcccctcaTCTCTGTCTACCCACATAACATATCCATATCAAGCTCTGCATTTGGCAGAAGGCACATCATTCATTTCAGTGATCTCTGCCATCGGGTCTTGCATGAAAAAGAAGCTGAG
>TCONS_00026646
ttctagtTACATTGGAAACTGGTCCTTTCTCTAAGACTAAAGGAGAAGCCCACGAAGGAACGATGGATTCTTTTTGAGTTTCGAGTCATGGAATAAAAGGAAGGGTTTGCATAGATGACCTGGAGACGCGGAGAGCTGAGTGAGGAAGAATTTGAAGTCCTTGTCCATCTGAAGCCATGATTTAAATACCAGCATTACGGTAAGTCTTTAGAAAGAAATACCACCGTTTTGTGGTTGACACGTCACTGGTTTTGCCTGCAGTCTGAGAGCAGGTTAAAGGTCATTATAAAGGGTAAATTTGTTTGAATCACATTCAGCCGATGGAGCTCTGAGAAAATTAAAGGGGCCTCGAAGGTAAGTTGTGGGACTGCAAACATCCGGGGGTGGGGAAGTGAGTCT…
>TCONS_00026665
GGAGGCAAATGAATTCTCAATTCCGAATAAAGGTTCAGTTTGCATTCCTCTAATTCTTAATAAAGCTCTCACTGagaccaaatgaaaaaatgttttttttcctgtttccccTCCTTTGATTGCCACATAGTTTTATAAGAGGAAAGAGGAGTaacttctattttattgttttttttttttgtatttttattgccCTGGACCTAGTTAAATCTCAATTTTAGAAGCTTGTGATTCTTCCCAGTGTGGGTGacctttgtttttaatctttggtGATTCAATTTTTGTGCTTTGATTTCTAAAACAGACCACTGTGTGGGTAATCTGGGATTATACAGTTCAGTAGTCACCTGTAACCCAAAACAACCATTTCTAAGTTTCATCTTTTTCTGTAGACCCACA…
>TCONS_00026678
GAAGCTTCTGGGGCGCGCAGCTTGGGCTTGGCACACGCTGGGAAGTAAGTCCGGGACTTCCGCCCTCGGCGAAGTGAGCCAGGCAGGCCTTCGATGGACCCAAGGCTTCAGCGACTTCGGAGCGGAGGCCTTGCCTGAGCGCCCCGGTGAAAGCGGCCTAATGAAGGCGGGTGGAGGTCCCTGCCAGAACCCCCAGCCTCAAACCGGGAGAAGCAGCGGAAGGACGTTCCCTTAGAGAAGTTACGTTTGTGGACAAGCCTGCGCTTCAGAAACCACAGATGTGCCACCGTCCAAACCGGTGTCCCCACTTTCACTGAGCGCCCTTCCAGCCCCTGCTCTTTctagagagaaaaggaggacGCTCCAGGATTCGTTTTCCTCACCCACGGCCTCCGAGGC…
>TCONS_00026902
ACATAGGCTCAAGTCTTGCCTGAAAAGGGCGTCAGGACAGAGATTTGACATGTGCCCAAACTTGGACGCAATGGGAAGGAGTGGAGGGGCATTCCAGGAGGAAGTGTTGTATTAAAAGTGTCCCCAAAGTGAAAGCATCACCGGCTGACCTCTGCTGAAATAGAGCACGTGTGCTTGTCCCCTTGAAGGGCTTCTGCCCAAACGGTTTGGAGTTCAGCTGTGATGCTGGGGTTCTAGGTTCAGACGCTCAGAGACCGGAATTCTGGTCCTGCTCCAGCTGGCGCCCACCTTAGGGGCTGGTCCTCACTGCCTTTCTGAGATTAGTTATAGCTCACCCGCGTAACATTCTTCACTTTAACAGTTTGTCTCATCTCAGATCCGGAGAGAAAAGGGACCTCC…
>TCONS_00026953
aaaaaaggtatattaaaAAGTGATATGTGCTGTGGAGtagaaacacagaaaagagaaaggtcAGGGGTAAAGGACAAGGCTCCAGTGAGAGGGGACATTTGAATAATGCTGAGGAGTAAGGGAGGGGTAGGCTGCTTTCTGGAGTGACAGTGACCAGGCCACGGGAagagcacgtgcaaaggccccgTGACAGGCATGAGCTTAGCCCGGTGCCATCTATGTTTGTGTTTGCTGAGTGGGGGCCAAGCTGCCACTAGCGTCCTTTGCTGTGTGTGACTTCCTGGATAAACTGAACTGGCTCAGCCTGAGAACAAGAGGCTCCTCTCACCTCCAGTTACAGGAAAGCAAAGTCTTCCCTGGAAAATAAATGCTCAGCAAGGCAGCCAGGGCGAACCTCAG…
>TCONS_00026964
GCCGCGGGGGCCCCTCCTGGGCTCAGACTCCGCAGAGCGCCTCCCGGAGCCGGCGGGTGGGAGCCCGAGTCTCCAGCTCTCCGGGCTCGCGTGGCTCCTCGCGGGAAAAGAGGGGGTCCCCTGCGGGCACAGGGCCGTCGCCGGAGGGGGTCTGCTGCcggcgcagggctgctgggcggCTGCCCCAACACGTCCGGAGGCCCCGCGAGATTCCAGCCGTCGCAGCCCCTGGAGCCACCGGAGCGGAGGCAAGGCCGCCCAGGGCCGGGAGCCTCGAACCGAGTGAGGCGGCGCCGCCCGACGGTGTTCGGGGTCCCCCTTCGTGAGCAGCATTCCTGACGCCGGTGACTGAACCCCGACCGGACTCAGTGGCGCGACGGGCCACCTCGCAGGAAGGCG…
>TCONS_00027146
taggggtctatttggagctgtagctgctggcctatgcctgagctacagcaatgccagatctgagccgtgtctgtgacctacaccacatctcataacaatccggatccttaacccactgagcgaggccagggatcaaacatgcaacctcatggatgctagtcagatttgtttctgctgagccaggatgggaactcccatttttagaATTCTTAAAGGGAAAAGTTTTTGTGTTTTCCTAAAGTCTTAATATGATCCATCTTTTGTTTTAATAGCCAGGATGCCTTGGGGTGGGAgttctcatttaaatatttttcttcgcCTTTAATGACCAAACACCTTTCTTGGCTTTTAATGACCCTCTAAGAGCAGCCTTGTAGCAGAGTTGAAACTTGCAAATTC…
>TCONS_00028158
ATGCTGGGAAGAAATCTAGAAATTTCTTCCAGGGAAAGCACAAATCTGGAAATGAGTAGTTACTCTAAATAGACTATTTTCAAGTAAAATACCAGGATACATTTAGTTCGCAACATTGGAAAGGCAGCTTGAGAGCCAAGATGAgGCATCTTCTGACATCTTCAACCGCTCTGTGAAATCTTCTGTAATATGCTGTGAGTAAAGCGATCTTCCACCTTTTGGGGGGAGAATAGCTTCTGCTTTTGACACATACATGCATCATCACACGTGCCAGTTTTACACCAAGTGGATAAATGTCGCATATCTTAAAGTAAATGCACAAACAACTTTcaattatttattgtctttcttcatgaaaggtttttttttttttattagaggcGCAATTTCATAGATGCT…
>TCONS_00028210
CGACTCTGGCGGCGTGTTCCTCTTTTCCTGGGGCTCCCGGCATCCCGGTCGGTCGGTGGACGCCGACTCTGCACCGCTTCCCATTCGCGGCCTTCCCTGTGCTCCGGTCGTTCGCCCCGCAGTTCACCCAGCTCCCGGGGCCGCTGCTCAGGTTTGTACGCCTCCGCTGGCGACAGACCCATGGCTGAGCGCGGGGAACTCGACCTCACGGGCGCCAAACAGAACACTGGAGTGTGGCTGGTCAAGttccaggaatcagatccgaattgcagttgcaacctgaaccgcagctgaagcaatgctggctccctaacccactgtgctgggcctgggatcgaacctgcttcccagcactcccaggatgccaccgatcctgttctgccacagaaggaactccta…
>TCONS_00028225
tgcctttttccaaataaggaatTGAAGGATAAATGACAGAATTAAGAGTGATAActtttgattttcacttttaaaatgtaatttaataaaatgctacatataaaatacttaacaaGAGATAAAAGCATAATAATGATTTCATACCTGAATAATTTATAACTGAGGATGGAGAACCTCAATGCAGTGATATTTTTCCTCTCATGGTAACTAATGGCATTAAAATATCTTGAACAATATTACTAAGCAATCATTATATTAGCCACTGTTTATCCAACACTTGCTACTTGACAAGCACTATCTTTACTGCTATGTACGAGTTATTACATTTATACCTACTTATCAGGGAAATACAACTATTAGCCCCATTTTtaagatgaagagactgagaaaGACTGTAGT…
>TCONS_00028247
AGCTTCTTTAAGGCATCGGACTGGATATCTCATACAAGATGAAGCCATTCTCTTGACTAGGACTTTGCAGCAATGTCAAACACAACAtctgaaagTTTCCTGGATTGTCAACTGTTGCAGATGACACACAGCCAGCATGGGGGTTACTGATTTGAGAAGTCTCCCCTGATGTACTGAGGACAGAGACGACTATGCTGCCCTTTTTAGGGTCCTACAGTGGAAGTTGTCACAGAGGAGAGAGATCGAGTTCAACTCCCCTACTACAAATCCC
>TCONS_00028377
cagatctggcgtggctgtggctctgctataggccagcggcaacagttccacttggactcctagcctgggagcctacatgtgccacaggtgcagccctaaaaagacaagagacaaaagaaaaaattgggggaTGGCATGGATGAGGCAACACAAGGAGCTTCAGTATGTAATCATCTCATTCTCTGGCTTAATCTGGAAATGGCATGGGCGCTGTCTAGCGATAATTTCTCTGTGTCTGCTTCTCAGAACTCTAGTTGATGGATGCATAGGGGAAAAGTGCTTCTGTAGTTGAGTAATTTTGGGAAACACTgcatcctcttttcctttttggaaatttgCACCGAAGAAAGGTTCAGAGATATCCTGCAGAAAGTAACGTAACTTTGTTTAAATTGGTGT…
>TCONS_00028402
GTAGAAATtggtggaaggaagagaaggggcgGGGCAGGACTCTCGGAGCAAGAGGGGACGAGACTAACGCGCGACTTTGCAAAATAGATTAAACTTCAGGGCAAATTTATAGAGTTTGGAGATTCCAGTTTACGGGATTAAAAGGGCATGTGGAATCCTGAATCTTTGAAAGTTCGTGCTAGGCAGAAGTGAAACACACGGAGCCCTGTGTCTCACAAATACGTTCGGTAAAAGTTATTTCCAGTTAAGATCACTTTAGAATACTATGCAACTGTTATCTGCTGTGAAGGAGATTTAAATGAGGCTGTGGAAAGAATTCCAAAATCTAGTATGTGAAAAAAGCAAGgatggcATTCCTGTGGAAAGGaggtttccatttttcatttggtaCCTTTCCAA…
>TCONS_00028419
CTCGGACCCCGCgtggctgtgcctctggtgtaggcctgggactacaactctgattggacccttagcctgggagcctccatatgccgggggtgcggccctagaaagacaaaaaacaaacaaaaaacgcttTAGGGAGTGAAGTAGAATAACGTGCAGAAAGTTAAAGGCGGGGGAGAACCTGGCATAAGACAGTCATGTGACTTAAACGGGGGGGTGGGGCTTGTGGGTTTTAAGCCAGATCTCGTGACGTAAAGCGGGTGCGACAGGGCGCAGACTCAAAGCCGGGCCGGGTGCCCTAAAGCCGTGGTACCTGACGTCAAACCAGAGCACCCGACCTCAAGCTGCGGGATGTGACGTAAGGCCGCGACCACGAGTGAGGGTCGAGCGGCCCCGGCACCG…
>TCONS_00028429
CAGGCAATTGGTGTGAGATCTTCTGCAAACATTCTTTCACTGAAGGAAGAAGAGAGCAAACAGCATGAAGGAAGAGGGACCAAACAGCAGAGATGGCACATAGCTTGGGAGTTAGAAGAGGCTGCTGGATAGGtTAAAACAGTAGAGTTCACTTGGGAATCTGACTGTATTGTGGGAGGATCTTTCTCCATCCTTCTGTCTGGAAGAGCAGCTCCCACCCAGAGAGCACTGGGAGAGTGCGCTCCACACCTCCAGGCCATTGGTCAGCTCACGGAGAC
>TCONS_00028492
GCTGAGAATACTTGAGTTCAAATCTCTCAGTAACATCAATGAAAGAAAATGCTGCTTGGGGTCACTATGACCAGTCTTACAGGATGCCTGGGGCAGCTCTGCTTCAGGCTGTGGGGACCAGGATGGTTTCCTTTCATGTATCTCTCATCCTTCCTTGGGGACCACAGCACCACCTAAGGTATGTTCTCTGGAAAACGCAGTGATGTGAGAGAGCAAGTGGAAACACAGGAGGACATTAAGGTGTTGGCTCAGAAATTGCACGCTTCTAGCCACATGCAATTGTCTGAAACAGGTTACAGACCCAACCACAAGtcaaagggcagaaaaaaatcTACTCTGCTCTTCCTGAGGACATGCAAAAGTATGTATACAAAAAGAGGGTTGGAATTGGGGTAATAG…
>TCONS_00028557
tcagaaatacatattttgaaaactaGTGTTTCTCTCTTAAATTATAGTCATGATGTAAACCACATGTGATGTATTGCTTAGAGAAACTGTATGTCATTCCTTTGAGGATTTGGAAATGCTTCCTGGTCCTTTTGTGTGTCTGAACATTTCTTTTACTAAAACTCTTGCTTATGATAAAGTTGGTAGTATTAgctttcttaatgtttttctgGCATAGACTTTACACTCTTGGACCAGATGTATAGCTAGTTGAAATGAGGTCATGTACGAAATCATTTAGGGACCAGTGTGAAATGGTTAAGTGAGATATATTCTCCTGTTAAACTTGATTAAGTTGGTGATATCATAAGCTTGATTGCCATCACTtcacagtctttattttttagtacATTCAGTGTC…
>TCONS_00028911
TTTTGATAGGATGGGATTCATCATTGGACCCCAGGCCTCTCATCCAGGACCTGTCATATACAACTTTAAAGCCTCTGTCTTCACTCTGACTGATCAAGGAACCGTTGACTTTTGATTCAGTGCTTTGGACATCCAACTGTTGAAGCATGGAAATATCCTTTTCCAGTTTCACCTCATGTTTGTCAGTAAGTTCACGAAGAATGCTACGTGCACCATGAACTGACCTGAGATTTGCATGCTGTATCAACCAGCTACCAGACACCTTTGCAGATTGTTTCATGCATTAGCTTCCCTGACTTCCCAGGCCACTGGTTTTTCACAGTAAGTATAGAAACGAACACAGCATCTACTTCCCCACaatatctgtaaaatggtcacATTTAACGAGACTTTACAAAG…
>TCONS_00029036
cgacgggaactcctaatttcttttttaaaagtttataaaatgatGTCAAAATTTTCAGAAAGAGCACTCAAGTTTTCTAATTATAGGGACACATGAATTTCTCATTGAAAACATGTTCTCTAAAGAATGTATGGGAAAATAATGGCTTTTCTTCAGAACATAATAACTTTTTCTATACTTGTATTTGCTGGgttttcaatatttgaaaagtaTCTAAAGAACAATAGCAACAGTAAGGATCTCCAAGTATCCTGTTTTTATTGTACTGCTCTTATAAATATGCACATCTGGGGAGTTGTAATAATGGCTGATCAACTAATTCAACATAACTGAATAatcactttttcatattttagtcttcattcagatttgaatttAGTTTATATCTTGTATATAAAT…
>TCONS_00029037
GAGCAATGCAGGCAGCCCCTCTTGCCCACGCCAGAACTTAAAACTCCGTCCGTGGAGACATCCACCTTGCAGGCACTCTGGTTGGCGctgacacacacagacaaaagCGAAGGCACCGACCCTTTACTGGGTTTTGAATGCTGAACGGGGCCAAGAGTGGGTTACGGACTGGGAGCTGCAGGGCGTCCCGCTGGGAAGTTGCATTGTCCTGGGCCCCTTTTTCACAACAGGGGAAAAGCATTAAAGCTTCGAACATGTGATACGTGACTGGATGGAGTTCCTGGAGAGCTGTATTAACATGTTTCAGAGTTGAATTCTGAGGTTAGTGCCATGTCAGAAAACAGGGTCCCTCAAGAATGTGCATAGTAATTATTTGTATAGTTCATAGCTATTGTAGCA…
>TCONS_00029064
tattttaatattaatagaaAGATGATGTCAGGTAATTTATACTGTAGGTACTTTATCACTTTCCGTGACGCTATTATGAGATTTGCCTGTGTTTTAATAATGTAATTCAGAACTCTCCAGCCGGGACTTGCCAAGTGAGAATCACTCTTTGACAGATGTTGCAGGTCATGTTCCCTTAATGATTACAGCCTGTTAAGGAAACAAAACATGTAAAAGCCTTCTGAAGGGTTGTACTTGGAGGACTGTATAGCTTGCCGATAGGTGAACAGAATTTCAGAACTCTGTCTTAAAGTGTGAGTCGTTATTAGTTGCTTTTCTGTGGATGGAACAGGATGTACTGTTTCATAACACACATACAGTGTGCTCTTGCTTTTATTACTGCTGtgtgttttttggtat…
>TCONS_00029089
gtcgggggtgggggggcggggggaaggagaGCCGGGTCGGGGGCGTGGCCTGGGCCGGGGGCGTGGTCTGGCCAGCGGCTGGGGCGGGCGGGCTCCGGCGCAGTGCTCCTGCCGCGGCCGCTCAGCCCGCCGCCCGCCCCGAGACTGTGCCTCCGGGCTGAGGCTCCGCCGAGAGCCGGGCGTGCTCGGAGCTCCGCGGGACCGGGATCGGCCCTGAGTCTCCGGGACGTCTTGGATCGGCCGACTTTTGGAGGCTCCTCCGGCGAGGCCGCGGATAAAGTTCAAAGTTCTGCAAAGGTCTTGGTCTGAGTTCTcctgtggagcaactggaaccaAAAATAAATTCGTC
>TCONS_00029177
TCCACATGGAACTTTTTCACCCGTTCTAAAATACCAGTAGCCTTTGCTGTTCCCAACAGAAGCTTAGGAAATCAGAtcccccccctcacccccaccagtCAGCATCGTTGTTCACATCCTGGAGACACTAGAGCTTATTACCCTGGGAGACAGGTGCTATCCCATTGGGATGTGGGACCACAAGAAGTGGCTTATCTAGCCATTCCCTGGGATATAAGGTACTAGTGAAAAATGTGTAATTCTGATGTTGATGGCTTCTAATGTTTGACAGAGAAActgttcctatttttttctggCCCAGGCATCGCTGTTTCTAGGCCACGTGTCTCCATCCTCACTCTCCCGGTGCCAGATGACCTCTTTTATTTGGCAGGGTGATGGGCAAGCCTGCAGGATGCC…
>TCONS_00029644
GTCCCGTTGTATTGAATTGGCAAAGTTTATGGCTGTTAGAATCTGGTAATTGATCGATTTAAAGAGCGCGAAGCTCATCATGGGACTTTGTTTACAGTAACTGACAAGTGGTGACTTGGTTCAGACCAGCTGTTGGCTTCATCAGCCTGTCTTTATGAGGTCAGAGTTCACAGCCCAGGAGGGCAGAAATGATGGTCGAATCAATTGATATTTAAACGTTTTGAGAATTCCCTCCGGGTCTTTGTACATGGATTTGCACACTCTGAGACCAGGAAGAGACCGCTATGTCAGACTTCTCCCGGGGCTGTTCTTAAAGAAAAGGGTATGAAAACATGATAATATTTGTCAACATCGCAGCACGTTTTCCAGCTCGAAATCTGAGCAGCCTGCTAAGTCTTA…
>TCONS_00029685
TTTATAGGTTTGGCATGAAGATCTCATAGCGTGGTCCATTCTTTTTGGCACAGGTCAAACCCTACTTTCCTTTAGTCAACAGCGGTTTCAGGAGAGTATTCCTGACCTGCTCCGAAGAGTGACTCTgatgaagaaagaaagcagaggaaaataaaagaaaataaagcagaaatggAAAGCAGAGTTACATAGCAGTCTCCAGTACAGAACTTGACTTtttgtctctgcctctttcttcctttctttaggCAAACTTACTGAACCAGTACTGGTGAAACTGCACCACTATGAATATTTCGAGGACTTGCTGATTCATGTTTGCATCTCTAATGCCTACTGAAATCTGAGtacctgttcattcattcattcaagaattATTCGTTGATAGCCTGTAATATA…
>TCONS_00030045
cagttttctactatacagcaaggtgacccagccacactaatttttttttttagtaaacaatttcatatttttaattatataaccaATTTTAATTACAGGAAATGTAATGGTTTCTTTATTGACTTATTTTGCTAGGGCTGTTCAGCTCTCAATGGGGCAAATTATCATAAAGGTTCTAACGTGATCAACCTCAGTCAGACCTTGATGCCCCAGCAGGGGTGTACCTACATTGAGAAGAGTCGAACATACAATCTTAAAGGACAACCAGATGTCAGAGTCTGAAAATATCAGGGCAAGTTTTGTATAATTCATTGGCCTCAGACAAAGACCACTAGAAGTTATTCTTTGAAAactttctcagaaaaataaataaataaataaatttgaccCAAGGTCATA…
>TCONS_00030080
TTTCACAAGGGCCTGTTTTTATCATCTTATCATCTTttagcatatatgtgtgtgtatgtatgtacatatataaatgctTATATATTACATGAATCATGCTGCTAGGGCCATGGAGTCGTACCAACATAGATGTTTTCATTATACCTGCCTTTAAAAGAGGATGGAAGATATTTCACATATTTCACACATATTCAGGGATCTTCTACTTAAAAGTTTAGGGGCCTAGAGTCTGAAGCTTATTGATATATTTCCTTCAAAGTGAGAGTCTATAGGGGTCGTCTGTATCTTATGCTAATAAGGAAAAGATGCTGTAGTTTGTGGATTGATTTGGAGTTTGGGTTAATATGTAACACATGTGGATATGTGGCTCAGACACGTTTATCAAGTGAATTGCTTACA…
>TCONS_00030152
TAGGCAAATGAAAGGAAGCAAGCAAAGGGAAGGAACTCGAAAGCTATTTGCAGCAGTGGTTCCCTGAAAGTTCTAGGAGCTTCCCCTTGAGCTTGAAGAGATAAGGGAGGACAAAGCAGAAAAGGTACCTCTCCCTTTGGGCGGAAGCCCAAATACTCTTCAGAACTTACAGCATTCATTGAATTCAGTGTAAGATGTCTGGCAGAAGGGAGTGGCGCTTGCTTTCCTCACTCTAGAGCCTTAAGAACTGCACCAGAGTTCTCAAAAACCCTTATCTCGCAGAAGCTGCTCGGAGCATCCTCCCCACGCACACACCTGCAGGACCGGGcagctcctccctctcccatcctcaGGGCTGGACCAAGGTCCAGTGGCCAGAGCACCGTTAGTCCAAGGGCC…
>TCONS_00030188
gggtgcctgggCACCTGTATTTGAAAAAGTATCCAAAGTGTTTCTGATGCAAGTGAAGCTGAGAATACTTGAGTTCAAATCTCTCAGTAACATCAATGAAAGAAAATGCTGCTTGGGGTCACTATGACCAGTCTTACAGGATGCCTGGGGCAGCTCTGCTTCAGGCTGTGGGGACCAGGATGGTTTCCTTTCATGTATCTCTCATCCTTCCTTGGGGACCACAGCACCACCTAAGgctgtctgcaacctaccacctCCATTTCTGCATGTTGCTGTAAGAATGCCATCTCCAGTCCTTTTACCC
>TCONS_00030189
ggaaggaaaattatttcttagaaggaaatttattgCATCAAATGCTTgtatagaaaagaagaaaagtatcaAATTAATAATCTCAGCTTCcaactgaaggaaataaaaaggggaaatgaaAACCCCAAAGCTATCAGACAGAAGGAAATAAGAAAGCAACCTTTCACTGCCTGCCTGCCCTTCAGCTTCCAGGAGCCCATCTCTCTCATCTGGCCACTCCTCACTCTAGCCAGAAGGACCCCTTCCCTGTGCTGAAAGAATCGCTTTGCTCCAAACCAGATGTTTTCCCCCAGGGCTCTGCTTTAAGACGGTAAGGCCATATTTCCTGCCCTTTGTCTTCTTATTTCCCATACTTCTAACTCTTTATCATGATGTTGTTTTGGTGTTTCTAGTTCTTGA…
>TCONS_00030194
CGGAGGTGGAGGCTCAGGCACCTGCTACCAGGGACTCTGGTCGGGGGGACCTCCTGTGAGCAAGTGACACTGGGCTAAGCACAATGGAAAAAGAAGCATGGAACCTCCCCCTTCTGCCTTCACAAGATAGGTCCCTTGAGGCCACccacaaagagagaaagagaggaatctACAAACCATGAAGAAGAAGGCGTTGTCTTGCTCCCACACAAGGTCACTCCTTCATTTGCAGGATTTAAAGCACAACTCCCCTGAAAGCAGAGTTGAAGCTTCTGAGTTCAGCTTTGAGTTATCCAAGCAAGAAAGTTTAAGCTCAAACTGAGGATTTCGTGGACTATTAAGCTGTAC
>TCONS_00030326
GTCGTCTGTATCTTATGCTAATAAGGAAAAGATGCTGTAGTTTGTGGATTGATTTGGAGTTTGGGTTAATATGTAACACATGTGGATATGTGGCTCAGACACGTTTATCAAGTGAATTGCTTACAAAACTGTTTACAAATAGTGGGGCCAGCGCAAGAGAAAGCATTCCAGCAGATCTAGGCTGTGGTACAAGCAGTTCTCCCTCTTGGCTCTCACAAAATGATAGATCCCGTGCGGCTCGTGACATCTCTGGCAGACCACTGCGCTGCAGAAAGCACAGCCCAAATAGGAGAACTACAATAGAGCCCACTAAGGTTCTATTGCAAAGCCTTGTCCTCTTCAGCTGTTTTTAACTTGTTATTGATCTAAGGGAGAGACTGCAAGCAGGTGACGGCCCCC…
>TCONS_00030534
tggtGTTGCCATATTAGCTTTTCCGCTGTCTGTTTCACTTAGCAGGTATTTGACGGACAGGTCTTGACCCCATACACAGATGTTAATGAAGCAAGGAACGAGgCGGGCAGGCCCTAACCCTGGATGACTCCAACATCTGTCTTTGGCTGGTCTCTGCCTGGGCTGCTGAGTGCTGGTGGTGAAAATCTCACGACAGGGCAGATGGATATTGATGGAACGCAGGCTGCACCTGCAAACGGG
>TCONS_00030630
gtGGCCCTGGCAGTCACAGTTCAAAGGCCCCTTCATTCAGTGAACCCCCAGCTCTGGGCTGCCCCAAGCTGGGCAACCAGCTTGAGAAGTGTGGCACCAAGGGCAGGTGGAGAGGGAGTGTGGAGACGAAGGGTCAGAGCTGGTGCAAGGTCAAAGTCATGATGCTGATGAGTGGGGGGCTGCCAGCCCCTGGGGCCAAGACCATTGGACAGACTCAGAGTTCCAGGGTGAGAATCATGCTGAAC
>TCONS_00030967
GCGGAAGCAGTGTTGGAAGCCTGTTCGTCCTGGGGCCGCGAACCAGTTCCCTGAAATAGAACACTCTGGACTTGGATGGCACCTTTATTCACGTGAAGGATTTTTCCATCTGGAGGGAACTATGATGGAGgAAATCAAATGATCGGTGTCTAAGGGAGACTGAGCAGAGGCCCAGGGACACAGCAAATATCAAGGTCATCACACAAACATCAACCCCACAGAGCCCCTAAAGCCCAGAATCTGAAGAAGCAAAGGAACAAAATGCCTTTAAAAGGACATTCATCACATATACTCCCCGCAAGAGTCTATCAAAGGGCTCATTTCCATTGATTTTGACAAGAGATGCTACAAAGGCACTTCAGGTTTCCaatgtaatagaaataaaactattacATTGGC…
>TCONS_00030968
CAGGAGAAGAGCTTGCACAGAACGGAACCAAAACTCTGCTCACGTGGTGTTACCATGTGAAAACGCTCGTGGACATCAAACCTATACCGGTCCTTTCCCTGAAATAGAACACTCTGGACTTGGATGGCACCTTTATTCACGTGAAGGATTTTTCCATCTGGAGGGAACTATGATGGAGgAAATCAAATGATCGGTGTCTAAGGGAGACTGAGCAGAGGCCCAGGGACACAGCAAATATCAAGGTCATCACACAAACATCAACCCCACAGAGCCCCTAAAGCCCAGAATCTGAAGAAGCAAAGGAACAAAATGCCTTTAAAAGGACATTCATCACATATACTCCCCGCAAGAGTCTATCAAAGGGCTCATTTCCATTGATTTTGACAAGAGATGCTACAA…
>TCONS_00030987
TTGTTATTGATCTAAGGGAGAGACTGCAAGCAGGTGACGGCCCCCTGAACTCCTAAAATAAACAGTTTCTGTCTGTTCTCCAAGCATAAAGTCAGGCATGTTGAAGAGTTTCTCCATCCACAAACTGAAGTGGTGAATACAATATCCAGATTTATCAGATTCTGAAAGCACAAGAAAGTTGCATGAaCTTCAAAAGAAACGCTGACATTTCCTGGATCTTCAGCCTGCCAATCTTGGATCAGAACTATACTATTGgctctcttgggtctccaacTGACTACAGATCCTGGGACTTGTCAACCTTCATAATCATGTCAGAGAAAACAGATCCAGTTTTATGCAGAATAAAAGTTAACTGTGAAGTGGTCTTAATATTTCCCTTGAAGAATATACGCATAT…
>TCONS_00031318
NCGACCCGCGCCCCGGGGCAGCCGCCCCAGCCTGCCCGCGGCCTCCGGGACGGCCGGCGACCCCGCAGGCGACAAAGCGGTCGGCGGGCGTGCGGGCCCGCGTCCTGCGCGCTGCGGCCGGGCACGAGACGAGGCGAGGCTTGCGCGCTGCCCCTGGCGGTGCCCAGCCCCTCCGGCCGCGGAGCGCAGGTGCAGCGCGGGGCCGCGCGGGGGGCCCGTCGGGCGGTGGTGGGGTACGTGTTGCGCCTCCAAGTTGCAGCCTCTGTCCCTGGCCGTCAACCAGAACGACGCTCAGGCGACCCAGGACGAAGTCAGCGTTTAGGCGTGGGCTGAAGTAGAGGCAGGTCGAGTGGCGCAGCGCTACCCGGAGCTTGTCCTTTGCTGCGAAAGTTCTCGGGG…
>TCONS_00031391
CCAGAATCAAGACGCCTGGACAAGAGAGGAAGGAGTTCTGCAAACAGCTACCCTGGACAGTGCAGCTAGTTTCCCTAAAGAGGGAATAATTCTTCACCAAGACATCCATGACCTCTTGCCCAGCCTAAAACCAGCTGGACGTTGCCTTGACAAGTATAATCTATGGCTCATTATCAGGCTATGAGCTGAAAGGAGGACAGACTCTAGAG
>TCONS_00031409
ggcatatggaagttcccaggctaggggtctaatcagagctatagctactgtcctgcaccacagccacacaggatctgagcagcatctgtaacctacaccacagctcatggcaatgctggatccccaagccCCTGGGCaaggcctgcatcctcatggatactagttggatttgtttccgctggaaCTCCTTCCATACTTTTAAATGAGGCAAATGCCCTTGTTTTGGAGAGTCATCCAAAGAAAcaacactgtaggagttcccgtcgtggtgcagtggttaaccaatccgactaggaaccatgaggttgtgggtttgatccctggccttgctcagtgggttaaggatcgggcattgctgtgagctgtggtgtaggtcacagatgaggcttggatcctgag…
>TCONS_00031416
CGCTGATGAGTCACGTGGCCTCTGCTCTTCGGTACAATCCAGTGGAGACACAGGTGAGCAGAGAGCCAGTTCCAAGAGTGGGACAAAGGCGGTGATGGAGACATTCAAAGCAAATGAGGGCCCAGAGAAGGGGCTCCTAGCACGGATTTTGAGGGATCAGCGGAAATGTCCAAGAGGAAGGAACCACAGGATCCTTCCAGCTTCTTCAGCAGCAATAGGGAGAGAAGGGATTTGCCCGTGGAGGCCACCATTAAACTTCTCAACAGCTGGCAGAATGGGAGCCCAGGAACAGATTCTATTTCCTTGAATGATAATAAAGAAACGTGAGgcaaGGAGACCTGCCTGTTAGCTGAGTCTCTGGGGAGGAAGAAACTAAAGTCTACATATCTcagcaaaagg…
>TCONS_00031417
CGCTGATGAGTCACGTGGCCTCTGCTCTTCGGTACAATCCAGTGGAGACACAGGTGAGCAGAGAGCCAGTTCCAAGAGTGGGACAAAGGCGGTGATGGAGACATTCAAAGCAAATGAGGGCCCAGAGAAGGGGCTCCTAGCACGGATTTTGAGGGATCAGCGGAAATGTCCAAGAGGAAGgcaaGGAGACCTGCCTGTTAGCTGAGTCTCTGGGGAGGAAGAAACTAAAGTCTACATATCTcagcaaaaggagaaagagagggagagagactgaaGCTCTTCCAGGAAAACACACAAGCGGCATCAGCCTGAGAAAACGGATGAATTGATGAGTGCACACAGCATTCGTTGGCAAAATCACCAAGCctgcacaaaaagaaaataatgattctGTGCATT…
>TCONS_00031455
CAGCTTCGTCCAGGACCAGCGCTGTCTCGGACCCGCGCCACCTGTGCCTCCCCAGTGCCCTGCCGGGCCCACGCGCCAAGGTTGGGGGTCTCGGCGCCGCGTGTGACCTGGCGGCAGTGATACGCTTGACTTCGTATTGTCACCAACACACCTCACCAGCACCCGGGCAGATTGCTGATCCCTCAAACTTTGCAAACGAGTGTGAGCAACGCACTCTCCGCATCCCcccattttcctcatctgcatgGAGGCGGGCTTTTGAATCGGCGATGGCAAAGCATTTAACTACCGGACTCTGCTAAGTTTTTACAACTCAACGGCGACTGTATCAAATGGGGCCGTCCGCACTTAACAGGCAATCCATTGAGACTGAAATTCCAAGACCTCTTGACAAACTGC…
>TCONS_00031642
GGGCGCGCTCCTGGGCGGGGACGCGGCCCGGAAGCGCCCGCTGCCCCGCGTCGGCCGGAAACGCCACTCGGGGGGGCGGAAGCGGCCGCCTTCCTTGTGGTGCGTGGGTCTCCAGGCCGGCTTACACAGCCCTTTACTGGGGGCCGCCAAGACCACCAGGAACACGTGAGGTATAAGGGCAGGGACAGCCAAGGCGCTTGTCTGCCGCGAAAAGGGCTCTTTTATTTGAAGGCCAGCCGGTTCtgatcgtttttttttttcctccggtGCTATTGTTGCCGAGACGGGCCATCACGCATGCAAGCATTCTTTTATTCAGTGTGGTTCTTGTTTGGTCAACAAACGTGTTCTTCCTGTGTGCCATTTTTCAGACACTGATATGTGGCAGAgaggttttat…
>TCONS_00031652
ggggggaaaaCCGAATGAGGGAGAACCCGAGAGGCAGACCTGGAGAGCTGGAGACCCGGCCGGGAGCGGGGCTGCCAGGGTCCATTGTACTCACCCCGGGGGGCTGAAGGCCTTCTTGCACCGGTTGTGTTTAGCAGCCAGACTTTAGCTGAACTTTGGACTTGTTAAACAAGTCGTTTGCAGCCTAGTGTGGAAGGCTCCGGGACTTTTCCACCAAGCTGCGAGTCCGCCTTTAGTCCGCAGAGAAGAAACTGTGCTTCGGGGTTCAGATCCAGGACACAGCGGTTCCTGGGGTCAGGGATGGCGCTCTGCAGACTCGAGGTCACAGCAGCCGGCAGCCGTCTTCCATGCCAAGTTGGGAAGGTGCCCACAAAACCACTGAGGGAAAGGAGGTTTTTT…
>TCONS_00031720
gTAATAAAATGGGCAACTGTTAAACATACATTCATCTTCTGAACAGTGTTACCCTGAGTCCAGGAGGAAGCTTTCAAAACAGAAGCCCAGCATCACAAACCTTTCTCAGGACAGACTCTCTCTTCAGCCCCAGACTGGCTACTAAGGAAAATGACTTTGGAACAAGGAAAGGTGGGGGCTGGTAGGAGCCATCTCAGTCCTCTCTCATCTCATCTTAATGTCAGgtgtTTGAAGGTGATTCTTTCTCCAGGGACAGAtgaagaagggaaataaaaactcACCACGAGAAACAGAGGGCTGATAGCTACCCAGCAGATCCTCCAAAACCATCCAGGGCTGAAGCCAAGCATTTCCTTCACATCACTGCAGAACTGAGTGATGCCTAAAATCATCAGAAAG…
>TCONS_00031822
GGAAGACCCCAACCCCTAGAGAGTCCCTGCAGGAATCTGCTTAGACGAGGGCCAGGTACCTGACACGGGTTGCGGGAATCAGAGCCTGCTTTCcagaaatttgaaaaaacagTCATGCAAATGCCTCCTTTTAAAATGCAGTCCGTGAAATGAAGATTTCAAGGAGCAGTAAGAGGCTGGGTTCTGAAGGACGTTATCAAGCGGAAGAAGGGATACGTGTTCTAGGCAAGGAGACAGGTACCAGCATCTCCAGATGAGGAAGAGCTGAGAGAGGCTGCATCCTGCAGGACACTGAAGCCGTA
>TCONS_00031878
TTCTCCTCTCTGCCCTTCTTTCCAGATGCAGGCACCACCAAGTCAGgcgtTATGCCTCAGACTCCGTTGCTTTGGTCTGTATCTGTACATGATCTAGTCTAAGAAGAAAAGCCTGTATCATTCAGCTGAATTTTCTGGTGTGCGTCTGTGCATCTTGCGTGTGGATTTCCGAACGGCCGGCTTGGCGGCCTTTTCTCGTCTCCGCGGACGGCCTCAGGTTCCCAGGCTCCGGCTGCAGCAGCCCGGCCTGCCCCTCCCCGCTGGCTGCCCTGCTCAAAGGAAGATCCCTCCGAGCGGCTTCCTACTTGTCCGTGTGAGGAGGGTCCAGCCACCGGAGATGGAGCCCCTGGCTTCTGAGCATGGCCCGTCCCTGGCGCGGCCGTCCAGCCCGGGCCAAGG…
>TCONS_00031949
GTGCAAAAGCTAGGCACGAATATACATGTTTATTTGCCTTGCGTGTTTGAAGAGGTAGAGCCGGGCCTGGCAGGAACCAAGAAAGGTATTTTCTGACTCCTCCTCTCTGTCCTGCTTTGCAGGGGACCTCATTCTGCTTTTCTCAGAGACTTCAATCTTTTTCCCTGCAGATCAGGCTTTTGCCACCTCGTCAATCTGCACATGGTTCAAAAGATCTACAAGTTCTGCATCTATGTGACTTTGTAATTTGAGAACCCACCATTCTTTGTCTAGTGACAGTCTCTGGTCTGAGATCAAAATCTCtcatttgcaaaagagaaaaaaaatttctgctgaTGAATGGCTGCTGGATTGGCTGGATCTAAGTTAGGTGTTCAATGAGGATTAAACACATGGCTC…
>TCONS_00032023
AGCATAGAGATGAGAGCGGAAATGCTTAAGGAAGGGACGGCCGAGTGGGTTACTCTGCACGCTGGCTGGCGCCCTCTACTGGCCAGGGAGCTTCTTGCCCGGCTCTCAGGCCCGGAAACTTTCACCCTCCGTGCACTCCCGACCTACGTCGGCAGAGGGCGACCGTGGCCTACGCAAGGGGGTGCCAGAGGCGGTCGTGGCTATCCCATCCCACCTTCCCCGCCGCCGTGTCTGCGCCTTTGAAGCCTTGAAAAAATTCGAAGTTCGGAAAAGGGCTGTCTTAAAGAtgtcaggaaaaaaggaagaaccaGACACCCTGCCACCCTTAAGATGTGAACTTGTTCGGAAAATGTATTCGCCCATCGCTACCTCCTCACCCTCTGTGGGAATGTTCCACCG…
>TCONS_00032205
GAGAATTTCTATAGTCTAGACCTTGCCGACTGCAGACTCTTGTACAGTTCAAGTTCCTCTGCCCCTGATATTCCCTGTGAATTAGCAGCTTGATCCAGACACTGGATCAGAACCAGATTCCATCCCTTTGACGAGACTCAGGCATCGCCTCCTCTGAGAAACCTCTGATTCCCCAGGATCCCTGTGACTTCTGTCCGAGCGCTTTCTGACTGGCGGCAGGAAGTTGAAAAGAACCCGAACCATCGCGATGATCGGAG
>TCONS_00032288
ggctcagagaggtaaagtgacccagtgaggaagggggagagttggggttcaaatcccagccttcCTGCTCCGACATCTCCTCCACCCGGCCCAGGCCGTGTTCTGACTCCTTTGGGCCTCAGTGTTACCACCCAGGGAAGTGGATCCAGGGTAAATACCAACCTTCCGACAGGGATAAAGAGGTAGAAAATGGCCAGCACGCAGGTCCGCTGGTCCCTGACGAAGAGGTCTCCCAGGACGGTGGGCGCAATGGTGGAGTAGCTGGCTGTGCCAATGCCTACCACTCCCCGGGACAGGAAGAAAAGCCAGGCGTGCTGGGCAAACGGGCACAAGACCACACATCAGCCCAACAGTGGAAAAGCCAACAGCACCCTCCAAGGCTGTGTAAATATGAAGCAG…
>TCONS_00032342
ATTCTCTCTGGTGAGACCAATAAGGTCTGCTTTTCCAAGTTTTTCTCTGTAACCTGCATTTTCTCTGGGTTTGTTTCTTCCGCTGGGGTCGTGCCTTGTTACGACTTTGTCGTGGTCTTTCCCTTGTGCGTTGGAAGGCTTCCTCTAGGACTTTTCCTCACCTCTTCAGGGGAGCTGGCGACCGATCTGATTGGTAGAACTGGGAAGAATGAACTGGGAATGCTCCATTGAACTCAGgccctttctttttaggggtgaCTTGTGTCCCACTAGCACTTGCCCCCCCCAGCAATGTCTTAGACCGGCTGAAGACACATCAACCAACGTGGAGGGCAATCAAAGATTAAAAAGTTGGAAACAATGAATACGTCCATCAAAAGGGAAATGGTGAAAGAAACC…
>TCONS_00032359
CTGCAGAGCCGGGAGAGGTTCTCAGATCCCCGCTCCAGAGTTTCAGCGTCGCGGCGGGTGGTCCCTTAGTACGCACTAGGACCAGGCCAAGGTGAATCACCGCCCTAAGACAGCAGAAAGCCTAGGACGACCTCTAAAGGCGTCCGAGGGACTCGTGCTCTAGAACATGCATAGCATCTCTTAATGGATGGAAGGACGCAGTCGACCGGAACATCGCAATTAGCTCCCGGAAAAGGTGACAATATCAGATCAAGGGTTTGGAGCAAAAGCTAGACAGCTCAGTCCTCGTTAGTATAGTGGTGAGTATCCCCGCCTGTCACGCGGGAGACCGGGGTTCGATTCCCCGACGGGGAGGAGCacaattaatgttttcttttcataaaatccTAATTGATAAAT…
>TCONS_00032374
TCGAGCTCATGCTGAGCTTTTCGGAACTTGGTGAGATGAGCATTGGCTTGTTCATCCTAAAACCAAGGAGCCGGGGCAGGGAGGATCGGACTTGACCTTCGCTTGAAGTTTGTCCACCAGGTCCTGTAATCTCAGCACATTCTTCCTGTCCTCTTCACTCTGAAAGAGAGCACAGGGGGAGCTTCCTAGACAGGAGGGGGCCGAGATGCTCCAGGTCCCCGGTTTCTAGAGAGGACTCTGTCGTGTTTGCACCTCACAGCGAAAGTGCCCGGGGCGTTTCTTTCCACTTGCCTGGTAAGTTAACTCCTTGACCCGCCGCTCGTATTTCCTGAGGCCCTTGACAGACTCCGTGTTCTTCTTCTGCTCCCCCTCAAGCTCAAACTCCAGCTCTCGGATCTG…
>TCONS_00032375
GATCTGAGTCCCTTCTCTGAGAGTCTGTCATCCTCTTGCATGAAGaGGAGGACCGCTCACTCTTCGCTCTCATGGACCACCATCTGGGGAGAAAGTGGGCGTTTTGAGCTTTGTCACAGGGCAGAGAGAatttctcccactccctccccagcgAGCATCTGGGGTTGCTGCTTGCATAGCTCAGCGGGACATGGGACCTTCTCTGGATCTCAGGAGAATACACGACTGCACACGCGGAGCGGTCACCCTGCATCCTGAGACTGGCCCTCAGACTGAAGGAGCCCCTTCTGCGGGGCTTCCCACTCACAGGCGGGCGTCCCCGTACCTACACGTACAGTGACGGGGACTGGCCAGCAGAGGGCGCCGAAAGCTCACTGTGGGACCCGCCTTTGCTTTTCA…
>TCONS_00032376
GCAGTTACATATCCTCTGCCTTCATCTCAGCAACAACTCTTTCTCTGAAGCTGGAAACCTCTAAATCGAAGCCTTGATTATGAAGAGTTTATTGGTCAGAACTCGAAGAACTAACTCATCCCGAAGCTGAACTGAGGAGGAGACTGATCAGTTTCAGCAGGTTGGCGTCAGCAGATTCCAGGTGATAGACAGGCAGCTTTATTCTAACAGTCTGTTGATTCCCAGTGACGCGTGGCCTTCCTAA
>TCONS_00032405
CCGCGTCCTGGTCGCTGCCTTCCGTCCCCATCAGCTGCGTGGCCTGGCGCTCCGGTCGGACGACGTCCGGCAGGATCACCCCGCGGGGCCCGTCTTTTTCCAGGATGGGCAGCTCTGTTCGCAGAGAACGAGAGACGGTTCCCGCTGTGCTAGTCCGAGCACAGGGACCTTCCCGGAGGTGACACAGGCACACGCTGTGGCCGGGACAGCAGCACTGGCTGGTGCCGGAGGGATCTCGAGAACGGCCGTCCCCAGGAGACCCAGGCGGGGTCTCCAGCACGTCCGGAAAACGCCAGGGACGGCAGGGCCGCACCCAGCACTCGGCTCGCCACTGGCCGCTCCCAAAAATGACCCAAGAGGCGGCCCTGCTTTAGACTCGCAAGCGAAACCGAGGTTCCG…
>TCONS_00033060
GCAATGAGGAAAGAGGGAGCTGAAAAAGAAACTctcatttaaacaaatatttgcaaaatgttttcagaaatctGGTGCGCAGGTAAAATATAATGTCCATCCTTATTTATTAACGATGTTTTCACCAAAGGAAGAAGGGATAACGCTGTAAAGCATCAAAAAAATAACGCTCACCAAGTCAGAACCACACCATTGGCGAAAGCACACGATCGCTAACCGCTAAATACCGGGCAAAGAACGAAACCCTGAACTTGGGAGAGGCTAAAtgcactttggaaaacacttcAAGTTCAGTCCTCAGCGGATCGAGCTGACGTGGAAGCCAGCAATACGAATGGCAGGCCTTATTTTCCAGAAAGGCTCTGGAGCGCTTCCACTGTGCCCTGTTCTGCTGTTTCC…
>TCONS_00033186
ATAAGGTCTGCTTTTCCAAGTTTTTCTCTGTAACCTGCATTTTCTCTGGGTTTGTTTCTTCCGCTGGGGTCGTGCCTTGTTACGACTTTGTCGTGGTCTTTCCCTTGTGCGTTGGAAGGCTTCCTCTAGGACTTTTCCTCACCTCTTCAGGGGAGCTGGCGACCGATCTGATTGGTAGAACTGGGAAGAATGAACTGGGAATGCTCCATTGAACTCAGgccctttctttttaggggtgaCTTGTGTCCCACTAGCACTTGCCCCCCCCAGCAATGTCTTAGACCGGCTGAAGACACATCAACCAACGTGGAGGGCAATCAAAGATTAAAAAGTTGGAAACAATGAATACGTCCATCAAAAGGGAAATGGTGAAAGAAACCAAAGTCTGGCCGTCCGCGG…
>TCONS_00033263
GGGGCCCGTGGTTTCCCGGGGCTCCTTGCCATCTGCAGCGGGTTGCTCCCAGCTTGTCCCTTCCAAGAATGCACCCGAGTTTGGGGGATCTGACGTTTACACAATTTGAGGAAAATAGTTCACAAGTACAACACACAAAGTTAAACACAAGGCTTTGAGGGGGCCACTGTGAACCAGCGTCCCTGCAGTTGAGGCTCCACTGGCTTTAAGGGTTAGAGTTCAGTATGCACTTGGGTCTGCAGCCTTCGCTGGTCACTACCACAGCCTGGAGGGTGTCCCGTGGAAAACAACAGCGAACTGATTTAAGGTCAGTGCTTTGGTTTGTACGTCATCATAGCTTTTCTGGAACAGGAATTGCTCCATTTCTGCTTTTTCAGTGAAGATGCTTCCTGAACTTAA…
>TCONS_00033479
CAGGCGGCCTGGCCGTTTCTGGTTCAGTTGGCCAGGGTTTTGGTGTCACATTTTAAACGTTtaggttaatttaaaaaatcaaaataatatacgTGTTACTGAAAAGTAGTGTACTACCTGAAAGTTGAGAATTGTGTGTTACTTGGCGGACCAAACTGAGGACTGGAGCCCAGCGAGAGACCGCTtggaagagaaaaagtttgcccgGCTTTTCCTTGGAGGATGGTGATGACACAAGACGGAGGGAACCAGGGTCCCTTATGTGGAGGAAATTTGTCTGCCAGCCAGGAAC
>TCONS_00033488
TATCTCGCTTCTTGCCACCACCCTCTGCCCGTCGCAGAGACCTAGCGGTGGAACCTGAGCCCCCGGCCCGAGTCCTCTCATTTGAGGGGAAGAAACAGCCTAGTGAGGGCAGACGCCCCGTGCAGGGATTGTAGCAGTGAGTCTGATCTCAGAACCGGGCCTGCTCGGGCCGCTGTGCAAGCTGTCCCCTGTGGGGCTGGCCAGGCCCCTTCCCCACTGTCCCTTTGATCTGCTCCCTGTGTCTGGTTGTGGCCAGCTCAGCAAACCCTTTTTCACTCCCTGTCCGAAACTCACCTCTGCCAGGTAACCCACAGCGGCTCCCCTGCCCGCACGCCGCCGCATCCAGCGCTCACACTGTGCTCCCATCCCGCCTCGCTTGTCCTCCTCCCGTGCCGCTCG…
>TCONS_00033515
CTCTGACATCAAATTCAAGTGCCTCATAATCCTGGATGGTCAATAAAACCAGTGTCCAATGTGATGTACTCAATGCCATCAAGAGGACCAGTCGTAGTGGGCAGCAACACACAGAAGCAAGCCTTCAGTCTCCAGCGAGCTACATGCAGCACCAGGCACAGCGTGCCTGACATAATATCCAGCCGAATGCACGTAGCTGGTCTGCCAGGCAGCtctatcacccccattttacagatgagaaagcagaggctcagagaag
>TCONS_00033613
GCGGCGTTACCTGGAAGAGCCTGGAGTGGAGGGctgCAGAAGCTGAAGCTCACAGAGGATTGGTAATGTGTCTAAGAGCACAAGACTGGCGCCAGAAAGAGCCAGCATTCATGATGCTGATGGCCAGACCCCTCCTGACTGCCTGCTCCGGTGCCTGCCCAATCGCCCCTCCTTGCTGCCAGAAACAGGATGGATAActtccaaaggcaaaagaagcCAATTGCACTGATCCTCACCAAAAGACCGTGTGGTAGAGCAGGACGGC
>TCONS_00033728
CTCAGGGGCAGAAGCAACAGGTGCTTCTGGATCTTTGCCCTGAATTCACTGACTTCATTGTCTGTTTCTGCTGACTGCTTCTGATACCCTCTTCCTCCTCCGGTATAAATGactccctctgagccacagtcacccgaCACTCGTCTCACAGGTTATTGCAAGGAGTAATCGAGATAACATGTGTAAGCAGCAGGTATATTGTAAATACTTCTACAAATCAGCTATAATTATGTAAACAACTATCATCCTGTGTGGGGTAAGCTCTGATAGCAGAAAGTACA
>TCONS_00033729
tttttttttatttttagggccgcacccacagcatacagagggtcccaggctagggttgaatcagagctacagctgccggcctgtgccacagccacaacaactctgggtctgagccccgtctgcaacctacaccacagctcacggcaacgccggatccttaacccactgagtgaggccagggattgaacccatatcctcatggatactggtcgggttcatttctgctgcaccacaacgggaactcctcttggtttTTCTTCTGTTCCTCAGGTGATTCTGTTAAGTGGCCAGAGAGCTGGCCGGCTCCACGCCCACAGGTCAGGCTCTGCCTTCAGAGCCTGATGGAGGAGATGTGACCATTTGCAGTTGGCAGACTTTCCCTTCCACTGTCTTCTCTGT…
>TCONS_00033835
GGGATATTTTACTTACTTGGTAAGTGAGTTCCTTTACTCTTCTCTCGTGTTTGCGTAGACCCTTGACGGTTTCAACATTGCGCTTCTGTTCACTTTCAACTTCTCCTTCAAGTTCACGTACCTGCAAGAAAGTGGGCATTTTATAGACATCCACTATGATCCATTTACTCGATGCATTTTTACTTCATCAGGTTACCCATAATACTTGCACTCTGCTTTATATGTAGTCCTTGATGCCCTGGTCTAATCATTCCCCTTGTAAGCTCTTGGGTGGCAAGGTGTATCTCTTGTTCATCTTTGTATGCCCCGCATCGTCTAGCGGTGCTAGACATTCAAAATCGTGCATTGGATTGGAATGAGATGGGACTATGATGATCAGAAGACCCACCCTGGCCTCCA…
>TCONS_00034152
cacagataaTGCGGAAAAACGAGGTAAATAAGGGATGATTATTGAACAATTAAAGTCTGGACAGTGTCTGGAAAGCTTTTTCAGCGCCCTTCACCCCCGAGTGCCCAGGCTGGCCTCACAGGATCATCTTCCGCCAGCCCGGGGATGGATTTGTTGTCTGAAAACACACGGcgtgtgcaaaggtcctgaggtgagTGTGTGTCCGAGCTACTCCAGGCACAGCCAAGAGGCCGGCGGGAGGTCCTGTGGGTggtgggcgggggcagggagacCTGTCACATCCGGGCACTTGCTGGCGCTTCCTGGGTCTGGACCACTGTGCCAGTGAGTCACTTCGTCCAGAAACAGAGGACACTGGAAAGgcctccccaccagcccccagcTGATGGAGGGGTTTCC…
>TCONS_00034423
CCTCCCCTGCCGCCGGCGTAGCCTCACGCTAAAACTTCCCCAGCCGCGCCCACACCCTGACGCGGCTCCCGGAGCCCGGTCCCCGGGCCCCCTCCACTGGatgcagaggaagagggaggagggcgAGAGGACTGCCTCGGTTTTATACTGGAGACACTGGAATGACACTGGAATGTGAGGGCAGCACGGTTGGGTGTGCTCTTGTCCTACTAATGCTATCATAACAGCAATTCTTGAAACCCTTTATGCCTGTTTCTCAATTAAGACTTACAACGCGCCTATGAGGCATCAGAACCTAGTTTACCAGACGTGAGGCCGGAGGTGCTGCCATGGCACCCCTGAGGCCCCTTCTGATGCTGGCCCTGCTGGCATGGGTTGCTCTGGCTGACCAAG
>TCONS_00035349
ATGCTGTACTATCCAGCATGACTTTATGGATTCATTCCCTCAAGCCTGGTTAATGATTAATGTCGCACTGTGGTGTCCAAATGGACCcacttcccttctcccttcctgaaGGCAGAGCTTCCCCAGGCACAATAAACGTGCAGAGGTTTGGGGCGCTCTGCATCGGAGAAGGGGGTGGAGTCTGTGCAGTTCTGTTTCACTCTCCTCAAGTGTGGTCTTCGGAGCTAAGGGAAGAATGCCTCCTGTGGGGTTTTCTTCTGCTTGCCCTCCTTGCAGCCTTGGAAACCTCGTCAGAGTCACTTCTGCCAGTGACTTACTGGGCGACTCTTTCCGTGATGGGCAAAGAGAAGtccaaaagagaagagaatggagaaaaCCAGTGACAAGGAAGGTGGTTCT…
>TCONS_00035435
AAGACTATACTTTCAGGGATCATTTCTATAGTCTGTGACTGGAGAAGTTTCTCTGAACGTGTAGAGCACCCGAAACCACGAGGAAGAGACGCAGTGTTCTCTCCTGAGCGTGAAGCTGGCATTTGGTGTTGTCTGTGCAGCTGCCACTTGCCCTTGATGATCGTTCTCCTCTCTCTGgttgagagaggcagagggagagaacaCCGTCTGAGTGGTTTTGTGATGTATCTTGTGTTGTCTGTGGTAGTGTTATTTTCCTTCCTGTGTTATGCTCAAGGTTAATCCTCTTGGCATCTAGGTTTGTGCAAAGTTCTTTGAATTTCTTGCTGTTTCTCTTTAGTTTCagcctgtattttattttgagcTTTATAAGACAAGGAGTCTCTAGCTTTTTGTGTT…
>TCONS_00035436
AAGCGAAACTGGTTTTGAACTTTGTCATTTCACCGAATAGTTTGgtatatgaaacaaaaaaagtttctggAAAGGGAAGTGAGCTGACAGAAATGTGACCATGAGTAAAAAGTGCACGGCTGTCCCAGACGCAGCCTCGGCTGGGTCTGTGTGGCTAAGACTATACTTTCAGGGATCATTTCTATAGTCTGTGACTGGAGAAGTTTCTCTGAACGTGTAGAGCACCCGAAACCACGAGGAAGAGACGCAGTGTTCTCTCCTGAGCGTGAAGCTGGCATTTGGTGTTGTCTGTGCAGCTGCCACTTGCCCTTGATGATCGTTCTCCTCTCTCTGgttgagagaggcagagggagtgaaCACCGTCTGAGTGGGATCATTTCTATAGTCTGTGACTGGAGA…
>TCONS_00035455
GGTGCTACAAAAATGATTAGTgttgggagtttccatgtggctcagcagtgatgaaccctactaggatccaagaggatgcaggttctatccctggcctctctaagtgggttaaggatccggtattgacatgaggtgtggtgtaggttgcagatgcagctcagatcccaagttgctatagctgtggcaaaggccaggggctgcagctctgattcgatccctagcctgggaatctttatatgctgtgggtctggccctaaaaagcaaacaaacaaacaaacaaaaaacaaaacaaaccaaaaaaacaaaaacccaaacaaaaaaaaaagattagtgttGTATTTCATTATTTACTGTATTTCAGATATAATAGTAGCAGTGGAGAGTGAGACGGGTGAGGCC…
>TCONS_00035956
GCCACAGAGCACAGCAGATCTGAAAGATGGAGGGACCATGACCTCAGTCTTGGATGCCCTACTGCAGACATGTtagTATTTACAGATGGCCACCGTGTCACACAACTGCTGTGGAAACATTCCCAGAATCCCATGTGTGTGCCCACCTTGGAGCCGTGTGCAGCAAGGCAGCCCTCCGGGGGTACAGATGGAGGTAGAGAATTTGTGAGATCAGCTCTTCCCTTTAAGGCCAAGTCCTTCAACGCATGCAGAGAAGGCCAGTGTAAGAAGATCAAGGGAGAATTCCAGCTGGTTTCCTGGAGTGCAGGTGCCCAGCCTTAACCTGGCACTCACACTTTTGCCAGGGAGAGAGTGAAGTCTAAATATCCTCAGGGATTAGCTCGTTTCCTGGGACGATCC…
>TCONS_00035992
GGCGTTTAGCGCCTCCGCGTTGCTGTGCAGCCACGCTTCTTCCCGTCTCCAGAACGTTTTCATTTCCCAAACGGGACCTCCGTATCTCCTTCCCGCTAACCCCCACCCTCTGGCAGCCCCCTTCTACTCTTGAGGAGACATGAACTTGATGGCTCTGGGAACCTCACGTAGGGAGACTCTCAGAGGATCTGTGCTCCTGTGTCTCGCTTGTTTCACTCAGCACGATGTCCTCTGACCTCATCCGCGCCGTGGCGTGTGTCagggtttccttccttttgcaGATGAATAATACTCATCGCCTGTGGAGGCCGAGTTTGGCTTCTCTTTCGCCATAGAAGGAGGCCGGGGCTGTTGACACCTTTGGGttattgtgaataacgctgctgCGGGGTGTACAGG…
>TCONS_00036832
GTGCCACGATCATTCTGGAGACAAAAGGATGAATAAGAGGTCTGGCCAGTAGCTATGGAGAGAGGTCACTTTCTCATCGAACATCTATGGTGGACACAGGCAGCCCTAGTCTTGATTTGATGTTGCGGGATGACCTCTTCCCAGGATGACCGATGGCAGGAACGTCTACTCCTGGCAGGGGAACCCCTCCAGTCCTTCCTTGCTATGAGACACACGGAGTGGATTTGTCCTCAAATAAAAGGCAATCTTCTCTAGGAGTAATTCAACTCTGGTAAAAATAGAGACCTGCTTTCATCTCCCTCCTACTCTCAGCTTTGGCCTTTCCTGTTGAAATCTCAAGATCTTGGGACTCTTAGCCCGCAtttaatctcagagttccctgtaTTTTCCCTCTGTTAT…
>TCONS_00038064
GGTAGGGCCTCGAACTTTAAGGTGGAAGATGTCCGGAAATAACTTGGCAGAGGGCAGCAACCCAAGCGAGGCGCAGATGTCCGGACGTGAACTACATGTTTGGCATCGTAGGCATTCCAGTGACTGAAATTGCCCTTGCCACCCAGAAACTGGGCATCAGATACGTCGGGATGAGGAATGAGCAGGCTGTAAGTATGGACCTTGAGAGATGAATGCACGATTGAGGAtgagtaatgataataatggcAAATACTCATTGCAGAGAGTCGGCGCTTATCACTACAGTAATATTTTACACGTATCCGTCACAACGATCCTAGGAGGCAAGGACCATTGTTAATCCTAGTTGCGGATGAGAAAagtgagacccagagaggttaagaaatttgCCCAAGGAGA…
>TCONS_00038098
TCTCAAAACAAAACTATGCACTAGATATGAGTTAAATGTTCTTATGACCTTGTCAGAAAATACCCATAAATGATGTTTATGTGAtagattttttaatgtgtttaaaataactgttttcaCTTGTAATAGGTGAGAGTGGAGGACATAAAcacttaaacaataaaataactgTTTTCCTGGAACTATGATTGCTGTTCCCATCAAAGTAACACAACCTAATCAATAACATTTGAATTCATCCAGACCAACCAATTCCCACAGAACTTTGGAATCGCTAAAAatcaaacacagacacacagataagTATAGTATTTAATCGAAATATATTTGTCTAATATCTACAAAGTGTGAACAATTGGTCTTAAGAAAGCAGACAAAGGCACAAAATTAGTATTACTA…
>TCONS_00038110
ggttcccaggctaggggtcgaatcgaagctgtagccactggcctacaccagagccacagcaacgcgggatccaagccgtgtctgggacccacaccacagctcatggcagtgctggatcgttaacccactgagcaggggcagggatcgaacctgcaacctcatggttcccagtcagattcgttaaccactgcgccacaatgggaactccagcttttggCAATTCTTAAAcacttttttgaaatttattctttatttcaggGCTCTAAAGTTGTTGTTCTTTAGGAATTACTAAGAAGTATCTTCAAAATAATGGGTGAGAAAGGTTTCTTCCTAAGTTTGGAATTAATCTTAGCCGTAAATGGACCGACTTGCAAAGCTGAATATGCTTTTACTTTGTTA…
>TCONS_00038306
GAGATTCTTATGTACCATAAAATTTAGACCTTTTTTTTCTAGGTTAACGATGATAGGCAAATATTTACCCAGGTTTTCAGTGATCTTTCGAATTTGTATGCTATTTCAGCCATATTCgattttaatatagttttatttatcaATTGTTTCTTTATAGTTCCTgagctttttattattaaactcaGAAATGCATTGCTGCCTGGCAGATGACaagaatgtttccattttttaaaatatttaaaaaagaagttcagGTAAGGCTAGGATCGTAAAAGAACCTCCTTACCTTGGcacaatcatttattcattcagttatttaATCAGCACAGTTATTTACCCCTATGGTATGCAGAgacaaataagacaaaatattCCTGCAGAGTGCAGTGGGGCATCCAC…
>TCONS_00038460
AATTAGCTGAGGTGTTTGCTGAGGGCAATGGTAAAGGTGATGCCATAGACTTGGAGTTGGAGATGATACATACAATTGGCACGCTCTGCTCTGGGAGTCCAGCCAGCTGCAGGACACCCCTGCCTCACGTAACCGAGTAGGATGGAGATCTGCTCTGAAGGCACCTTTGTCCTCACCTATAGAGAACTGCTGGAAGCATTTTCTACATCAGTAAGTAACTAAAGTACACCCCACTATATACTTAAAAACTGAGACCATAACCCATAATATATTCTCTAAACATAAATAAGGCTTCTGATATCTAGGTTTTTTTGGTACTTATCAAAACTCTTGGAGAACCAAGgtgattttttgtgtgtatttaatCATTAGTTTAAATGACCATGCTCTTCACTTGAA…
>TCONS_00038470
gccttttctggggccgctcctgcggcatgtggaggttcccaggctaggggtcaaaccagagctgttgccaccggcctacagctagagccacagcaacgcgggatccgagcctcaactgcaacctacaccacaggtcatggcaacgccggatccttaacccactgagcaaggccagggctcgaacccgcaacctcatggttcctagtaagattcgttaaccactgagccatgatgggaactcctcacatttttTATAATACGGAAAATAAAAGCTCCAAAGCCCTTCATTTATAGAGTGAATCAGGGCATATATATACTGTGTAAGAGAAGGTCGTATCAACTTAACATGTATGTGATCATGGTTTTAGAATTACTTCTTTTCAGAAAGAGATacttatg…
>TCONS_00038668
GCTATTAAGAACACACTCCAATGGTGGCAGGGCCGGTGCCCTGGCTGGTACAATGTGACCATCTGCTTTCTATTCATAACAGATGTTCATCAGTAAGAATGGAGTCTGGATGATTCAGAGTCTCCTTTTGGTTTTTAGGTGGGAAAGAAGAGACAGATCACAAAGGGAATGAGgctgtatgaaaaaaaaagctaacagcCCCAGGAATGTCAAACTTGATATTTGCCAACCTGGTTCTGTCACAAAGACCTGCTCACATTTGAAAAGCTTACCT
>TCONS_00038669
GCTTTGGTCAGTGCGAGTTCAGATGATACACTTCATTTGTGGAACCTTAGACAGAAAAGGCCAGCTATTCTTCATTCTCTTAAATTTAACAGAGAACGACAGTTCGGCATGGTTTTCCTTATCAGCCTACAGCATTAGCCTTTGATCCAGTTCAGAAAATCTTGGCTATTGGGACAAGAACAGGTGCTATAAGAATACTTGGGAGACCTGGTGTTGATTGTTATTGTCAACATGAAAGTGGTGCAGCTGTTCTGCAGCTTCAATTCTTGATCAATGAGG
>TCONS_00038679
caaataaataaataaaggaggaaatAGAAATGCGTAGAAAGTAAAAGCAggcgggagggggcaggggcgtggagaaaaaaaggaggatcGGAGGAGTAGACAACCACACTTGATCGTGTTTGTGTTGACCAATCATGGCTCACTCCAGTCCGGTCTGACGGGCTCTCTCAACCAATAGAATCCCATCTCTCGGATCACTGAACAACGAGATATGACTGACCTCTCCAGAGTGGGCGAATGTGCGGCAGAGGTGGGGGGGAAGTGGGAAGATTGCTGACCAATTGCCTGTTAACAGTTCTCTGAGCGAAGTTTCCGTGCCCCAATGGGTGTCTGAGATAGCGGATTGGGCCTTTTCTAGTCCAATCGAAGGTGGTAGAGATGAGGGAAGAGGCAATGGGG…
>TCONS_00038680
GGAAGGTCTTTACGAGATTTATTTCTGTTGTAACACTGTGTACTATATGCATTGCACCTGTTCACACAGAGCACGTTGCATTGTAATGTTTGTACAGATAGATGCTTCAAATAAGAAACCAATCTGCTTTCTTCTAGAGTACCAATCTATTAGTtacttaattaaacttaattcCGTTTTTGTGTGCAGTTTCGCTTATGGTCTTGATTTATTTACTGAGCAATGATTTCTTCTCTGCAATTATCAGTTTGTCTGAGATCAGTTTTCCTATTGTATGGAGTCTGTTTCTTTCAGAGCCTCCTTTAAGACTGCTCTGACTTCAAAATCATTACTAGGCTTTTGTCAGAGCAGATTTGTTGACActcttttcacattaaaaaaaattttaaagattgcaCA…
>TCONS_00038681
gccagatcagagcctcatctgtgaccttctccacagctcacggcaacgccagatccttaacccactgagctaggccagggattgaaccagcaacctcatggttcctagtaggattcgtttccactgcgccacagcgggaactccaaatcccaTTTCTTAATAGTTCTCTTCTAAGCAGGCAGCCGCTTCTCTACCAGTAATTTCTCTTGCTAATCATTCCAGTCTCATTAGGCTATGTATGtactttaaacaaataaataaaaataaattcatatttatctTCCTTGCTAGTCAAAATGCTTTTCTTAGAAGTTGAGGATTCTTTTATGTCTTCTGTAGAGTTCATATCACTTTGTGGTAAAGGTGGCAACATCTTGTTGCCTTAGCAAAAATCAAAAA…
>TCONS_00038702
CAGACCAGGCGGCTGAGACCAGCACAGGCTCCCGCCTTCCCATTTGTCAACATACCTGGCTGCAAGCAAGTGGCTGCCCGTGACCCCTGTCTGCAGGGGCCAGAGAGATCAGGAAAGGAAACAGAGGGAAACGTCTCAATTTCAGGGTGGAGGAGAAGTAGAAGCCTGTGTTGATGCTTCTTCCAAACATCCCAGAATCTTCAACAAGGGTGAGAACAGTGGCAGGCCACCCCTGCTGATTCAGGAAGGAAGCTGAAGGAAGAATCCAGATTGAGAAGCTGCAATCAAGGCTGGCATCAAtcccattttctcctttgagatCCTGCAGAAGATCCTAATGGAGGAGGATAATGCCCAGAGAGAGGAGCCCAAGGAGGATGAAGTTGGTGATGGGCAACA…
>TCONS_00038712
CTGAAAAGGCAGATTTCTTAGTGTCAGAGTGGTAGAAGACCTTTTTTCTGCCCATCTTTTTCTGGGAGACACAGAACTCCCACTCAGGAAAGTAAACAGGAAAGAGTGTCCTGTTTCCATCAAGATAGAATCTAACTAATTCAGAGGAAACTGCTGCGAGTGAATATCCAGGATGTCTCCAAAACAAATGTTGGCTTTGGGAGGACTCTGCCCCTGTCCCAGAGGTCTGATATCAACAGGCATTTTGGAAAAGCCCCGTCACCCTGACATCACAGTTTCACTCCAGCAAAGGAGATCCTAACCCCGGGGCTGTTGAAAGAAGAGGATCTACAGGGACGAGTTTCACATTTCTGTCTCTTGGGTTCTCCGGGGCCCACTTGACTGCTCAGACATGGACGA…
>TCONS_00038745
CTGCTGCAGAGGTTAACCTCCTGAGGCATAGAGCAGAGAGAAGATGGGTGGAAAATTTATTTGTACTGAGGAATTGGCCACATGGTCCAGCCTAACTGGATGGGCAGAGAAGTATGAATTCCTGCCAGGTGGAAGAGGATAACCAGCGCTTTACAGACCCGGCCCTAGACATCTTGCTAACCATCGCCATTCATCCCAGATCAAATGTTGATCAAAGGATAAAAGAGGATCAGAAAATGACGCAGAGACTCCAGGCCGGAGGTGCTGAAAAAAGGGGCCGCTTCATTAGACAATATGGTGCGAGGAATGTGAGGAGCAGCTGGCATTtcagttccattttttaaaatcccccaCTTTATCACGGGTATTAAACTCGCGCCTGCGTCAATAGCTCCACAC…
>TCONS_00038746
CTGCTGCAGAGGTTAACCTCCTGAGGCATAGAGCAGAGAGAAGATGGGTGGAAAATTTATTTGTACTGAGGAATTGGCCACATGGTCCAGCCTAACTGGATGGGCAGAGAAGTATGAATTCCTGCCAGGTGGAAGAGGATAACCAGACATCTCCAAACCAGAAGAGAGCCACTCCAGGAAGACAGTTCACCACCTGAGAAACTCGGGAAGAAGAAAGTTTTCCTCCACCCTCTCAGAGTCC
>TCONS_00038747
CTGCTGCAGAGGTTAACCTCCTGAGGCATAGAGCAGAGAGAAGATGGGTGGAAAATTTATTTGTACTGAGGAATTGGCCACATGGTCCAGCCTAACTGGATGGGCAGAGAAGTATGAATTCCTGCCAGGTGGAAGAGGATAACCAGCGCTTTACAGACCCGGCCCTAGACATCTTGCTAACCATCGCCATTCATCCCAGACATCTCCAAACCAGAAGAGAGCCACTCCAGGAAGACAGTTCACCACCTGAGAAACTCGGGAAGAAGAAAGTTTTCCTCCACCCTCTCAGAGTCC
>TCONS_00038752
ccaaaaaaaaaaaaaaaaaaaaagccaacattgGCTTGTATAACTACAGAGACATCGGGCTTTGTAAAGCAGCTTTGTAAGGCAACATAAGCAAATGAGccttctttattttgtattatttccaaAACATGGCATAATAAGCAATATATTGCTCTTGGTGAAATCGCACCTTTCATATCAgGGAAAAACTTAAAATGGATATGAGAAGTGAAGAAAGTGATCATAGGAGCAAGTCATctcaggtaaaaataaaaagcaaaagagcaataatatttaatatttgttaagaaaaaataatattgactGTGTTTAGTTATAAGCATTTGTTTCATACTCTATTGATCTAGCTGTTGGATTTGCCACTGATGGTTTGAAGGTTTATAATATTACTTACCTTTG…
>TCONS_00038786
GCTCACTTCCCCTGCAGGAGTGATGGTCTAAAGAGAAAGGTGGCTTAAGCAAGCCTGGCTGGAAGTGGGGGCACCATGTTAGTCAAGATGCTCACAAAGGCAGGACAAAGCCAGCGCAGAGAAAAGGCATCGACGGTGTGAGCTGAAAGGGAACTTCCACTCCATTGGGCAGAGCCTTGGACCACGCGTGAGGAGGCTGAACATGGAAGCCAGCAAGCCTCAGCAGCACTCTCCCTTGCCCATCCTTGGatagaaatgaaaataccaaCGATCGGTCCTGAGGCATAGATATTTGCCAAAAGACAAATGCACAGTTGTAGGCTCTCTATTCAATGACTGACATGTAAAATATGTGATATTTTCTGCTCACTAAACCTCTGAACTCTGTGGGGATGGAAT…
>TCONS_00038787
GCAAAGGTGAAACTTGTTCCAAGTTTCTTTTTCCATGCTTTATCATGGGAATATTAAGATATAGAAGGCAAAATTTAACCAGCGCTGGGAAAGCAAGATAATTCCAAGGGTAAAGGTCTAGACCCTCAGTCGTATTTCGTGAAGCAGCACTGTTTCCACAGCCTggatggaaggagagaagggCTCCAGCAAACTCAGGAGGATGCCGACCCCATGAGAGCCTTCCTCAGAAGGATACAGCCACTCAGCCCTTTAGGTCGATTCAGAAGAAGGTGCCATGTGCTCTTTGCATGGTAAGAACCATGTTTTCCTGGCCTGACTCTCGATCGCCACCAGACTTCTATTATTTGCAGTCAGTAACAAAGATTCATCCTTGTGTCCACCAAGCAACAAGGAGGA…
>TCONS_00038798
tgtgtgcCTCCCAGAATTCCTGTTGAAGCTCTACCCCTCAGCACCCCAGGATGAGACTGCATTTGGAGAAGGGGTCTTTACAGAGGtgattaagCAAACTCAAGCAGGCCCAGCGGGAGCTGTGAAATGACCAGACTTCAAAGGTTTCTCACAAATCATCTAAAAGGCCTGACCTGAGCCCAGGAAAGCCGGAATGAGGCCGAGCAGTCATTCCTTCTTTCATCACCATGGAACTGAGACATTGTCCCCCCTCACAGGTCACATCTGTCACCTTAACTGCCCCACTGGGGTCCCAACCACCTTGAGACACCTGCGTGACCTACCCTTCAAGGGCTGAGCTAGGAGCTGTGCTCCAGACCTGCTGCCAGCCCCTGGGATGTTATTCCGGGTGAGCCAGCT…
>TCONS_00038844
GGCTGGCAGCCTGGAAAGTGCATTTCCAGAACTTCCTTGCCAGTTAGGTTCTGCGAGGGCGCTGGTGTGAgattgggagaaggaaggaggaagggagaagcctTTCTCCTTCCTGTTGGTGACATCGGCAGCTTTGGAACCCACCATGATCCCAACTGTGGTGAAATCTTGCATTCTTACTAATTTCCTCCTGCACCAGGAAGCTGAAGTTGGGAAGGAAAAACATCCTTGCTCACTGGTCTCATTGAGGATCTCCAGCCTGGAGCTGATAACATAGTCCTCCGGTCACTCAGTTCCCAGCTCTCCTGGACAGCCATTCTCAACATCTCTCCTCCAACCTCCAGGGT
>TCONS_00038911
TTGGAAACTGCGTTCCCATGGCGCCTGTCTGTGGCAGAAATGAAAGTGAGGGGCAAGGCGCTTCGGGTTTCCGCCTAGAGCCGCCTGGCAGAGGGTATCGCTGGTCCTGGGTCCAGGCCGGTCGGGAATGCCGCGGTCGGCAGCAGCTCGCCCCGTTCCCTGCAGTTTCCAGAATCCTTGCGGGTGTCATCGTAGCCATAGCTGTCCACCTATACCGCTGGACCCCAGTATACTTGTCAGTTTGGCAGAGGGAATGTTTGCTGGCtccccaaaagagaaagacatctaAACGTTTTAAAGAAGTGAAGCAAAAGCTACCCAGAGCTCTGATAACCTTTCTTGTTTCTGTAAAGTTTCTGAGATGTGAACCAATCCCAGTTATGATGGAACTGAAATGGC…
>TCONS_00039026
GGGGGAAGGGAATAGGGTATGTGGGGAAGGGTCCAGCTTGAGTCTTTTCCTGGCACCCAGGAGGTCCCAGACTTGCCCCTACTCACTAATCATCTATGTATGGGCGGCACAGGCCAGCACTGGCTTGGACTTTGGATCCCTGAAGCTGCTGGGCGGGCCAGTCACTGGTCACTGGGTAGATGGGTGTCAGACTGGTCACATGGAGGTGGAAAGGCTAGAATGGGCTGATGGTAAGCAGCAGACCTGCTTGGAGGAGGGCTCTCTGCCTGCCCCCCTGCCCTTCATGAGGCTCTAGGAGGGAGGGCTGTTTGCTGAACCTAGACCCACCAGCGCAGGCCGAGATCATGGGTTCCGGGCGCCGCCTGGCGGCGGATCGAGGGTCTCACCATTGTAGTCCGG…
>TCONS_00039027
GGGGGAAGGGAATAGGGTATGTGGGGAAGGGTCCAGCTTGAGTCTTTTCCTGGCACCCAGGAGGTCCCAGACTTGCCCCTACTCACTAATCATCTATGTATGGGCGGCACAGGCCAGCACTGGCTTGGACTTTGGATCCCTGAAGCTGCTGGGCGGGCCAGTCACTGGTCACTGGGTAGATGGGTGTCAGACTGGTCACATGGAGGTGGAAAGGCTAGAATGGGCTGATGGTAAGCAGCAGACCTGCTTGGAGGAGGGCTCTCTGCCTGCCCCCCTGCCCTTCATGAGGCTCTAGGAGGGAGGGCTGTTTGCTGAACCTAGACCCACCAGCGCAGGCCGAGATCATGGGTTCCGGGCGCCGCCTGGCGGCGGATCGAGGGTCTCACCATTGTAGTCCGG…
>TCONS_00039101
ttATCATCGTGGAGAAACAGGAGGAGGGGAGATTTAGACCACTGCGATATTATTTCCAGAGAGCAATACTGTGccttttataaaaattctgtAGCCTTTGTGTTGGCATAGTATCAACTCTGCCTTGGTAGGTTTAATTTTAAATGGTGCTCAGATTGTTTGAGGGCTGCATTCTGCCTTGTCTGGCTGGGTAAGGTATTTTGGTTCAGTGGGAGCCCGtgagtaagtgtgtgtgtgtgtgtgtgtgtgtgtgtgtgcgcgcgcgtgcacgcGTGTTTTAAGgccttaaaaaagataaagtttcCTTGAATGCTCCTCATTGcttatatcacattttaaaaagttcacagTGAGTGAGAAACACAGTATAATACATCTGAACTTAAATCTATATTTACA…
>TCONS_00039105
CGCTCTGTCCCGCGTCAGGACTTTTTGCCCTCTGCTCCCGAGCCCCTCAGGCAGCCACCCCCGTGGGCACACGCCCAGGAGCTGTTCCTGCCCCgcgctccctccctccacctttcaCTTCCCAGCCGCAAACATCTCGGAAGGTAGGGGCGGGGGGCAAGCCGAAGTCGAACAACGtttctgtggcgtgggtttgtGTTTCCAAGCGCGACGGGTCATTACTCCCGCGGCCCACTGGGGCGGGAACTGACTGGGTACACGCAGCTTGTTGGGAAGTGGTGGGGTTCTGTCTCGAGGACCCGCCCACCTCAGCCAAACCTTTTCACCGCCTGTTCCTGAGCACTGGCCCTAACCCTAATCGCCCCTCCTCCGCTGCATGTTATAAGTAGGTAAACTGAG…
>TCONS_00039141
ccagttttgtCTGAAATGGACTTGTGCTACTTCCAGAGTTGAAAGTGGAGGTTAGATCTTCCAAGAGGGTGTAAGATCTGCCAAAGTGGACACTATTGAGTAAGGGACAAAGAGGAAGGATTATTAGCCCAAGTGAGCCTGAGAACTCTGTTCCTCAAGTAAAACGGTACCTCCTACTGCTTGGCAATCCTGAAGAAGGAAATTCAGAGATGGTAAGACATGCTTTGGTACCCAGGGAAATTAGAGTTAAGGAAAGAGGTTTGGAGTGACTTCATCTGTAGAAGGTTGGATTTTGAAGGAGGAGATGAATCacaaatgaagagaaagaggaaagaaagaacattgGCCAGCTTTGCAAGAGCAGGTAGGAGGATTTTCACTGTTCCAAAGGACACTGTG…
>TCONS_00039169
GGGTGGACTTCGGTAGGTGGTGGTCCGCTCCTGCAGTTGCGGGCAGGACTCCCTGCAGGCAGAATCTGGAACGCCGTTGGCCTCGTCGTCAGTTGTGGTAGTGGTCGATGTTAGTGTTTATCCCGCTGGTTCCGAGAAATGGAGATGTATTGCCATGCAGTGGACCAGTCTTTCTCAAGCTGGTAACATTACAGAATTCCTGCTGAAATGCAAGCTGGACTGATGGAAACCAGATTCCCATATCTGTTCATAATCTGTTTGTCAAGGTAAatcctgtgttttttaaaatcatgacttTCCCAGAGCTGGATGGGAAAATAAGCATCTTTGGTCCTGTTAAGAGAATCAGTTATATGAATGTCTTATTTCCCTCAGATAGTCACTCATGTAGGAAgaact…
>TCONS_00039302
TAGCTATTAACATTGTTTTCAAAAGCTAATGACAAAATGCTcctgataaaattattttaaaaaaaaatctcagtacaAAGTTGtactctttcttttgtttgtttttggccacacccaaaagcatatggaagtttccaggccagggatcaaacttgcaatgCAGTAGTGATCagctgcaaggccagatccttaacatgctgtgctgCAAGGAAACTTCCAAAATTATATTCAGAACATGATCAGTTTTGAAAATCTACACAAGCACATATACATCTAGAAATGCCTTTGGAAGCGCTTCAAAATTTGAAACAGAGACCAGCTCACTGGATGGGAGGACAAAgcctacttttttgttttctttttcacacttCCCTGTATTTTCCAAGGTTTCTATAATAA…
>TCONS_00039345
CTCAGATCGAGGCTGCCTCCCCCTCTCAGCCGGCAGCACATTCCGCCGCCGTTGCCGCCGCCCGGCCCCGCAGTTGTCTTCTCCCGAGCTGCTGTCGCGCAAGGGTTagggcttgggggggggggacgggcgggagaggaggagaaggccGCTGCGGAGGCAGGTGTGAGGAGGAAGGAAGCGGCGGCGAGGCGAGCACAGCAGCTAAGGCGGCGGCCCGGTTCCTGGGAGTGTCGGTGCGGCGTGGTGGTTGGGGCGGATCCCGCGGGGCCCGGGCGGGGGAAGGAGTCACCGGCCCGGCCATGGCGGACAGCGAGAAACTGGACAACCAACGGCTCAAAAATTTCAAGAACAAAGGCCGCGACTTGGAGatttgcctgttctgggtATTTCGTATAA…
>TCONS_00039346
GGCGGTCTGAACGGCGGTTTCGCTGGAGCAACTGCTACCGGCTGGAAAGCAGAGGGCCGCACGTGAGCGTCCCCCCCTCCGGCTGGCGGCACGGTAGTGCGGTCCCCGCCTCACCAGGCATAAGGCAAGCGAGAAGGGACGCACTTCTCCACGCTCgcaaagggaggaggagagggtcgGTCCCTTGATTTTCTGTAACTGAGGCCTGCTTGGATCTGCTGAGAGGCGGAGAGCGAGCGTCTGGCCCAAAAGCTCTCTCTCGACGAGAAAACACCTCCCGAGAACAGCAGGATATGAGGACTCAGAGCCACGTGGAAGTGTGCTCTGATGATACCTCAGGAGCAACGCGGATGGACTGGCCTCTCCTCGACCTACCGCCGCCCCAGGAGCTAGGACTTA…
>TCONS_00039411
TAAAGGGCCTAGGCTCTAAGAAACTGAATAATGATTTCTGATAAGCCTGGTGTTTCTTCATTCCTATGTGTATTTATTGACTATGTACTATCAGTGATATTAGGTGCCTGGAGGCAGAGTGATGAGAAAACACCATCTGCACTAAAGGAGCTTAGCTTGACTCACCTGGTCCAGGAACATCTGATGAACCAAGAACTTTGGTTCTCTGTGTGAAATCAGCCTCAAGAACACAATGACCCTTGCAGGAGCCTTTCATGATCACAGAAGAAATCATGGGAAACCTTCCATTCTCTTTTGTTTGGAAGAAGACTTCCTATTGTATACCACTTAATGTGGCCTTGACACCCACGCATTCCCTCACAAAAGAGGGAATCATTTTAGGGTTAACGAAGGATGGGG…
>TCONS_00039421
GGCCAGTTCAAATGGTCTCCCTGAGAATTTGGACTTCTCAAAGAGAAAGTTATCTGTGTGTATGGACTAAAACACACAGCACTTTGGAAATGATGGCAGTCAGATTCTGCCACTGAGGAGAGGAGGAAGTCCATCTGAGCATCTCTCAGAAGTGCAGGTCATCAGCAATTCGTAGAGCAGCTCTAACCACAATCAAGCTCGC
>TCONS_00039458
ggaaaaagagaagtctTCTTGCTGGAAGCAAAACGGAACCTCCTCTCTGCACATGAAACCCTTCCTCTCTGCAGCCCATTCCAAAGCAGAGGAAGAAGCCTGACCTCCAGGTACCATCCAAGAAAACAAGCATGTCTAAAGGAGATGAATGCACTTTCACGTGTGGGACGTGTTCACTGTACAGACAGTTCTTGATGGGTGACAGAGGTGCAGGACAGAGATAACGCCGGCCTCTCCTTCTCAACCCTCCAGTTCCCAATTTCCACTGCGACTATGTGTGAAACAGAAGTATCTTTACCAGGGCCATACAGGGAACAGATGCAAACCAC
>TCONS_00039491
CAACTAGAAAACTTCTACAATTTTAGgattttgtccttttaaattttaacttgttTGTAACCTTGACGATGATCTCTGAGGTCTTTCCTAACTTTGAGTCTACAATTATCTGTGTTCAAAACTCCTTTCTATTTTTGTAGCTCTCAAATATTTGTAAGTTCTTGCATCACTCACCACACCCTTTTTAGTCACCTCTACTTAGGTCTTTTAATCCTTCCTCCCAAACCAATGCATATGCAGCCGGGGGCAACGTTAGTGGGGTAATGAGAACTTTGCCCCTGAATCTACAATTAAAATTCTTCCCTTTATGTCACTTCCAAGGGTTTGTTGTAGTGGATGACAAGTCAATGGGCAGCTTTGAAACAaagaatcttttttatttctgttgaggGCAGCATC…
>TCONS_00039524
AAAAAACCTCACACATGTAAGGAGGACTTGGACCCTGACCTTTGAGAACAGCCCTCACAGACATGCAGTGAATCACTGGCAATTCAAAGGGAGAGGATCATGGCCTATAAAATGCTTCAAGCAGCCCTGTGTTCAACATTGCTTATAGGTaagaatctatttcctttttttttatcatgtctTTTGCAATTGTTAAGTTGATAGATAACCCcttctgactttttaaataaatgaacaaacatgtTTTATTCATAGACCAATTCTAAAGTGTTAGGGAAACAATACTATTGTGTCATGCTGTGGTTTTGAACATGTTTGTGTTAATCGTATGTGTGATAATTTTATTCCTAATTATGTATTAACATATTAACATGTTACAGTTGCTAAGAAGTCTCTTTA…
>TCONS_00039670
GGTCAGCGGCCTCAGAGCAGAGCCTCGGACTGAGGGTGCAAGGGCAGGAACCAGGGCTGCCGTGGGCGGGGGAGGCCAAGCTGGCAGATGCTGAACAGGAGCCAAGGAAGAGTCAGAGATGGCGGGACGCCTTCTGGGTGAAAGAGTAGCAGGTTCGATTTTGGTCACCAAAGCACGAGTTCAGAGCTGGCAGAGGTCACCGGACAGTGGAGGACACCAGGTCCCAAAGAGAGATGCCGTGGAGACCAGACCAGGCTGCCAGCCCCTGGTCAGGGCTTTGCCCACCGCCCCATGCAAGTGCCGCGTCCAGTTGACCACCCATCGCCAGGTGATCGAGGGTGTGCCACCTGGACCCCACAGAAGGGTGACAGCATGACCTCAGAGGGCGTGGTCCTGCGT…
>TCONS_00039675
CGGGGGCGCAGGTTGGGACGACTTTGTTGGGGCCACTCTGTCGCCCCTGGGGAATCCTCTTGGGGTCGGGGGAGGGTGTCCGCGGCTTCCGTCCCCGCTCGCTGTTGGGGGAGTTCTCAAAGATGTGACTGGAAATGCAGCCTGGCGTTTCTGCCCCTCTGGGGACACGGCATCTGGGCCCCAGGGGCACCAGCAGCCCCAGGAAGACTGACTTGTGGCGAACACCAGGGTGGCGGCGGTGGCAGAGGGTCCGACTGGGATACGGGCACGACACAGCTGCTCAGCCGTGGCCCAGGCTGCGTGGGGCGGGAGCTCACCAGGCAGGACGGCCTTGGCCAGTGAGGGACAGCATTTGGTGCCAGTCGGGCCCCACGCGCTCTCCAGAGGGTGGTCTCCAGG…
>TCONS_00039685
CGCTCGCACAGACATGTGGACAGGATGctgtctttatctggttttcaTCACTGGGGATACCCTCTGTCCTGGACGCCTTTTCTGTACTTACTGCATATAtgattacatatatgtatttaaagccttcggggagttcccgtcgtggcgcagtggttaacaactccgactaggaaccatgaggttgcgggttcgatccctggccttgctcagtgggttgaggacccagcgttg
>TCONS_00040314
tttatattgactttatttttaatttaatcccaTTCAGTTATTTAATTGTTACATTGACATTAACTGCTGTATTTGATGACCTTGTTCAATAGTTTTGTTCTTTCAGGGctagaaataaacttttttatgttcatttttccttttccctaaaCTTTAATTCTTTCTTTAGATCAGAATAGCTCAAAGGATTGAGCATAATAGATTTTCAGAGAACATTCTAGTGTTTTTAAggataaatgttttttaaacatgtCATGGCACCCTGAATGTATTACAGAGCTCCAAATCAGAAAGGTTTTCAGAAATTTATGAGTAATAAACATGAGCCTTCCCTCTTCTAAATCAGGTTCAGAATAAACTTACTCAAAATACTCTGACTGTCAGACTCAGGGAAGTGCT…
>TCONS_00040366
GAAAGGGGAACAAGGTTTTCCTAAGGGGAAAGATTCTTTGATTCATacagcagaatttaaaaaaaaattaaataagtatttaaaCCAGGGTAAATCAGTAGaccaaattattttagaatttcaaaATGAATTCAAGAAGGGCAAAactcttttgaaataaattagTCGACAAGGGACTGAGGAGCATTTGTTGGACTATTGCATCAGTTAGGGTCCAGGTAGAAAACAGACGGCACACTCAAATTGGGTAATCtgaagggaattttaaaaaaggaatgatttACAAATGTGTGGGCAGGGCACAGGGAAGCCACAAGAACAGTGCCGTACACAGGCTAGTAACTGCTCTAGGcctgaaagggaagaagaaggaatgagTAACTGTGTGGAGAGGGCCAC…
>TCONS_00040385
GGGCGGGGGAAGTTTAGGAGTTGAGGAAAGAAGATTAAAGAGCGCGAGGAGATCTCACAGACCAGTGGAATAAAGGCCTTTTGCATATGAGGATCAGGTGACAAGTTAACTGGCTACCAACCTCCAAAGCAATTCGCCCTTTCATGTCACACAAAAAGAAGTGTTAAGGATTGCCCTTTGAGACACTGAAGGCTAAAGACTGCCTGAAGTTACATTTAGAGACTGAAATCACTGcaccttaaaaacaaaagattgAGCTGCACTGCATTCCTGTTGCAGCACACTGGCTCCAAATGCACCGCTTCATGTATCCCAAATGGCAATTTGAAAGCACCATTCTTTGAATCaactggaaaaggaaggaggcCATGCTGAACTAACATTCTTTCAGGAGGTCAT…
>TCONS_00040451
gaaagaaagaaagaaaaaaagctgctttttcctctttttccttctttcgtTAAGATAAATTCTCCAGCAGGCAACTTCTCCCACTAATTGTGTATTAGCCATGTATTTTATCTTGAGAACTGACGCACTGGGCTCTCAACATGGTGTGGAAGGCAGCCTGTTACAGTGCTGGATTCATAAAAGGGCCTTTATGGTTTGTGAAAGAATATCTGTGTGCTTAGGCAGGAAACTTTTTGATCTGCAGAAAAGCCAGAAGACATCTAGgaTATCCTTGAAGATTAACCAGAGAACTTTTCATATACTTCTAAAGGGAAAAACTTAAAATGGATATGAGAAGTGAAGAAAGTGATCATAGGAGCAAGTCATctcaggtaaaaataaaaagcaaaagagcaataa…
>TCONS_00040514
CCGGAATGTAACCAGACCAATTAATTCAGAATCCCTCCGGAGAGACTCAAGcatcagtattttaaaagttccctGGGTGATTACAGAGTTCAGCCTGGCCTGAGAGCTACGTTCCAGATTAAGCACTGCCTGAGGAGGGCCTCTGTGGTGGCACACTCCTACCTACACCCTTGGGTAATGCCCTCCCCTGAGGGTGGCCTGAACCTGCAGAGCTGCTTCTCACGGAGAGAATACAACAAAAGTGAGGAGACCTCCCTTCAGAGATCAGGTTACAAAAGGCTGCAACTTCTGAGCTGCTCAGACTTTCTCTCTGGCTCTTCTTTCGCTCTGAGGAAGCCAGCTGCTGCGTTgtgagagcagagcagagaggccCCCTGGCAAGGAACAGAGGCTGCCCCC…
>TCONS_00040515
CCCGGAATGTAACCAGACCAATTAATTCAGAATCCCTCCGGAGAGACTCAAGcatcagtattttaaaagttccctGGGTGATTACAGAGTTCAGCCTGGCCTGAGAGCTACGTTCCAGATTAAGGTAGATGAAGAGGTGGAATCCCGTTCCAGTTTGCTGCGTTGTGTTTTGCAAGAACCCTTCACCGGCGGGATTGTTCAGTTCTATCAGAAAATCCACAGCATTTATAacgactgggagtttgggggtgCACTGCCTGAGGAGGGCCTCTGTGGTGGCACACTCCTACCTACACCCTTGGGTAATGCCCTCCCCTGAGGGTGGCCTGAACCTGCAGAGCTGCTTCTCACGGAGAGAATACAACAAAAGTGAGGAGACCTCCCTTCAGAGATCAGGTT…
>TCONS_00040664
aagacaggcATTGTAGTTCCAGCACATTATACTTCTCTATAGCTAAAGAGTCTATTCCTTCCTGGAATGTTCCAGGATCttttccaaatgaaatgaaatctccCTACTTACAGCCCATTCTCCCAGGGCCCTCAGACCTAATTTCCAGTGAAAGAAATATAATCCAATTGGGTCACAATTTGTTGTCTAGAGGCTTCTTGTTTCAAGAGCCCAAGGAACACCTTAAGGAATTAACatactttaaattatttgaatttaaaagtgATTTCAATAATCAGCTATTTTATATCCATATAACGGTAATTTCCAGGGAGTTCCACAAAAGAGTTAAGAGGATCACTCATTTGATGTCGAATGTCAGAAATAATTGTCCTAATAACGAGAAAAAGAATACCCTGT…
>TCONS_00040748
GCAGAGCCTATGGGGGAAGGGAATAGGGTATGTGGGGAAGGGTCCAGCTTGAGTCTTTTCCTGGCACCCAGGAGGTCCCAGACTTGCCCCTACTCACTAATCATCTATGTATGGGCGGCACAGGCCAGCACTGGCTTGGACTTTGGATCCCTGAAGCTGCTGGGCGGGCCAGTCACTGGTCACTGGGTAGATGGGTGTCAGACTGGTCACATGGAGGTGGAAAGGCTAGAATGGGCTGATGGTAAGCAGCAGACCTGCTTGGAGGAGGGCTCTCTGCCTGCCCCCCTGCCCTTCATGAGGCTCTAGGAGGGAGGGCTGTTTGCTGAACCTAGACCCACCAGGCCGAGATCATGGGTTCCGGGCGCCGCCTGGCGGCGGATCGAGGGTCTCACCATTGTA…
>TCONS_00040749
AGCTGGTGTCAACAGTACCCTCCCTCAACAGACTGGCTGGCCTGGAGtactgtgggtgggtgggtgaggtaGGACATGAATCCAGTGTCCAAGGACGGAGGCAGCAGAGCCTATGGGGGAAGGGAATAGGGTATGTGGGGAAGGGTCCAGCTTGAGTCTTTTCCTGGCACCCAGGAGGTCCCAGACTTGCCCCTACTCACTAATCATCTATGTATGGGCGGCACAGGCCAGCACTGGCTTGGACTTTGGATCCCTGAAGCTGCTGGGCGGGCCAGTCACTGGTCACTGGGTAGATGGGTGTCAGACTGGTCACATGGAGGTGGAAAGGCTAGAATGGGCTGATGGTAAGCAGCAGACCTGCTTGGAGGAGGGCTCTCTGCCTGCCCCCCTGCCCTTCAT…
>TCONS_00040750
GGCTGGCCTGGAGtactgtgggtgggtgggtgaggtaGGACATGAATCCAGTGTCCAAGGACGGAGGCAGCAGAGCCTATGGGGGAAGGGAATAGGGTATGTGGGGAAGGGTCCAGCTTGAGTCTTTTCCTGGCACCCAGGAGGTCCCAGACTTGCCCCTACTCACTAATCATCTATGTATGGGCGGCACAGGCCAGCACTGGCTTGGACTTTGGATCCCTGAAGCTGCTGGGCGGGCCAGTCACTGGTCACTGGGTAGATGGGTGTCAGACTGGTCACATGGAGGTGGAAAGGCTAGAATGGGCTGATGGTAAGCAGCAGACCTGCTTGGAGGAGGGCTCTCTGCCTGCCCCCCTGCCCTTCATGAGGCTCTAGGAGGGAGGGCTGTTTGCTGAACCT…
>TCONS_00041246
GTAAGCTTCTAAAATCAGGCCAAATATCCAGTGTATTATTCACCCACTTGGACTTTTGTATCTGGTGTGATCCCAGTCTGAGACAGCAAGcatcagaaaatgttttccttatctCCTGGCACTTACTGGAACTCAAAATTCAGACAAGAGGAGAGAAGCCCCTAGAACTATTTGTCCTCACTGATTGAGGTTTGGGTTTCATAATTATTGAAATGAACAAACCACTTCAAACAACCCAAGAGAACAAGCTGAAAAACACTTTATGTCAAATCAAACTTGTACCATTTCATGTAACTTAATCAATCTTTGTGGGATGCTTAGTAACACCAGGCACCCTATCCGTTTCCTGGGATGCAAGATGTATAAGATCCTGTCTGTTCTACTGCAGTTATTTCAACT…
>TCONS_00041360
GAGGAAGTGAAAGAATACAACAGGGACCTCCTAGCCTTCGCCTTGATTCATCAGCTGTTAAAGTTTCATCATGTTTGCTTTGTCTGTCTTATCTTATATGTTTACTTTGTGGAACCATTTGAAAGTGTGCTTCAGGTGTCATGACGCTCATGTGTTTAGGTTTCTACACATTGAGTCAGAGCTGGTCTGGCAGGGTCCTGAGGCTGGAATTGGCCTTGAGTGTCTCTGTTAGATTGGAAAGTGGGTGATAAAGTACACCCCATTGGTGAGGGGAAGGGAATTGACAGTTGTGCTCTGAGGATGCCACAGATGAAGCCTGGGAAAGCTGAGAGGacctagaaaaagacacaaagtggGAGGAGAGTGGCAAGCCCTAGGGAGAGTCAAGGGAGTTTTTCC…
>TCONS_00041361
CTCTCAGGGTTTCTGGTGAGATAGAGCTTCAGTCTGACAACATTAACTAGCACAATAACATCCTGTGGGAGTCCCCGATGTGGTTCGACAGGATGGGCGGTATCTCTGGATcactgggacacaagttcaatccccagcccagcacagtgagttaaggatcgggtgttgtcgcagctgcagtgtgggttgtaATTGTGGCTCAAATCtgttccctggccctgaaactccatatgctgtggggcagccaaaaaaaggagggggaaaaacaaacaaacaaacaaaaaaaacaaaccctttaCCAGCTATTTTCCTTCCCGGATCCTGCTCCCAGATTTTTCATCCGCTCAGGAATCACCTCCCAAACAAACCACCTTGTTTCAGGTTCTGCTTTCTGGGGGA…
>TCONS_00041603
GTAATCTGCAAGACTTTATCAAAGCACCTTGTATTTTAAGTACCAAAGTTTTCAAAGCCTTGGACTATATTAGTATATTAAAGAACTCTGCTTATCTAGGCTCATTTATGACTTCCTTCAACTTCTAAATTGattaaaagaaatgtgtattattttgtgATAAATGAAAAATGGGTGAAATAAACAGCATAGCAGAAGTGTATTGCATTTGCAGATTTAAGACTCATTAAACATTCACTTTAGAAAGCACCATAAAGAAAAGTGACTTTTCATGGATTCCATGAGCAAAAGTGTCTGGAAATGCAGCCTGAAAACCAGAAAAGAAGTCAATGTACACATTAATGGAAGAAAACAATTGCTATGGCAACAGAAGCAAACTTATACTATGCTTAAAAAGAT…
>TCONS_00041647
GCCATCCCTCTTCTTTGCTCCTCTGTCTTTACACTTGTCTCTCCTTCCTCGCCTTCTTTTGGCTTCTTAGCCTATTTCCAGTGTGACCGAAGTCGCTCTCACCCAGGTCTATGGGGTCAAGTTTATTTCTTGTCAGCACTTCTCTGATCTGGCCTCTGTATGGTCACTCTTGACCGCTCTTGCTTCCATGGCTTTCTTCATTCTTCCCCTGCATCTTTGTCTGTCCTCAAGGTTCCTTTGTTGGCCCTTGTTCCTGCTCACATCCCATGTGTTGCAGAGCTTTGTCTTCAGCCTCTTTCTGTATCTGTGTGCTCATGACCCCTGGGGGATTATATTGAGACTGGAACTCCTGAGTTCCAGACCCATATATGTAAGTGCCTTTTGGACACTCTGAGTGGA…
>TCONS_00041705
CCTGGCTGCAAGCAAGTGGCTGCCCGTGACCCCTGTCTGCAGGGGCCAGAGAGATCAGGAAAGGAAACAGAGGGAAACGTCTCAATTTCAGGGTGGAGGAGAAGTAGAAGCCTGTGTTGATGCTTCTTCCAAACATCCCAGAATCTTCAACAAGGGTGAGAACAGTGGCAGGCCACCCCTGCTGATTCAGGAAGGAAGCTGAAGGAAGAATCCAGATTGAGAAGCTGCAATCAAGGCTGGCATCAAtcccattttctcctttgagatCCTGCAGAAGATCCTAATGGAGGAGGATAATGCCCAGAGAGAGGAGCCCAAGGAGGATGAAGTTGGTGATGGGCAACATGTCGTTTCCGTGCctaggatcgaacccatgccacagcatttaccagaaccaca…
>TCONS_00041851
TGGGTGAGGGCTGCCCCCGGAAGGGGCGGGGCTTAGCACACCCGCCAGTTTTCTTGGGGCTGTGCCCGCTTGCTCTAGTTCGGAGCTGGTTTTGAGCTGCCGCGAAGGCTACCCTGTCTGCTCCGCGCGCTTTCCAGGTCCTGGCCCAGTGTTCCTCTGGGCGGCGGTCCCCTCCCTGGCCGCCCTCGCCAAAACCTCAGATCCCACCTCCACCTCACCCCCAGTTCCCTGGACCCTCCACCAGgaaagaactggaaaattttatttgagccaaccTGAGGACAACCCAGGAGGATAGTCTTTCAGAAGTCCTGAGGACTGTTCCATCTGTTCAAGGTCAAGGCACAGTTTTCTTTGGAGAAACAAGCTGCTGTGAGTCCTACAGCCACAGGAAACGAA…
>TCONS_00041939
CCTCAGGCAGCCACCCCCGTGGGCACACGCCCAGGAGCTGTTCCTGCCCCgcgctccctccctccacctttcaCTTCCCAGCCGCAAACATCTCGGAAGCTTTGAAACTCAGCAAAGAAGGGAAATCCACTGAGAACAGTCTGTTAAGGTAAGTGTATTTATTACATGGCCTTGACAAACATTGCCTTTacaacattgatttttcttttattcagagATTTAAACACTCGGATTAAAGATATAGCTGACAGGACAACTTCCTTAACCACCTGCTTGTCCTCCCTCATAGGCAAAAGTGCTGAGCAATAGTTAGCAGAGAGcaggaggaaataaaatgatgtgCTGAGGGTAGCCAAATGCAATTGTATGCTTGCTGACTTTTGCTTTCTTCTCGGCAGT…
>TCONS_00041960
ttttttttggtaatttatttttcccttgaattttactttaagaataacatttcttaaaattggTTTTTCTGAATCTTGCATGTAACATATAACTTAAATCGACTCACTAGTAATTTCTTAGTGAATGTGGCTTGATAAAATTGAGATTCTCACAGACTCTGAATACATCTACTAAAAGCAACTGGGCTTTCTTCCAAAATATTGGTGAATCAGAATCTGCACAGTAAATATTGCTGTTAATTTCTCTCAGTTGCTCATGACTCACAGGCTTTGCTTAACATTCACAGTTTCATAGAAATTGGTAAATACCGTCTGACACCGATAATAATCAGTTTTGCTTGTTCATTTCAGAGTCTAGACAAGGGTCAGAAGCCActtccttttttcactttgcaGAGT…
>TCONS_00042189
TGCTCTGATCTCTGATATAGCAAGTATTGGTCATGGAGCCACGAGAAACTACAATATGTTTTAGGTAGAACATTTAATTTCTGAGCTGCCTTAGGATCTTGTGCCAGAATTTTTCTTGTTTAAGCGACTGTGACAAGGTTTCTCCTTGTGGCATCATTTCTCTTCAGTTTTGTACTCTCCCTGTCGTCACTATGACTTGGAATTTGATGATTTTCACCTCCTCGTAAAGTCTATTTATTGCTCCTATCAACTGACAAGACTGTTTTTAACTGGAGTTGAATCACTTGCTACGGCTGAAGAATACTTTCTTGCAGACTTTAAAGTTAAGCAAGCGTTATTAGGGTTTTACAATTGCGTCAATTTCTGTTTCAATGTAAAATGAAATCGGGATACATCAGT…
>TCONS_00042190
CTTAGTAGGTCCCTTTGGGAGATGACCAAGTCaggagaagaaggggagaaagaacattctgggcagagggaacagagtgTGAATGAACTCTTCTTGGAGATCAAGATGATGAAGTGAGTGCAGACTCTGGGAGGAGGGAAGCCAGCAGCCAGGATGAGCAGCCATCAACATTCTTCTTCAGCTTCTTCCAGTACTGAAACCACAATTCAAGAGGGAAATGAGGAGGATTGACTGCCAGATGGAAGCCAAGGACCATTATACTTCAGTTCTCTTTTTATACAGAAGGAGTGATAAGGTTGAAAAGgtaaGATGTCTGGTTTTGAACTATCTTCCACTTCAGAGGAATCCTGGGCCTTAGAAAGCTGAAGAAGAAACACTTTGGAGTCCAGTTAAAGAAAA…
>TCONS_00042346
GTCAGAACTGGGGTCCGGAGACCTTAAGGTCTAGGTCAAAATGTCCAGGGTCCTGcctctgcagctgtggcctggacaGTATGTGAAAGACACGTGATGGGGCTTGGGGCCTCAGTGCTGCCTGAACCCCACCAGGTGGGGGCTCTAGTGCCCACCGCTTGCCCAGTCACGGAGAGGGGATTCCTGCCCGGAACACGCTGGCACAGGCTATTTCCTGCAACTGGCGTCTGGCTCACCCCGTGGGATGGACACAACAGGAGCCACTTCGGGAGATAGGCAGATGTCCCCGCAGACACCAGCATCCTGGAGGAGACAATGTCTCTGAGATGGGGACAGCATGTTCCAAGGTCCCATCTGATACATCTCATCTCGGCTTGCACACCGCCTTCCTGGTGGAGC…
>TCONS_00042471
ATTGTACCAAGCCCTTTACATGCCTTCTCTCTCAAAAAGCCCCTACAGAGTAGATATTTTAATCTAACCCTACTGAtgaggaactcctaaaaaggtaGGTGTCTTGCCAAAGGTCCCGCAACGAGCAGGGGGTATGGCCAGGCTTGAGTTCAGGTTAGTGAGATCAGtggttcttaatcttttttttttcttccctacttTCTCAGAATCACATGAAAGAAATTATAGGTTCTCTCTGAGTGAGGCACAGGCACCccacattttctctttcacttccaGGATTTACAAACTTGAAGCCCATCCTCTGGGGCCCAGGGGGAGAAGACAGACCAAGATGAAACCCTGAAGAAGAGAGTATTTTGAAGATGGACAGAGAAGCAGGACTGAAGGAAGAAAGCA…
>TCONS_00042782
CCTGGCTGCAAGCAAGTGGCTGCCCGTGACCCCTGTCTGCAGGGGCCAGAGAGATCAGGAAAGGAAACAGAGGGAAACGTCTCAATTTCAGGGTGGAGGAGAAGTAGAAGCCTGTGTTGATGCTTCTTCCAAACATCCCAGAATCTTCAACAAGGGTGAGAACAGTGGCAGGCCACCCCTGCTGATTCAGGAAGGAAGCTGAAGGAAGAATCCAGATTGAGAAGCTGCAATCAAGGCTGGATCACTTGGTGAGcccttcctcctctttgtctGTGCGCCTCACCCAGCGATCCACAGGCACCCCCAAGGAAAGACAGGTGAGCACAGCTACCTTAGCTTTATGACCCTGCCTGAGACTGGGTATGCTGGCAAAGTAGGCAATAGAAACCAAGGGCTTAG…
>TCONS_00042817
cttataatttaaaattactttgcaGGAGTTTGTTGCTGCTTCTGAGATAAAGAAAACTCGATGTCAACATTTGAacagagaaaaatacagaatatggaTATCCTTGAAGATTAACCAGAGAACTTTTCATATACTTCTAAAGGGAAAAACTTAAAATGGATATGAGAAGTGAAGAAAGTGATCATAGGAGCAAGTCATctcaggtaaaaataaaaagcaaaagagcaataatatttaatatttgttaagaaaaaataatattgactGTGTTTAGTTATAAGCATTTGTTTCATACTCTATTGATCTAGCTGTTGGATTTGCCACTGATGGTTTGAAGGTTTATAATATTACTTACCTTTGTGAAAAATTTTTGTCTGAGTTTGTGATCGGTGTACAGTT…
>TCONS_00042955
GAGAACCACTACCCAAATCAAACTGGCTTcaagaaaagaatgaactttAATCTGGCTGGCAATAATTTCAAGGAGGACACTTTAAGAgactaataaaaatacaaatgaagcaAACATCTGTGGTGAAGTTTCAGACCGCTGCAAGCATGGACCAACCCACGCTGATGCCTGAACCCCTTTCCAATGGCTCCATGCTTGCAGCCCATCTTCTTACGGCTGAACACAGGGTTCCCCAGCCAGCCTGATGAGATGGCAAAGATCCCTAGTCTAGCTCACCCACTATGGCTTCTCAGAAATGCAAGGCGGAATATGTCTACAtgaaaacgatttttttttttctgcacccaaggcatatggaggttcccaggccaggggttgaatcggagctacagcttccag…
>TCONS_00043129
CCCGAGCGCCGGGCGGCCGCGGCAGAGGAGCCGCAGCCGCagcggggccgggccgggccgggcgcgCACCagtggcggcggcagcggcagcggcagcggcggcagcagcagcatctttcTCCCAGAGCCGGTGCAGGTTTCCCACACTTGGAACGCAGACCAAGCGCCGCCCAGCAGGCAGGTGAATGTGAGGTCCAAGACCTCTGCTCCACCCGGGGGCTCCAAATCCTCACCTGCACTACTTCCCC
>TCONS_00043393
GTATACTCTACCCTAAGAAGTGGATGACTTAGTAGGTCCCTTTGGGAGATGACCAAGTCaggagaagaaggggagaaagaacattctgggcagagggaacagagtgTGAATGAACTCTTCTTGGAGATCAAGATGATGAAGTGAGTGCAGACTCTGGGAGGAGGGAAGCCAGCAGCCAGGATGAGCAGCCATCAACATTCTTCTTCAGCTTCTTCCAGTACTGAAACCACAATTCAAGAGGGAAATGAGGAGGATTGACTGCCAGATGGAAGCCAAGGACCATTATACTTCAGTTCTCTTTTTATACAGAAGGAGTGATAAGGTTGAAAAGCCACAAACATTTGGGGAATAGGACATTCCTTGTCTTCATTTTTTgctccaaaaaaggaagaaatattt…
>TCONS_00043536
cccgcgcacgcgcgcgcgcgcgcgcctcTCCCGACTTGGCGCGAGGCTCCCTGGCAGAAGGCGGGAGGAGAAGGCCAGGGTGAGCGGAGGAATATCGACGAGCCCCAGAGCCGCCTGGGAAATGGAGTTCCGCCTCTATGGGAGGGGCCCGCTAATCCTGATTGGCGTTCGAGCACTTTGCCCCCGCGCATTGGCTTCTGGGAAGTGTAGTTTTTAGCGTAAACGCGAACTGCTACATACTCATTGGTTACTCAGGAAACCGGAAGCGTGAAGTGAAAGACCCGATCCTCCCAAGCTTAGGCTCTAATTGCTAAATACCCTCTCAGTATCTTATTCGGTCCTGGGTGACAAGGGCCTTTGCTTTATTCTCTCATTTGCCCCATTATACCTAGAATATAC…
>TCONS_00043576
GCTATGTCATGGATTCCAAGAGTTTGGACTGGAAGGAGCCTGTGGAATAATTGAATTCATTAAAACTTCTCCTGACAGTGTATTTCAGAGAGTgacttttctaaggccacacatGTCCCTCTGTGTGTTGCAGTCCTGTGGCATTATGCATGCCCCCAGCCAGTGACCCCCCaggctttttatggctgtgagACACGTTAAAAGTTCAGGGTAAGTGATGAGCAACACTCATACTGTGGATTACTTAAAGTTGACCTCCTGGAGTtgactggtggctcagtgggttaagggtccagccttatcactgctgtagtgtgagTCGGTCCCtaaccctgggaacctctgcatgctgcagccaaatcaataaataagtaaatgaataaatattgccCTCCACCT…
>TCONS_00043742
AATAAAGAAGGTGGAGCCAGCTGCTCTTAAACTGTTTATTTGCAAGCAGTAATGATATAGAGAATATACCTTTTTTCACTCTGTTAGTCTGGCAATACTGAACCTGTTGCTGCATTAGACGAGTTGCATTTTGCTGGATAGGGGAAGGAGGGCTGTCTGCTGTCTGGTAGGAGGGCTTTGTCtgtgcctttctctctctgtttctttctgtttttctttctctctgtctcctcttctctctcactcGCTTGcttgctctgtctctgtctctctctccctctctgccccccctctccctccctctctcttgctctctctctctcttcccgtCTCTGTGGTTTGTAAGGTAGGTtgcagtgtgtgtatatacacaacatCAAGAGCAGGAAAATGGACTCA…
>TCONS_00044080
AGAACACATGGACTAGGAAATTATAGTGGGATTGTTGGGCAGTCCTAAGGGTCTGCTCGAAGTGACTGGGCATTACTTTCAAGTGAGACCCATTAGTGTGGTTGTGTGTTTTCTTCCAGTCAGTTGTACTGGGCAAGCACAGACTGGGCAGAGTTGGCAGAGGGAGATATCATATACCAGAGTTGTGGATTGCCAGGTGGGTAGGACTAAGAAAGTgtaggcCCAAAGTAGAGGATTATGTAGAGAGAGATAAAACAATGGGCCATGGAGTCTAAAccaggtgaaggagaaaaggaaacccatgAAGTGAATGAGAAAAGTAGTAGGC
>TCONS_00044410
GTGGAGGGAGATGGGACGTCTAGGAGGGCGGTCTCCGCCCGAGTCCTAGGGGAGAACGGATGCAGGCGCCCTCCGTCTGCGCGCCTCCGGTCTTGTTAGGCCTCGGGGGCCTGGGTACGTTGCGGGAAGAAGCGGGGAGGACCGCAGGTGCTTCTCTTGGGACGTAGCTGTCCCgtccccccacctcctggccgCTGGCGCCGCTGATGCTACAAGTGCCCCATTGTGTGGTGTAAGAACCTGGCCCACACCCTTGAATGCAGGCCCATGGAGAATGGGACGTGCTCCGTTAAGCAAGCTACAACGCAGGGGCGGATCCCAGGGAGGCCAGAACTGCCCGGCTCCACACCAAAGAAACAGGTGGACAAAAAGGAAGCTTCTGATGCCGACTCCACACCG…
>TCONS_00044553
GTGCGCTTTGCTTTCCCGGGGTCTGGGGTTAATTCCTCCTCTCTTCCCGCTAAACTCAGCTCCTCGAGCTCAAAACACAAAAGGGAGCGAGAGGTTCGAATCTTTAGGGGAAAGTCTGTTATATACAGTACGTTTCGAGGCGAGtaagagaaaaaacaataaacacCACAGCTTTTTCCAGCTAGAATATTAGGCaccacaagaaaaatatttgacaagcAGTTCTCGGTGGgttcctttgctttatttttatttgggacagttttttttttttttctttttcttgttggtGTGGTGGCTTGGGCTTGGGGTGGTTGTATTTTGATAGTTTTCGGATTTTTGCTTCTGATTTTTGCCTTTTGCAACTTTGTGATGTTACGTAAATCGTAGGATCCCGCA…
>TCONS_00044612
AATAAAGAAGGTGGAGCCAGCTGCTCTTAAACTGTTTATTTGCAAGCAGTAATGATATAGAGAATATACCTTTTTTCACTCTGTTAGTCTGGCAATACTGAACCTGTTGCTGCATTAGACGAGTTGCATTTTGCTGGATAGGGGAAGGAGGGCTGTCTGCTGTCTGGTAGGAGGGCTTTGTCtgtgcctttctctctctgtttctttctgtttttctttctctctgtctcctcttctctctcactcGCTTGcttgctctgtctctgtctctctctccctctctgccccccctctccctccctctctcttgctctctctctctcttcccgtCTCTGTGGTTTGTAAGGTAGGTtgcagtgtgtgtatatacacaacatCAAGAGCAGGAAAATGGACTCA…
>TCONS_00044615
CTTGCAATGTGCAATCTATCTGGATTTATCCCTCAGACCTTCCACTATGTGGCCTTCTTTTACTCATTTGAATagtctttctattttaaaaaaagtactttttctcatattttttattcactttatcATTTAAACATGTATTATGATATTGttcattttcacttttatctttcttcatgTCCATTTTTTGcttcttgacatttttttcaataaactatTTGAAGATAATCCTTGAGCAATAGGTGTGATTATCTGACTTAAAAACCCTTCTTTAAGGTTTGCTTTTTCATCTCTAACAAATTGTCCATTAATACTCATTATGGGAAGTAAGAATTCAGTTCAGTTCCTCTTGGGGTCCTGGAAGGAAAATAGATGGGTAATTCAGAGTATTTGCGAATT…
>TCONS_00044616
ttttttttttggaattgagGTATTACTTCTTTTCCTCAACATTTTCACCCTTAGTAATGAAAAGCCTGTACTCTGGCTAGAATAATACATGTAACCACTAAATTGATATAGATTTTCCACTTCCTTTAATGGTCATACAGATATGATTTATCTTATGGTTCAATGAAAATAGAAGCTATACAAGTATGTACATAGTGAAAGAAGATAAATgggctgggaaaaaaaagtctgtgtgtgtgtcatgcTTCCTATTTGCCCAAGACAACTGAAACATACTGAAAGTAAGAATAACATATATTGTCACTGTTGTACCACTTCTGGAGATACTGCTTACTTTTCTGATAATGTCAAGATATTGTAGTTTGAGGAtccttttttcttaagaaattccCTTTAAAA…
>TCONS_00045079
aggaggagagcggCAGCTTACACACGCCTTCCAGTCCCTCCACTCAGAGCAGCCCAGAAACCGCTGCTGGCGCCACTGCTATCTCTGCCACCGCCGCTGCCACCTGAGGAGACTGCCTGGATCTATCGCTCCCCTGTCGCAACACCCAACGATTCTTTTTTTGGCCCTGGGCTTTCTATGCACACTGCCactaccattattattattattccgaGAGAAGGTAAATAACTGACCGTCTGAAAAGAACCGAGAACACCTATCCGAATTACTCAAGTGTCTCCCGGGAAGAGAGGGGTCGCTGGTTCCGGGAAGAGCAGGCGAAGGGGACAAGGGCGGGTGTTTAAGGGGAGCCAGGAGGAGTTGGGGCACTGCGTGGTGGAAAGTTGCGGGCGGCGGAGA…
>TCONS_00045143
GGGCTGGGCTGGACGGTGGACGGCTTTCAGTGCCAGACTGGGCGGTCAAGGCTTTGTCCTGTCAGAGTGTCACCAGAGGGTATTTTAGGGAAGAGATGGCTGTGCTCGGATGGAGCCAGCATTTTTCTAGGCGCAGAGATGACCTTTCTGGTTGGTCCTGAATGTCCGCTCTGGCCCAGCGGCCTCATATGGTGTGCGAGGCAGTTAACCATCCAACCAAATGACACGTGTGCCCACGCGGGCCTGTCCCAAAGGACACAGTCACTGTCTAGTCACTATCCTCTCATAtgccctggcctggaagcttcccGTCGTGGAAGAGGGAGGACCGAAAGGTGGCAGTGTCCCTGTAGAGTCCACACCCCGCCAGTTCCCACAGCAGCCAGGGACCCAGAGAGG…
>TCONS_00045209
aaacactgAATTGATTGCATAATGCAGAGCTAGTTCTCCATGACAGTCTGCCTGTGAATCACTGGGACGGGGAGACTGCCCACTGCACCTCTGGATGCACACAGTGTGGCTGGTCCAGCGCTGTGGACACCTGCCCTGTGCAGGTGTGCACACTTGGCTGACCAGCCCATCTTCCCACTTGGCATGGCAGCCGTGGGCCACCATCTTCATCCTTCTGAGTCTCTTTCCTTATCTGGAACAGGTTGAGGTTTGAACAAGATTGCGTAGGCACTTTGGCAAGCCCTGAATGAATGACAGCCAATGACGGTTTGAGCTCCCCACGTGCTTTCCCCACTCACCCTTCACCAGCCTCCAGAGGGTCTGGCCTGGAGGCTGTCCATCCTAGTGGGAAGATGGAAG…
>TCONS_00045227
CTTATGCACCTGGCCGAGGGGCCCCCTTGTAGATCTGTATTCTGCAGGTACGGAGGAAGTGATCTCAGCCCTGAGCATGGGACGCTTTGGTGAGAGCAGAGCAGCCAGGGCCAGAGACAGAAGCCTGGAGCTATCTCAAGTGTAGTGAGCGAAAGCATTGAAGAAGCAGAGTGGAGGCTACAGAGTGGGAGAGCAGCAGGGTGAAGACAcatttggtttctgttttccaaacCAGCAGCTGTGTAAAGGGCAGTGTGTATCTGTGTCTGCACTCCTGAGTTGCCCTCTGGTTCACTGTTCAGCGCTGTGACGATTTTCCTGGTACCGAGTAGATGATTGGCTGTAAGCTCTTCACACCTCGGGctggttatgtgtgtgtgttttgcttccCCCATGAGG…
>TCONS_00045340
CAATTAGCTGAGGTGTTTGCTGAGGGCAATGGTAAAGGTGATGCCATAGACTTGGAGTTGGAGATGATACATACAATTGGCACGCTCTGCTCTGGGAGTCCAGCCAGCTGCAGGACACCCCTGCCTCACGTAACCGAGTAGGATGGAGATCTGCTCTGAAGGCACCTTTGTCCTCACCTATAGAGAACTGCTGGAAGCATTTTCTACATCAGTGCTCTCAGTGACAAGGGGATGAAAGGTCTTGGTTCCACGAGGGTCCATTCTGGAAGAAGAGGACCGTGCCAATGGCAGGTACCCACAGAAGCATCCAAGTTACCTGGAGgatcagaGACCTTTACTGCCAAGACCCTGGCACGAAGCAAGGGCTCCATAAATGGCAGCCATCATTCTTGGCCGAGC…
>TCONS_00045424
ATGgaattttatttgagaaaatgttataaaaatagcaTCAACTTTGAAATGTTTCTGTAATAATATCTGCTTGTCATCATTTTTAACCAGAAGATTAAACTTCCCTATGTAAGGCTAGAGAATCATGTAGTCAATAAAGAAGGAGGGTCCCAACCTGGCCAAAATTTTACTAAGTTATTATTACCAATCTAGGTATCCCAGGGAAAGAGTATATAAAGTAGTCTTccatacttttactttttacctATTAGGATTTACTACTGAGAAATAAGCGGATCCTAGAAAACTCCGGCTGCCCAGAAGATCCCACTCAGGGTAGTATGTGTCAGTATGGGTCAGACAGTCCCTATGCCCATCAGTTGATCTCCtgatttctgcatctgttgatcACAGCCAGAG…
>TCONS_00045459
TCGTCGGTGTTTAATTCCAGAAGGACAAACACTGAGTGGTGGAAGATCAGAAAAGCTTCTGAAGGCGACAGTGAGGATTGCCAGcatatgagtcGACTcggactaggagtcgaatcagagctgcagctgctggcctaccccacagccacagccacactggacccaagcctcatctgccagctacactgcagcttgcaacagtgccagatctttaacccattgagtgaggccagggatccaacctgcatcctcttggacactatgtcagattcttaacccactgacccacaacgggaacccctatgTCATTTTCCTCTTCCACTACAAATACATCGGTAAATCTACATGTCTCAACATGCATGAGGGTTGCGTTAAGTAGATTCATTCTAGAGTAAATTC…
>TCONS_00045468
GGCAAGTGGTTGGACAAAAAGCAAGAAGCGGATCCATGTTGCTGGCTTTGGATTCTTTGAACAAATGAGACAGACTGAAAATTACACAGCCTCTTAGGGGGCCCTCAATGGAGACATGATGGATCACGTGACCACCTTTTCTTCCTGCTTCCCCACTTTGCTCCCTCCTGCCCTTGACTCCTGTCCTCTGGATGCACTCTCCAAAATAATCTTCCTTTCCAAAACCCTTGTCACAGGCTCTGCTTTCTGCAAGGAACTTGGGGCAGGACAGCACGATGATACACTAGAATGAAGGCGAATTGTCTGTCTGTGAATGGGCTTCAAAGAGAACTTGGGGAAACACCAGACCAGAGGCTCATTGGAATCAGAGCATACAGAATAGAATGGACAGGCCCCCAT…
>TCONS_00045526
aaaaaacaccttttcccCCCTATTATAGACCGTTCCATGTCATAAACCAAATAAAAGTAAATCATAGTacaaaaattttcctttcttacttCAAAAGGGAGCTCGGTTAATTCTAGATTTCCAGAACAATCCAGTTTCTCTAGATTTTCACAATCTCCCAGTTCTGGGGGAATGCTCTTCAGATAGTTGAAACTCACATTGAGTTCCTTCAGGTTCTTCAAACGACctgaaaacaaccagaaaaaattAACATCCGTGGTGTGGGTCCTTTAAGCTCTTTTAAGGACAGAaagcaaaatgaggagttcccgttgcagcttagcagtaacgaacctgacaagcatgcacgaggatgcgggttcaatccctggccttgctcagtgggttacggatctggca…
>TCONS_00045661
ctCATCTAGCGGTTTCCTCTCTGCTTAAGCCCTGCAATGGATTTTCATCTTGCTTGGACCTGTGCTACATCTCTCTGATAGCATCTCCTAACTCTCAGTCCCTCATGGGCTCCCCTCACTCATCCATAGCCCTTCTGCTCTCAGGGTAAAGGTTCAAACTCTTTGGCCAGGCACATGAAGCCCTGGTGATGTGTCCTTAGCACGCCTCTCCTGACTCAccaccccaaaccccaaacctACACTCACTCATGGCTTCTTTATTTTAGACACTGCTACTTCGACCTGCCCCCACAGGGAAGGCCAGGCTCTGCCAGCACTAGCTCAGTGCCAACTCTCTCCGCTTTGGTTCTGAGCCCCTAGGAGTTTGGGACTTATTTTGAAACTGTC
>TCONS_00045785
TCCCAGTCTGAGACAGCAAGcatcagaaaatgttttccttatctCCTGGCACTTACTGGAACTCAAAATTCAGACAAGAGGAGAGAAGCCCCTAGAACTATTTGTCCTCACTGATTGAGGTTTGGGTTTCATAATTATTGAAATGAACAAACCACTTCAAACAACCCAAGAGAACAAGCTGAAAAACACTTTATGTCAAATCAAACTTGTACCATTTCATGTAACTTAATCAATCTTTGTGGGATGCTTAGTAACACCAGGCACCCTATCCGTTTCCTGGGATGCAAGATGTATAAGATCCTGTCTGTTCTACTGCAGTTATTTCAACTCAGGAAGATAGACACAGCATCAGCCACACCTTAGACTCCATGACCACGACGTTTGTGTACAATGGTTGCA…
>TCONS_00045786
TCCCAGTCTGAGACAGCAAGcatcagaaaatgttttccttatctCCTGGCACTTACTGGAACTCAAAATTCAGACAAGAGGAGAGAAGCCCCTAGAACTATTTGTCCTCACTGATTGAGGTTTGGGTTTCATAATTATTGAAATGAACAAACCACTTCAAACAACCCAAGAGAACAAGCTGAAAAACACTTTATGTCAAATCAAACTTGTACCATTTCATGTAACTTAATCAATCTTTGTGGGATGCTTAGTAACACCAGGCACCCTATCCGTTTCCTGGGATGCAAGATGTATAAGATCCTGTCTGTTCTACTGCAGTTATTTCAACTCAGGAAGATAGACACAGCATCAGCCACACCTTAGACTCCATGACCACGACGTTTGTGTACAATGGTTGCA…
>TCONS_00045930
CAGCCACAGTGAGGTCATGACTGCTCAGAGATGCACACTCCTGGGAAGACTTGGCTTCTGCTAAATGAGAAGGGAGCCACAGAAGAGCTTTGAGCAGAGGAAGAACCCAGGCAATTCCTGCTTTGAAAAGATCCCTCTGGCTGCTCTAAAGTCTGCTGTTTTCCAAGTTTTCAAGGTCCACCTGAGAACttgtagaaatgcagattctcggGCATCCTGCTGAACCTGGAACCCTGGGGTGAGGCGCCGAGTGGTCCAGGGGTTGTTGGTGCTCCCCATGTAGCATTGAACAAGCACACCCAGCCCACCAGAGGCTCTGAGAAGAAAGTGTGGGTGGGGCAGGAGACTGATACCATCACCCCATACACACCCAGAAGGCTCTGGCAGCACATGGCTCAT…
>TCONS_00046297
GCTCAGGCTGCAGCACGTTAGAATCACTGCTTTTAGAACTCCCCAAGCCCGGAATGTAACCAGACCAATTAATTCAGAATCCCTCCGGAGAGACTCAAGcatcagtattttaaaagttccctGGGTGATTACAGAGTTCAGCCTGGCCTGAGAGCTACGTTCCAGATTAAGgtgctgaagccccacTGGGTGGAAGACGTCAACTAtctgctgcccacaagcacggaGACCTCAGACCACGTGggaccagaaggttgatgatgctgactcccagtgacctcaccaccaaccaatcaggaaaGTGTCCGTGAGCTGATCACGCCCTCCTCCTCCAACGAACGCTATCAGACCCCTCACTTCCCCCTCAAGGGCGCAGCATCCTTGAGGCACTCGCCTGCT…
>TCONS_00046756
CTGAAATTCTCCAGAAAGCCTCTGTGGGATCAGGAGAGACACTGGGGCCGCCAAAGCAGGTCAGATCCTGTTGTGAAGATGCCTAAAGGGGAGCCTGTAATCCTGGGACACAAACCATTTTGTTGTATCATTTATGGGTAAAATTAAGAGTgtcagaattcctgctgtggtaggtgggttaaggatctggcattgccacagctgtggcacaggtcaaagctcagattcgattccaggcctggaaactcccatgtgccatgggtgaggttgaaaaagcagaaaaaaaaaaaaatcatcaactgGGTTTAAAACATTTACCTGCATTGCCCATGTTATCAACATTTGGCTATGAAACTAATTCTCCATTGCCACCTTTTGGAAATTTAGACTAACTATCAG…
>TCONS_00047090
GTTTTCTTGGGGCTGTGCCCGCTTGCTCTAGTTCGGAGCTGGTTTTGAGCTGCCGCGAAGGCTACCCTGTCTGCTCCGCGCGCTTTCCAGGTCCTGGCCCAGTGTTCCTCTGGGCGGCGGTCCCCTCCCTGGCCGCCCTCGCCAAAACCTCAGATCCCACCTCCACCTCACCCCCAGTTCCCTGGACCCTCCACCAGgaaagaactggaaaattttatttgagccaaccTGAGGACAACCCAGGAGGATAGTCTTTCAGAAGTCCTGAGGACTGTTCCATCTGTTCAAGGTCAAGGCACAGTTTTGTAAGTTTTTGAGACAAAGGTTTATACATCAAAGTCACATGACTGACAGTTTACATTGTCCAACAAGGTGAGTAGTGGGTTATTGTGACCCCTT…
>TCONS_00047181
GTGAGGGTAACCTGGTCTTTGTTACTCCATCTTGGCTGGAAATGGAAGCCCCCTGTGCAATTTAAATCAGGGAAGCAATGGACCAGCTTTGCCTTTTAGAATAATCCCTGTTTCTAAAAGTTCTTCCTAATCTCCCTAGGGTTATAGGCAACAGGGCTCCTCTGCCTGAGTGAGCTCATTTCCCCACCATCCTCCAGCCTGGAAAGGTGCTGTGGGCGTGAAGCCAGCCCTTCAGGACCAGCCCTGTGTTTCTCCTGGAAAGTGGCCCAGCCTCCTCCACTGTCACCTCACATTCCTGTCTGTGGGCCCCTGGCCTCAGAGGTTTCCCACACTTGGAACGCAGACCAAGCGCCGCCCAGCAGGCAGGTGAATGTGAGGTCCAAGACCTCTGCTCCACCC…
>TCONS_00047600
CCAGACAGAGGAGTTCCAGGAATGTATTGTAACAAGCAGATGGTGCAACTCAGTGGTGGGCATGTCCACTATGAGATGGTACATTGGTCTGCAGAAGTTCTTCAAATTCTGCCTGAGGTTAACCACCACTGCTTACCTTGAGAAAGCCAGAAACAGAAGTCTAAATCATGGACACCCGATGGGACATCTGCTTTGTTCCTAATGCTGGATGATACTGTTCCCCGTTCCCCCCTTTCTGTATTTATCCCGTCAATTTTTGAGATGGTAGTACATTTCTATACTAAAAAAAGATCTGAACTTTTATAAGTACTCTAGAGTAgtttaatttcaaaaacaaaatcaaagcctCTCCCATACAACCCAAAATCTTATGGGGTCTGACAAAAAGGCcaccaattt…
>TCONS_00048687
GTTACAACTAGAAAACTTCTACAATTTTAGgattttgtccttttaaattttaacttgttTGTAACCTTGACGATGATCTCTGAGGTCTTTCCTAACTTTGAGTCTACAATTATCTGTGTTCAAAACTCCTTTCTATTTTTGTAGCTCTCAAATATTTGTAAGTTCTTGCATCACTCACCACACCCTTTTTAGTCACCTCTACTTAGGTCTTTTAATCCTTCCTCCCAAACCAATGCATATGCAGCCGGGGGCAACGTTAGTGGGGTAATGAGAACTTTGCCCCTGAATCTACAATTAAAATTCTTCCCTTTATGTCACTTCCAAGGGTTTGTTGTAGTGGATGACAAGTCAATGGGCAGCTTTGAAACAaagaatcttttttatttctgttgaggGCAG…
>TCONS_00048723
TCCCAGTCTGAGACAGCAAGcatcagaaaatgttttccttatctCCTGGCACTTACTGGAACTCAAAATTCAGACAAGAGGAGAGAAGCCCCTAGAACTATTTGTCCTCACTGATTGAGGTTTGGGTTTCATAATTATTGAAATGAACAAACCACTTCAAACAACCCAAGAGAACAAGCTGAAAAACACTTTATGTCAAATCAAACTTGTACCATTTCATGTAACTTAATCAATCTTTGTGGGATGCTTAGTAACACCAGGCACCCTATCCGTTTCCTGGGATGCAAGATGTATAAGATCCTGTCTGTTCTACTGCAGTTATTTCAACTCAGGAAGATAGACACAGCATCAGCCACACCTTAGACTCCATGACCACGACGTTTGTGTACAATGGTTGCA…
>TCONS_00049585
GCCAGGCTGCACACTGCACAGTTATCATTTCACCTTGTAGTTATCAGAGATGACATCTAATTACAGTTTTAAGACAGAGAGCCATCAAGGGTCAACACAGAGACTACAGCAGGGctcatgcccccccaccccttgccagGCAGACACCAAGCCCTCTCTTCTCAGAACATCAAGCCCTGCTCTCACTCTGCTACAAGGATCCCAGAAGCCATAAACCAAGGGCTCATTATCTGTAGACCCCCAGCCAGAATTATCCACATTATGTCTCCTTACCTAGGTGACCTCATTTCCTGCCACAGACTTTCTGGGACCTCAGGCTGGAACTTTAGTCAGGGATGGAGGGACATCCAAGGACCACTGTGcaaaggggggaggggatggagagaaggggtCCCAGCC…
>TCONS_00049640
GTAGGGACTCAATAGATGTTTGctgaattaaatgaaatcattgaATCTGCTCTGTTGTGTAGGCTTATTCCCATGAGAGTGCATTCCTGCGTTTTTAATGAAAGTCAGTGCTGCTGTGATAGAATTTGCTAGGCTGAAACtcacttttatttgatttttctggaATACACCTGTTCCATGAGgaactccaatttcaagCCTTTAAGGGGGGAATACTTACCCAGATGACCTACCAGCAAGCCCACTTCCTAGGCAACTGTTCCATCCTGATTTTGGCTAGAGTTaaggatggaggaagaggaggaaatggtTTCACATGAATCATTGCAGCCCTGGGTCCCAATTTCTGGAGCCATGCTGGGAGCCATTTCTGGAGGACACTCTTCTGCTCCACCATAT…
>TCONS_00049721
CAAGGTGTCACAGGGCTGGGATTGCAAAGCACAATCTAGtggccacaggtgcagttctCAGGGGGTCTGTGGTCCCCTTCGAGAATCTGACAGAAGAGCCAGACTTGCTCCCAGAAAATGCTCGCCTGCACAATTTCATAGATAGTCAAGTGGGTTTTTTTGACCCTGGGCTAGGAATCCCTCTGATAGTGGTTCCGGGACAGACTGTCAACACGTGAGGTGAGATTTCTAGGGTGGGGGAGAGTGGGTAAAGTGGTGTGCCAGGGGACTGTCACCACACACCTTGCCAGGATAAGTAACTTCAGCAGTAAATACGTTTTACAAATTTAATAGAATATCATGGACCTATTATGAAGAAGAAAGCAAGTCAAACAGCATTTTAAGATAAAGATTTCTGGT…
>TCONS_00049909
aacctacaccacagctcacggcaacgccggatccttaacccactgagcaagggcagggattgaacccgcaacctcatggttcctagttggattcgttaaccactgcgccacgacgggaactccctgagtttttacattttttattccaTGTTTGTGTCATCTGGTGAATCAActgggttttttccctttttagattCAAGTTTTGGGGAACATAATTTTTagaatatacaattatatatttaaatcacATCATTTTGGAGGCACTAAATTCTTAATGTCCAATAATACTGATAAGGGAGTCAGGTACCTTGACATAACACTGACAGAGAAGCTAGAGGAGGgaagtggtggggtgggggatgtggggAGGAGAGGCTATGATTGAACTGGAGCTTGATC…
>TCONS_00049990
tggttcctagtcggattcattaaccactgtgtcacaatgggaactcccctatcttACTTCTTAAAGTAGATGTTGAtaactatgaacttccctcttagatctgcttttgctgcattccatagttCTGGTATGCTGTATATCCATTTTCACTTGTgtaagaaattttttatttctcttttgatttactCCAAACCCACTGGTTGTTCAATAACATGTTTAATCCccatatatttatgaattttgcatattcttgtaattgatttctcaTTATACCATTCATGTCAGCAAAGATGCTTGATCTGATTCcaatattcttaaaattactgACTTATTTTTTGGCCTAATATATGATTTATCCCAGATATGTGCACTTCGAAGAAAATAGACATTGTTagtttg…
>TCONS_00050251
CGGGCAACCAGaggaccTCATCGGCTCGGAGTCCAGGACCCGTGCAACCATCTGGGGACAGTCAGAGTATAGAAAGGAGGCCAGAGGAGAAGCCTAGAGGCACTGACCGTGGAGGCTCACCCAGGTAAgctccaggaccagagggctgaCACAGCCCAGGGTGTGGCCAGCTCACTGCCTGCTCGGCCTTTGCTTTGCTCCATTTGCTTTGGAAATGGTACCCTAAAGCCTAGGATGTGGTCCTTGGTGGTGAGAGGTACCAAGCAGTG
>TCONS_00050277
CACACATCTAGGTCTGTGGGAACTGAGAACAAACAGCTTTTAACGAAGAACTCGGCCATCTGACAAATTTCAATTAGGGACGACAGAAGCACCGCCGGGCTGGAAAGCCTTCTACTTCCGAAGGACCCTTTGAAGAAGTGATTAACTGCTCTCTTCATTCAAAAAGGCAGCGTCCGGAGAACTTGGAATGCCAGAAAAGCAATCTAGATCCAAGTGCCCCTTTCACGCTCTGAAACAGCAGAGGATCCTTCTAAGCTGTCCTTATTCGTGGTTCCTGATCCTGAGTATTTGGAATATTGTCAGCACACAATCGAACAAACCCACTGAGCTGCTTTTGAGTGCACCGCTCACAAAACATCACACGCGGTTACATCCCTCAGCCACCAAAGAGTCAAGATA…
>TCONS_00050520
agcaatgcacaagggtttcagtttctccagatcctctccaacatttgctattttctagtttttgtttgtttgtttgtttaatgatgAAGTGATatctcgtggttttgatttgcattttcctattgatgatgttgagcatctttttatgtgcttattggcccgttgtatatatttgaagaagtgtctattcaagccctttgcacatttttaaatcGAAGttgtttaggggtttttttgctgagttgtaggagttctttatgtattctggaaaTCAGTCCCTTATCCgttacatgatttgcaaatatttttctccattgtactttGTTGTTGGTGAACAAAATGTTAAATTTCAGTGAGgtctcaatttattttttcttttgttgtctttgctttCTGGTA…
>TCONS_00050557
GTCACCTTCTGGTTACCATTAAATGTCAGtcataagcaaacaaacagaGGACCTTTAGCTGGACATCATTCACTGTGCAGTTGTGTGGAAGAGACCCCTGTGTGAAGCTTTGCTTGGAGGCCTAGAATTACAGCTGGAGCACCTAAGCTTCATGGGGTCCAGGCTTTGGCTGTGGTTGTCAGCCTGCCTGTGGCCAGCAGGCTTTGGCAGCAgaccaggtttttttgttttgttttgttttcactttttagggccatatctgtggcatatggaggttcccaggctaggggtcagatcagagctatagctgctggccaacgccacagccacagcaacgccagatccttgacccacggagcaaggccagggatagaacctacgtcctcacggatgctagtc…
>TCONS_00050601
TCCAAGATGCTTCCCAAATACTGTATCCTCTACCTCCTCCAACATCCAGCTGCACCCAAGTCTGGCTTCAGGGTGCCTTCTGGGGGCTGACTGGTGGACTTCTGATTGGCTTCTGTCGAATGGTGTCTGAGTTTGCCTATGGGTCCTGGAGCTGCTCAGCGAACAGCAGCTGCCCTGTGATCATCTGCGGTGTGCATTACCTCTATTTTGCTGTAATCCTCTTCACCATCAGTCTTTTCTTCATTCTGGGGATCTCCTTGTTCACAGACCCGATTCCGGATAAACATGTAAGTGCTGCCGTGTGGGTACACTGAGTCAGCCTGCAGTCCC
>TCONS_00050604
ATGCGGCCTGCGGGAATGAAGGAGATTCCTTGGAATGAAACCAATGGGAGAAGAGGGTTTGACAGAGTCTCATCGAGCAGATGGACCAGCAGTGGCCAAAGAGCTTGTTGCCTTTGGCTGAGAGCACCGTCCCGGAGCTGAACGTCTTGTGAGTAAACCCCGGCAGGCCCAGCCTTAGCCCGCGTGAGGCCGTCCTGCTTCTCCTTGAAGGAGGACCTCGTGTACCCCCCAGCTTCCCTCCCCTCTTGCTGATGTTGACAATCACGTCCTCAGAGGACTCTTGGACCTAAAACCATGACCATCAGCAGCCCTGGAAGGATGGTGTCTTAGTGCTTTCGGTCTCGGGGTGTGTTTGTAAGTATACCGCATGGAAGGTCAGGAAAGCTGGGTTCTAACTAG…
>TCONS_00050888
GGCATGCGCAGTGCTCCTACCCGAGCGCGCCTGCTCTCCAGGTTTTTCCGACAACTCCGCGGGGCTCGCGAGAGGTGGGGCTGGGCACGTCCCCGCGGCCCCGAAGCGGCCTGAGTTTCCCCGGCTCCGACTGGAGTTACGAGAGCCTTTATCACCCTGACTCATTGTTTTTGGGGTGGGAGTCTGTGTATTGAGACTCTGAGGTCCAGCCCCTTTTTCTTTGAATGACCAATAGTGAGTTAATCCCAAGTGTTGCACTGCTAGATCTGGTGGAGAAGAGAATCCTTGGGTAGCTTGCAAACTTGTGCCCAAGATTCGGGTCTGCGGGAGGCCAAGTTTGCGTTCCCTGTTCCGACCAGCTCCGGCTCTTCAACTCTGACTCTGCCGCAAGTGGTGTAC…
>TCONS_00050890
GGGGAACTTCCGGCCAGTGCCCTCGGGATTTACTGCGCGTACCCTGCTCTCCGACTGTGTGGAGGTGTTAGTGGCCTGTGGAGCGCGGTGGATGTGGGCAGCAAGCTCCGAGGAGCCCGGTTGACCTGTCGCTCAAGTGAAGCCGGCAGAAATCCCCGAGGAGCTTTGGAAACCTGCGGTTTAGGTGGAGCCGGCGTCGCCTGGCCCGCGAGCGTGAGCGAGTTTCCTAGTAGCTGGCGCCTTGGGGACTGAATCAACGACTCCTCcgctttttaagtttttttagggTGTGGAAAAAGCCCGGACTCAGCCTTAGCTTCCAAAGCTGCAGAAACAGGACACCTTTAACAGCTGACTCTTGTATCATCATCTTTACCCCATTGTCatctgtttttcaaa…
>TCONS_00051148
aaatgatgcaaaagaacttacaaagcaGAAATGGACTCAAAGATTTCAAGGACCCTTTTCTAAGAGTCTCATGTTCTGCATGGTCTCAGGTCTGAATTCATCCATGACCCATGGTCATTTCCTGGACAGCAAGCAATCCAGACCCAGTGGCACACTCTGCTGGGTTAGAGCTCTGACGCTGGAGGTACAGAGACGGCCGTCTGCTTCAGCAAGGGCTGAGTGGAGTGTTGAGAAAAGGCTTTTCCTGTGGCAAAACAGAGCAATGAAACCAAGTGTTTGGTTGACATATGTCTATGATGAACccactttaatttttgtttaaaaatgtcattACATTGTCCGTTCAAATGTTTTTGCAAGCTGTGTTCTGACTACAGTGGAGGCTTTCTAAGAAATCAG…
>TCONS_00051150
tcagattctcttcccttgtgggttattacaaagtattgagcagagttccctatgctgtactgTAGATctttgttggttacctattttatatacagtagtgggGACACCGCCTTTCAAGGCATGAGGTAGAGAGGCAGGAAAGGACTCTTGCACCCATGGAATTTGGAAGGTATGGGGAAATGAAGGGTGACAACTAAGTCATGGGAAAAGGAACCACAGCCATCTCCTTCCCCCACGTCCTCACCTGGCTCAGTTTGTCCTAAAGACATGCCTGCAGACAAGCAGGGGAACTGCAGAGGCATCTTTCTGTCTGGGTCCAGTGGTCCCTTTAATCCCATAGAATGTCCCATGCGTCCCTGTGATCAAGGGCAGTGAATGAACAGAGAGCGTGGAGCTGGG…
>TCONS_00051213
AAGTATCAGCAAATTGAACACTACGTACAACTTTCATAATATGTAAACAAAACAATTTCTTAGTGATATAAATTTGTGTGTATTTTCCTGTAGCAGCAGCAGATTCAGAAtagcttttctgtcttttgggtCAAATGGATTCTTACTGAATTTGCAGGCAGTATCAGAGTTTTCACAGTTTAAATATTGACTGAATAATGTGATGGGTATCGTTTTAAGATGTAAGAGATACAATTAGGGGCTttctagtatttttctttcagacATATATGAATGCTTGTAGTGTGGCCGGCAGAATCAACTTGTCCCCTTTCTCTTGGGATTTATCTGTTGGCGCATAGGGgatcagaaattaaaaacaatcacGCAGCTGCACGTATAATCACAAACTGGTATCTA…
>TCONS_00051528
CACCCTGCGAACTGCTGGTGAAAAATTGCTTCAACAGGCTGAGCCCTTTAAGGGCCAGAGGAGTAAACATGATCTTCCACGTGAATAAAATGCAGTGGCCGCGTATTGACAAAACGCATTCAAGTCTTACCCTCAGCTGCGCCGTCAGAGGAAGACTCTTTCCCTGCTCTGGTGTAAACAGCTTTGCCAGCTCTGTGGTGCCAGACAATTGGACCACTGAAAGCCAGGGTGGGGCTGCTGCTCTTGCTCTCAGTTTCTGCTGTTACTGTTCAGCCCTATGAGCAGCAGGGAAGCAAAAAGTAAAGGAGCCGACCTGAAAACAGGCCCATCCCAGTGCCAGGTGGGTAGCTGTCTCTCACTCTTGGAACTGCTGTTTGGCCTCAGACCCATTCCTCGAGT…
>TCONS_00052072
CCCTCTCCGCCCCGCCTCCCTGACCCGCGGGGCGGGCGGTGGTTACCAGACCACCTGCCTTCGGGCGGCCGGCGCTGCGTCTCTGCTGCCGCGTTTCCCGCCCTTCCGAGGGCTCGCCGGGCGCTTACGGGCCTGAAGGACCCGCGCCGAGCTCGAGTCACCGCACGCGGACCCTGACTGTGCTGTCGGCTCGGGACCGCCCTGCCGGGGCACCATTTACGTCGAGGACAACCTTCTGCGGGCCTTCGAAGGAGACGCCTGCCCGCTGAGATCAGGAGGCTGAGCTCTTGGGGGCATTCCAACATTCTGAactggggaggcagagagaaccAGCAAAGGAGACAAGAAGGACCAGCTGGTGAAGCAGAGGAGAGCTAAGAGTGCACAGTGGAAGTCAAG…
>TCONS_00052163
CGCTGCGGGCAGCGGGGAGGAGGCCAGGGCGGCGGGGTCCAGAGCGCAGCGCTGACAGTAACCAGGCGCGCAGAGGACCATGTGGTCCACAGCGCCAGCGCTGGCCAAAACCCGGGCTGCCTCTTTCCTAATAAGTCTGGCAGCGCCTGCGTCCTCTCAGCAGACCAGACTCTCCCTTGCTGCCGGGTCTTATTTAAGAAGAAGGAGCGGGGTGCCACCAGGGAGAAAAGCAAGCCAAACCCAGCAAGGATGGAGGGGAGCCCTCCTTTCTCCCGGCCTCCCCACTCCACAGCAGATCAGCTTTGCAAATGAACGAAGGGGTTGCTTTCTCCACGAGGACTGACTCTCTAGCCCTGGGGCACACATCGCATCCCAGATGgctaattCTCTCGAGTAGCC…
>TCONS_00052214
CGGCACATGTGGttccaaagcagctgcagctcacgcCGGCTGGTGTGAGTTGAGTGTTTACAGTGCCTGAACTAGAAGCCACCCTCAGAAGGGTAAACGGAAGGAACCGCAAAGGTTGGCTTTATTGTCGTTAAAACACTGGCGAGATTTTCGCTAGCCTCGGCCTGATATTGGAAGATTTTTAGCTGTTTTTGAGTGGCGCCTTTTCAGTGCTTTATTTTAGATTGCTAGCCTTGGCAAGCTCCTTTCACGAGCAGATGCGCAGGACGTATATTCTTGGTTATCCTGTGGAAACGTCACACTTGAAAGGAGACGCCCAGACTCACTGGCCTCGATAGTAACTGGAGTTCTGTCAGGTCTGGTCATTTTTGCGTGCACTCACCGTACCTCCCCCTGAGC…
>TCONS_00052317
gttttatttttttcagctttatagaAGGAACTGTCCATCTGATTTCTTTTACTACTGGTGTATGACATTGGGAGAGTGCAAGCTGGCAAGACTTAAGCTGGAAAATGCGCTTTACTTTTTGGCAGGGACCTGTAATAATCTGTCAGGACTTTCCATGCTTTGGGGGCCATGAAGCCATCTGGGGGATTTTCTCCTTCCCGGGCCAGCTTCCTCATTCGAGTTCCTGAGATGAAGTCGAACTCATTGTGCCTGTTATGGGGTAGCAGCAAAGGACTCAGCACAGTCCAGGGGCACATCATCATCCTTGGTCCAGCCACCTAGAGGGTGGAGCAGGAGAACTGGATGCTTATAGCCCCTCTCCAGGAGCCGGCGGCGAGTATCCTGCATCAACAGAGCATG…
>TCONS_00052781
GCCAGGCGTGCAGCTGTCGCGGTGCAGGAAGCTAATCGCGGCCTCTGGGCCGCTTTGACAGGCCGAGTTGGAAAAGAAAGGGGTTCACTGCGACTAGTAGCCTCACCCCTTCAGCTAAGAGACCTCGAGAGCGAAACCCCCGCCTCGGCCTCAAGGCAAGCGAGAGACCTCGgagccacagcccagcccagcaggggCCCGCCCAGGGGCCACTCCCCAAGGGAGGCAGCCAGTCACTCGCCCGCCCTTCCGGGCCCGCTCCGGAGGGGACGGTCTCCCGCCCGCCCTCAACAGCTCCTCAGGCCAGGCCCCCAGGGCTTCGTCCACCTCTCACCTTTGACGACGCGGAGAATCTGCTACAACAAACAGAAACTCCTCTCTCCCCGTCCTCCTGTGCCC…
>TCONS_00052836
CCTACCTTTACCACTACACTGCTCAGCctttcataaatgaaaaaataagtgaataaatacatgataaatgaatggatgaattctCCTCATTTCTTCTTACTAATTTCATGCTCAGTAGATGGGTTCCCTAAGTTCTGCCTTGTTCTCAAGAAGGCTGAATGCAGAGGTATCCATGCCAAGCCTGCACCGAGGGAGTTGCAGCAAGCTCTTTGCTAACTCTGCTTTCCTGCTTGGGAACAAATCAATTGTTAAAACTGCCTGTTGGGAAATGAAGTGAAGTTGGCCTGGTTCCTTTTGGCTTACCCTGGCTTCCTCTAACTGAGAAGGACAGCAGTCAGCCCCCTGTCAGAAACCCTGGCCTGAGTTGAAGGAAAAAGCCACCCACACAGTGGGGTGCAA…
>TCONS_00053091
AAATAACAGAAATAGCATCTAAGAAGGAGGGAGTATAAAACACATGGCTCTTGGCTGACACATAGTATGGATTCTTTTCACAGCCAGACTCCTACCTACATGGGACTCTCCCTGcaaaggaagattttttaaaaaactttttaatcatTGAAAAACAACATGTTTGTTGTTAAACAtatgaacaacaacaaacagtTGTATAAAAAAGAGAGGTTGCCCTAGCCCTGTTCACCAAAGTGCTCGTTGTCATTGAAGACGCACATGAGGACATTTTTACAGAAGTGTTGTCACATCTTTCATATTGGTCTGCAGTCTGCTTTTCTTACAGTGTTCACTTTTTTCCTTAATATCTATGTAGTAGCTGTGCATTAATTGTAACTTACTTTATCAGCCCAAATG…
>TCONS_00053214
TGCAGTCTATCCCCGTCTGCGCCGCGGGACAGAGCACCGGGGCCCGGGATCCAGAAGCCCCTACCAATCCGGCCAGCGTCAGTCTCACGCCTGAGGGGCCTGTTCCCGGGTTGCACGCAAAACAGCCCCAGCGACCTCCGGGACGCCACGGGGAGCTCCCAGGCCTCCACCTGGAGAGGACTTGGTAGAGGAAGACAGCCTCCGTGCCGCCTACACGGAGCCAGGCAGCCTTCAGCGCCTCCGAGCCGCCTGCCCGCACTCGCCGACTGGAGGAACCGGAGCTGGCGCCCGAGACGCTGCAGCCCTACTCCCACTCTGGTACGGCAAAGACAGGCTGGGCTGGGCCCGGCTAGGCCCGGTGGATTGAGAACCTCAAATCATGGGGCGGGTTGTCGCCCT…
>TCONS_00053216
cccagctaggggttgaattggagctatggctgcaggcctgtgctacagccacagcaatgccagatctgagccgtgtctgtgacctacaccacagccatggcaaacgccggatccttaacacactgattgaggccagggattgaacctgcatcctcactgacactatgtcaggttcttcacccactgaaccacaatggaaactccccaggaCCTATTTTCTAAGGTCGTAGTGGGAATTACCTGAGTTACATGAGAAAAATGCTTCTAGGACCAGGACATCACCAGCACTGGGTGTGTTCACTGGTAATAGTAACCTTCagtctcctccttctcctccttttcctcctcttcctcttcctcctcctcctcatcatcacTGCTTCCAGAACATAACTGCAT…
>TCONS_00053273
GCCATTTCAGAGAAGTAATCAAGGTGGCCTAGACTAGTGAGGGACAAGCTTTGAGGAGGTGGTTGGGTTGGAGCTAAAGGTGGCAGATAGGTAGGATTGGGAAAGGAGGCCGTGATCCCGGGAAAGAAGAACTACCTGAGAGAAGGCCCAAAAGTTCACGTGGACCAGAGGCTTGGGAGCTGGAAGTGACAGTAGAAGTACTGCAGGGCAAAATAGGCAAGATGTGCCAAGTAAAATGGGGAGTCAAAagccaggcaaAGAGAAATGGGAGGTAGTATATTTTCAGACTCTTCCACAGTGTATTAACGATCTGaatctaaaattgttttttaataataaagcatagggagttccattgtggtgcagcagaaatgaatccaactagtatccatgaggatt…
>TCONS_00053325
GAATTAGCAACATTCTCAGAAAATGGGACATGGGTAAACATAACCCACGATAACACTTACAACCCATATAACACACAATAATCTAAACCCGCAATAACACACATAATCTGTATAACCCGCAATAATCTACATAACCCACAaaaataatggagAAGGCTTAGAGCCAAGCCTGGCAtctagtaagcactcagtaaatattagcttttGATACTGGCGTAATTTTATACCTGGATCATCCCAACCCGTATTCCCTggaaattttatcttctttttttttaaatgatttttatttttccccttatagctggttttcagtgttctgtcaattttctactgtacagcacggtgactcAGGCACGTATACagatatacatcctttttctcacattatcctccatc…
>TCONS_00053647
GATCTCCTCATATTTTGGATTCTGGCTATGTTATAATGAATGACACTTTGACATCAGATGTCACTGGTCGGAGAGTTGAAGTTAATGGAGAACATGCAACTGTGCGTTTTTCTGGCATTGTCCCTCCTGTGGCAGCCCCTCCTCCAGGCTATGGTGCTGCTGAGACCCAGGCCTGCGTGAATCCTCTTAATGCCGAGTCCAATTAAGTGGCTCCCCTGGTATCTGTAGGCTCCAGGTAAGATATCTGGGTGGCCCTGTCCTCATCTGGCTGTCATTTGGGGAATGTTCACTGTTCACAAGAAAGAGCTTCACTCCTTTGCTTTGGTTCCTCGCCGACTAAACTCGCTGATTCTGAACATTTGATAAATGATGGCTTGTAATTTGGAGGAAGGTCCCAGG…
>TCONS_00054022
GGCGGATTGCCCTCTGCTCCGCGGGAGCCGGCTGTGGGCTCCTGCAGGAGCGGTGCCGGGGGTGCGGCTGACGCCGCTCCGCGCTCCCTCTTCTCACTCTGTCCTGGGCGAGCCACGCGGGGCAGCGCCGCGACCCCAGCCGCCGGCCCTGCCTCAGAAGCGGGTCAGGACCCGACTGAGCATGCTCGCCCTCCAGCGCAGCGTGGCTCGACCAGGTGGACGCTGCCGGGACCCGGGGTCGGACCGCGCAGGGGAGGCGCAGGTGCGTGGTCCGGCCGCAGGTGCAGGGGACCTGGCTGGAAGGCGGGGGAGGGGCATCTGGCCTGCAGAACCTCGCTCCACCTCGGATGCGCTTGAGGTGGGCATAGGAATTTGCTTCGAAGCCTGTAACGGAAAAGA…
>TCONS_00054419
gcacacgcacacatatacacaaacactggaaaaagaaacaactaaTATGGAAGGCAGGGTCATAAATTACTAATAATAGTCAAAATCTAGTTAAATTATTATATAACCTGGTATTTGCGTAATGTTCATGATTATGCTATTGCATCcatgtcttaaaaataaatgacaatgcTGTACATAGGGAGCAACATTAAATAACTCAagctgataatttaaaaatagctgtTTACGTGGAAATCACAACTGATGAGATCTGCCCTAATGGATGCCTAAGCAATTAAAACCACATAAAATAATCGTTACTAGCCAGAACAGCAGGCAATGGGTCTCAGAAGAAAGCCTCAGACACATAAGTGAGTCTGACCAAACAAATAGAGGCCAATTAAGTTAAAGCACAT
>TCONS_00054617
GGGAGGAGGGCGCGGCCGGCGGGAGGGGCCGGGGCGGCGCCGGGAGGGACGCGCACGGCGGCGCGGCCGCCTGGCCCAGCAGGTGACCGCGGGCCGGGGCTGGAGCCGGAGCGGATAGCCGGCGGCGCGGCGGGGAGACGGCGCGCGGGGCCGGGCGAAGTTTGCCGGAACATGGCGGAAGAGCCTGGGGCGCGCAGGAGCGCGGCGCGGCGGCGTCCGGAGCCCCGGGAGTTGTAGCCGCCGCAGCCGCAGCAGCCGCCGCGGGGCGAGGTCGCCGCCATGGCCCGTTGGATCCCGACCAAGAGGCAGAAGTACGGGGTTGGTGAGTGTttgccccaccctgcccccgaCCCGGCCGCCGCCAAGTTAGCGCGAGCGGCCCTGCCCGGCGAAAAGTTG…
>TCONS_00054801
ctttgattttgaattttttctttctcctttcttcatttctcttgcttcttcagtgaagaaagaaacacttcattagtgtttgtttttaaagaaatattaggaTCATGCTATGTTTCTTGAAGCCTTgaggatacaaaaatgaaaaaagtcagaaatagCAAAATACTAGATCTACGTACAACAGGCAAGTGAGCAGGCAGTTGTGATTGACTGTGGTATATTCTCTAATGAAAAATACTTGATGTGGAACCTGCATAGTAGATGTGGAAGCAGGGGAGGCTTCCTCAAGTTGATGATTTgaagtctgtattttttaatttttattttattactcaatgaattttattacatttatagttgtacaacaatcatgtGTGTTTGCTGGAGATGCTGGTGAAG…
>TCONS_00054814
GCTCCCTGGACACAGTCTGGTCCCTACTCACATGTCACTTCCTCCATGAGGCCATCCCCAAAAACCTTATCCACAATGGCACCCTTGTCACGTGCCTGCTTTTCCTTCAACAGCTCTTTCCTTCAATGGCACTGGTCTCCACCTGGCATTACCTAATGGAAGAGATACTTGACTAAAAAGGACTAGGAGTTCAGAAAGAGGACAATGGAAGAAGATCATTCCAAGAAGACAGGGTTCAAGGAGACAGATGTGACTCAAGTGTGTACCCGCAGAGAAGAGGCTGTCCCCACAAGTCATTTGTGTAGCACCTCTGCACTTACTGAGTTTACATCCACATCGGTTTTCAGAGTCATTTATAGGAGTATCAGTTCCTAATTTGACCAATTCCAATACCACAGA…
>TCONS_00054920
cacccatcTTTCCTCCTGTCCCTTACCTTACTGTGCGCTTGGAGGTGAGGCTGGTGTTTTCCTAGCAGGGGCTTTGATGCTGCTTCTAAAGGGTTAGTTAACCTTCAGCCTCTTGGGAAAGACTTTGGCACCCCATTAATCtccaccactccctcccccccatttTTAAAGGCAGCAGGCAGCTCTCCTTATCATATAATCCAAACGGGACCAACTAAGGGTCTTGGACAATGGTGGGAGGATGAGGGAAGGATGAAGTCAGTGACGACTGATGAGTGCTCTCTTTGCCTGGCTCGGGTCATGCAGCTGTTTCTCCCTCCCCAGGTAGAGCCACCAGAGCATCTGCATGCTGAGAAAACCTCAGAAAGAGATGATCTCCCAGCCAACCAATCAAAGACA…
>TCONS_00054930
CGTCCCCTCTCGCTGGCCCGAGGCAGAGTGAATGGTCAGGGGTCAAGTGCAAACCCGCATTTGTTAGCTGTCTCCTATCAAATCAAAGGATTGGGGATTGTGGTTTGGGCTGTAGGGTTTCATTCACCACTGCTTCCCCAGTGGCTGGTGCACTGCTCAACATGGACTGGGTGCTCAAGAGACACTGATCAAGTGAAAGGGATGAGTAGGCCATCCTGCCGAGATCTGGAGGTCAGATGTCTGGAATGGGTCCTGTGCAGCTAATGTCAAGGTGACAGCTGGGCTGCTTTCCTTCTGCAGGCTCTAGGGAGGAAtctcctccctgcctcttccagcttggAAAGGCGGCTGCCATTCCTGGCTTGTGGATCCTTCTAGCAATGGCCTCACTCCAGGCTC…
>TCONS_00055119
GAGGGGAGGACGTTGTGCTCCGCCAGTAGCGACTGTTTAAAAGTGCTGTTTTAGAAATTCCGTCAGTGTTGAAGCAATAGAAATGTAGTACAGAAGAGTTTGGAAATGGACGCCCACGTGAAGGTTGTTCGCCGATAATAGTTAAAGGAGAAATGGTTGGCTGTGTGGTTTCAGTGTCCTTGAAAGAAACTAACAGTAAGCCAGCTGGCAAAGGAGAGTAGGTGGAATTCCAGCTCCAGTGTCACAAAGCAAGGTATGGGAACAACAGATTTGGAGCTGAGAGACAATGGTTTAATATCCAACCCAGG
>TCONS_00055164
gaaaagaagaagctgTAGCAACAGAAACAGGCTCTATGTTATAAAGCACTTGTCTGCTGAAGAGAGGAGCTAAGAATATAAAATGCTCCAGACCCAGGATATTAAACAGTGAATTCGCCTGGTAACCAATCAGGACAAGGAAGTCAAACTAAAATATGTTTCTTCATGCTTGTATATGAATTGTTACGATGCAATGTGCTTAAATTGTGAGAGGAAGCTCCTGGTCGTCAACATCTGGACTCTGAATCTTCCTGCCacctaaaaatttttaagtaagcTGGAGATGCAACTGCTATGAATATCAGTATAAAGAATTTTTATGGACACATACTTTGAAGTATCTGGTTAAGCACTTAGTATTGAAATTGCTGGAACATgtgcacaaatCCTGCAAATCTT…
>TCONS_00055172
CATCTGTAGGAGAATAGAAGACAACACGAAGGCAATACATTTTTGGAAATTCTGAAAGAACTGAACAAGTAGTAATTGCTCATACCTACACCTGAGAAAGTCAAATCTATTAGCAGTGAGTTAAATCCAAGAAGCCACCTAGTTTAAGATGTAGAATTCCCCAAAGACTCAGAAATTAGTGACACAGGGTGCtgcagaagtgtgtgtgtgtgtgtgtgtgtgtgtgtgtgtgtgtgtgtgtgtgtggtggtgtgACCTAGAGCTAAGAATAGGAGGGTTGATGAAAAGTTAGTTTAAGAAAAAACTATACCTATGACTCTGTCTCTAGTCTTTGCAACTCTCACTCCCCAATCTAGGTAGAATATGGTAGGTTTATTctagaaagaagataaaatggag…
>TCONS_00055253
ATCCAATGAAAAATGATATTAGCTAATTTGAATCAGACTGTGTTTTGCTAGAAACATTCTCATGCGGTCAAAGAGGGTTTGATGTGATTTTTAGCTCATCCTGCTGTAAATGAGCGACACTCCAGACAGTTTATCCTTCTCAACCAATTCGCTGTGTCATAGACGGATTTTGCTACATCTTCCAGTGGACAGGCCAGTGTGGCGCTTGTTGCTGCTGAGTTGGAAATTCATTGGGAACCATCCTCTTTCTCATTCTCATGCCTGCGTCAGTAATAACATCATGTGGTAAAGAATATGAGCTTCCAGGGATTTCATCAAAGCTCTTGAAGtATGTCAGGGCCACAAATtggaatatgaagaaaaattagaaaatggacTTTCAGCATCACAAAGAATGCT…
>TCONS_00055564
CATCCCCTTCGAAGTTCCAAACCGCCATCTCCAACATCCCCTTTTGTCTTTAGCTTGAAGATGTTGTTTAAGaccagccaaaaGAACTTAGAGGGTAGAGGGAAATTTCTTCCTGCCAACAGTGGGTGACAAAAATGGGACGTAACTTTGCTGGCTGGACACTCCTTGACCCAAAGATGCTGCAGTTAAGAGATCCTGGGACACCTGATAAAAGCAGGCAGAAGGTGAGAATTCTTACTTCTTCAGTCAGTGTCCTGGATCTCTGCCTGCAGGGTCTGTTGGATACAAGTGTGATAAGgg
>TCONS_00055777
tttttgttttttttttttaatgttcttagtAATTTTTGATTGACAATTTCAAATCTacagaaaaacagcaaagaaGAGTGCAAAGAACTCCCTTATTCAGGTTCACTGAGGCTTTACGTTTTGCCCACTTGCTTTATCTGTATGTAAACACTTGGAACCATGTGAGAAGTAATTGCAGACCTTTTACTTCTTAACTGCTCAGGAGAGTTCCCATGTAGTTTTTCTAAGAACAAGTACGTCTTCTCACCTACCTCAGTCCAAATATCATACTCAGAAACCAGCACTGACACTGTACTCTTCTAGTCCAATCTAATACAGGCTATATTTAGATTTCACCAATAAGGGCCTGGACTATTTTTCCCCCAGTCCAGAAGCAGGCTCAGGATTATGCCCTGCATG…
>TCONS_00055820
GGCTAACACAACCTGGGCCAGCCTGGCTCCCTCTCCGCCCCGCCTCCCTGACCCGCGGGGCGGGCGGTGGTTACCAGACCACCTGCCTTCGGGCGGCCGGCGCTGCGTCTCTGCTGCCGCGTTTCCCGCCCTTCCGAGGGCTCGCCGGGCGCTTACGGGCCTGAAGGACCCGCGCCGAGCTCGAGTCACCGCACGCGGACCCTGACTGTGCTGTCGGCTCGGGACCGCCCTGCCGGGGCACCATTTACGTCGAGGACAACCTTCTGCGGGCCTTCGAAGGAGACGCCTGCCCGCTGAGcactgcaAAATTAAAGCCAAGACCAAGGTCTTACTTTCCCGGATCTGGCATCTGTGTGCACAGCAATCGCAGAGACTGAAAACTTCTCCGAATTGAATGAA…
>TCONS_00055954
GGGAGGTGGTCCACCTGGAAGGTGTGCCCTCAGCCCTGGCGGCAACTTCTGTGGGGAGGAGACAATGTCCCCAGCTGTGGACCCATGGTTTGTCCAGCCAAATTCAGTTGTCAtgctcaaaagaaatgaaatgcaagTAACCATTTATTAGCCAAACAAACACTTGGGCTGGGCCAGCCACCCTCAACCCCAAATCCAGTCTGCCCTGTCCTGACCAGCACAACACTTATACCACTTCAGGCAGCTCTTCAAAGCAGTGACCAGCAGAATTGCCTGGAATGTTCTACAAAATTATAGACTCTCAGCTCCACTCTGGACCAGTGAATCAGAATCTCGGAAATCAGTTAACTTCAGGAGGCCCCAAAGTGACACGGGTGTTTGGCCAGTTTCGGAAACCAC…
>TCONS_00056307
CCGGGGATTGTGAGCGAGGATGAGAAACAAAGAAGAGGCgtgaaacagattctccctcagagcctccaaAAAGGAACCAACTCCTAGTCTCCAAAAACTGAGGAGAGAATAAGTGTCTCTTGTTTTAAGCTAtccagtttgtggcaatttgtttcagcagccctgggaaaatACAGAGGGCCTTATGCAGACCTGGGATGGCCTGTACAGTGCTTCAACACACAAGGTAagcaagca
>TCONS_00056321
AGAGCCTGCTGTGCACCAGggtctgtgctaagtgctttatgtgGGTTACTGCTGATCTTCATTATAACCTTTCAAGACGATTTCCCATAGCGACAACCCATGGAACCAAACTCGAGCAGCTGCAAGCTCAGTGGGGCTCACAGCTTCCAAGGGATCAGACATTTCCAGCAAccccagcagtgccagatttGAGAGTGAGGTGAGTGCGCAGATGACTTTTCCCACCAGGATGAG
>TCONS_00056328
ATTTGTTGCTCACATAAAGgaatataattactttttaatatattgattttgtatctagCAATTTTGCTGAACAATCTTATTAGTTATAATGATTTACTTGGTTTTCTTGGATTTTTATGTGGCTATTCAGTGAGtaaatcatatttttgttttattgtttttatccttgcccttttaaattttttttactattttactctggtaaacattttttaatataatgaaaaatagagATAGTGAAAGCAGGATAGAAACCTCAGGTGCCTGTTCACAAAACAGTGTCAGCCTAGATGCTACATTTTATTTGCCTCTTGTTGCTTTGAGTGATGATTGAGGCTAACAGTCTAAGCCCTAAAAACTGTTGAGCTCTAAGCGTTTTCCCAGTGGATTATGAAGGAC…
>TCONS_00056432
TGACTaccctgcctggccctgggggAGAGAGCTGGGGATTGCCTTGGAAAGCTGATCTTGGCCTTGCTCTTCAGACTCCCACACAGGCGTTTTTAACTGGACCTGAAAGATGCTGCGTCCCTGTGCAAATTGGTTCTGTGTGCTCGGGGTGCTCCATGAGCTCGTCAACATCTGCCCAAAGCATCACAGTTAACAGAGGAGAAGCCCCAGCAAGCCAGAGGGGCTGGTACCCCCGTCCATCACTGCATCCCACACCCAGGGGAGACCTGGGAAAGAAGGCGGACCCCCAGCAACCAGGGAGGGAGAAGATTCCAGAAGAAGGGGGCAGAGGAAGTAGAAAGCTGCCCTGACTCCTGACTGCCTTTGCCCCTGTGAGGAGGACCTCAGCTGGGACTCGTG…
>TCONS_00056433
ccctgggggAGAGAGCTGGGGATTGCCTTGGAAAGCTGATCTTGGCCTTGCTCTTCAGACTCCCACACAGGCGTTTTTAACTGGACCTGAAAGATGCTGCGTCCCTGTGCAAATTGGTTCTGTGTGCTCGGGGTGCTCCATGAGCTCGTCAACATCTGCCCAAAGCATCACAGTTAACAGAGGAGAAGCCCCAGCAAGCCAGAGGGGCTGGTACCCCCGTCCATCACTGCATCCCACACCCAGGGGAGACCTGGGAAAGAAGGCGGACCCCCAGCAACCAGGGAGGGAGAAGATTCCAGAAGAAGGGGGCAGAGGAAGTAGAAAGCTGCCCTGACTCCTGTAAATATTTGCTCTCCTTGAACCACGTCGGTTCTCAAGTGTTTCCTCCAACATCTGATC…
>TCONS_00056465
TTGTGGATTCTAGAAGAACAGAGAGTGCTCTGAAAGGCAGGGATATTgctggcaggtgtggctctgaggGCCCTGGTCGGTGTGGAGGAAGGTGGGAGGTGCCCCTGGTGGAGAGCCAGACCTAGAAGAACACAGGTGAAGTGGGAGAAGACACATCTAATGAAATTGGGAGAATGATGCAGGGAGACATGCCCCGCCTTCAGAGATCTTGGACAAGCCATGGCTGGCCTGAGAAATGGCCCACTGGACACATGTAAGCCAGAGGACAGTCATTTTAGCATCATCGGTCGCTTCCTAGGTCTGCGACACCAGGGGGCTCAGGTACCTCAAAAGACTCAGCATGGAACACAGGTCCCACTCAGCCGTCTCCTTGGCCTGAGCCCTGTCCAGCTGCCTTCT…
>TCONS_00056500
TTGCTTTGCATGGTGTGAGGAATAGCTCCAATCTAATTCTTCTCCATACAAACAATCTTGTATTCCCAACACTGTTTATTGAACAGTGATTTCTAACTGTATGACTTCACTAAATGACTTAACCTCCCTGAGAATCAGCTTTCAGTGTCTGGAAAAATAGGGATGGATGATAATGATACCTACCAGACAGTCTTGCCCTAAGGCCGGAGTGAGAGAACACCTCGAATGCTTGGCAAGTATGTGTCTAATAAATGATGTCTTCTTTTTcgtctcctttccttcctttttatctgCATCCCCCTATTTTTTCCTAGAATCTTTTTAATGTACCCCCCGTTGCTGAAATCAAGCCAGGCTGGACTGACCCAAAGTTTGTCAATCCTACACTTTCTGTTGGGA…
>TCONS_00056797
aaaaaagggggggggtagaAATATTAGAAACTCCTGATGCAGAATGCTACACAGAGAAAGGCAAGCTATAAGAGGATAGGAAAGAACATCTTATCCAAATGAACATGTTGTGTACAAAACATTAAAGGAAAAGGCTCTGGTTTCTGTTAAAgtgacagaaaattaaaataaaaataattgcaggCAGAAAAGTTGTAACATAAACAGAGAAGGCAGGATGCTGGCTGGGAACTCGCAGCACCAGGAGGCGAATTTGTTGTTACAGATTCTATATCTGCAGTGTGATTGGAGAGGCATGACTTTATTCCAACTTCCAGAAGAGAACGCATTTTCTTTGTAATACTTGTGCGAATGCCCACCAAAGTTAACACAGGCCAAAACCTTGAGGAACAAAAAATG…
>TCONS_00057277
CTCGTGACTaccctgcctggccctgggggAGAGAGCTGGGGATTGCCTTGGAAAGCTGATCTTGGCCTTGCTCTTCAGACTCCCACACAGGCGTTTTTAACTGGACCTGAAAGATGCTGCGTCCCTGTGCAAATTGGTTCTGTGTGCTCGGGGAAGCGTGCCAGCCATTTGTTCCAAAGGAGGTCTTGTCTTTGTCTTGTCCACAGACCTTCACAAAGATCATCCAGAACAAAGAACAGTCAGCAACTCATTCCTGATTCGGGTGAAGTTGCCAAAGACTTGCAAGACCCATTGAGAACTGTCTCCTGAAAAACCAGAGACGAAACTCTTACCtagttaaacaaaaataaaataaaataaaaataaaaagggtttttggccacagcatgcaggggcttg…
>TCONS_00057584
CCGCAGAGTGCTCGTGCCANACGCTTCTCTCGACTAGTTACCNAATGAGAAAAGGAACAGAGACGCACAACGAGAACGGCGATTAAAATCCAGTTTTTAGGCACCCGTGGTGTCCCAGCTGGTTCAGACTCTTCTTATTCGCTGTCACCCAGCTCTTTCTCCTGGCAAAGGGTTACCCAGGAACCAGAGAGCCGCGCCAGCAGCTCCTTCTCTTCTGCTCTGCCTGATCGCTCCAATCTCCGCTGCCTCTGCCACACTGCGCGCCCGGCTATCCACTCACTGAACGCCGAGGAGGCCTGGCTGAGATAGCTCCGGGAGGGAGGAGAACGGATTAAACAGATAGATTTTTTGGGTAAGGGAGGAAAAACTTTGATGTTGGAACCCCACACACAGGActga…
>TCONS_00057759
ACATCTGTGGGGTTGATGAGTAACCAGCCCGGGAGGGAGCGGCCGCAGATGGAAGGAGAGATGGCGGCTGGACACCTGCCCCTCACCAGTAATTCAGGCGGGTCAGGACTCATCAGGATCCAGGGGACGGGGGCAACCCCGGTCTCCTTCGCTGACTAGCTggtcATACCTGGTAGCGCATGGAAGcttctgggctaggagttgaattggagctgcagctgcaagactacgtcacagccacagccacagccattccagatctgagcctcatctgtgacttacaccacagctcccacagcttcaccggatccttaacccatggagcgaggccagggatcaaacccacatcctcacggacactaggttggattcttaacctggtgagccacaacagaaact…
>TCONS_00057982
GCGGGAGCGCGGCTCGGGACAGTGGGGCCCGCGGGCTGCGGACGGCGGCCTAGGTGGCCGGCAGaaatgcgAAGAGGGGAATCAGTGGCGAAAAGGATATGAGCTCTGGAGTTGGACATGGAGATCGAATGGCCTTCAACTTGAAGGAGTCTGGGTGGAAATCCAGCCCCAGTCCTTATTGGTCTAAAGCCACATACCTGATTCATCACAGAGCCTTTTTAAGCTTTCAATTCCTC
>TCONS_00058130
GCAGGTCACTGGAAGGACTGAGCGCGTTCGGGAGCCTGGAGGAACTCATCTTGGACAACAATCTGCTGGGGAACGACCTCGTGTTGCCAGGGTTACCCAGTCTCCATACCTTAACCCTCAACAAGAACCAGATATCCTTGGCTCTGGATAAGCTCTGGTTGAAGTACACCCACTGGTCACAGACGCTGCCCCTTGACTTGGAGCTGATCTCAGAGGGCAGTACATGTGCCTTCTCTCACCTGGAAAGCAGCCTCATACCTGGGCCACTGGATGTGACACCATGgactcccctcctccctcaggctCCAAAAGTTCAAGGtaagatgtggctttgatcttgCACCCTCTGCAGAGGATCTCCCTTGGCAAGCCTCACCATGACAGCTGGGCTCCGACATG…
>TCONS_00058153
CTGATCAAGAGGCATTggcattgggggaaaaaagtcccTAAAAAGTTTCATTCCAATTTGTCACTTTTTACAAAATGTCGTCTTTTCTCTGAGGACAAGCTTCTGCAAACGCAGAAATTAAGGGTTTGTCAGAAGGCGGCCAAAGTGAGCAGGAGCGTCCTCAAAATCAAGCGTTTCTGAAGCCCGGGACAGATGCTTTCTGTGTTGTTCTAAAACACGCTTGTAAGGAGGAGAATCCTCGGTTCAGAAGAGCTGAGGAGAGGCCACAGTTGAACTCAGACACCAGGAGAGAGAGGCTTTGAATCTGCCTGAAAGCCATCCTATTTTTTGC
>TCONS_00058172
GCAAGACACAGGGGGCGCACGAGGTTGTTTGAGCCCTCAGGTTCTCCTCGGGTTTCTGTAGAGCTGGATGCTGTCCCCACCTGGAAAGAAATGTCCAGCGAGGAAACTGATGaaaagaaaataaaggaaaaagaatcaaaacGAACCGACGCGCTGAAAGTGGCCAAGGAGACCAGAGCCATCGGGGGAATCTTTCGAGGATTCGGCTGGGTCTGGGTCTGGGGCCCCCGTCGGGCCAGCCCCACAAGGCTGGGCCTTGGAGTTCAAACCTCGGCTCCCTCGCCACCCGGCTCGGGCCACGGAGCCTGCCTGGGCACCGGCGGTTCCCTTGAACTGTTCTCTTTTCTcgttttccttttcaaataaaaagGCTCGAAGGGGAGAGAGATCTGGGCGAGG…
>TCONS_00060369
TGAATAGAATTGTTGAGTGAAATTGGAAATGATTACAATGAAGAAACATTTCCATTTACATCATGCTTCTCTGCACCGAAGATTCCAGGGCTCGGTCTGCTCTGGGTCCTGTTACTGTAATAGGGAATATTCTTGTTACCATGGAAATCATGGCAAAGAGGTATAAAGTAGGGGTTGTCACAGTAGTATTTGTAGAGTGGTGTTTCTACCTATGAAAATTTTGCATAGCTGTTGTGAAGACTCTCGTCCATATTGATTAAATGGAAATGAGCTCATATCATTCAATGGTTGATTTGTAAGTACACTCTATCTCCCTCCAAACTATGTGAATCTTATACTTCTTATTTATGTCCTTGGTCTAGGAATATAGTTGATATCTAATAAGTATGTGCCGGTTGC…
>TCONS_00060390
gttgcttaacctctctaggcctcaggttttcatctgtaaaatggggacagtctCCATCTCAGGGTTGTGAGGATGAAAAGGCTTCGTACGCAGGCTGTGCTTGATGGACGCACAGCCCTGAGGGCTGGCCAGCTTTGTGAGGATGCTCCAGCGTCCACGTTGATcatctttcttcatttctctatGGTTGCTCCAGCACTATCCCCACTTGCCCTTTGTTACCTGTTTTGGGTTTAAAAGGTTGCAGAATAACCAAACAGTGGCAGAAAGAGAGGCCACAGGGAAAGAAGCAGTCTGGTTGCAAAGCAGCCTCATTTCTGGAGACTGAGTGAGGGAGCATTGGCTGCGTGTCTCTGCAGGGCCCTGGTCTCTCGGTGCATTGACATGTGTACTGAGATG…
>TCONS_00060413
TTGGAGAAAAGACTAACAGCCAAGACCAACTCCACAGTGACCAAGATGTGGGAATTAACCAGGGACCTTAAAGCACCTGCTATAATAATGCTCACTGAGGTAAATGCTAAATGGAGAGGATGCCAAATGGAAATCCAGATCTTCAGGAGGCAATACAGAAACTCTGAAATGaaatttgctTACACATGTACAGGCCGAAGCTAATCAGATCAAAGGGTATGCATTcattggaaaggaaagaagacattaaaaataaggCTGCCTTAGTGCTACACCATATTCAtaacataaagatgaaaaaaaatGGCAAGGGCTAGGAAAAGCGCTAATAAAAATGTGGgccagcaacatcagcatcaccttgGAGCATGGTAAACATTCCAGGATTGAGGCCCAGGA…
>TCONS_00060414
TTGGAGAAAAGACTAACAGCCAAGACCAACTCCACAGTGACCAAGATGTGGGAATTAACCAGGGACCTTAAAGCACCTGCTATAATAATGCTCACTGAGGTAAATGCTAAATGGAGAGGATGCCAAATGGAAATCCAGATCTTCAGGAGGCAATACAGAAACTCTGAAATGaaatttgctTACACATGTACAGGCCGAAGCTAATCAGATCAAAGGGTATGCATTcattggaaaggaaagaagacattaaaaataaggCTGCCTTAGTGCTACACCATATTCAtaacataaagatgaaaaaaaatGGCAAGGGCTAGGAAAAGCGCTAATAAAAATGTGGgccagcaacatcagcatcaccttgGAGCATGGTAAACATTCCAGGATTGAGGCCCAGGA…
>TCONS_00060507
CCGTGTTTGCTTTCTGAGGGTGACGAGCGGCGCCACGCAGTGTGCTGAATTGTGCCTGTAGTTGCTTGTTTTGTGCGCGCCAGGCAGCTGGCCCCCCGACTCTTCTAGCTCCCGCCACATGTCCTTCTTCACCTTTGGGGTCTGGACCAGACCGGGGTGTGGCTTCATATTGCTGCAGAAGCCGGCTTCTCCGGCAGGCCACCCACCCTCTGGATCTTCTCTTCTGGCTTCTCTGACTCCTGGGCCAGGCGAAGTTGGACATTCCAGAGATGGCGTAGATGAACATGACCAGGAAGAGCAGGAGGCCGATGTTGAACAGCGCAGGCAGGGAC
>TCONS_00060560
ACTGAAAGCAAGAAAAACATAACTTTGGGAAAAACCAAGACaagaggaaataaagatataCTCTGGGGTGATGATAATGGAAAGAATGGAAGAGGCCTGAGAGGTATTGCAAAAGGAGAACTGAGGGGCCCGGAATACTGATAGGGCtaagaaggggaaggaaataaTGAACCTGTGTATTTGCTCATCCATTACAGTAAAGAAAAGGAATTGAGCTAGCGAGATTCTTAACATCCTTACTAGTTCTAAAGTTCTactctttcctttcattctattatttgaagatgaaaggaagaaacgTTTTAAGTGGGGAAGATTGTCATTGGTCTAAGAACAGCCAGCAAGAGAATGTGAGTCTAAGTCTTCGCTGTCCTGTGAACTAACTGCTCATGAAGGTAT…
>TCONS_00060576
gaaagtgaGTTCAAAGGATCAACATTACTGATAAATTCTTTTAATCTTCAAATCCTATCTAAgaatatttgtttcattatttatacTTTCCACCTTGTGAAAAGGATGATGATGAGGAGATGATGCATACGAAGGTAAAAGTCAGTCAGACCCTGAAAACATAGTCACAAACTAGCAGAATAGCATATATTTATCTGTAAATTTCCAAGCGTTTGATTTTAGTTTTCTAATGAAATCATGTCTCACCAAATGCATTCTTTGCAACCACGGGGTGAGATTCCAGTGCATCACCAATTCCATATTTGTTCACGGCGCGAACCCGGAAGATGTATTCATTTCCTTTGATAATTTTGGTAGTTGTAATGATGCACTCTTCCAGATTTTCAGACACCATGGACC…
>TCONS_00060834
CTCATCTCTAGGGTGTGAATGACCTCATCAACATCCTTCCGCCTCTGAGAGAAGAGCTGCTGGAGACTCCTGGATGTCTGGCCCAAAGCTGGAGGCTCTGAAAGGGCTGAGAGATGATTTGGAAGATACCATTTGACTGCTTTTTACTGACGTGACCATATGTCTACCCGGAGATTGGAGACCTTGGACAGCTGGAGGATCCAAGATAACCTCCCTCCTCCTGTCTGGATTCGCAGAATAAAACCTTGTcaaaacaacaaaggaaaagTGGCCGGACTTCAGTTTAAGGTATATTCTTGGAGACCTCAGTTCAATGTGGCACCCTCAACCAGATCTTGGTGGTGGGGAATGGGAATAGGATCAGGCAAAGATGGGCCAAAGGTGCCTTTAGGGACATGC…
>TCONS_00060954
aaaaaaaaaaaaaaaacccaaaggattCAAGATGGTGCCAGCAGAGCAGGAAACCAGGCACAGAACTTTCTAAGTATGGGCTGTTGCGCATTCAACCCAGTTCTCAGATATAAAGGGAGGTGCCCCTCACCTGAAAGTCCTTTGCCATTCACCTTCACCAGGTGTCCATGAGGAGAGAGGGAGTGCTGACCTCCATGCAAATGAGGAGGTGATCGGTGCTTGTGGAGGAACAAGCTCAAAACCTCACTAGCTTCACAGCTCCTTCTCTGCAGAGCTGAAGTCTTAGCCCACTGTGGGCAGCACAGCAGCTACTATGGCCACAGGACACTGGCAAAGATTGACTGTTTCTGGAGAAGCAGTGGAAGACAAATCTATCTGCTTCTCTCAGGACTCAGGTAG…
>TCONS_00061007
GAACTTTTAACAGCAGTAAATTTCCTACTGGTCTGTGTTTGGGGCAGAATGGATGGTATGATGAATGGATGGTATGATGATGATTGGTTTAAATCAGGAAGAGCTCGCACTTGAAGttttcttccaGCTTGAAACTATGAagaataaagttgctatgaacattcaagTGGAAATATATTACAGATAAGTAATTTCGTTTTTCTACTTATACAACTAGCTAGTTGTATAATTTGTATGGTAAGTTTATATTTAACTTCAGAGGAAATAGCTGTTTGCCATGTAGCTGCACCACCTTGTATTCTGTTGGAAGTGGTCACTGAGAGGATTTGACAGCCCTTTGACCTGCAAGCTGGCCTCTTGGACAATCCGAGGCATTTCACACCCTCCTAGGTCCTTGGA…
>TCONS_00061124
cactgagtgaggccagggatcgaacctgtttcctcatggatgctagtcagatttgtttctgctgagccacgacgggaactccttcttggtTAAAATTTGATCCAAAAAATAGAAGtttccttcatttcctttggctTTCTCGAGATGAAATGTCCATTAGGTCAACTGGTATCTGAGATTTGCCTTCACTTCCACATGAATAAGACTTCTAGCAAATGCCCAAAGCGCTCAAATGTCTCCTCACGCCTACTACCTACGTTTGTGCCATCGTCGAATGCTACATCAGAAGAAAATTACACCAACGCTTCATACGCTGGAACAAATGAGCACCAACGCGGCAGCttcaaacaacacacatttatcatCTTATGGGTCTGCGGCTCCACAGGAGGatctatt…
>TCONS_00061139
tttcatttaaaaaagattttagctttatttctaaatgtttgtCTATGAAATAATGATTAAAGTTATTTACAAAAGACATGATTTCTTTTACAGTTTCTGAATATTTCTCCAGAAATACATTTTGCCCCTTTGGTTCTGCTTTCTCATTCATCAAACATAGATTTTGATAGATTGTTGAAACAAGTTCCTCTTTCACCTCTGGAGAATTTCCTGTTCCACCTTCTGAAAGTGAATCTACGAAAAGGATCAAAACCGTTCTTGATGTTGAATTTCTGGaactgtaatattaaaaaaaagggAGTAACtctggaggagaagagagaggacacTACTAACTTTAATTCTGCATTATGATTAGccatcctgactggtgtgcagtggtatctcatgctgattttg…
>TCONS_00061169
TAATATTTGTGGAGAAGACACTTAAGATTTTCCACTTGTCGAAGCTTCAAGTAATTCCTtcccccccttctttttctttccagtagAATTACCTCTCTGGAGTctgcatttcaaagagatggcCTAGATAAGATTTCCCAGAGAAGACCAGGTAGAACATTTACATCTCAAAGGCACAGGGAAAGAATGCAAGTTCCTCCTAGAAGGATTCTTGTTTCCTAAGGCCAGAATTTTTACAATACCTACAAGCCTTTTGAGATGCATAGGGGAGATTTGGGGATTGGACTTTGAATTGTTTCACAAGCTGTATTTCTGGTTTTGCAAAAATTTGTAAGATAAGGAcagttgcttttaatttttcaaagaagaggATTGTAACCTAAACGTATCAAAGAGTTG…
>TCONS_00061204
GAAAGGGTTGTTTTCACTTGAACTATGCTCTTCCTTAAGCGGGCATTTCCTGGTCACTGCTTGCCCCTCTCCAGCCTTAAAATCCTTTTACCTCTGTTATCAGCAGGGGCGAGCAAGAAGCCAACTggcctctttcttcttttgtctttttgccttttctagggccgcacccatggcatatggaggttcccaggctaggggtcgaatcggagctgtagccaccagcctatgccagggccacagcaacgccagatccgagctgcgtctgggacccacaccacagctcacagcaacgccagatccttaaccccttgagcgaggccagggatagaaccctaaacctcatggttcctagtcagattcattaaccactgagccacaacgggaactccccaactg…
>TCONS_00061255
AATTAAGAGTCTTCTGTGAAAATTATAGAAGTTGCCATTGCCAACAATTCTTTGATCCTAAAGGCCAAAGAACTATTTTGGTGGTTCTAACGTTATTAGCTACCGTGTGGCTTATAAATATAAACAGATGAGAACCTACAcaaggataaattcctaaaaagacaagaaaacaatcTCAGGCAATATTCATGGGAAATAGTGAGCTGGCTTTTGGTAATTACTCAGGAGGGTGGGAACACAGAGTGCCAGTGTATTTGttggttcccccccccccttttgtagTTGTAGACAGTGGAAGACAATTAGAATTAGGAGCTTAGTGTAATTTTGAAAACTATGGTCAATTTCCTATGAATTGAGGAGTTCacgtgatggctcagtggaaacgaatctgactag…
>TCONS_00061256
AAACAGAACAGCGAGGAGCCCATTCTGTGCAGCTTTCAGTGGCCtggatgtgtatgtatttatgaaTAAGCCAAGCAAAGGGCTTTGTTTTTAGAAAGAGTGACTCTTGGTGCCGGTTTAATGGAACTTCAGTTACCTGCGTAATTGATGCAGAGGCATTAGACCTAAGTTCACCTATTCCCCTCATCCTGCATGGAAATATCCAAGTGTCTTTCCTGTTACTCTCTTTATTTCTGCCTTTCAGCACCTGGAGATTGATTTACTTTACAGTGTATTGAGTTCAAGGCTTTGTTCATTTCTCTGCCTTCACTCAGGAAATATTATATTTAAGCTGTTAACATCTAATTGCAAACATCAGGCTGAATTTAGTGTCCTTGATTTGAAAATCAGTTCTCTAGT…
>TCONS_00061437
aaaaaggaaagtaaggaaTGTAATTTTTACTTCTTATAACCTTCATTATTCatcaaatacacttttttttaataaccacCTTTGTAGCACTTCAAGACATGCCTAACCACCAGTGTTCACTTTTACAGGCCCAGTGAATAATGGAACTCCTGGAGAGTCCTGGCTTGGAAGGGCAATCAATAAGAAGGGGACTAAGAGCTTTCAGAAGGCAACTCAAATCCAGGGGCACAGAAATTGCACCAGAAGCAAATCAGCCTGGATGCCCGTTATGGAGGATGATTCAGCAGGGGGTGGTCGAGCGAAGCACGGTGGCTGCCAGTTGCACATGGCTTGATGAAGATAGGAGAGGACATAAAGGcagcccccctcctccctgtgcTCCCGGATGAGGATCAAGCA…
>TCONS_00061913
GGTGAGTGTCCTACAAAGCATAGtggatacagaaataaaattcattcattacGTCTAATTAggatcaaatatttattatgcacCAGTGGATCCACTAAGTGTACTTCCTAGGATGGAAATTGTTTGTGGCTAATGTGCTGTAGCAACTCATAAAGTACTCATGGTTGTGTTAACTGGCTCTGAGACTGGGTCCCCCTTTGTGGAATGTCTTTCATCGCAGTAGCTGTTTTATATAATTTGGCTGGGGTTTCCCCCACTCATCTAAATGTAGCATATTAATGCCAATTTAAAGATCAAATATTATGAATAATAGACATGCAATTTTTTGtctaataaatatctattaatcaTCTCAAAGGGGTACAGATTCTTTAGGATATACATTTTGTCATGACTAAA…
>TCONS_00061914
AAATTAACAAACGCCGGCCTATTAGATCAACATTAGTTATTTTACGTAGTTTGGTATCCATCAAAAGTTATTTTTCCCATTGAACTTATGAGCACTTATTAAATTATGGATTTAATTTtcctgggaaaaataaataaggattaaaaagacaaattatctCAAAGagtttttgaggattaaatggatTATGCATGCTAAGTGTGTAGAATGGGGCCTGGCATGTAGAAGATGCTCAAGAAGTATTAGCAAATATTATTAGCAATCATTTTTACATAAGTGAGCTAAATAGGCATGTGCTGTGATTCTCCAGGCTGTGCAAGTTCAATGGTGACAAGTCATTCTCAGTGCTTGAGAACTGTTCACAGTCTTCAGGGATGAGGGAGGGGAAGCTAATGATCA…
>TCONS_00062246
GTCATTTCTGATCTGTTGCAGTTCAATGGTTCGGGATTTCTAAAGGCTTCCCTCGAGTCTTGTGATTTGCAAATGTAAGAACCTGTCGGTCTCATGTGGAGAAGTTGCTAGAAGACAAATTACCCAGCGCCATCCGCAGAGCTGGAGCCTGAGATCCTGCAATTCCAATGAGTTGCAAGTGAAACCCATGCTGTGAGTCTGAATCTAC
>TCONS_00062306
GGCCTGGAGACACGCTGGAGGTCCAGCTGAATGTTCAGTCTGCACAACCTCTGCTGGCAGGTCAGCATCTCCTGCAAAGTGCACCTCGTCGACGAGCTCCCACAGCCTGCCATCAACAGCTGCCGCAAGTTCTCCACCGATAGCTGTGTTCAGGATGCACGGGCGCTCTTACTGACCAGCGGGGCCAGGCACTGCCGCAGCAAGGTCAACGGCTTCCAAAGGTTTACCAGACTGAAGCTGGGGGAAAGATTTAGGAGTCATCACTTTAGAGATGTTATGTATCTCTGATCTCCGAGAAATCACCATGAGACCTTCCAAGATGTGAGTTTTCTAGAGAAAATAAGAAGTCAAAGGGCTGAAGCCTTGAGTAATGTGAGTAAAACGTATGTTCTATTATCT…
>TCONS_00062307
CGGCCTGGAGACACGCTGGAGGTCCAGCTGAATGTTCAGTCTGCACAACCTCTGCTGGCAGGTCAGCATCTCCTGCAAAGTGCACCTCGTCGACGAGCTCCCACAGCCTGCCATCAACAGCTGCCGCAAGTTCTCCACCGATAGCTGTGTTCAGGATGCACGGGCGCTCTTACTGACCAGCGGGGCCAGGCACTGCCGCAGCAAGGTCAACGGCTTCCAAAGGTTTACCAGACTGAAGCTGGGGGAAAGATTTAGGAGTCATCACTTTAGAGATGTTATGTATCTCTGATCTCCGAGAAATCACCATGAGACCTTCCAAGATGTGAGTTTTCTAGAGAAAATAAGAAGTCAAAGGGCTGAAGCCTTGAGTAATTGTGAAGATGATCAGCTTGTCTGTTG…
>TCONS_00062317
ttttaaaatagaatgaatttttgagaaattaatgGCGATGACACATTCATAccatgggatactactcagcaagagaaaaaaacgGAAGTATTGATACACAAGTTGGATGAATCATTAAGACATTGTGCTAATTGAAAAAAGCTGATGTCAAGAGGTTACATGCTGCTTCACCCCAgatagccctagaaaaagccacaGGTTCTACAGCAAAATAAACTGATGGTTCCAATTATCCTTCCACTGAGGAAGAAACAACCCTGAGGAGAAGGCTATATAAAGCACTTCCTGGTTTAAAGGGGTCAACGTCTTGGACTTGAATCCCAACTCTGAAATGTATCAGCTG
>TCONS_00062321
GGCCCTGGAGCCTTATTCCACTGTGAACCCTGGACACAGACTTTGAAGCCAGAGGCTGGGCACTCACATTTGGGCTCAATCAGAGAAAGCTGAAGAGGAGGAAGATGTAGATACACCGAGAGAGGTTGAGACCTCAGGGACCTGGGGAGCCTGAGAGAGTTGGGGTGGGTACAGACTGACTTTGGGTTTATGggggtccctgccctcctgggaaACCCCCTCTTTCCTTAAGTTTCCTTTAGCTGGCTGGAGCAACTGGTGTTCCTTGCAAACAGATGCCTCCTACGGGGTACAGGACCATGTTCAGCTGTGCTGCCCACAAGGCCCACCGGGTAGAGGCCAGGTGGTGGGGACAGATGGCAATGCTTACTGAATTCCGAGAACAGGGAAATCAGCACA…
>TCONS_00062328
AAGAGGGGCCGCTGGGAGCACTCCGGCCTGCCTACTGCTCGACTCTGCCCTCCAGCACATCTGACCGGTAGTTCGCTGTCAGGGGTGAGGCACTGAGATGAGGAGACACAGCTCTCACCACCCGGAACTCACAGCCACGCAGGAACTGTAACGTGACCTGGTGGTGGATGGCACACTGGAACAGGTGATCCCTGAGCTGAGTCTGAAAGAGTGAAAAGCGAACAGGGGCAGTGTTCCAGCCAAGGAGATCAGTGAGTACGGAGGCTCAGAAGTGAGGGGGAATGGGGATGGCAGACAAAGGCCTATTTAagaaatgacaggagttcccatggtggctccatggttacaaacctgactagtatccatgaggatgcaggttcgatcccaggcctcgctcag…
>TCONS_00062335
TTGGAGAAAAGACTAACAGCCAAGACCAACTCCACAGTGACCAAGATGTGGGAATTAACCAGGGACCTTAAAGCACCTGCTATAATAATGCTCACTGAGGTAAATGCTAAATGGAGAGGATGCCAAATGGAAATCCAGATCTTCAGGAGGCAATACAGAAACTCTGAAATGaaatttgctTACACATGTACAGGCCGAAGCTAATCAGATCAAAGGGTATGCATTcattggaaaggaaagaagacattaaaaataaggCTGCCTTAGTGCTACACCATATTCAtaacataaagatgaaaaaaaatGGCAAGGGCTAGGAAAAGCGCTAATAAAAATGTGGgccagcaacatcagcatcaccttgGAGCATGGTAAACATTCCAGGATTGAGGCCCAGGA…
>TCONS_00062367
ccccagccaGTCTATCTTgagagggctggggaggagcTGCCAGAGGAGGGGGTTGGCTCAGCCTTGCCCAAGTGGCAGGTAGAACAAAGGCCCTAGTGTcacctggggctgggggcggggaggaggcagGACTGCCTGCCCCTAAGAGGTGGGCCAAAACGAGGGCAAAGAGGAGCAGAAGCAGGCCAGCAGCAGGCTGTGGGGAGCTGAGCTGGCCAGGGGCACCTGTGCAGCCAGACGCCTTCGCTGGGGGCCCCCACTGCTGTGAAGATTGATCTGGGGGGCGGGGAGCTCTTTTGGGAAGCACTTTGTATGCAGAAAgaccctcctctctccccaggatACTGGATTTCCAAGGGTTAAAGTTGgggttctttttcttctgtttgtgaTGGTGCC…
>TCONS_00062435
CAGACCCTTAGGTGCTGGAAGAAGCGGTTGCAGTCACCTTCCCTTCTAATGCTTGCCAAAGCTATGTTCTTCTGGATGAGACGGGACAAGGAACATTCCACTGAACGAATACCAAGAAAGGGACGAACTGCTCCCATTCCAGAAGGGTTGAGTGGGACTTTGGTCCACCCAAGATTCCCAGGGAAAGCAGCTGAAGAAGACCACTGTAATCCACCTCGCGCCTTCTTCCAACCCAGTATCTGGCTGCAGCCCTCTCTGGTCTTCAACCCAAGTAGGTACACAGTTTGAGGGATTCTGCCTAGTGTGCTGCTCAGCAATCAGGGAATATGGGTTTTTCTCCTTTATGCCTACCTGattgacactttgattttaggaAAAAAGTTATCCAAAAAGatcaat…
>TCONS_00062500
cagACAAAGAATACCACGCCAAGGAGAGGCAATACAGGTAACTCCTGTGGGGATCCAGCCCTCTGTTTTCAGTCTCTGTTCTCACCCCTGCTCTCCTTTCTTCCCGCAAAGCTGAAGCCCACCTGCTTCCCTGAAATCTGACTAAAATCAAGCACCACTCCCTACCCAGGGCAGAGAAACCCATCCGTTTATGGTCACCTCTTATTTCCATCCCATAGGCTATTTTGTCCTGAATTGCGTTTTTATTAGGCAAACAATCCATACTTATGAAATACTTAcgaaaataattataaagtgaAAAGTTGTGGGGGTGGTTTCTTCACAGCCAACTATGTGATTTTTGGAGAAGATTTAGGGCCCAGTTTTGGCTCACATGTACAGCCTCCAGGCTGCCCCTTT…
>TCONS_00062583
ggtAATTGCAAAAGGGAAGGTTTGAGGAATGAGAGAAATGggtgaaatttaaacaaaacaaaagtagtaTTAGAGAACTGACATGTGCCTAAACTTCCCAACAATAAGGACAAGCAAAAcagataaaagaggaaaaaagtatatataaaacaatattaagCCTCTATATCCATAAAAACGAGGCTTTAAAAAACAaggcgaAAGATTTATGCGAACTGAAGAGAAACCAAGTAAACaaggctttaaaatatataaaatgctaaaattcaataaaattaaaggaataaatCGATCAATAtcataataaattttaacataCATTTGA
>TCONS_00062673
ggggatccggcattgccgtgaactgtggtgtaggtcacagacgcggcttggctactgtgttgctgtggctgaggtgtaggctgccagctgtagctctgattagacccctagcctgggaacctccataggccttaggtgcagccctaaaaagacaaaataaaacagtcaGAAATAGTTAGACTCAGaagcagagtagaatggtggttgccaggggctggggggaaggggaaatAGGGAGATGTTGGCCAAGGGGTTCAAAGTTTTGGTTATGCAAGACAAACAAGTTCTGGAGAGCTAACGAAAGCAAGGTGACTAAGGTTAACAATAGCGTATTGTATActggaaatttgctaagagggtaAATCTTGTGTTGtcaccagaaagaaagaaagagaggga…
>TCONS_00062740
GGTAACTCTTTATGGTAAGACCCTGCGCCTGCAGGGCCATCTTTCGTTTGGGCAACCGCTCATTAGGACGCCTGTGAAGAAAGgaaTTGGTGCACTcaattatggaggctgaaaaGTCTTACAATATGCAGTCTGCAAGTTGGACACCCTGGAAAGCTGGTGGCGTAATTCACcctgagtctgaaggcctgagaacctgGGGAGAAGATGGTATATATCCAGTGTAACTACAGGAGGAGAACACTGCTCCAGCCCAGCAGTCAGGTAGAGAAGGAATGAATTTTCCatcccttttccttttgttctattctAATCCTAATGGGCCCTGTATGCTGCCCAGCCACGTTGGGGAGAGCAGTTTGCTTTGAGTCCACAGATTTCAGTGCCAATCAGGTAAGA…
>TCONS_00062805
CTGAAGGTCACAGTGGGCTGGCCTCTCCTTACTGCAGCAGCCAGGCACATGACTCAGAGTATCCCTTGGCATGGCTACAAGGATTGGTTCAGAAACGGGCACATGGACCAGTTTCAGCCAAACCCTGACGGCCTCCTCTGAAATGTTTCGGTTGGAGTTTGCCATTTTCTTCTGGAGTTGCTACACAGAGAGGCTGGGGCTGGCAGCCATGGAAGTCACCTTGGAGGGACACAGGTTGAAGAAGGAAGCCAAGCTAGATCAGAAGAGGTGAGATTTCACTGGGCTTCCTGTTGGTCTTGAGTTATGAACACCCTGGGTTGACAACGGGAGTCAATTTCTGCCTTTGATTTTAAGGAGAATCCATGGAATGAATTCTACGAAATGGTAAATTGACTGGAT…
>TCONS_00062867
CGGCCTGGAGACACGCTGGAGGTCCAGCTGAATGTTCAGTCTGCACAACCTCTGCTGGCAGGTCAGCATCTCCTGCAAAGTGCACCTCGTCGACGAGCTCCCACAGCCTGCCATCAACAGCTGCCGCAAGTTCTCCACCGATAGCTGTGTTCAGGATGCACGGGCGCTCTTACTGACCAGCGGGGCCAGGCACTGCCGCAGCAAGGTCAACGGCTTCCAAAGGTTTACCAGACTGAAGCTGGGGGAAAGATTTAGGAGTCATCACTTTAGAGATGTTATGTATCTCTGATCTCCGAGAAATCACCATGAGACCTTCCAAGATGTGAGTTTTCTAGAGAAAATAAGAAGTCAAAGGGCTGAAGCCTTGAGTAATGTAACTTTGGATATATTTTGGGGAAG…
>TCONS_00063525
TTGGTAAGGTGTCCTGGTGTTGCAACTCAGGGTTTGCAGCGCTCCGACTGCCTTTCTCAATAGGCAGATAGGCCCTGTCCCCACGGTGGCCACCTTTATCAACTTGCTTTTACGGCATCCAATTAAGGCCACTCAGCAGTGACGCAGGTGGAGCCAGAAACCCAGgtgagaaaCTAAGCCTTCAGAGGTTATGGTCATGCATCTAGCCAGAGATGGAGCTGACCCTTGAACCACAACCTTCTGACCAGAAATTGCCCTCATCTGGATACACCCTTCCCTCTGCATGGACACTGCCACCTATGGGAGGCCTTGGCCAATTTCAGGGAGGTGTGGGTGGCAGCCTAAGGCCAAGGTCTGCCTGCAGCATTGCTGAGATGGATGCAGATTCCTCGGTTCTGT…
>TCONS_00063623
GTGCAGGGCAGGGAGCCTGAGACAGGCCACCTTTGAGCCCTGGAAGCGAGGGCTGGCTCTCGGCTCTCTGCCAGCGTCGCTGTCTCACCGAGCACTCGGGCGGATTGCCTGGAGGAAATGGGTTAAAGGTCTGGGAACGTCTTCCTGGGGCTCTCGGATCGCTTCCAGCGAAGGGTTTGGAAGAATTTCCACCACGAAGAAATAGCTGGAATTCCAGAAAGTATCATAGCCAGATGTTTGTCACTGCTTCCACACGAACCTCCTAAATACGGCACATAAACGGCTGAGAACTTCAGCCTCATCTCAGAAGAATTAGAACGGAGCATCAGAAGTGTGGATAACACAGGCTGTATCAAGAGCTCTTATTTGGTTCTGGGATGCACAGCTATGAGGCGATTC…
>TCONS_00063686
ACCGGAGCAGCATGTCCCAGATAGAAGCTGTTCCATCAGCCTCATTTCCAGAATGAAGAGGAATGAATGGAAAGCAGAGATGCAGTTAAAGCATACTGGTTTTACCACACTTGGAAGTAATCTCTCACCTTCTGAACAACCATGACATCCCTCCAAAATGTCCATCCCCCACTGGTGgttactctgaaatattactcagtctaCTGAGCAGTGAA
>TCONS_00063855
CCCAAATACCACAGgaatacacgcacacacacacacacacacacacacacacacggctgtgctttctgtcttcctttgacCCAAGGGACCACTGATTCCATAGCATCACACCAGTAAAGAACTATTCCTTCAGGAAGCCTCCTGGGGATTTTATTTAGGATGTCTCAGATGTCTCAAGAATGCGGACACTCACTGATTTTCCAAGCATGTGATCGGTTCTCACGgattCTGCAAACTGGGACCAGTGAATATTTTCAGTATGAAATGGCGATTCAAACATGAGAAAGGCTTTATAAGGAATTCCCTGGTACATGGCTGACCTACATACTTGTACTCAATTGTGGATAAAGAAGCG
>TCONS_00063861
ATATTTTGGGGAAGAAGAACACTCTGCCTCCCTCTGTAGGAGCAGCCCTCACCCTTCTCTTCATGACCCATATGACAGatcAATGGACCTAATAAATGCAGAATagactttattttcaaatacatgtgGAAGAATCAGCAAGAGATATAATATGCTGGGCCATAAACAAAGTCTCAATGCCttctaaaaaatggaaattatagagaGGATATTCTCTGAACACAACTGAATtgttagaaataaataacaaaaatatatatgaaaaatcctcaaatatttgaaattgaaCAACATTCTTCTGTATAAaccatggatcaaagaagaatCATAGGTAAGTAAAGAATTTCAAACTGAATGTTAGGGAAAATTAAATATGTCTATATCAGTTGAATGCTGTTA…
>TCONS_00063994
ATTCTCTACAGTTGTTTGTTTCTCTCATTAGCAGTCTCTTTGCCCTATTCCTCTAAGCGTAGCTCACGTTCCTACAGAATCTTCGCAGCTGCAGAGCCTTGCCTTTTCCTTTGGACATCTAGCTCCTCCGGGATTCTGGTTCTTATTTTTCTCCCCGGTCGGCCGATCTGACATTCCACTCTATCCTGGCCAAATTCCGTGGTTTTAGCTTCCGAAGCCCTGAATGCTGAGAAAGTTAATGTCTCCACATCCGTTTCTTTTTTATAAACgaaTTGGTGCACTcaattatggaggctgaaaaGTCTTACAATATGCAGTCTGCAAGTTGGACACCCTGGAAAGCTGGTGGCGTAATTCACcctgagtctgaaggcctgagaacctgGGGAGAAGATGGTA…
>TCONS_00064035
AACATTTTTGCCAATGTTACTCGTTGAGCTTTCATAGAATGctcaaaattaaacattaattttaataatgttaaggAAATTTAGGGAACCGGGAATCTCTTTGGATGTTCTTAAAGAATAATTGGTTTTTATTGTACTTTGTCTTCCTAATATCGCTTTGATAGTGAATTAGCGTCACAGAGTTCAAAGAAACCTTGTCTTTGTCCTGGGTTCATAGAAAGTGTAACTGTTTCTGGATCATGCTAGATACTGAAAAGGAAacagtgttttttttctcttagccTAGTAGGGCAAGCCCTGATAATATGGTGAATGCACAAAAGTAAATAGTTAATCCATTTCATGTAAGAGCAGATAATAGACTAGATTGAggca
>TCONS_00064365
CCTGGATGTCTGGCCCAAAGCTGGAGGCTCTGAAAGGGCTGAGAGATGATTTGGAAGATACCATTTGACTGCTTTTTACTGACGTGACCATATGTCTACCCGGAGATTGGAGACCTTGGACAGCTGGAGAACCCAGACCAATGAAGACAAGAGAGCTGCTCTTTGTGTGACGCATTTCCTCACCCAGCCGCAGATTGCAACAGAGGAGATGAGATAAAGATGAGGAACCTCAACAGAAAGGATGGATGTAAACAGTGGGTTTGCTGTGCAGTGACAAGAGCCCAGCTTGGGAAGGGTGTTGAGTGGGGTGAAGATGTCACAGGAACTCACGAAAGCCAGAGGAGTTCACAGTTCAGAGAAGGTGGGTCTTCTAGCTGCTGAAGGCCACACAGCAACCCT…
>TCONS_00064696
ATTTGATCTGTCGCCCAAGAGAATATGCAGTTTGAAACCAACCAGATCTATTGATTTGCTGAGACAAAGGGACCAATATTCTCTAGAGGAACATTCCAGATCCAGAGGTGCTACCACATCATACTAATATATGCAAGATCCAGTTGGAATTGTGCAACATAGGAAGGGCCAGAGTAATCTGACCCAGATTTGGAGAAAAGACTAACAGCCAAGACCAACTCCACAGTGACCAAGATGTGGGAATTAACCAGGGACCTTAAAGCACCTGCTATAATAATGCTCACTGAGGTAAATGCTAAATGGAGAGGATGCCAAATGGAAATCCAGATCTTCAGGAGGCAATACAGAAACTCTGAAATGaaatttgctTACACATGTACAGGCCGAAGCTAATCAGAT…
>TCONS_00064697
CCTTGGGTTCCTCTTTAATTCCGTTTTATGTCTACGCagatgatttgatttgattttttaatgctCAAGCGAAAGTTAGCATGAAATTACACAGCCTTGGCTTACACGACCCTTGGAACTTTTGAGTTTGCTTTTAACTTGTTAGCCTCTTATTAAAAATTGGAGTTGGTAAATTTATGACACTCGCAGTGTGCTGGGTGGGGTTCCTGGCCGCAGAGAGCTGGGTGGTTAAGTATAGGTGAAACGTGAGTGCTTAGAGCCaggtttattttagttttctcccGCCCATGCCTTCAGTCTTCTTTCCACCGCTTCTTTTTGTAGGACGTACTCTCGTTGTTAATCTGTGAGtcggaagaaaaagaaactgcctGAAGAAGCAGAAATTAACTGCACAGT…
>TCONS_00064903
ccaggatgcaggttctatccctggcctggcacagtgggttaaaggatccagcattgctgcgttGTGCTGTATGTTGCAACTTCCGCTTGGATCTGATCCGTGaaccaggaactccacatgctacagggcagccaaaaaaagaaagaaagaaagaagtcctCGCATAAGTGGATCCATGCACTTCAAACctgtgttattcaagggtcaaccgtCCTCAACTGATAGGCAGACTGAGGATTAAACAAGTGAGATCTGCGTATGAAGCATGTGGCACAATGCCcaacacataTTCTAGGTCTTTCCATGATGGAAGCGCAGGAATTGGCTATCACAAATGGGATCCAGTTCCCACTACAAACTGCCTCCTCAGCCCCCCAGAAATGAAGCAGGAAGATTCCT…
>TCONS_00064915
GCAGTGCCATTCAAAGGGTGGATACAGTCCAAATGTTAGAGAGGAAGGCATAGCTTTCTTAGAAAAAGAGGATCAAACTGTCTGAGAATAGACTGTTGCTGTGGTTAAAATGCTTGGGGATAATTGAGCATTAACTGTTctaggaaagggagggagagaaaaggagtttTACAGGCAGCAGGCTCTGGTGCTATGATGACTGCAGTGCTGTTAAAATGCAGTGATGGTTCTGAAACATTGAGACCCTCATCTCAAGGCTCTGGCCTTTCTGTCCTTGGAACTGAGGTTTGCCTTTGACTTAATGGAACAATTTTCTTCTGGTGCCACAACAGCCAGTTCATTCCAAGATGGACTGCAATGTGAACTGATCTTTTTCCATTTCAGGTCCCAAACCACAGC…
>TCONS_00064918
AGCCAATCGACCATATTGTGTCTCATCCAGTCACTTTTCAGGGATGACAAAAATACATCACTGCCAGTCTGGATGGCTAGCCAATCCCTGCAGCCCTAGCTTTGTGCTCTGTGAGACTGCCTGAACAGCAAAGCTCTCCTCTGCTCAGGGCAACCCAGGAGGTCACTTACATCAGCAGCCTCTCCATCCGCATAAGGTAGTGATGGTGATTCTGACCCAGAGAACCTTCCGGAGACCTCAGCTTAGAGCCCAGCACACAGTAAGTTTTCCCAGAGAGATGATGCAGACGTATGGCGATGAGGATACTGGGTAGAGGCCGTCACAGCATTCTCCAGGTAAACCCGGCTCCCTTGTCTGTAAAGTGGGAGCAAGAAGCAGGCCAGCAGGTGGCTAGGAGAG…
>TCONS_00066592
tcccagtCTCTGTCAACAGAAGAGGGAAACCAGCTTCGGGAACAGGAGACAAGGCCAGTTTCCTTCCTCCACACCCTGGGCTTGTCAGGCCTAGAGTGACAAGTTCTCTGTCATCTCAAATTTGGCCACGTACCAGCAACCCAAACTGTACGTTGATTCCGGGAAATAGTTTCTGAGGAACAGCAGTTCCCACTTTGGGACAGTTCAACAGGGACAGCACCGGGCAGCTCCTGGGCTCTGGGAACCTAAGAGACCTGGCAGCCACCAGCAGCCTCTtacagagcagggcctgggagggtCATCCTGGAAAGTGGCTGAGACTGGGTGTGGTGACTCCACACTGTGACCAAAGGCCTGAAACCAAAGCTGCCCCACCTTCAAGGACTGCATGAGCAGGCG…
>TCONS_00067372
aaaaaacataattcatcACAAAAATCATTGTTAAAATGTTCTCTTCTACTTAGGTAGAAAAAACACATTGTTAATTCTGCTTTCATAGAAAACTGATGATAAATTGGCCTTGGAATTCAAATCAGATTAAATGGTTTGGATTTGTGCACTTGAGGCAGGTAGTATCTTTCAGCTGGATGTGTAAGCAccacatgcattcattcattcacaaacatTGTCTGACTCCTTGCTAGGGCACAAGAGTTAGATCTACAGCTGTGCAAAGATTTTATAGGTTTACAGTGTACTGGGAATATTTTAAAGGTATACCGCAACCAGTAATACGCCACAATAGGAAGTGAGTTAAAAACTACAGGTACAGATAACATCtttagggaattaaaaaaaaacaactgggca…
>TCONS_00067545
AGTTGGTTGAAACCGAGGATGCAGAACATGTGGACATGGAGGCCTGACTAATTATCATCAGGTGCTGTTCTTGGAAGATGGGCAGAATGTGCATCCTCAGGTAGGGACTTTCACCTCTGTGAGCCTCGGCTTCCCTGTCTGTCAATGGGGTAGGTGCAGGCTCTTCTTGCCTCCCATATATGGACGACACAGTAATATCAGGTATGTTCTCAGGCTGTGGATATTAGGCCTGTTGTACGTACTGTGGATAGCTGTTCTAGTAGCATCTGGTGTCCGAAGGTGTTATTTAGAGGAAAGTCAAGTGGGTTGGCCTTCTGGTTTTTGCGTTCTATCTCTTGCTGGTGGCCAGGGACATCAGGCTGTCATACCCACTGAATGAATACATCTCCTGTGGCAGCA…
>TCONS_00067549
GGCACTGCAGGCAACCTGAGCAGTGGTCAAAGGAGAATGGGCACAGCTCCAGGTTTTATCAGCAGAGCCTTCAGTTCTTCCAATGGATGACATCAGCTTTGCATTCTCAGCAGGCTTAACTTTTCAGGGAGGAGCCCCTTGTGATCTGACCCATCCTTCTTCAAGCCACGTGATTGCGAAGAgagctgccccccacctcccagctctgCAGACCCTGGGAGGCCTGCCCCCGTGGTGGGCTGGTGGACAACAGGCGAGCTGGTTAATCTGGCTGCAGCACTTCTGTGTCATGACGCAGAAGgctgcatctgtaaCATTCTGgaaggggtt
>TCONS_00067615
GGACCCTGCCGAGGTGCGGCTCCCGGGACTCGGCGGGCGGGCAGGACCGGTGGGAAAGGAAGTGGGCGAGGCCTGGGAAGGAAAAGTGGAAACCAAAAACCCGGTGGGCCTGGCATCGCGCCCCCGTGCTGCGCTGCGGCCCAGCTGGCCGGCCGCCCCGCGGACGCGAACGCAGAGCGAAAGCCGAGCGATGGCGAAGGCCGGTGGGGTCCTGCGGGGCCACTTGTTATCCCAACGTAGAGAGAGACCCTCAGAGTTCTCAGGCAGAAAATCTTTGGGCAAAAGAtttaatcaagttaagatgacaTCATACTGGATTAATCCAATGACTGCTGTCCTTATaggaagagggaaatttggacacagatacCCAGGAGGAATGCCGTGTGATGAgcaagg…
>TCONS_00067632
agtggttaacaaatctgactaggaaccatgaggttgcggattcagtccctgcccttgctcagtgggttaaggatccggcgttgccgtgagctgtggtgtaggctgcagatgtggctcggatcctgtgttgctgtggctctggcgtaggccagcggctacagctccaattagacccctagcgtgggaacctccatatgccgcaggagcggcccaagaaatagcaaaaaaaaggacaaaaaaaaaaaaaaatccttatcagAATGTCATGTGTTCaggtaaattttctttctttataggtATTCAGGATAAATTTCACCTTATGAATTTCCATGTCTCATGTGATTACTTTTTCCAACTTTCAGTTCAGCCTGAAAAAATTAGATGAAAAACaaccttttt…
>TCONS_00067636
TTCATGAGTCAAATTCTCCCTTTTGGGGAGCTTTCTTTCGATTTGGGTTGATCGGAGTCCAGGCTTTTTAGGATGCTAAATTCCATACTTGGTGGGCTGGTGTTTCACCCAGGACTGAAAGTGGCATTCTCTCCCAACAAGGAGAAATGAGGGTACTCGAGGGCATCTAAGATGatgcataattttatattttcaaactcATTTACTGGTTTTGCCTCTCAGATCTACTCAAACCTTCCCAGTGTATTCAGCTCCCAACCACAATGTTTCTTTCTTGGGAACAAAGTGGTCCTCAATATTTGCCTGTCAGAAGTAGTTCAGGTCTAACTAGCCCCAGATTCTTCAAGGCAGCTCATCATGATTTCCAAGTAGAAGAAAGCAAGAGTTAAATCAAGTAAC…
>TCONS_00067651
ATGGTGCCATTCCTCAAGACAGAAGCCACTGGACCAGGTTTCAGGAGGAAGATCATCAGTTCAGGAAAGAAAACACGAgggctctttggagaaatgactgaaaCCAAGTCTAGAACAGAAATTATACAGGATGAGCCTACAACATCTTTCCATACCAGAAAGCAAGCAAAGATTTCTCAGGCCACAACAGAGGAATCCAGGAGCCAAGTCGAAATGTTCCCAgtgacaagaaagggaataatttGAGCATCAACAAGAATATCTGAaacatggaagataatatgagaaaaagaatgcatatatatatgtatgtatgtatgactgggttgacacaacattgtaaatcaactatattttaataaaattttttaaaaagaatatctgaAGCAGA
>TCONS_00067664
GTGAACCAGGCAGGGTGCACTGGGGATTATGTTGTtcttcccttcctacctcttCATACTTCAGACCCCAGGATcatgtcagtttctttttttaacagccgGTATTGCTGACTCATGCTGGGCTTGCAATCACTGGGCCGATGAGTAGGCAAGAAAGCACTTTGTCACTCTCTGGAGGAGAAGAACTGAGAGCTGCCCTTGGAAAGGAGCCTGCACAGCAACCTGGGTCACTGAACATGCCACATGCCGAAGGAATTACCACTGTTCAGTGGGAGTCTTTAATAAGCTGGATTCTGAGGGACTTTACTTCTTTTGTATACCTCCCACCCAGCTGGATACCCATGTGTTGGGTGCACTGCAAAGAAGAGGAGGGATAATGACAGTGGCCAGTGTTTCTCC…
>TCONS_00067669
TTGGATTTTTTGAGTCAATTctccaagagaagaaaatgtagagAAAATAACAAGTAGCAATTTTGTAGAAAAGTCAATTCAAATGAGGATATGCATATACTGGAATATTTCAAGGAGTGCTGTGGCACACAGATAGTTTCAAGGAAATAAATTTGCAAATCCCCTAATGTTACATGAACTCTTTCCTAAAACTCATCTGCTTGCAATTACCCCCGTCTACTTGTTCTCCTTCCCCAATTTCTCTTTTACAATTGCCCTTTTCCCATTCTACAGTAGAAGAGCATACCTCTCATCTGtgcatccatccttccatccatctatccagaATTGTACTCTTGTGCATTTCCTACAGGTGTAAATGTTACCAAACCAGGTTCATCTGCCTGATGGACAGCAAGG…
>TCONS_00067812
ACATATACTGCTGGTACTAAATGCTAAGAATCTGGACTTTCTAACCAGGCATCAGGAAACCATGGGAGGCCTCCGGACAAGagatattttaaaaataagactcgGCAGTGGCTGGCTAGTGACCGATGGCAGGGTCGCCGAGGACTCCGCCAGGCGCTGTGCTTGGCACTTGGTGCGTGGCGGAGCCCACAGGCCTTCACGGACACCGCGGGGATGGGTCTGGAAAGAGGCCGAGGGGCGCCGGGTCGGACGGCAAGTGCACCGGGCAGGCGTGGGTAGCTGCCGGGAAGAAAGACGCTCCCGGAGGAAGGACG
>TCONS_00067816
CATTGTCCCAAATCTGTGGTTTCGTACTTGGCCTGACAATGGTGGAGGAGACTGACATCAGCAGATGGTGTGGGCCTGTCCAGCCCGGTTGATTCCGCCATCCATGGGGGATACTTGTCTATGACGGATGCTTGCCTATGGGGGACAAGTGCCTTGCTGcctgtccctctctccctccctgccttacAAACAGTGATGGATTCTGATTCCAGGAGTTGTTCTAGAGCCTGTGGACCCTGGAGTTGAACTAGAACAGACAAGGTTCCTGCTCTTCAGGGACGTTCAAATGTGATGCCTATTTACATGCGGTGATTACTACTCCTACTTTTCAAATGAAGATAGCTgagacagagaggttaagtagcttgccAAGAACTGCACAGCTCCAAAATGGCGGAA…
>TCONS_00067884
GGAATAAAGGGTATATATAGGTTTCTGCAGTTTGTCCTGAAAAGGTAGTACCTGATCAAGGTTGAGGGGTTCTGGGAGGCAAATGGATTTgttacaccagatccaaggttcATCTTCTGGTGTAGATCGCTATATTTGCCTGGGAGAAGAGATGCCCCTGGATTATCCAAGAGCTGAACTTTGGCTTGCTTTTGCTTAACCCTCTGTTGGTAGAAAATGATACTGACTGAAAAGGTAGAACCCAAACAAGGAGGCATTGAGCATGGGTTGAATCTTGAGGAACCTTGgttGGTTTTTCCATTGTCTTGCCCTGGGTCTAAAGAAAGGCTACATGTAATAGGAATGGCATGGagctgttttaaaaaacatggcCAGAGGAGGAGCTAAAGCCTAAGAACT…
>TCONS_00067885
TAGATCGCTATATTTGCCTGGGAGAAGAGATGCCCCTGGATTATCCAAGAGCTGAACTTTGGCTTGCTTTTGCTTAACCCTCTGTTGGTAGAAAATGATACTGACTGAAAAGGTAGAACCCAAACAAGGAGGCATTGAGCATGGGTTGAATCTTGAGGAACCTTGgttGGTTTTTCCATTGTCTTGCCCTGGGTCTAAAGAAAGGCTACATGTAATAGGAATGGCATGGagctgttttaaaaaacatggcCAGAGGAGGAGCTAAAGCCTAAGAACTGCCACCACAGAAATAAACGGTGCATCATATCATCAGCAGCTGAGTTTTTATAAACATCTTAAATAGTGTGATTTAccaattttgagaaaaatggaaaatactttCTGTAAGTCCTTCCTATA…
>TCONS_00067890
GGTTTCTGCAGTTTGTCCTGAAAAGGTAGTACCTGATCAAGGTTGAGGGGTTCTGGGAGGCAAATGGATTTgttacaccagatccaaggttcATCTTCTGGTGTAGATCGCTATATTTGCCTGGGAGAAGAGATGCCCCTGGATTATCCAAGAGCTGAACTTTGGCTTGCTTTTGCTTAACCCTCTGTTGGTAGAAAATGATACTGACTGAAAAGGTAGAACCCAAACAAGGAGGCATTGAGCATGGGTTGAATCTTGAGGAACCTTGGTGCATCATATCATCAGCAGCTGAGTTTTTATAAACATCTTAAATAGTGTGATTTAccaattttgagaaaaatggaaaatactttCTATCTCAGACTGAGAGAGTGATCCCTTGGAACCGGCCAGTTGCTG…
>TCONS_00068003
actGTCAGAGATTTGCAGGTCAGGGAAGAAAAACAGGGCAAAAGCTGGAGGTGGAGCCGGTGTCGTGGGGAAGGCAGGGACAGCACTGACGAAGCACCTCCCACCAGCCAGCCTGTGAACTCACGTCATTTCATCAAATTCTCAAAACCGCTCAAGATGGCAAAATGAGACTGACTCCCGTTTTTACAGGAAAAGGAACCGAGGCTCAGCAAAGACAGTGCAGAGAGGGTGAATCTGGGGCTGAGACCCTGAGTGCAGGAAGATGAGCAGAAAAGCAGCTGGGAAAAGGGGTGGAAATGTGTCTCAGGCAAAGTGACAGCTCTGGCCAAAGATCGTGGCTCTGGAAGCCGGAGGTCACTCGAGCAGCAGGTGGCAAAGCTGGGGTCGATGCCCTCATCT…
>TCONS_00068009
GAAACTCCAAGGCAACTCTTCACTTGCCAGCGATCCTGCGTGCGCGACCGATTTCCGCACATGCGCGGTCTGTGCCTGCAGTGCCCGCTCGACACCTAAGTAACGGCACGGTTGGTCTGGCCTCTGTGGCAGGGTGAGGTGTTGGCGACAGgtatcttcccaaagaagacataaaggtgaaaaaaagttttctttgtaaGTAAACCGAATGCCGGTTTGAGCTTCTGCTTTTATTGGGTTATCAACACTCTGCAGCCTGTCGGGATCAGAATCCGTGGGAAGCCAGATGAGTCACTCAGAGGCCCCGGATTCCATCTGAGATGCAGAAGCTTTGTGTCTGCCAGGTTCCTGGAGGCAGGAAGCACTACGTTTTCTCCATGATGCCTTTTCTCCCTGAAC…
>TCONS_00068103
gtggttaacaaatctgactaggaaccatgaggttgcggattcagtccctgcccttgctcagtgggttaaggatccggcgttgccgtgagctgtggtgtaggctgcagatgtggctcggatcctgtgttgctgtggctctggcgtaggccagcggctacagctccaattagacccctagcgtgggaacctccatatgccgcaggagcggcccaagaaatagcaaaaaaaaggacaaaaaaaaaaaaaaatccttatcagAATGTCATGTGTTCaggtaaattttctttctttataggtATTCAGGATAAATTTCACCTTATGAATTTCCATGTCTCATGTGATTACTTTTTCCAACTTTCAGTTCAGCCTGAAAAAATTAGATGAAAAACaacctttttc…
>TCONS_00068155
ctgggTGTTCCgtgttttatctggcaaccctacctGGGACTTAGTTGGGACCCAGCACTGGGTGAGTCATCCAGGCTGTGTGAACCAGGCAGGGTGCACTGGGGATTATGTTGTtcttcccttcctacctcttCATACTTCAGACCCCAGGATcatgtcagtttctttttttaacagccgGTATTGCTGACTCATGCTGGGCTTGCAATCACTGGGCCGATGAGTAGGCAAGAAAGCACTTTGTCACTCTCTGGAGGAGAAGAACTGAGAGCTGCCCTTGGAAAGGAGCCTGCACAGCAACCTGGGTCACTGAACATGCCACATGCCGAAGGAATTACCACTGTTCAGTGGGAGTCTTTAATAAGCTGGATTCTGAGGGACTTTACTTCTTTTGTATAC…
>TCONS_00068156
CCAGGTGCTGCAAATAATCCTCAAGGTTTGAAAATCCTGATTTCTTGACCAGGCTTTACTGTGAGTTAGTTTTGGAAACTTGGACCTCGATTTTCTTTAAAGTGACTTTTAAAGTTAATCGAATGTTGGTTTAAATCCTAGCTTTGTCGTCTAGCAGCTGTGATTTGGGGTTCAGTTATTTAGCTAATGTAATCCTTACTTGATCTTTGAAATGGTAAAAATTGTCCTTAGCATGCTTACCTAATAAAACAGAGGTCATGCATGTGAGAGCACTCAGAGAATTCTGTTCTGTACAAATATATGGTATTGTCATTAAGGctattaatgaaagaaatgacaATTAAGGCTATGCTGAAAGAAAAAGCCTGACTGGGCCATGGCTACACTCTAGTGATAGGT…
>TCONS_00068234
GGAAGAGGGGTGGACTAGAGCCTTTGCTTTTGAGACGAGTGCCTTCCAAAGTCTAGGCGTCAGTTTCCTCGTCTACAGAATGAGAGTTGGACACACTGACCTCAAAAGCCAACCTTTTGGATAATGAGAGTAACAGCCAGCATTCACCTAAGATCCTATATGTACCAGGCGCTTAAACTGGCGGACCTGGAAGGACAAGATTCCCATCAATACCACAACCATCAGTAAAAATGGATAAATCCGCCGATGGACCAAGTTTTGCATTTCCGAAGTAACAC
>TCONS_00068251
ATGCAAGACGGAGAAAGCTCTCAGGAGAAGGTGGCCTTGAAGCTTTGGCTCCCTGGAGAAGTCAGACTTTGCCAGGTGGACAGCGCCAAAGGCATTCCAGGGTGGGAACAGCATAAGAAGAGGGAACAGCAAGAGTGCAAGAGCCCAGAAGAGGCGTGTGAGAAAGCTTGCCTGAAACACTAGCCTCCCTCAGCCCTGAGGGGCTAGCTCTGCCCTCTGGAACCACACTGCAATCGagcgttgccgtagctgtgggtat
>TCONS_00068269
CCGCAGCCGGCGCGGCGGCCACCCGGGTCTCGGAGCGAGCGCACGTGCGCCGGCCGGACCCAAGCGGAGAGAGCTCCGACACTCGCAGGAAATGGCGGGCGAGGCGCCGTTTAGGGGTAGGGAAAAGCGTGGGGCGAGTCACACCCCAAgaggggagagcagagaaggaaaggCTTTCGGGGacggaaaggagagagggaggatcGTGAGCTAGAGCTGGCGCCCTCGGCTCCGCGAGCGCCAAATCCTCTCCGTTAGCTCCGCCCTGCCACTACAAGAGGGCGGGTGGGGGCGTAGCTCAGTGGGTCGGCGCTCAGTAGGCGTCCGCGTCAGCCGGAGCACGACGCGGTGACGCAGCACGTCGACGTAAGTGACGCGCAAGCCCGGGCCGCTCCTCCT…
>TCONS_00068296
GAAAAAGTCAGGAAGCGTAACATCACTAAGACGGCAACACCAGTCATTCCTAACTTTTCTCTTCCTCATAGGAAGAACAAATAACAACTACTCATGGATGAGACATCACTAGAATAATTCTAGTATGTGGAACTGAAGCTGAAGCAACTCTCTGCACCATATGGATCAAAACAGACTGCATTAAATGGATtcacctattctggacattttgcCATATACACATGAAGTCAGAGAGCACTTGGAGTTCACAGTGATATCTGCTGAAATTAAAAACCCAGCCATTTCTTCTGCTTATCAATACAAGTGTATTATTACCT
>TCONS_00068304
CGTTCATGAAATTTGAGGTGACACTTCGTTGCTGAGACCAAGTTGAGCGTGTGTCTCTGAGAGAGGGTGCAGGTGTATTGTTTCCTTGTAGATCTAAAATTGTTAGATTATTGGCATACCTGTGTACAAAAATTTTCCATTGATTTCTCCCTGATGTGGTAAAGTAGCTGTGATAAATGTCATATCTCTAATGTTTCATTAAGGTTAATTGTGTCATGAACGATAGTTAACCTAAGGATTGCTTGCTTATTTTGGCTTTGGAGACTCAccatcctggttctgccacttaccaCCCACTTAACCTTAAACAAGTTAAACAGGCTTTATAGGTGTTGATTTCATTACCAATGAAATGAGGTTGATGGTAGTATCACCTCATAGAATTAAATGTGATAATGC…
>TCONS_00068305
CATCACTgagtatgtgcgtgtgtgtgtgtgtgtgtgtgtttggggggggggtgtatgtGCTTGTGTCCATgtccccacatacacacacctcaGAAAACTCTGTTCGCCCTTACTTCTGGAGGCTGAAGTTGATGCTCTTCGGGTTCGGGAAAGAGACTCACATGGTGTGAGGGTCACTCAGAGATGCAGTCAGTGCTATGTGTCTGGACACCGTTATCTGCATACGTAGGAAAATTATGTcatgagaaaaagagtatttaAAGATGACAGGGCATGTTTATTATTTATCCACATGTCTATATCTGAAGACATTATGCGAATCTATTGGCGTCTCCTGTGCGTAGTCAGAACTCATGAGTCCTAAAAGATGGCATCAATAAAAATCACCTAAAGAGCTGA…
>TCONS_00068336
aagACTACTTCATAGATTTAAAGTCCTTTTTTAGTACTTGTAATGGGTCTTATGTATACAGATTTAACTCTTTTTAGTCTTAGCTGACATTTATTAACATTCTGGGACAATgtatttaactattttaatttttcttaaggtTTCACATATGAGCATTTATTGTTTAGtttaattatatgtatttgtctatatatttacattaatttGCTAGTTGAATACATGCTCCCATACATAGGCACTTCCATGTGAAATATAGTGTATTTGGCAAGAAGTTTGTGGTTCAGAGATCAGAACTGAATTGCAGTCCTAGGTCCATCACTGAGAAATAGTGATCTTGGGAATTAGAACAATATCTCCAAACTTTCCCATGTgtaaaatagacatttattttacagggtt…
>TCONS_00068350
CGCACCCAGACGGAGGATCTCCAGGCaccgacccccacccccacccccaccccgcggCGGGTGACATTCTAAGATTCCAGGAGCGAAGgaacttggggggtggggggagggcggaGGCGGGGCGAGCCGGATTGGCCCCCGCGCGCCACGTGTCCGGCCCGGGCGCTGAGGACTGTCCTCCCGGCCCGCCCCTGCGCTGCGGCGGCTGCTGCTCTGCTAACGGGCTCTGACCCAGCGAGCTCCGCGTCCGCGCGTCCTTCTGCCCCTCTGTCGGTCCCCTGCGGGAGGCCTCCGCCACGCGTGCTTTCTGCTGCAGAACCTGAGACCATGGCCAAACCAGCACAGGTAAGGGGGCTCTGCCTCTCTCTAAAATACTTttcccagccctgggctcctcct…
>TCONS_00068416
acacacacacacacatatatgtatatatagaattcAAAATGCTAAGTTAAAAACATGCAAATGTATTATGTTCTTGgcagaaatatatttctgataaaaagacaaaatctgagAGCTGTTAGTAGAAGCATTTAGTTGAAAAGTTTTCTTCCATCTTTGAGACTCTTCATGTCAAGAGTCAAGTTCCTGTAGTAGGGTAATACTTTTcaacattttagttttgattcGTAAGGTCCATCACTTACACTCTCCTATAGTATCACCATTGCCAGGGTACAAATCAGAAGGAGGCTTGTCAAAGGCAGTTGTTTCTACATTCGGTTTCTCATCTTTTTAGAAATGCCTTTGCTTAacaggttattttccatttctgatcTTGGCCAGCTCAACTGGTCTGTT…
>TCONS_00068430
CTGGACCACATATTGTAACTTCGAAGGATTTATCACCACAACAATGTGGACCACTCAGAAAATTCACTGGAACACCTGCATCTTCCATGCTCCATTCCAAGAAatagccatggctgtgacatggCCACTACCACCCTCCCTGAAGATGCTTCAAAACTGAACATCTGGAAATCTTCCTGACTGGCTGCCCTCTGGATTCAGAAACTGCTCCAACcattaatctttgtttttctctccctttgcATATCTCTTTCCTTGCAACTTCTAATCTGAATTTCTCTCCAGAGCAATCAACCtagtctcctttttttcttttttcttttttttaaaaatatgtgcgGAAGTTTCAACTGGGGGAAATCTGGAGAGACCCCCAGAGTtgattttaaagtgaaaaca…
>TCONS_00068431
GCTCTCCTCTTGGACAGTCTTAACCCTATTCTCGAACTAAAGGCACTCAATGGACCTGATGGACATAATTGAGCAAAGTAGTTATACCACTGGCTTTAATTGGAATGTCATATTTGAGATACATGTGGACTGAATCATATATGACCAGTTTTCAGGAATTAAATTGCTTTTTGAAGCCACTGTTTATAAAACTTTGGGAACAACTGGCCTGGTACCTGGCTCATAGATTTCCTAGACTTTATAGGTGAGTAAGGAAAGTCAATTTCTGGCAGGTCCAGGAAATTTAGAATATCTGGGGGAACCTTAAGAAGAGAGGAAT
>TCONS_00068448
GCCAAGAGCAAGGCTCAGAATAAGTCCTTAAGAGTGTTAACAGTTGTGACAGCATCACAACATTAGTTTGCAGGTGACCTGTATGGCCTTCACAGCCCCAGCCTACCTCAGCAACCACAGCTAACTTGGTGTCCCCAGTTCAGATTCTTCCGAGAGATGCTGATATGGAAAGATGATAGAGCTGGCCTTGAACTGGACTCATCTGTACAGGACACCACAGCAGGGATCAGGGGTCATGTACCAACCACGGCAGCTGTCCTCTTGAGGGAGGCTCTGGGCAGCTGCATCCTTAGGTCATTCTTTCTCAGAACTCCCAGAGTCCATTGCTCTGAATGCCCTGGCAATGAGAGGACCCAGTGGTTACTCTAGCCGAGTACATGCTCCATTCTGAGCCCTGCT…
>TCONS_00068476
GTCCCCTTAACAGAATCCAAGGTCCGCAGCTCAGCTGGCATTCAGAGCTTCAGCTTGAAAGGCTTGGCCAACATCTGAGCACCTGCTGCAGGGAATGGAGAAGAAAGGCTCTCAGGGGCCAAAGAGACTTAGATGGTCAGGTCACTTACcccatttgacaggtgaggaaactggggtgCAGAGAAGGCTACATAGGGATGCACGTCAGGTCACACAGCGAGGGGATGTCCCAGCCAGGGTTCAAAACCACGTCTCTTGGCCTTTGGATTTTGAGctcatgggtttgtttctttctAGGACTGCTATCTTGAAAAGCCAACCCCCATGCCGGAAGATGCCTCACTGGTTGACCCTATGGGGCTTCGCTGCTGGCACCTTGGGCACATGCGAAGGGCCCTG…
>TCONS_00068477
AAAAGTCTCACACTGCAATATTCTCATTCATTTCAGGGCCAGATGAAGGGAGCATGAAGGTCATTTGTCATAATGTCACCCTATAACCATGTTGAAGAGATGCCATTGACAAAGCATAAAAAGATCCATGTTGGGAAAGACAGGAGCAGTGTTTTCTGATGATAAGGAGTGTTTACTGGAGTTGCAGGAGTGCGGAAGCAGTTTCAGAACGTCATTGTGAGGTGTCTCTGGCAGAGAGAATCAGACCATTGCCATGGGAAATGGGTTACAGCCTTCACAGGACATACATGCTAAAATACCAGAGTGGAATGTTGTCCTGATGTTTGATGGGATTTTCAGGTGAGAAGCTAGTCAGTCTATCAATAGTGTGAAATGCC
>TCONS_00068541
GGAATAAAGGGTATATATAGGTTTCTGCAGTTTGTCCTGAAAAGGTAGTACCTGATCAAGGTTGAGGGGTTCTGGGAGGCAAATGGATTTgttacaccagatccaaggttcATCTTCTGGTGTAGATCGCTATATTTGCCTGGGAGAAGAGATGCCCCTGGATTATCCAAGAGCTGAACTTTGGCTTGCTTTTGCTTAACCCTCTGTTGGTAGAAAATGATACTGACTGAAAAGGTAGAACCCAAACAAGGAGGCATTGAGCATGGGTTGAATCTTGAGGAACCTTGGTGCATCATATCATCAGCAGCTGAGTTTTTATAAACATCTTAAATAGTGTGATTTAccaattttgagaaaaatggaaaatactttCTGTAAGTCCTTCCTATAATATTCAAA…
>TCONS_00068870
GTGGAACTGGTTTGAGGCGGTGCCGAGGCTGTGCGTGCGGTTTTGAGCGACTGGCGGGAAAGCAGATAAGAAGATTATGGCTCAGAAAGGAATGACTTCTCTGAGTTTACGCAGCTAGTTGGCAGATTGCCTGAGACTTGGTTCGTCATCAGAGTCAGTGCTCTTTAAGGCTATCTCCCATGCCTGGTACAAGATGCAGCCACATTCTAATCAGCAAGATGGAGGAAAGAGGATACAGGCTTGTATAAGAAGAGAGACGGAAGAGGATCAAAGAAGATCAACGTGAGCCCTGAAAAGTCAGAGATTCTGCCCAGAGCTGGATGAGTTCTGACAGCAGCGGAGGGAGCAGCTAGAGGCAAGTGGAGAACCAATATTTTTGGCACGCTGATGGTGACATCA…
>TCONS_00069002
GATGTCCCCATTTTTCATGAGTCAAATTCTCCCTTTTGGGGAGCTTTCTTTCGATTTGGGTTGATCGGAGTCCAGGCTTTTTAGGATGCTAAATTCCATACTTGGTGGGCTGGTGTTTCACCCAGGACTGAAAGTGGCATTCTCTCCCAACAAGGAGAAATGAGGGTACTCGAGGGCATCTAAGATGatgcataattttatattttcaaactcATTTACTGGTTTTGCCTCTCAGATCTACTCAAACCTTCCCAGTGTATTCAGCTCCCAACCACAATGTTTCTTTCTTGGGAACAAAGTGGTCCTCAATATTTGCCTGTCAGAAGTAGTTCAGGTCTAACTAGCCCCAGATTCTTCAAGGCAGCTCATCATGATTTCCAAGTAGAAGAAAGCAAGAGT…
>TCONS_00069012
GTTGGAAAGAGTTTTGGAAACAGAGGTTTTTCAAATAACAAGTTTGAAGAAGGTGATAGCTCTGGTTTCTGGAGAGGTAAGTTCAATAGTTTTTTTGTAGTGACCTAAGAATTTAATGTCCGGAATACATGCTAAGATTAAGTATCTTAGTCTATTCCAGTTCTAATATATTTAAACCCAATTTTATAAAGCAGCTATAGCCAGAACCTTAACTAAGAATGCAAGTATCCTCATTTGGCCTATTTTTACCTGCCTG
>TCONS_00069096
GGTTTCTGCAGTTTGTCCTGAAAAGGTAGTACCTGATCAAGGTTGAGGGGTTCTGGGAGGCAAATGGATTTgttacaccagatccaaggttcATCTTCTGGTGTAGATCGCTATATTTGCCTGGGAGAAGAGATGCCCCTGGATTATCCAAGAGCTGAACTTTGGCTTGCTTTTGCTTAACCCTCTGTTGGTAGAAAATGATACTGACTGAAAAGGTAGAACCCAAACAAGGAGGCATTGAGCATGGGTTGAATCTTGAGGAACCTTGCTTGCAGCAGCCAGGTAAGCGGCCACCGTACTGTGAAGACACCAACCCGAGTGGGAAAACCACAGGGCGGGACCCTGAGACTGCTTGCAGAGACGGACATGCCTGGCCGGTCCTCAGCCTCCTGCACTCTG…
>TCONS_00069098
GGAATAAAGGGTATATATAGGTTTCTGCAGTTTGTCCTGAAAAGGTAGTACCTGATCAAGGTTGAGGGGTTCTGGGAGGCAAATGGATTTgttacaccagatccaaggttcATCTTCTGGTGTAGATCGCTATATTTGCCTGGGAGAAGAGATGCCCCTGGATTATCCAAGAGCTGAACTTTGGCTTGCTTTTGCTTAACCCTCTGTTGGTAGAAAATGATACTGACTGAAAAGGTAGAACCCAAACAAGGAGGCATTGAGCATGGGTTGAATCTTGAGGAACCTTGGTGCATCATATCATCAGCAGCTGAGTTTTTATAAACATCTTAAATAGTGTGATTTAccaattttgagaaaaatggaaaatactttCTATCTCAGACTGAGAGAGTGATCCCT…
>TCONS_00069356
cagggattgaacttgcatcttcatggatactagtcaggttcttaacccactgagccacaatggggaccccTGGACTTGGACTTAGAACAGAACCCCAAAGGAAGCAGAGGCCTTGCATGTGGTTTTCATCCTGGCTTGGTTGGGAAGCTGGCAGCTGCgagagcagaggaggaaagcATGAGGCCATCTGTGAGGCCTGAGCTGTGTGCTGAGGCCCTTGCTTTGGGATAGTGTCAGTGGCCTATCGGCCATAGGATAGTGtaacttaggTTTTGTGCCTGGTTACTTAGCCAGCCTATAAAATTCTGACTCATCTGAAGACTCTGACTAAATTCCTTTCCTGCTTCAATAGCCATTTGCTGTTGTTAGCAACTAACAACCTTGAATAATGTAATTTAT…
>TCONS_00069443
GGCTGCCCCAGCGGGTCCTGCTGGGTTGCAAAGGCACACAGCTCTGCAGGAAGATCAGGTGCCCTCCAGCACTCCGTGCTCACTGGTTTTCTTGTTTGCATGGTGCCCAGTTGTGCTGATGGTGTGAGATCACACCTCCTCTGAGCGTGGGGAACTTGTGGAGCCCTCTTAAATGATAAAGTGCCAGGGTGCACGTGGTCAGCGCGATGATCTCTGTTGACATTGACCTTGAACACCTGCGTGAGGTCCTACGCGGCCGTTCCCTCCACACGGTGCTCTTTGGAACGAAGTCCCTGTGTCCAGCCCACACGTCCGTGTGGAGAGTGATGCTCCACCGCTCTGAGGACGGATCGTCTGCCTAAGTTCTCTGGAATTCTTCTGCAGGAGAAACTTGTCTAC…
>TCONS_00069474
GCCCAGGGTAATCCAAAGCTGAATGGTTTTCCACAGATCACTGCCAAACAGGAGACAAGGATGGAGCTGATGATACTATAAACATTTGGAATCAGGACAAGAGACAGGTCCTGATTAGGGCTAACCAGCTGTCTCTCCCACCAGATGCCCTGGCTTTTCACTGTGCAAATCTGCTCTCACCTAAGACCACCCAATATCGGCTCCAAATTCCAGCTCAGAGAGGAAGCTGCTCCTAGTGCTGCTGCTGTGTCTCAGATAGAGGATCCTCCTTTGTCTGCAGTCACTGCTTGGCGCCCCACAATAGCAATGGATGAAGTCCCCTAGAGCCACTGCATACAGTTGTATGGTTTGTGTACTGCACAAAGACTCCTGAGGAAGGGGGCAAGTGTGGACTGCAAT…
>TCONS_00069541
GGAAACAATGCCTAAGTAGTGACTAGAGAATGAAGAACCGTGGGAATCATTTAAGAGCTCAAACTTAACTCTGAAGGCAATGAGAGAGCCACTGAAGGGTTTTAATCAGCTGGCATCCATTTTACGAGAAAAAGTGGAATCTGACTTATGATGAAAGAAACACCAGGACTGgcagaataaaggaaggaaaccaAATATTTACTGACATCACTGATACCTGAGACCAACTGATTTGGAAGCCTGCTCCAGAGCTGGACTTTCCAGTTATGTAGTTCCATCTGAGAGCATGTAACTTCTGTGGAACATTACATAAAGCTCTGCTTTGCCATTAAGGAAGATGAAGTAGCTTGAAAAGGACGGCATATACTGGATACTCAAGAATCCTG
>TCONS_00069544
ataaaggatacagtGAGCAGCCAGATGGAGAGCGGTGCAGGGCGAGGTCTGGAAGGGTTCTGAGTGCAGGACTCTCTATCCTCTTGCAGTCAGGATGCATCATCCTCCTGGCATGAGGATGCATTCATCAACCCAGAAGCTTCCTGAGCTTCACTGTTTCAAAGTTTTAATCCAAGTTGTATTGCATAGGCGAGGTTGAtcaaatcattggccattggtgattaaactcaatctccagccttctttttttcccctgagtggGAGTGGTGAGAAATTTCCAGCCCTCTGATCACATGCATGGTTCCTCTGGTGACCAGTCCATGTCCTTGAAGTGTTCCTGCCAAGAGTCACTTCATTAGCATAAACCCAGAATGGAGGAGCTTGAATTCTTAGATGCTG…
>TCONS_00069591
GGTTTCTGCAGTTTGTCCTGAAAAGGTAGTACCTGATCAAGGTTGAGGGGTTCTGGGAGGCAAATGGATTTgttacaccagatccaaggttcATCTTCTGGTGTAGATCGCTATATTTGCCTGGGAGAAGAGATGCCCCTGGATTATCCAAGAGCTGAACTTTGGCTTGCTTTTGCTTAACCCTCTGTTGGTAGAAAATGATACTGACTGAAAAGGTAGAACCCAAACAAGGAGGCATTGAGCATGGGTTGAATCTTGAGGAACCTTGGTGCATCATATCATCAGCAGCTGAGTTTTTATAAACATCTTAAATAGTGTGATTTAccaattttgagaaaaatggaaaatactttCTATCTCAGACTGAGAGAGTGATCCCTTGGAACCGGCCAGTTGCTG…
>TCONS_00069947
GTGTAATTCAACAACTGCACCATCTAAACCGCTGGGGTTGAAAGCCTACGTTGCGTTCAGAGGGTATCCAATGTTGCCTCTAACAAAGACACTATCTTGAGGCAATTTCGCGGGCCATTTTCCCCCTCTCAGCGCCAGCTTTGTCTCAGCTGGTGAGGCTGAGACTTGGAGGAACCCCAGCTGCGTTTCTGCGAGAGCAAGCTCGGAGCAAAGGCCGGCGTGGGAAGCTCCGCCGTGCTACCGCAGTGGTTTCTTGCAAACTGAGCGTGCCATTAGAGGAAGTTGGAGTGCTGCAGTTGAAAGAGATACCTGCAGGCTTAAAATCGGGGTTGGACTTGAACCCTTCGCACCGATCACTGCTGTACAAAGAAACTCAATTGGCAGGAGTGGAGGAGGCCT…
>TCONS_00070315
ACAGAATTGACTATGGTAGAGTAAATGCGATGAGTTAGAGACAAAGACTTGTTTTAAAACTGTTCTGTTAGATAGAAATAGACTTCTAAAGTGTAGTGGACAGGAGTAATTGTGGACAAACTGGAAAGGAGCATAAGTATGATGAGTCATTACATGAGCGGGATCAGTGGTCTTTTCCAGCACTTCTCTGAGTTAAGGACTGGGTTGAAAGGGGTTATGGACTATAAGAAGGAATGCTGTGGCCTGATAGATCATGGACTTGTGTTTCTAGAGAATACAAGCAGGGTGGTCTCTGATGCTTAAGTAGGGAGGATTTAATTTAATCAAGGGAGAAGCAATGTGTTTTGTACACAGCAGGTGTTCTGTAAATGCTTATTGTTCACAATGCAGCTCACATCT…
>TCONS_00070730
CGAGGAGCGTGGGTTGGAATCAAGGAGAGAGGTGTGTTGGTCCGAATGGCACACACTTGGCAGCTGGGAGAGCAAAAGAGGGACTGAGAATGTGCCACTGGATCCTGCAGCTGctaCAGAGATACCAACTGCAGAGATTCAATATCACCCCTCCTAACACACGGGGACCATCTTCCCTGCTGGTTGTATCAAAAAGAGTCTGTGAAGATgaagatgtttataaatgtaAACCTCTACACAAAAGTAAGATATCATTTTTGCAGACAAGCCACAACAAATGGCAGAAATTCTCAACTAATGAGAACACTCTTGTGTG
>TCONS_00070731
TGGTGCGTGGATGGAGTAGACCGAGGAGCGTGGGTTGGAATCAAGGAGAGAGGTGTGTTGGTCCGAATGGCACACACTTGGCAGCTGGGAGAGCAAAAGAGGGACTGAGAATGTGCCACTGGATCCTGCAGCTGGACAGTCCTCTTTGCATCCATGAAGAGCCAGGACAACTCGCAGCTGCAAGTGAGGGGGTTGCCAAAGAGGTTGATGAACAGGACGTGGGAGGAATGCAGGTTCCAAGGAGGGAAGGAACTCAAGTTGCAGCTGAAAGACACAACAATCActaCAGAGATACCAACTGCAGAGATTCAATATCACCCCTCCTAACACACGGGGACCATCTTCCCTGCTGGTTGTATCAAAAAGAGTCTGTGAAGATgaagatgtttataaatgtaA…
>TCONS_00070732
GAGAATTCAAGAGCTGCTAGAATCCATACTGGAAAATACGGAGGAGCAGAATACATATTGGGGAAAAAACGACGCAAGTTTTGCGGGAAGGGCAGCAGTCCCTCCAAGCACAGGAAAGTACCGCTGGGAAACAAAACTGAACAGTGCCATCTACTGGGAGAAAAATGCACACAGAGAAGAAAGCTGGTGAAGCAggtgagaatgagaaaaaaacagacaaaagatacCACTAAAGCTGAGCTGCTACAGGTGGAATAGTCTggagagaataaaagaaatacacaaaagccTGGGTGGCCTGGTGGAAGCAGAAAGGACAATGGATAAACCAAAATGGTCCTTAGGAGGCACCTTTCCAACTTATTTCATTTTACAGGGGAGAAAATAGAAGTAGAAGCA…
>TCONS_00070870
gaaaagcaggatAGATGGCTGCTGCTTTATGGTCCACTAAAATGATTTCCCACTTGGGGCCACTAAAACCCAGAGCTGGATCCTCTCCTTCCCTCAGAAAAGGCTTTTCTCCACCTCAGGTAATCTCATGGGATCCTTCATCAGAAACCCCAGGGagATCAATGCAATTAGTAAACTTTTAGCTAGATGAAGAGAAGAtgcaaataaaatcataaatgaaagaggaCACATCACAACGGATGACACAGGAACAAACAGGATGATAGAATTATCAAAAATTGTTCATATaattactatgaacaattatatatgTCAACAAATCGAGTAAGCTAGAAAAAACAGATATGGTCCTAGAAAAGGAGGGGAAACCAACCCAGGCGCTGCGAGGATGCAGGCCTG…
>TCONS_00070956
CCGGGTATTGCATATGCAATACAACAAAGGCTGAGCAGGAAAGACACAGTGGTCACAATGGGAGTTTCAGATACTGAAAGATGCCCCTGCTGCTCTGTGGAATTCTGGGAGAAAGCGGCTCGCTGTCACCTTATAATTGCTTGGTAGTTCATCGTCCTCTGAAACCAGTACTCTTCTGAACCTCTGTCCTGTGCATGACCTGCCTCCTCCCACTGACATGTAAGTATCATGAGGGCAAGGACCTGGCCTGGCCTGTCCCATGCTGTCTCTGCAAGGCCTGGACTAGATGCAGACGGCGTAGTCAACCAATAATTGTGGACAGCTGAATAAACGAAGAGCAGAGTGGCTGCAGAGCAGGTACAGAATTCCATTTTTAATCCCAGAGCTCAGACTCCAGAA…
>TCONS_00071051
GGCGGCTGTCGCGGGTACCGGAGGCGGCGGCGGGCACTGCGGAGCCGAGAGGCGGCGGCAGGACCGGAGCCCGGCGAGCTGTAGCCAGctAGGTCTTGACTCCACTAACCAGGACTCCATGCGGTTTTGAGGTTGGACTTCAGCAGCACAAGGAAATGTAGCTGGGCAGCTTGTAGTGGAAAGCGGATGGACAGGTCTGCATCACACCATTTAGGCTCTGCATGCTGTTGACGTCAATGTCCTACTTTCCCATTACTAAACATGTTATATAAAAATGCTATGTTTATAGTTTGATCAGCAGCAACAAGAGAAGTAAATATTTACCGGAGAAATTGGGTAGTTTCAAAAACCTATATAAACACTGATGATTACAGAGCTTGCATAAGAAGGTAAGGAAGG…
>TCONS_00071084
GGTACATCAGAGTGAGCGTATTTATCATTGAGTAACACAGTGCCATCAAAGTACCAATGCATAGAAGTAACAACCTGGTAACTTTTTCCCTTGGTTTAGCTGCCTTAATATGAATGGGGTAagataacttttctttctttaaggcaGTGGTATATAAAAATCCACTTGAAGAGTAggtacATTTAAATGAAAGGTCTGAAGGCTTTGTATTTAGAAATCCAGATTggcaaattttatataaaaacccTGTTCCCTGTCTTTTAGCAAGCTAAATTGAAATTTAAGTCTAAAGCAAAAGCTTGCAAAGGGTTTCTCCTTTAGTTTATCC
>TCONS_00071101
ACCACGAGAAGGAGAAGGACGTTGTGGAACTGGGTTACTGACCAGCAGGACGGATGCAGCCAAAAGGTCGTGCTCAGCAGCCAGGAAACCCTCAGGTGAAGCCACATCCTGCCCAAGCATCTCGGCAGACGCACAATGTACATCTCCCCTCGTTGCTGATATTGATTTTAATCACAAAGGTCACTGACTTCTGCAAAACTCTTAAAAAGGAACAGCCTCTGAAGATGCCTTCTAATCTGCGTCTAGACCTGGATGCCGATCAAGGCTCAACTCATTGTCACTTGGTTCCTCCCCTGCCACTAGTCGCACTAAACAGGAATGTGTTTGTTTTATCGAGATAGCATTTACATACACCAATGTGAGACCTTCTAATTGGACAGTTCCTGGAGTTTTGACACC…
>TCONS_00071102
ctttaacattttttaatccatgtgcctccccaccccaaggAGCAGTGCAATGACCACGAGAAGGAGAAGGACGTTGTGGAACTGGGTTACTGACCAGCAGGACGGATGCAGCCAAAAGGTCGTGCTCAGCAGCCAGGAAACCCTCAGGTGAAGCCACATCCTGCCCAAGCATCTCGGCAGACGCACAATGTACATCTCCCCTCGTTGCTGATATTGATTTTAATCACAAAGGTCACTGACTTCTGCAAAACTCTTAAAAAGGAACAGCCTCTGAAGGTAATTTCCTAGAATCAGTGTCTGAGAATGGAACACGGAGTGTGAATGTTTTCTTGGTGGAAGGAAGCCAGGCAGACACATTCTAGCACAGAAACTGTGCTTTTGTGCAGCTGGATTATTGGG…
>TCONS_00071236
GTATGGAAGCAAAGGGAAATCTGCAGTCATGAGGACAAGCACAGGGACAAGCCGACTCATGTTAGTAGGAGTCAAATGCAGATGAAAATGTGGAGCAACCAGAACTAGACGCTCCTGATGAAGTGGTGGTTGGTGGGCAAGATAGAGCCATGTGCCAATAACTCATCAAAGCGAAGACGCCCGTCATCTGAGATCCGGAAATTCCAGTCCTGCACATTATCCCAGAGACACTCTCACCCACAGGTATATGAATGTTCTTTGTAGCAGtgtttaaaatagtgaaaaatcaGAAACACCTCCATTGGCCAAAACTGGAATGAATATCCTTGGGATGTTCATtgacagctttttattttattttattattattattttttttgtctttttgccatttcttgg…
>TCONS_00071450
CTCAAGTGACGCCTCCCTCGTCCTTCCCCTCGGAACGTTTCCGTGCCGGAACCTTGGCTCGAGGGGCCCGGAGCGGTGCGAAGGCACTTCCGGTGCCCCTTCTCGCTTGCCAGTGAAGAGAACTGCCAAGTCAGTTCCGGCAGAGAGCGCGGTGAGAAGCGGATCGCGGCCTTCTGTCCCGGGGCCCTCCGGGCCCTCTGGCCTCGGCCAGCGGTGAACTGGGGGGCCCTGGGACAGGCCTGAACTGTGTCCTGCAGAGCTCCAGAGTCCTCGCGGCCGTCCATGGCCCAGGCCTTGGAGTAGCAGCgaacctctcccccacccccacctccgcgACCAAATGGCGGCGGACCCCGCGAGCCCAGGCCCAGCCGATCGCCGGGTCTCTTGGCCCAGCGC…
>TCONS_00071740
TTTTGTGGTTCAGCAAAGTCTTGACAAACTGAGGAGTCCTTACACATGGAAACAGTGGTTTGCTCGGCAAACACTGAGCCCCTGCACTGGGCCTGCTGGGGATTTCAGGGGCAAGACACAGGCCTGACTCTCCAGGCACACATGATTCTAGCCTAGTGGGAAGACTTAAGAAAATAGACAACCTCaaattccaaaaacaaaacaaacaaacaaaaaaggtttttGTGGCCACGCTCTCCTGTGGAGGCACCTGGATGATAAATGAAGCCAAGATTATTGCTTATTTTGTTCTCCCCCAGAAAGCAGCTTTCTGTTGTAGTTCAAGCTCGCTAAGGAGTCACAAACAGGCCTCCCTCTGAAAGATTTGTGACCCTTTCCAGCAGGGAGCCCACAGCCCAC…
>TCONS_00071773
GCCAGACTGGGGACGTCTGGGGTGCACCTCTGTCCCGCCTCCAGGCACTGGGGGCCTGGGCTGGCCAACGTGGCGGCGGCGCTgcaggcggggagggagggacggAGGCGGGAGGTAGGAGGCGGGCCGGAAAGTTTGTCCGTCGGCCACTGCGGGGACTTGGCCTGGGGATGCGCACCCGGCGCTCCAGCGTCCCCAGCTCGCTTCGGAGTCCAGCTCGCCATGGGCCCTGGACCTCCCCAGATGCTCAAGAGCCAAGATCCTTCCTCGCTGGATACCCTCTGTCCtgagctcattcattcatttgatgaGGAAGAAGGGCAGGAGCTACTGAAATGGAGGGAAAGGACGTTCCCAGCAGAGGTTACAGCTGGTAAAAAGCCTTGAGTTGAGATGGGC…
>TCONS_00071875
CGATCCTTCCCGGTCCAGCTGCTTTCCAGCTGGATTCTCCTAGGTCTCTCCGAAAGTGTCATCTCCTCTGGGCCGGCGAATCTTGTAACCCAACTCTGTACCCAGGATGCCCATGGGAACCACCAGAGCACCTGCGGGACATCTGATGAGGAGTGAAAGGCCAGACATCTGCTCAGCTCTGGGGATGGCAAACATCACAGATCTGGAGAGGCCAGCCACCTTATTAACCAGTGC
>TCONS_00072014
ACTAGGGctcatttctttaacattttttaatccatgtgcctccccaccccaaggAGCAGTGCAATGACCACGAGAAGGAGAAGGACGTTGTGGAACTGGGTTACTGACCAGCAGGACGGATGCAGCCAAAAGGTCGTGCTCAGCAGCCAGGAAACCCTCAGGTGAAGCCACATCCTGCCCAAGCATCTCGGCAGACGCACAATGTACATCTCCCCTCGTTGCTGATATTGATTTTAATCACAAAGGTCACTGACTTCTGCAAAACTCTTAAAAAGGAACAGCCTCTGAAGGCTGGCAAAGAAGGTGCCTGGCTACGACTCGAATGTGGATTGTCTTCAGGAACGGTGGCTTCTGCAGAAGGGACCCATCCTCAGTGTCCATTTCCCACCTGGGAAGCAG…
>TCONS_00072085
CACGTGATGACGTAGGCCGCACGTTTCCGGCCTGAGAAACCGTCGCGTTTCTTAGGAGACCCCTCAGCAGGGAGTTACCATCTCTCCGGGAGATTCTCGGTAGTCCACATAGATAACCCGCGTCACCATGGGGGCTGTGCTGGGCGTCTTCTCCCTCGCCAGCTGGCACAAGGAGTAtgtggcagaggtgggatttTAAGTTTCCGGCGCAAGGGAAAGAAGGCCTTGTGGATTATTGTTCAGAATTGGAAGTCATGGCCTGAACATTTTGGGACTTTGTACAAATCATTTCTTTCTGGCTTCCGTTAAGATGACAGTCACCCCTGCATTCCTCGCGTCAAGAAAATGAAGTGAATAAATGGATTGAATCACTTTGTAGATTGTAAGCGCcgtatttta…
>TCONS_00072399
AGGGTCTCATAGATGAGAGGGTGGAGTTTGAACTGAGCTCTGAAGGGATCATGACAGTAACCATTTAGAGGGTGTCCGTGGAGTGCCTGGCTGGTGCTCTTTGTAAGTCAGCACAGTCACTCCCATTCTGCAGATGCGGAGTGAGGGCTCAGAGACGGAAAcagcttgcctgaggtcacacagctctgTCACTGCTGAGCTTGGGTCTGAGCTGAAGCCTCTCTCACTCTCATTTCTAAAGCCCCTCCCTTGAACAGAAGACTCAGATGAGAGGGGGGCGGAGGGGTGGCTGGCAGGTGGCACCAAGTACAGTCACCAGGCATCTTAGACTAACCGGAGCTTTTTGTAAGGATTAGTTGAGAGGTGGGTGATGTGAGGACATTTCTTTGTTAGCTTGAG…
>TCONS_00072623
TAACGGTGGCGttggcggcggcagcagcggcggCTCTGGGGTTGGAGAGCTTGGCGGCTTCAGGTCCCGCGGAGGCTCCTGCGAGGGACCCGGGCCGCCGGTGGAGGCGGAGGCGCTTGGCGTTGGCGCTCGGGCGATGGTGGGCGTCCCCGGAGCGGCCGCCTTCCAGCttgaggaaacaggCTGTATGGATGATGAATTGATACCCAGGACACATCTCTCTGATTAGATAGTAAGTAGCAACAGGACCTGAAACCAAGTCCTAACTCCACAGCACTATATAGATTAATAACTCTTTTAGCTGCTATATTCCATTTCTCTGCTATGCTGAATCTGTGTTAATTTATTATATAGTATTCTGCTTTGGC
>TCONS_00072625
TGGGAAATGAGGCAGGGGCAATGGCATGCCTGAGTGGCCTGGAGTCTGGCTGGTCCAGCCTGGTGGTTGGGCTGCCTAAGAAAGAAGACAGGGCAGtcccacccacccctccttcAGGCTGCCTAGGGGCAGCCTCTAGTCAAGCTGCTCTTGCCTAATAAGGTGATAGTCCCTATCTGCTGGACCTTATCTCTTATGTTCCCCACAGCAATCCCAGACAACTCTGTGATGTAGGCATGTAGGAGGGACTCCAGTTGCGATTAGATTGCAACCATCAGCCAGATCTGACTTCAAATCCAAGCGCTGacactcactgtgtgaccttggGGCTGCCTTGAGGATCCAGTATGATGAAATGTGCAAAGAGTTCGGCACAGTGCCCGGGACTcagaaagtgct…
>TCONS_00072687
CTCGTGCGCTGGCATCTTTTCCCATCAGACTCCGTGGTCGTTGTTCAAGCAGGGTTTTCTGCGTGCGTGCAGAGGGGCTCTGCTTGTGCAGCAGGATGTGAGAACAGCATCCTGAAAGGCCTCCATCTCCACTGTGTTTCCCCTTGGAAATATTTCAGGGTGGCACGGCTGCCTTGGTGATGGGGTGTGCTGCCTggacagccccccaccccgggggaGGCGTCCCGAGGCTCGGTATTGGGAATTCTCCCCCATTCTTGGGAGAGGAGCTGAGAGTGTTAGGTTTACTGGGTTTCAGGAATTATCCCCAGCACGGATCAGAAGAGACGTTGTCTTTTTGCAGGGAGTGCCGGGGAAGGACCCAGTCGGTTCCCTGGTAACCCTCATCATGGCCCATGG…
>TCONS_00072716
GGCGGCTGTCGCGGGTACCGGAGGCGGCGGCGGGCACTGCGGAGCCGAGAGGCGGCGGCAGGACCGGAGCCCGGCGAGCTGTAGCCAGctAGGTCTTGACTCCACTAACCAGGACTCCATGCGGTTTTGAGGTTGGACTTCAGCAGCACAAGGAAATGTAGCTGGGCAGCTTGTAGTGGAAAGCGGATGGACAGGTCTGCATCACACCATTTAGGTGCGTCTGAAACATGATCTTTGTTCTGCATTTTGTGCTGATGGTCCTTAAGTGGCAGACCTCATTCGTACTTGACTTTGCCCTTTGCAGATTTCAGCAAAGGTCTGAAGGCAATACTGGGAATACTTGTTAGGTTAATGCTAATGATAAGGTAATGAATTTCTTCAAGGCCAAATTTCACATAA…
>TCONS_00072759
gttgttgttgggtcttttttttttgtcttttgagggctgcacccacagcaaatggaggttcccaggccaggggtccaattggagctgttgctgctggcctacgccagggccacagcaatgccagatcctagcagcgtctgcaacctacaccacagttaacggcaaagctgaatccttaacccactgagcaaggccagggatcgaacctgcaacctcatggttcctagtcagatttgtttccgctgagccacgatggaaactcccaaactcattaATTGTAATTACCTAATACTCCCTGGGACCTCGGTCTTCCTGTCTGTAAAACAAGGGGATTGGACTGGATAATCTTGAATCAtactatagGTTTTTATTGACACTCATGTCAAAACCTTATCTCCA…
>TCONS_00072789
GTTGGGGGAAGCTGAGGACCAGAGAAGCAAGGGAAGATGTTGTCGTTTTCTGAGAACAGATTACCAGGTTAGGAAATAGGCtctgagaaggaaaaggaattgCCTCGGGTCCCGTGATGACTCCATAGTTGAGTTGGGATTTGAACATCTAAGTTTCAACCTCGGACACTCAGAAGTAACAGACTTTGAACGACGCCTTGAAAAGGTCCATTTCTTCATGTGTCAAATGAGAGGTGGTGTCCCTTGTGTAAGGGGTCCTTAGGCGAAGTCAGTGGAATGGCACATGCAGAATTCTGGTGCACTGACTCGTGAAATATCTGTTGATTGGTAATGACCACCCCACTGGAGAGCAGAAGGATCACCGGTTGGAAGGCAGTTGCCCTGCAAGGGCTGTAAACA…
>TCONS_00073350
AATTGGGCTTTTTTATGCCGGGGAAACAGGGCTACAGTGTTTTTGCAACTTCTTCAAGTTCACACTGTTGGAATGCTGCTTCCTCTGTGTCAGGCTCAGAATCCAGCTCCCTGGACCAGTCCCTGCAGGAGCTGGTGACTGATGAACCTCCTTGGGGCCTTTTGTAACTCCGCCGACTTTGTAAGCACCTTCCAGAATCCACTGAGAGAAAGTTCATTGGAGACCCCGAAGgtcctgtttttctcttgtttctggtCTTTGCCTTTGAAAACCCAGACTTTTCTCTCATGCCTTAGAGTAGAATTATCCTCCCCAGATCAGTGTGTGCCTCTCTCTTGTTTGTGACATTTAGAGTTTTCCAGACCATCTTTGTGTCTGTACCActtgaaggaggaggga…
>TCONS_00073660
GGTGAACAGGAGGGAGTCTGAAAGTTTTCAGAGATGAGACATTTGCGTTTCTCAGCTCCCATGGCTTCTCGCCTGAAACTGTTTCCCTCCATAGGAGATTTGAGAAACCGATCCCTTGACAAACAACTTAAGACAGCTGGAGCTCTAATCATCAAGGATTTTTATGATGCTGcttttgaagtaaaaataaagtgaaacccCTTATGGCATttcaagtggaaaaataaataatgctggCCGTCCGCACAGGGGGCTCCGGGCGATGGCTGGAAGTGCGAGAGTGGTGCGCGGTTCTGTGCCGTCGATGTGCACGTGCTTCCTGTGGCAGTGACCTTTGAGACAAAGCCGGTGGCTTGTCAGGACCCTGTGCTGGGTGTCCACCTCTCCACCTCTTCTAGA…
>TCONS_00073676
GTATGGAAGCAAAGGGAAATCTGCAGTCATGAGGACAAGCACAGGGACAAGCCGACTCATGTTAGTAGGAGTCAAATGCAGATGAAAATGTGGAGCAACCAGAACTAGACGCTCCTGATGAAGTGGTGGTTGGTGGGCAAGATAGAGCCATGTGCCAATAACTCATCAAAGCGAAGACGCCCGTCATCTGAGATCCGGAAATTCCAGTCCTGCACATTATCCCAGAGACACTCTCACCCACAGCTGATGGAGTCCGTGCATGAACCAAGGCCTCTCCATGCGGTATCTCCACCTTTACAGTAACCCTACAAGGTAGGTAGGTGTTAGCCAACATGACAATGCTGCTGCCACTTGAAATCCACTGGAATTGGTTGCATTTATAGAAAAGCATTGTACCCA…
>TCONS_00074674
GCCCGGCCCCTGGGCAGGACGCAGGCAGGATGGATGCCATCTGAGCCTCCCGCAGGGGCCAGGCTCCTGCAGGTAACGGGAGCCATGTCCTGGCAGCTCAGACCATGAACTGATACTCTAGGCCCCAGGGAGGAGGCCAAGCAACGGGGTTTTCCTGGAGATGACAGCCCCTGGACAAGGTCGTGCCCGGTGGGGACAGCATGGGTGgtgAAAATAGTTGCAGAAGCGGGAAGTCAGGACAAGCGTGCTGTTGATCCGGAAGAAGTGAAGTCACAAGGCTCTCCTTGTTACCTCGCCAGCGGGGGCAGGGGCTCTCTGTCCGGGAGGGAGCCGGTAACAAAGCCGCCCTTCTCTGCATCTGATGACAAGCCTCACCATTGCCTAACCTGCCGGGCGAGA…
>TCONS_00074709
AAAGAACGTGCGGGAGCAGCATCAATCAGGCTCCTTTGGATGGAACTCAGCACACAGTACAGAGGCAGCTGGAGTAACCAGAGGCTGGCTGGACCACGCTCTCTCTCGGAATTGTTGACAGCTGATACCCACCTCAACAGCCCTGGCTTACACCTTATCCAGCAACACCCCCGTCTTTTCTCACTCTACCCTGAGAAAAAGCCACTGGCTGTGGATCCTAAAACTGGCTGGCGCCTGCGTGTGTTTTCTccagcctgcc
>TCONS_00074781
GTAATCTTcaatcttttcatatatttgcctttcctattgtgatttttccctttcctatagatACTTGCTTCTTTTCTATGTAGAGAAGATGTTTCCATAATTCTTTTAGGTTAGGTTTAATGTTGCTGTATggttttagcttttgtttgtctgagattctttatttctcttgctgTTCTAAATGATGATCTTGCTGGTTCAAGTATCCCAGGATGCAGgttttccctttcaggacttAGAATACatcttgccactccctttgACCTATGAAGTTTCTGCAGAGAAGCAGCCAATATGCCTTTTAAGGGTTCCCTTGTAACTGACACactttcctcttgctgcctttagcaGCTTCTCTTTcttaccattttaattatgatatgcactggtgtaggtctg…
>TCONS_00074788
ggtgtattccgaggtatttgattttgtgaggtgcaattttaaaaggtatcgtatttttgtattccttttctaatatttcattgctggtatacagaaatgcaactggcttctgaatgttaatcttatatcctgctactttgctgaatttattaatcagttcaagtagttttggggttgagtccttagggttttctatgtatagtatcatgtcatctgcatacagtgtaTTTTGTCAGAATCTCTTAATGCAAGTATATTCTCCCAAGCTGTCTTAATTTTCActtttgtaaaaatgtcttttgatgagcagaaagttttaatttttaattaacctAATTAGTCAGAATTTCCCCATATATTATCAGTCCTTTTCCTAAATAATCTGCTTTCTCAAGATTG…
>TCONS_00074824
ccAATGTTTACAGTTGTATTTACATTTCCATTAAGTTCCAAATAATATTCTCTTGAGAATTTGagtcattatattaaaattatgttgTATAATGTACAAATATTTAGGGATCTTCCAGCTAGCTtgctgttattgatttctaggtTAAATCAAGTGTATTCGGAGAATATGCTTCGTATGATTTCCGCTCTTATATTCACTGAGCTATGTTTTATGATGCAGAATGTGGTCTATCATGGCAAATATTCCACATCAACTTGAGAATAAGGTTGTACTTTGCTGTTTTGGGGTCATGCTTTCTGAGTCATTTTCAGACAGCAGGAATTTTTGGTAGAAGTGAGATCCTTTATTCTTTGCTTCCCTCAAGCCAACCAAGAGCCACAATGTATGGTTGCTCCT…
>TCONS_00074837
aaataacttgactGAAGTCCCACAACTAGTAAGGATGGAAACTCAGaaaagaaacttgaaaatacATAATTTCAAGCTTCAGAATGGATATATGTCAACAAAAACCAGTCCATTTGTTGGAAAATTAAGTCCATCATAACTGCAGTTTTCTTGTAAAGAGCAATAACAGCCTGGCAGGCACAGTGTTATGTGTAGACTGGATTGAATCAAAGCAGCATTCTCCTACTTTCCCTGTGTATAGGAAGTGATCCTAACAAGAATCAGATTTTC
>TCONS_00074845
GCTTGTTGAAAAACTAATGTGGTACCACATGTACCAACTGTGAAGAACAAGCCAGGCCCAGGAAATCTCAGAAGCTATACATCACATGCACCTTTACCCTCTAAGGCTTTCTAAGCTCAACAGAAGCTTGTCAAATTCCATTTTCAACCTGAATGTAGGAAAGTTTTCCCCTCATCATCATAGGCTTACAAACTGATAAAACTCAAAGGCAtctgtgaagaaaagaaaatgcggCTTCCCTAAAGTTTCCTCAAGCCTTCCTTTTTGTACCTGAGTcccttgaagaaaagaaaaagagagagaaaataattgaatcTAGGagctgggaattcctgttgtggctcagtgggttaagaacccaaccagaatccataaagattcaggttcaatccctggcca…
>TCONS_00075073
ATGAACTGTTTTTTAAGACATGAACTTAATAAGATCAAATTAAGATTCAAAGTTAGGGAGATAGCAAGGAACAAAGCACAGATTAAGCTGTCTTTTAACCATGGTGTTTAAGAGTATCTGGAATAGTTCTTGGCTGCTATCCAAACAtcagcagagaggaaagagagtcAATGCGTAAGAATACGAGGTAGTTTTGGTGATTGTGACCCCAAAGCCTGGAATCTACAAACAGAAGAGGTCGTGGAGGCATGGAAAGAGTCCCAGGAGCTTTCCTCTGCTAAGGTTAGTCTTAAACACTACAGAAATTCTTTTTCACTTCAATCAATTCCTTTTCCTCTGAAGAGGCACAGATCTTTACTAATACAATCTTTATTTACCAGCTTCTCTATCCATGTTGCA…
>TCONS_00075080
aaaaaaatatccagcctattaataaaaaggaattacTTCAACCTAGCAATGGTAATCCAGGAAAAACATGGCACTTAACATGATATATAAGGGTAAAGACTGAATGTTTTTTCTCCATTCATCagcaagacaagaatgcccatttTCACCACGTCAATTGAACATTATGTTAGAGACTGGAACtaagaaaggaGTAACGTGGAATGGAGCAGTAAAAAAACACTGTATTTAAGGGTAGAAGACCTACTATGGGTGTGTCAAGTGAGATGCAAATATACGGTGAATACCATTCCATCCGTGCAGAATTTAAAACAGAGTAAATACTATTATGCATGTATAAGAGTCTATGGAAGtaaagaggaggaagcaggcagTTTATGgctttaaagaaaactttta…
>TCONS_00075081
TATAAAGACCTTGGGAATTGTTACTCCCCTACATACAACAAGAAAAAGCTGGACAAACTAAAAATCAATGACTCTTCTTGAGCCAGAGAAGTTTCCACAGGCAAATCCAGAAAGTCACAGCTGAGACTTTTTTACCTGGAGCCAAAGCTTCTGAAACTGGAACCATAAACTGGAAAATGTGCACCATTCTATTACTGGGTACTGTGAACCAATTGTTGAGTGCATAGTTCTTCCACAATTACagaaaatcaaacttaaaaggcTGAGAAAAAGATCCTTCTTAGCAATAAAAAAGGTATCTCAATCAACTTTAAATGCAAGCTAATTTCAGGACTTTTGGGTTCTGACAAGAGTCATCTCTACCCAGCAAAACCCATGGTGTATTGCAagaattttctt…
>TCONS_00075110
GACGGAGTTAATTAGTGCCTGCAAAACGCCGCGTGGGGACTTCAAAAAGTCGTGGGCACCCCCATCTCCCCGGGCGAAAAAGTGCGGTGGGCAGGCATCGGGGCGCCGGCTGGAGGCGAACGCGCCAACCACGCGTGTCCGGACGCAGGTGCCTGGGGCGACGGCCACCACTCTGCAGCGTCCGCTCGGGAGGAGAGTTCGCGGCTGATCTTGGGATGCCTTGCAGATGCAAAATGTGTCTCTggccagcaggaggaaggaagaggaagtgagAGCAGCGGCAGCCGGCGGCGCAGCAGCCGGCGGACCCGGAGTGTAAGTGCGTGTGCTCGGGCGAGCGAGAACGGGCGAGGATGGGCTAGGGATAGAGGCAGAGCCACTCACACCGCCGGGGCCCCG…
>TCONS_00075128
AAACACCAGAGATGGGGACAGCAACATCCACTTTCCCGAGTAAAAGGAGGCCAAATGAGGTAACAACGTATGTGATGTACTTCAAGCCGGAGCCCTGGACGCATGTAAAACCAATAAGATTAAATTTCCTGTCCCCTGAAGCTTCCAGCTTCCGTGCTTCCTGTCTCCTGCACCCGGCTCAGAAACCAGAGTGGCTTTCCTTGAAGTGACATGTGGCCTGGGACAGTGGGCATCTCAGTAGTAACCAGGCAGCTGAGTGAGTCATGGCCAGCAGGGtctctgttgctttgggaaagatAACTTGCAGCTGAGGAGGCTCAGAAGTGGCTTTGTGGCA
>TCONS_00075137
GTTCTTGTCGGCTCGCCCAGAgcgtttgtttttcctttgtaaacGTCAGTATTCTGTGTTCAAATGGTATTTTAGGAGTAAATATTAAAGCATACACAGCCTCGGATGGAAGAGGTGGAGGAAGGACTACAACACATCCAAGAGCAGGTGCTAAACAAGAACCTGGTTTTATTCCCAGTGGCAGCTGGCTCAATAAAAAGGATATATCGCCCAGCTTTTCTGAAATCTAGAGGTGGTCGTTGAAATGTAAGTAGAAACCATTCACTGGGGCTTTCAcaaatactttctaaaaatgtttGATCAGGTAAGTGGAGCATCTTTTGCcatcccctttctttcttcctagctGATATGAGGACAGAATGGCTACAACCTCAACGGCCATTTTGGACCATGAGG…
>TCONS_00075154
gggatccgagccgcgtctgcaacctacaccacagctcacggcaacgccggatcgttaacccactgagcaagggcagggaccgaacccgcaacctagtcggattcgttaaccactgcaccacgacgggaactccaggattgttTTTCTACTCAAGGAAGTAGTAAATGGGATCCAAAGCCTGTGTAAACAGTAATGCGTCCTTGATCCTCGTGCAGATCTGACAGTTACCCTTCCTTAATACGATGTCATGTAACCTAGAATGGTGGCGAAAAGATACTTACTGAGGGGCTGGAAAGAATGGCGGAGTAGGCTAAGTCTGGCTTACATTCGGAAATGCCACCTCTTCAACTGTGCCTGCCCACAGTTCGAGTCCAGATTCTCAAGGAATTCCCCAGATTC…
>TCONS_00075155
CCTCAGTCTAGGTGACGCGCAGTCGCCCCCCCAGGCAGCCCgggcggcagcagcagctgcGGCGGCTGCAGGGGCAGATTCCCAGCGTTGGGGCGAAGGGGAGCAGGGGCTGCCTTCTGCGAGTGGCCGACTCCGATCGCCCCCCTCCGGGAGGTGGGGGCTGAGAGCCATCCTCGgtcaccgcccccctccccaccgtGCACAGAAAGAGGAACTGGCAAGAGgtcTGTTTGCCTGGACCCATCAACAGCCAGGAGACTAACCAACCACACTGAAAATGTTCTGGGAtttgtgggggaggggttgggatGTAGATGTTTGAAGcaaatgtgtataaataaatgaattgctGATAACTTAGTTTTTGACCTGGAGACTGGTAGATTAAAGAAGCTCCAT…
>TCONS_00075175
GACACATCAGAGTGTGAACTGGTACGAGAAGCAAGGGAGGTTACTTCATTGCTGTACAGAGGTTAACTTTACTGTCAGCAGGACGCAACCACCGCGTCTGTGCCTCTGAGGACAGAGTTTCAAAATACGTGTCGCAAAACTGGTGGAACCACAGGGCAAACAGGCTCGAGGGTCATCGCCGATTTCCGTCGTCCCTGCAGAACGAGAGGCCACGAAGAAAGAAGAGGCCGCCTGCAGGCCCTGGAAAGCTAATCCATTCCAAGTGGTGTAATGTGAGGTGTGGCCCACGCTGTGATGTGGGCACCAAATGACCTGACCTCTCCAGGCACCAACAGCAGGGGTCCCTTCACAAGCAGACCTTGCAGGTGTGTGTTCCTGACCGCAGCATCTACCtttcag…
>TCONS_00075176
AGAAATTTCACAACAAGAGGTGGCATCCAAAACACAGCTCAAAGATGAGTTTGATTTTGTAAGTGGGGAAGGAAGCCCTGGCCGAGAACTGAGAATGAGCCGAGAGAGAGATCAGAAAACCAAGCAGGCATGAAGGGTGGAGTCAGGATGCTGAGAAAAGTGAGGGGCCCCTGGGTACCACAGatgataCAAGATAAAGCGAGGGGAATGTTTGTCCGTCTAAAGGTCTACGTGGGGTCTTAGAGGccgagggaaagagaaagagaagagttaaTGATGACATTCTTGGCTTTTGCGACATGACATTTCTGCTTTGCTCCTGGTATGGCTGCTTCTCCCCCAGCCATCAACCTGCTTGAAGGCCAAAGAGCCCGTATTTGAGCTGCTGTGTGTCACCGG…
>TCONS_00075194
gtaaataaatattttcggTTTTGTAAGCGGTGgtgtctctgttgcaactattgAACTTTGCTATGGTGGTAGAACAAAAGCCAGAGAGCAGAGGTCAACAACTGACCCCAGCTGGGTTCCCGAAAACCTTATTTACACagcctgtggctggggctggattTGACTCACGGGCTGTGGTCTGCGGGCCTCTGATCTAGAACAAAAAGCGACAGTGCAGGTAGGGACAAGCTGGTGGTCCTTCTAGCCACCTTCCTCAAGTCTGGCCTTCCTGAGGGCTGCCTCGAAGACAAACCTGGGGCACAAGGCCACAAGATCACAGAGGCCTAGGTTGAGATGACAGAGTCACAGGCTGGCAGCAGGATGGATCCTGAACCACCTCCTGGAGGAAAGCCTCCTGGT…
>TCONS_00075195
gtaaataaatattttcggTTTTGTAAGCGGTGgtgtctctgttgcaactattgAACTTTGCTATGGTGGTAGAACAAAAGCCAGAGAGCAGAGGTCAACAACTGACCCCAGCTGGGTTCCCGAAAACCTTATTTACACagcctgtggctggggctggattTGACTCACGGGCTGTGGTCTGCGGGCCTCTGATCTAGAACAAAAAGCGACAGTGCAGGTAGGGACAAGCTGGTGGTCCTTCTAGCCACCTTCCTCAAGTCTGGCCTTCCTGAGGGCTGCCTCGAAGACAAACCTGGGGCACAAGGCCACAGTGAGTAAACAGAGGTAGATCACAGAGGCCTAGGTTGAGATGACAGAGTCACAGGCTGGCAGCAGGATGGATCCTGAACCACCTCCTGG…
>TCONS_00075447
TCCCTGTCCACCCACTCCTGCTGCCTGGGGCGCACGCCCCCTCCAGGCCCTGGCTTGTGTCATCTTTAACGTGTGGCTCGGATCAGCGCAGCCCTTGTCTGCACACAGGTCGCTGGAGGTTCTGTTTACCGAGTGTCACCCGCCACCAGTTCTGGTCTCTCCCTGGCGGCCGCTTCCCTGCAGCCGGGTCCAAGTGGCTACAGTCCCGCTGCAGGGACAGGAGACCATGGGGCTGAAGGGACTGGCTGCTGGGGACCCCTGCGCCTGGAGCCTCCAGGCCTTTGTGTCGTGGGACCAAGCAGTCCCGGCTCCTGGTGACGTGAGAAAGCCGCCCCGTCTGTGTGAGCCACCTGAGCGGAGCTGCCCGTTTGTCTGAGCCAAACTCTCCTACTCTCCCTT…
>TCONS_00075561
ATTATCTGCTATTATTGTGACTCTCTGCTTCTGCTGCCCTTGCTACTAAGTACTTGCTATTCTTTTCTCTATCTCATAGCTTCTATTGCTTCATGAATTCCAGTTACGTGCTGtcagctttcttccttttctctgagaACTTTTAGTTTCTCCCCACTGCTAAGTGCTGATTCCCTCTCTATATTTCATATTCAGTTCCTCCAAAGGGCCTGACTGGTTTGGCTGCTCGCCGTCAAGTTAGGCAGAGCCTCTGTGACAAGCCATCACATCAGCATAAGTTTATTGCTCTACATTAGGTGCCTGCTTTCTGGACTAAACAGTTTTGTTTAAAATGGCAGAATAAGTTGATACATAATTTGCTGTCCCATTAGAAATTCCTGGGAAGTGGTTATGGGTGTG…
>TCONS_00075593
CTTCATACTAGTTTTGtatcatccattttttttccacctaacATTCTGTTCTGAATCCTTTCTATATCTTATTACTGTTATTGaaagatgacattttaaatgGCTCTGTACCATTCCGTGGCATGGAGCATTTAATCATTTTCCTGTTGTTGAGCATTTAGgttatttgctgtttttttgtagAGAActtttaaatgaaggaaaaaagacaatttttacaGAGCACAGAGTTTTAACAAAAGAAACCATCTTCTACTCAAACCAAAATAACCTGTAAAAACCACCATCTTTTCCAGGCAGTTTTAGAAAAATGACTGGGGCATCTGAACAATAGCAGTAAAAGTCCTAGTCTCCTGGACTCTCTGTTCTTGCAGTGCTTTTCTGTGTCCTGGAGGTACC…
>TCONS_00075603
gccaactccTGATTCTCTTTGTTTAATCTAGGAATTGCTTCCAGAAACAAAATTATGTGTCTGTGGCCACTCTTCTGGTGATGGGCATCCTCACAACACATTTGCAgttgcaGCCATTGAAGAATTGCTTGTTCAAAATGTAAACATGTTTCTGGTACATACCCCCAGCCAGAAAGTTAGTACCAGTTTAGAAAACAATCAGCTAAGTCTGCCCATTCTACATACATTCATGCCCATTTCCCCATTTCTTTGCCAGCACTGAAGAttacctttttttctgtcttccctaATATGATCAATCAAAAAACaatttatcattgttttaatttgcattctcttGAGCGTTGAAAAAGTTAGTTTTTCATGTTTATAGACTATTTGAATGTCTCTAGATAAGCC…
>TCONS_00075667
GACACATCAGAGTGTGAACTGGTACGAGAAGCAAGGGAGGTTACTTCATTGCTGTACAGAGGTTAACTTTACTGTCAGCAGGACGCAACCACCGCGTCTGTGCCTCTGAGGACAGAGTTTCAAAATACGTGTCGCAAAACTGGTGGAACCACAGGGCAAACAGGCTCGAGGGTCATCGCCGATTTCCGTCGTCCCTGCAGAACGAGAGGCCACGAAGAAAGAAGAGGCCGCCTGCAGACAACTTGATCATCTATTGATGAAAGACTCAAAGAACATACACATTCTCCaggatgaaaagagaaagataatctGAAGAACAAATGGCAGAGGAAGATTATTCACCAGAGAACCTGCTGTTTCGAAGAAGATGAAAATGGTGACCTCTGACCTTCTTGGAGA…
>TCONS_00075709
TTTGGAAAGTAAAGGAACATCAGTCCTGGGGTTGGGATGAAGGAGGATCGACTCCCCAAAGTGAGGGAGGGACGTTTCCAGAGTGCAGGGCACTCGAGCCGGATCAGAGCCCATGACCCAAGGCCATGGGGCAGGGGGTTCCAGCCCGTGGCATATAAGCCTCATGAAGGAACGGAGTCTAGGCGACAGAGAGGGAAGCTGAGAGAGGAGCTCCAGCGCCAGGCTGTGAGATGAGGTCCAGGCTTCACAGCACTCTGCTCCTACATTGGATTCCCAGCACCCTCTTTCAGCATGCCCACGGCCCCGCTCTCCATAGCCTGAAGGGGAACAACTCACTGCCCACCTttctggcccccacccccacatgaaCACCTGCCTTCGGTCCAAGGGCCCCAGCCA…
>TCONS_00075803
TAGTGGCTGGAGGATGAAGCCTTTGCTAGAATCATTTTGTGGTTCAAGTAACAAGACTCACCATTGACAGAATTTAGAGCACAATCTTCACCTCAAGTATGTCCTCTGCTGAGTGGGCACCGAGGCATGTGTCACCCACTGGTAAACTGAGACCTGAACAGCTCAATCCTGAGCACAATTTATACCATGTCCTGGCACCTCAGCTCTGGAGGCACCCACATCATCACTCCTCCTCCAGGTTTTCTAGGCTCCCTCCTTTGAGTTCAACCAAGACCATCTCCCACATCCTGACTGGCTTCACTTGACTTTCTTCTCTTGGAGGCAGAGCCTAGGATTATTTCTGCCAACATCACTCCAAGCTGAACAACAAGCTCTGCCGCCCAGGTGCTGCCCCCCAGG…
>TCONS_00075804
GCTGAACCTCCTGGTGGATGAGAACAGTTAAATTAGAAGTGGTGAATAATGGTTCTTGAGCGAACACTGGTTCAACACCTATATGTGAGTGGAATTCTAAGAGCTCTGGGAAAATTGCTTGTGCGGTGCAGCGCCTGAAACACCGCAGGCCGGGGCGATTCATGGCTGCAGGCCCACAGAGCATTGAGGCGAGGAGACCTCAGGAGCTGGAAGAAGAGGAATTAAGGGGAACCTTCCTCCCTGTGCTGCTGCTTCACCGAAGTCCAGCGATCCCCTAGACCCTGTATAACCTTCACCATCTCACGCCCAGGGAGCTCAGgatggctgctgcagctccattcaAGAAAGCCGTGCGTCTGAAttcaagggagaaagaagggaggacaTAAAATGCCAGCC…
>TCONS_00075918
GTGCTATTATAATATCATTCAAATATTCATTGACTATAAGTAAAATGGACATAATGGCAAAGAAACATGAAGTCAGTGCTTAGAACTGTGCCTGACTCAAAATAgatgttgaataaatatttgatgaatgcaCAAAAGGAGAAGATAGAATGTtgggaaatatgttttaaaaaaatgcaataaagatAAAGCACTTTAGAAAGCACAATAAGAATCATTAACTTCAGGGCTGAAAGTTGTAAATCAATGGCAAAATAAACTGATTTATACAAATTTCATGTGTGTGCATCACTGTAATTATACACAATGGTTTTCATGAAACAGTTTGAAAACAAGGACCTATTTTCATCTTAAGGAACCTGAAATATCATTCCTTTAAATAGTCATTTGTTTCCTCTT…
>TCONS_00075932
GCTGTTCAGCAGGAAGGCCAGAAGGCAAAGGGGCAGCATGGCACCATTCAAGAAGCACCAGCCTGGGAGACCGAGGACAAGGGACCAGgaatAGAACTACACCACTGGGAATTCCTCCAGAAGCACAAGAACTAGATATGAAGGATAAAACTGTTCACTGGTCCAGGTCTCTGATAAAATTACTATTGTAAGCATCAAATTCTTATGTCATTTAATATCAGAGTAAATGGTAATTAGAGAGAAACTGATGGATTAGCTTAGCTGTGAAGTGTAATGGTTGCAAAATTAAATACACTAAGTAGAAATTTTAAGCATAACCACCTTCAAAGGAAATAGAATTTTCAAATAGCCTCTTTGGAAGATTACTTAATTCGTGTTTATAAATTATGTTAAAGATGA…
>TCONS_00076116
gctgagCTGAGAAAGTTCAAAAAGAATTGTCAAATGTCTTAAATTCTATTTCTTGCCATTGCCCTCTGAGCCGAACTGAGAGAGATGAAGCCAGTGGAGGCTTGTAGACAGAGGAGTGACGAGATCACCTTGGCTGCTTCCCAAGCACAGATGGCCAGTGTGGCAGGCGGACAGAGCTTTTGCTGAGAATGGGAGCAGTGATACGAGGACCCGGCCGAAGGGGAACTGGCTCAGTGTACAGCAGTCTGTACATTCCCGTTTTTTAAGACGGGATCTGTTAGAGATGTTTGCAGCTGGAAATGATCCACGGCAGAGAGAGATGTACAGAAGAAGGGGGCACAATTTAGAAGGAGAGCCTTGAGAAGGTGAGAGGATA
>TCONS_00076390
catcCTTCCCCGGAGCCCCGCCCCCGGCTCGGGGGACAGCCCCGCCCCGCCTCGCCCGCCCCGCCCTGGCCGCGCAGCCCGCAGCGGGCAGAGTCGGGCTGGCTGTGGGGTGCCCTGGAAAAGCGGAGAGCGCCCGGGAGGCGAGGGTGAGAGGATATCCCCTGCGGAGCGCGCCGGTGTGGTGACCCAAGCACCTCACGGTCACCGCCCTGCCCTGCAGTGGAGTCCGGGGCAAACGGACGTAGTTTAAGGgttgaCAGACGTAACTAAAGAAAACAGTCTAGGTGCTCTTGAAAGAAACACCTGtaagaacaaagacctgggaTGTGAAAGATGTGAGATCAAAACCTATCGGActgtcaagaaaacaaaaatgtcaacAAGCAGGAATTGCTTTCT…
>TCONS_00076444
GCAGCTTATCTGAGAAGAGGCTTGGAGAGTCTACAGTCAGTCACCACAGTCTTCCAGCCTATGGGCTTCCTGTGAGAAGATGGATGTAGTTGTCAAGGGCCTCAAGCCCAGCAGAAGGTTTTTTCCTGAGGGTCTTTTCACAACATGAAATGTAGAGCTGAGAGTATTTCTTCAGAGGTGATATCACGCTTGTTTGGATACTTGGAAGATTCCTAAAAAACCTTAGGCCAGTGTCAGAAGATTTGAAACCATACAcctcagactgggacttgaacccactgtttttctttaaattgaaatCACACACCTGGTCCAGGACTTACCGAAATTCAGGATTTTACATCTCAGCACAGAAGAAATTCATCAAGAGGCAAAGtaatagAGCCCACACCTGCTGGA…
>TCONS_00076557
GTTCAACCCAATAGACGGGAAGCTACCAAGGAAGATACACCACacctaaagacaaagaagaggccgcATTGAGATGGTAACTGGAAGCCTGAGCTGTTGAGCATGAAGCTGGACCAAACGGAAGATTGAGACATTACATGTTTCATCATCTGCAGTCCATAGTCCTCATAGCCACAATAAAAAGAGCAGtattcataaaagaaataaattgaggagagtcaaatattcaaaaagatagaaaactaagatgagagacagagagggagag
>TCONS_00076569
AAAAATCTTCTTTtacaaaagagaagcagaaagaggagTTGGCAGGACCCCCTTGGTATCCTGTTACCATGatagtagttttcttttctcttttttcttttgttttctttttttttcacagcgctccctgcagcagatggaagtctCTCATGGAGGGGACTCAGATCCCTGTCTgtggagccatgatggggactccagcAGCTTTATTCTTAACAGGCCAAACTCACAGTGCTCTGAGGGAACAGCCCACTGCCAAGaactccccttcccccacagACCTCAGGTGTTCACCCAGGACTGGACCAGACACCCACATTCCCATTCTGCGTCTCATCAAAGGCTGATTGAACGCTGTGTCCCTATTGACCAATCCGTACGAGCGCCTGCCAGCCGGACCAA…
>TCONS_00076623
AAAAATATCTGCCTCTGAGAGCTCAGGAGGATCTGCTTTGTGGGAGCAAAGGTAGTGAGTCATACCTGGAAGCTTGCGCCTCTTCATCCAGTCAGGTCTCCTAGGCAACAGTTTATGCAGCACTTAAAAGATGAGGAGTTAAGAGgagaaaatggaaaaaaaaaacaacagaagtacttttaatggaacagaataaaccACTGAACAGCAATTTCCTGGCCAGAGCAGGAACTAGAGCAGAGTCTGGGAGAAGTGACCATGCCAGGACGGTTTTCCCACCTGTGCTTCCCTGCACGACTGAAAGGAGGGGTGTGTCCGACCCTCGCTGCAGTCCGTGTGCCGCAAAGCAGAATCCAGCTCCGACCCACCACGAAGGTTGTTAATGCGCTATTAATGGTG…
>TCONS_00076860
CTCTGCAGGCTGCTGGctctcctgggcctggcacaggctTTGTGCCCCCAGAGACTGGCCCCTGCTGCTGTCCATGCTTGAGGTCCTGCAGCAGGCCTGGTGCAGACCCCCCAAGCTCCTgtgctcctgtctctgcctcagaCTCCAGTCTCCATTTGGCAAacagccacccctcccccaccagctccaTCAGCTTTCCAGGGCCCCATCTTGGCcttcctgtgccacagtggcCACCCCACAAACCAAGCCTGCAATCTCCAATAACCAAAGGAAagtctcctcctgctgctgccttgGGGCCCTACGGCCCCTCCTGTCGTCCgtccttccttcttctgttgGGGTCCTCCATCTGACTCCCTGGACAAGGGGAGAGGACATGAGAGGGAGAGTGTC…
>TCONS_00076866
GGGCATACATTTCAGAAGATGAGAGTGGTGCTTGTAATAGAATTCCTCACGCAGTCATTTAAGCCCTTGTTCCAGAATGAAGAGCAGCGCGCCCGTCCTTGTCTTTTTGGTGTCCCTGAAGTCATGCATGTCTCTGGCCAGTTTCTTCCAGTTCCCATCATGTAGTTGTTGATCCGTGCTTCTCACCTTGGTGACACTTATGAAGCCCTTTGTTGTAATTATGacaataatgatgaaaataaaactcGATTGTTTAATGTATCCTATCCTAAGAGCATTACATGTGTTGTATTCATCTGTTTAATCATCACTAGCAATCTAgagtaaatactattattatcttcattttttgtttcagttgAGAAAACTCAGACGAAGGACTTCTACCCATCTTTGATT…
>TCONS_00076915
AAAACATGCTACAAGTCACAGACAGGGGAAGATGACAACTTCTCAAGCAGGGGTGTTGGTGTAAGAGCCGTGTATGGCATTGTTGTAACACTGAAATTTATGAAACGCACTTCCCTGCTGTATTTGATGTACTTCCCTTGACCTGACCCCAGCACTGTGTGTAGAAGAAGGCTGCCAGACTGATTGGCCTGCATGGGATCAGGTGTCTTAGGACCCAAACAGAAGCATTGGAGTACGTCTTCCCGGAAGGAGAAGTTAAGCATGGTGTTTTTATGTGTACTAATAACAGGGATTAATGAGTGACAGGTGTGAGAAGACCAGGAAAGATTGTAGAGGGTATGTGTGCACCATCACAGTCTATGTGAAAGTTCTCTCACAGAGTTTGCAGCTGGATGCTCA…
>TCONS_00077038
AAAGctgaaagtttgtatcctttCTTAAGACCAGTTTGGCAAGGCCAGTCATTAAACAGTGTGGAGTTGAAGCTAAATAGAGAGTTCAAAACAAAGCGAAAGGCCAGGCTAAAAAATGAATATGGTCATTAATTTATCTATGGATCCCAATATGTGATCATTCTGCTTCAATCATTCCCCTAGTCATTCAGTCAACCAATTTTATGAGTCCTCTACTATGTAATCTATTGATTAAGGGGAAACTGCCATAGGGTATGTTTATCTACTCCAATAGTGTGTGCATGGTACAACAATGGAACAATAaatgggagggaagggagggaagagccATCAAGGAAGACTGCCCAGAAAAGCTGATGCTCGAGGCAAGACTTCTGGGGGAGAAGCATGCCAAACCAG…
>TCONS_00077040
aaagaTTTCAAGCTGAAGATCCTAGTCATATAATTAAAAGGACTAATCCCATTCAATCCTTGAATCCATCTATAGAAATAGAATTCTTAAAACATATAGACAAAAGGGAATATGGTGTCTgttgaattttatattatgttcGGTTGAACTATTATACttctaaaacaaatttaattttgattaggAAAAGCAACTCTTCTTTGTGCATTTATAAATGTAGACATTATTGGTCATCACTAGCACTTGGGAAGTTCAGCAGTGGGGAGAAGTAATGCTTGTATTAGGTTAAATCAGAGGAATAATTGCACTTGGCAGTTTTTGTTTGCAGAATGCAGGAAAGGCTGAAGGCTTTTGTACAGTTCAAAGAGCACATTCCACAGATACAGCAGTTGGTTGCCT…
>TCONS_00077056
GCTGAGCCAGAGCGCCCTGTTCTTGTCGGCTCGCCCAGAgcgtttgtttttcctttgtaaacGTCAGTATTCTGTGTTCAAATGGTATTTTAGGAGTAAATATTAAAGCATACACAGCCTCGGATGGAAGAGGTGGAGGAAGGACTACAACACATCCAAGAGCAGGTGCTAAACAAGAACCTGGTTTTATTCCCAGTGGCAGCTGGCTCAATAAAAAGGATATATCGCCCAGCTTTTCTGAAATCTAGAGGTGGTCGTTGAAATGTTTCCTCTCCATTCATTTGGCAGTGAAAATACAAGGAGATAGAGTATTTGTGAGGTCAGAGACAAGACGGCCAagtagaaggactcaagctcacctcctctcatgaaaacaccaagaTCACAACTAACGGATGA…
>TCONS_00077112
catcCTTCCCCGGAGCCCCGCCCCCGGCTCGGGGGACAGCCCCGCCCCGCCTCGCCCGCCCCGCCCTGGCCGCGCAGCCCGCAGCGGGCAGAGTCGGGCTGGCTGTGGGGTGCCCTGGAAAAGCGGAGAGCGCCCGGGAGGCGAGGGTGAGAGGATATCCCCTGCGGAGCGCGCCGGTGTGGTGACCCAAGCACCTCACGGTCACCGCCCTGCCCTGCAGTGGAGTCCGGGGCAAACGGACGTAGTTTAAGGgttgaCAGACGTAACTAAAGAAAACAGTCTAGGTGCTCTTGAAAGAAACACCTGtaagaacaaagacctgggaTGTGAAAGATGTGAGATCAAAACCTATCGGActgtcaagaaaacaaaaatgtcaacAAGGAATTGCTTTCTGCC…
>TCONS_00077281
ctagaAACAGCGATCTCCCCAAACAGGAAGGAAAGTAGAGTGGAACTCTCTTAGGCAATGCATTGTTTGAGGCTGTGGGAGGCCCCTGTACGTCATGGTCAGAGattgtGCTTTTGGTCTGAGGGGCGAGGACCAGGAACACCAATGTCTAAGGGCAGGAGAGGATGGGTGTCCTAGCTCAAGCAGACAGAAAATTTACCCTTCGTCCacctttttgttctctttgggCACACAGCAGGTTAGAAGATACCTACACACTTTGGTAAGTGTGATCTGCCCTCCCCCAGCTTcactgagatataattaacacatcaccttgtgtaagtttaagatgtacaacgTGATGATTTGATAGACGTATATAaaagtgaaatgattaccatgatAAGATTAGTTAAT…
>TCONS_00077506
GCCTCCTATGCTCCTctgccctgctctgtgcctggtgAGGCTGTTATCCAAAGATGACTCACCTAGACCCCACTGCCCTCTGGCGTACTGTTGGATTTTGCCAATGGGACGTATCAGCAACTATCAGAGGAGATGTAATCCCAGGCAGTAAGattgagaggaaaaggaaagagagatggagaaggatGGGACACAATGCAAGATGATGTTTGAATAATCTGCAGAGACAGTAGGTACGCCTGCATATCCATGCAGGATATCTCCGGACATGCACCATGGCGAAAACATGCTCAGaaaaatgcCAGCTAATAAATGTTGAAGAAATGAAGCTTAAGAAAAAGAGTATTATGCAATCCTCAACATAATAAGTGATTCAATCACTGACTATCAAGGGATGAT…
>TCONS_00077521
CCAAATCTACTTCACTCTTGCTGAATGAACTGTTTTTTAAGACATGAACTTAATAAGATCAAATTAAGATTCAAAGTTAGGGAGATAGCAAGGAACAAAGCACAGATTAAGCTGTCTTTTAACCATGGTGTTTAAGAGTATCTGGAATAGTTCTTGGCTGGTCTCAGACGTTTCTTTGCTATCAAATAAACCCTCTGGCTGATTGTCCTTTACCTATTTTCAATTATTCCTGCCAATGCTGTCTTCAGTATCAGAAATGATGAGAAAATGAGCATTTTTCCCTTGGAAAATATAACTTGGCTGTATCTTACTAGCTGAGCTCTACATATCCAAAATCAAtaacctcagtttcttcccaCATTTCCTaagttttgaagaaaaattagaatgCTGTAAATA…
>TCONS_00077856
GTTGTGGTAAAGCTGACAGCACTTATGGCTTGAACCCAGCCAGGACTCAGAGAtttgaggaaggagaaagaagagtggGAAGAGGCTGGAAAGACCTGGACTGGAAACCACTGACACGCACGTGGGCAAGCAGTAGACTGCCTTTCCAGTCTGTGCTGGCAGGAAAAGCTGGGGCATATGGCCCCACAGGAAGAGGTGCAGCTCACACCTCCGCAGCTCTGAATCCAACCAGCAGGCTTCCCGACACGTGAATATACGGCCTGCATCAACCCTGAAACCATCAGCAGAAAACTTTCGTGGGCTTCTTGAGGACACCAAGGAGATCTTGAAACCCATGTTTCTCCATTTACGGCTGACAGCTTCCTTCACTCCCAGGACCTGCAACACCACGGACC
>TCONS_00077895
GCTGAACAACAAGCTCTGCCGCCCAGGTGCTGCCCCCCAGGCCTCCACCCTGGTCCTCCCATGTGGTGGTCCCAGCATCAGAGCTACAGAGATGAGCCTATTAGGTCTCTGGAGTAACAGAGTAGATGGGGCTTATGCTGCCTGTGGTAGCAGATGACTTCCAAATGCAGAGTGATTCAGGCTGCTTTGCTTTTGAAGACCCTGATGTGTCAACACAGCCTCCACACTCACTACTGAAAATGCAGGGACTGGCAAggtaatcttttttattttttatttttatttttttattttggcaggGTAATCTTAACGGGACTTTTTCATGGTTTCAGCCTGGAAGTGGCATaatcacttctgctcacattccaTGGGCTTGAACAAATTGCATGACCCCATCGA…
>TCONS_00077957
CTTCACTCTTGCTGAATGAACTGTTTTTTAAGACATGAACTTAATAAGATCAAATTAAGATTCAAAGTTAGGGAGATAGCAAGGAACAAAGCACAGATTAAGCTGTCTTTTAACCATGGTGTTTAAGAGTATCTGGAATAGTTCTTGGCTGCTATCCAAACAtcagcagagaggaaagagagtcAATGCGTAAGAATACGAGGTAGTTTTGGTGATTGTGACCCCAAAGCCTGGAATCTACAAACAGAAGAGGTCGTGGAGGCATGGAAAGAGTCCCAGGAGCTTTCCTCTGCTAAGcccctgacaatcATCAtcctacttcctgtctctatgatCCTGACTACTCCAGacacctcatAAGGCACCCACTTTTTCCAGTTGGACTATCTTCAGAAAGAT…
>TCONS_00077960
CAACATAATTTCATGGAGACACTGTGAATTCTTCCTGGTTCAGTGACAGCAGATCTGCACTGCATTTTGAAGTATCTTGTTGAGCCTTAAGATGGGATTTCATGATCGGAACCAGAAAAATGTCTTGTGATGGGGCAGTCACAGACAGTCGTCAGATGGAACCAAAAACCATGAAAAGCATCGGTCTCTAACGGCATCATTGAACAGCTGATCCAACATCAGCAACTGCCTCCTTCAGACTTCCTgGTTTCTGTTTTCAGCTCTGACATATAAAGACCTTGGGAATTGTTACTCCCCTACATACAACAAGAAAAAGCTGG
>TCONS_00078340
TTTCATATTAACTTAAAGAAATTAAGTTTGATTGCCAGACGCCGAGCGTAGGGAGTGGGCACCCACACCTCACCGGCTGGGTACTGCTGTCACGCCCTTTTAAGAGGGCAGCGCCCTTCTATGGCCCCACTCCTAGACGGCTAAAGAAGTAAACGAAGGCTCTTACCGCCACCGTCTCTTAAAGGGGAAATTCATTTCCAGCGTCTAAAATGGGAGCTTGCAGCAGCGTCTCGCCTTAAGCCTTCCAGTCTACAATCAGACTTAAGATGCACTCTGACAATGGGAGGTCCCAAGAAGGAACACGTGCTGCCAAATACTAACCAGGAGAATTTGGGAGGGGCcgagagaaggaaggaggtgaccaacctcccaggatccttggcgctggaatccatcttg…
>TCONS_00078435
TGACCAGGGAACAAagcagggccacagcagtgacaatgccactcttaacttctaggccatcagggaactctggggtGTCTATAGCCTCAGAATGAGCAGAGGAGAGGACACAGCTTATCCTAAGAAAAGGTGATTCCTAAGTGCTCTAGTCACTCTGTGCACATGGTTTTCTGTTCTGTGTATGCGTAAGGAGAGAGATCAGATTCTGCAGATCAGACCCGAGTCAtacctttcctccctccttcctcttctggcAGGCACCTGAGAACAGGAACGGGAGGAGGAAGGTGTTGCCTATGCAGTGGGGCCCTCTTTCCAGTATCTGACCTGTGGGTTTCACACAGCTTGGGTTTTAGAATAATGGCAGGGCCCATGGGGCAAAGAGCAGCCTAGTGTTTG…
>TCONS_00078487
GCCCTGTGAGTGTGGACTAGGGCAGGGAGAGACTCCCCTGTCTCCTACCATTCCTGACGTGCAAGGGACCTCAGAGTCACTTTCTCCAACTCCCTGCCTCATGCTGCAATCCTCTCAAGCACCTCCACCAGAAGCGGCTCCTGCCTGAAACTTCTCAGGGAAGAGGTGTCCCCTGCCTCTCTGGGTGGCCGTTCTGTTCTGGAAAGTTCCAATGGCTAGACGTAAGCCAGCATCTGCCACACTGAAACttctccagagaagaaaaaacaaggagCAACAAGAGATTTGTGTGAGAGGACGTGTTGGGAAATTCTGCAGAAGTTCAAGGCCCGAGCCATAGGGACACTGGAGAGGCCCAGGAATCatatacagaagaaaattaaagcatttgTTCTTCAG…
>TCONS_00078549
CTTCCTTCTTTGGCTTTCATGGAGAATCCTGTGGAGCAGGATTTGGGTGGGTGAGGTACTTACCCGGGACCAGGACAGAACGCCAGGATCCCACAGGACATCAACTGGCCAAGTTCTTCACTGGGTTCAGAatgagggagagggaagcaggagtaCTTACCCACAAGAGACAGTAAGTAATCAGAAGAAAATTCTACGTTGGTGCCAATACTTTATAGTTTTAttaaggttgcagacacaacttggatctggtgttgctgtggctgtggcataggccagcggctgtcgctccaattctaccccagcctgggaacctccatatgccttgtgtgtggccataaaaagcaaaacaaaaaacaaacaaacaaaaagatcttgggagttccttggttgcctagt…
>TCONS_00078636
CCTGGCTGAGAAAGTAGGGGGACCAGTGCCAGACCTCTCATCTGCCTCTTCATCCCCATTCCATCCACCCTAGGCAGCCTGAAGGGACTGATGGCAGTTTGGGGAAGAGGGGGGTGAGCGCCTGCCCAGTTCTGTCCTCCAAATGGTGCCGGAAGCAGGCCCTGGCTGCCTCCCAAGGAGAATGCTGAGAAGGTCAGCCAAACAGGGCAGAAAACGAGcaagggtggggtgggcaggggtgcAGAAGAGAGGGAGCTTGGAGAGAGGGATCCAAGGCAGAGGCCCACATGGGCACAACACAGAGCAGTCCCCAGGAGTCTGCACAAACAGAAGCCCGGAAGGTGTAGGGACCTCTGTCTTAGCCTCACTGTCCCAGCCTGCCTACTGCCTGAACTTCTG…
>TCONS_00078902
caggaacaggGAATCTTGAGCCACCTCACCCCACCTCACGGCAACTGCTATATTTGTTGTCATGTCTGTTTTTTGCAGCCAGTGGCATCTCCTTTATCTCACATAGGTTACTTCTCTCAGAGTTTGTGTCCCTCGACATTGATATCAAGGTGGACCCTTGCCACGTTTTCTGACCTTGCCACGCTGCTTTCTGCTTTGGGTGTTGGACCTCTGTTGACTTGGCTTTTTCAGCGCTCCTCCCCTCCTGGTAACAGCAACCCCCTCTTTTGGGGAGCAGCCTTTTCCATGCCACGGGGTGGTGAACAGCTCTTCCCCAGAGCTTTGCCTGGAtcccctccagccctggcctcagcTAAGTGTCTCCTCAGCTAAGTGTCTTGCCCTGCCCGCCCCATCTAA…
>TCONS_00078947
agTGTCCGTAATGGCAATGCAGCTTACGAGGGTTAATGAATTGGCATGTGTCAAATGCCTGTCACATTGTGGATACTTGATGTTCATCAGTCGCGGTTGGACTCTGGCACTGAGACACAGTGATGACTTTGAGCCAGTCTCTGCCCTCAGATGCCCTCTGAGTCCAGTGGATGAACAGCCAAGGAAACACATGATGACAGTTCAGTCTGATGAGAGGCCAGTGTTGACTTGGAGCCTCTTAGGTGCAGGCTGGGAGCCAGACAGTTTGAACAGAACCTCATCTGGAGTGTGTTAACTCTTCTCCCCCGGCGCTGGCAGAGATCTGGGATCAGCTCTGCATTAGGACAAGTTGTAAGTAAACACGCATTTGTGCTAATGTGGCTCCTCCTCCCATCCCAT…
>TCONS_00079033
GTTGGTTCCTGTGGCGGTAGGTAGGCTGGGAGAGAGGAACTTGTGGGAGGAGAAAAACATCTAAAATCTGTGAACTCAGAAGTATCCTGATgaagagcatgggctctggaaTCACTCTGCCTTTGGCTTGAATCCAGACCCTTCACATGGAATCACCTCAGGCAAGTTTTTTAACCTCTTCTGTacctcaggtttctcatctgtaaaatgtggtcAAGATAGGCTGGTAGAagcacagccatgctcatttgtGTATGTATCACCTATGGCTGATTTCACTCTGTAATATCAGAGTTTAGTTATTGTGAATGAGACTGACTGAGACCATCTGTCCTACCAAGCCTAAGTTATCTTTTATTTGgacttttatagaaaaagttgcTGTACACTGTTCTAGAA…
>TCONS_00079039
GGGCTTCGGTCCTGCCTTGGACTCCTCTGAGCTGTGTAACCTTAGGCAGacctcttaacctctctgggcctcggtttccaaATCTGTAAAACAAGGTTGATCATAGTGCATATCTTATAGAGCAGTTGTAAAGattatatgaaaacaaacaaagcatcaacaacaaaacccacaaagGTAAGGCACCTACTGCCTGGCATAAGGAAGCTCTCAAGATACTATAGTGTTTATTTGGTCGCCAGGAAAATCCCAAAGGATCAATGTGTTGGGTCACTGGTGCTCCTAGCACCATCAGCAAACATGTCCACGTTGCCAAAGCAGTATCGCCCTTCCTCCAACACCTTTGCTTTGTCTTTCAGGTCTCCTGCTTCCACAAATGTCCATGGATCGAGGTCAGTA…
>TCONS_00079040
GTTGGGGTGACGCGCCAACTTAATCACACCTGACGTCACGTCTGGTCGTCTTGGCTCACCGGTCGCGATTGGCCAGGCTCGTTTGGGGGATCCCCTGCTAATTGGGTGCCCAGGTTGCCTGGTCCTGTTACCTGGAGTCGGAGCTCCGCCCCTTGGGGGGAGAGTAGTGGAGAGTCGGGAGTGTGGGGGGAATATTTCCTGCGCTGGTGGTCCTTGGAGAAGAGGATCCCCACCCAAAATAAGTGGCCAAGTCCCACCACCATCAGCCAGAGCTGCCTGGACAGTGACACCCTACCACCCATTGACAACCAGCTTCCTGTCTTGTGGAGTGGCAGTTGGTGGAAGCCAGCTGTTATGATTCATACCATTTAAGAATTCTGCTTTTTGAGAAGTGACGCT…
>TCONS_00079106
GACGTGGCAGCCGCAGGGGCTTGCGCCTCCGGTGGCCATCTTGGCGGCGCGGGTGCGCGGGGCGAGCTCTCGGCGGCATCCACCTCGTCTTCTCGCAGCCGTAGTCTCACACCCCAGCCTCCCTAGCTTCCGCTTCACACTGCCAGGCAGTCACTTTCTCGGTCCCGCAGtTTACAGTCATTGCACAAAAATGATGGAAGAGAGTGGAATAGAGACAACACCACCTGGGACGCCTCCACCCAGTTCCACAGGGCTGGTTGCAGCTGCCGCACCgtctccctccccatctccgCTAGGTAAGTGCAGTTGTCTAGCATCAGTGTGCTCTGAGGATGGCCAAGATGCTGTTACCTTTTCTCAGAGTCAGTTTAGAAGAGCATGCAGCCATACCTCGGAGAT…
>TCONS_00079141
caacatgttctatcccaagagattggatatagttccctgtgctgtacagtagcatcTCATTGTGTCTCTTCATTTATTGTGGTAAAGGTTGCACAACtctaaaaatatactaaaacccactgaattgtacacttttggtttttttttttttttttttttttttttggcctgcagcaggtcaaatcaaagctgcagccactggcctatgccacagccacagcaagccacatctaagctgcatctgcgacctacaccagagctcagggcaacaccaaatccttaacccactaagtgagaccagggatcaaacctgtatcctcatggatgctagtcagatttgcttccactaagccatgacgggaactactaATTGTACACTTTAAGCGTGTAAACTGTACA…
>TCONS_00079269
AGAGGCCACCGGGCCTCTGTGCCGGATCCGCAGCCTGAGTGTGGGGGGAGGGCAAgagcttcctcttccctcttcatCTGTCACCTAAGGAACGTGCCCTGAGCCTCTATGTCCCCCCTAAAGACCAGAGCCTGCGGGGACACGAGTGGGGTTGGAGCCGTTCTCAGCTGTCGAAGCCCAAGCTTGACCGAAGGGGCCGGTCGGGGAGACGCTGCAGATGACATCTGTGTCCTGGGCCTGAGCCCTGTGTGACCACgactgtccccccacccccaggattcAGTGTCCGGTCATTGTGGCTCTTGTGGTCAGCCTCCTGGGAGCCGTCCTCAGCTTCACCTGCATCCCCACCAACACCAAAGGCGCCAGCGACCACGCCCAGCCTGTCCCACCAGGCAT…
>TCONS_00079272
ATGAAACAGCAGTGGAATCTGTTCTCCGAGCTGACGTGGCCCAGGCTCTGAGCAAAATGCGAGGTGGAAGCAGGTGGGGAGACCCAGTCTCTGCCTGCAAGGACCCCGAGGTCACAACCACTGACGGGACAGTATGATTGGAACTCTAGCCCTCGGGGGACAGTTGACCCTTGAAGACCTGGTAGACGTTACCAAGGAGGATGGCACCCAATGCAGAGAAACCACTTGAAGAAGGTCCAGAGGCTCGGTTAGTACATGAAAAGCAGTTCAGGGTACAGGGGAGAGGATGACGGAAGATGGCAAGGTATGTGGAGGCATCTGGTCTGCCTCCATACCTGTGTCCAGGTGGCAGGCCCACTGACCTCGGTGGAGTAAGTCAGCTaagtatcatatgatagc…
>TCONS_00079360
TCACAGGAATGGCAAATACTAGATTTGATCTTCTGATGGGTAAGGGTGTCCTGAAGTACTGTGTAGAGAAGGTCACAGCTGCCTCCGAGCTTATTAAAAAAGAACTCTGCaattgattagcaatgtctgccacaTCGTGATTGATTAGTGTTGTCTGTCATGAGCAGGGGAGGAGACTCACAGTCCCCTCTGCCCCCAACCCCATGAGCATGTAACTACTTTGGGCTTTAGAGTCAGGTTTGATTCTGACACCTGGCACTCTACTCATCACCTGGAGCCTCAGGATATGCTGTGGATAACCAAGAAATCAGGAACAGGATCaggggcatctctggagcactgggtcgcaggttcgatccccgacccagcacggtgggttaagactgcagagttgctgca…
>TCONS_00079451
gttggattcgtcaaccactgcgccacaatagaaactcctgaAACAGGTTTTGACGACAAAGGGCCTGATTGGAATCCCCTTGAAGGCATAGCCAGGAAGGGTGAGATCCCAGGACACAGAACCTTCCCATAAAAGGAAGGGGGGACCAGCCCAGCGAGATGTACAACTTGAGCATGATAGGGGTTGGGATAGAGTTCCCGTGTAGTGGCTAAGAAAGTGTAACTGAAACCCTTTTCCCCCCAAACAGGGCAAGTGGCTGAGAAATTCGGGGCCTTGTTGCCTTTGGCTTTGCCTTTCTGTTGAAAGGAATTGGAGACCTTCCCTTGATAAAGGTTTCTCATGGGCTTTGCCCTGAAGGTCTTCAGCTGGTTGATTGAGGACCTCATTTGATTTCATTGA…
>TCONS_00079554
GCCACCGGCACGCCTCTTGTTCTCGTAGCTGCTGGTCTCGACGTGAGCCGGGGACCCCTGCCCACTAATAGTGCGGGGACTGGAGAGAGCGCGGCTAGGGCTGTCGGAAGACTGGCCGGGGCTGGGAGAGACAGGCGGAGTCCTTTTCGGATAGAAGAGGGCGCGCCCGCCATCCTGGGACCCCAGGCGCGCAGGTTCCCTTTGGGGTACCCACACCGATAATTGCCAATGCCCCAATTAATTATGAAAGAACTAAAATCCTGCCTAcagagttcccggcgtggctcagcggtaacaaaccagactagtatccatgaggagacgggttcaatccctggcgtcgctcagtgtgttccggcgttgctgtgagctgtggtgtaggttgaagacacggctcag…
>TCONS_00079556
CCttggagagaaataaaatcacCTCACCACCACCCCTGTCCCCAACCAGAAAGAAACgtgcattttctcttccttaagGAGAACTCAGACTAATACACCCAGTTAACATCTTGCAAAATTAAGgaatcAGAACTGGAGAGAATAAATCATCAGTGCCATCATCATCAGTGAGAGCAGAAGCTGAAAGACTTGGAGAGAAGTCAGTGTTGAGACTTCATGAGTAAGTAGAAACTAGAAATAAGCAAGAGCTCTGAGCAAACAAAACCCATGAGGcagcaaaaagataaacagagTAATGACAGAAGTGATAGAAGATAACTAAGAAAGCATCAGATTCTCAGGAAATAGAGTCAGTGGCCCTGCCTGGGTCACAGGCCAACCCTGGAGCCTGACATACAG…
>TCONS_00079782
CCTTGCCTGTTGGAGAACAGTGCGGAGGCCCATGTGGCTGAAGCAGGGCAACATCCTGATGACACCAGTGGTGGTTCAGACTCTTAATAGGAGCAGTAGAAATGACCGAAGTGCCTGGATGCCAACTCTAAGTCAGAGGTGGAGTTAACAGGACCTTGGATTGATAGGATGGGGAGGCTACTGGCTAATGGTTGGTCTCTCCTTCCTACATGTCAAAAAACTTGTattatccttggagttcccttcatggctcagtggttaacaaggccgactaggatccatgaggatgtg
>TCONS_00079926
GCTACCGGAAGTATGACCTCTCTCTCCCTGCTCGCTGTTCCCATCCGGGGTCAGGACGGTCTTCCGGGTGTTTCCGAAGGGGCTTTCTACGCCGCTTTTTTCGGCGACTTTTTGGTCTTCCGTATCTTGCCCCCGAGCTCCCACACCCTTGTTGGCCCTGCCTTTTCTTGGGTCGCTTCTCCCCGACCGCCGAGCCCGGAATTTTGATCGCAATCCGGATCCGCAGCCGGGCCTAGCCACCCCACGCGGGCCACTACTGGCTCGGGCGGAAAGCTGGGACCGAGCGCGCCGGGCCGTCGCTGCTCCGGCCGTGAGGCTCCTGGGCGGGCGGTGCCCGTAGAACGCTTTCTAGGACCGAACGAAGAAGATTGTCTTGGGACCCTGCATGGTGTTTGAAAG…
>TCONS_00079927
caacaacttagATATCTTCACAACTATTAAAgctcactcaagaagaaatattaaatatttgttgaattagcGAATGTTAGTCATTAACGGGCAGGGAGCTGAGTCTGGGCTTTATAGATGAATAAGGCATGTTTATTCCCAAATAGTTCTCAGTTtattaatggggaaaaaacaagTAAAGCTTAATATTGGTTAGTGCAGAAGGGTAAGGGAAAACTTGGCCAGGAAATCTTCTCCATGGAGGAGTCAACCGGCTGAGACAGGAAAGACCGGTAAAAAATGATTATCACATTGTGAGCTTGGGCAGTGAGGTGAAGCGAAGCTCCTGGGCTGTACCATCCCTTCCCGTACTCGCGCTCGCAGCTGCCCAGCCGCCTATTCTGGCAGCTAGAATCCCGG…
>TCONS_00079974
ttgtatttggtaAACCCAACTTCCATGAAGCCAGTGCTGTACAGTGCAGAGACTAATGTGGCAATGGCTCTAAGAAAACAAGTGCTGCTTAGCTTTATGTTAAGAGGATGGAAAGCAGAGCTTAATGCAGTAAACCAGAGTTCAAGTCATGCCTGTGCTGGGTGTCAGATACTGAAGTCCTAGCCGCTGGTAAAGAAGAGTTCAGCCTGAAAAGAGATGTGGTGCTTCTTCATCTGTCCAGGTCATCTATTATTAGCAGCTCAAGAGGAGATAAGTGCCCGATGTACAGTATTTTGTTTGACTTAgccacattaaccaaagaaacATCAAATATAGTTTCAAAAGCTCAAGAGGAAAGGGGTAATGAGAAGTCAGAACACTGAAGAATATGTAAAGCAT…
>TCONS_00080013
AGACCAGAAGACCACTATAAGAAATCTAGTGGATGACGTGAACATACAAAGTCTGATTCCTTCCAAGTCTGTGGGTATGGGAAACACAAGAGGAAATCTTGCAGCAGGCTGAGTGTGTGGATGGCTGTGTGTCATCATGACCCTCTCATGACCTCAGATAATGACTGACTCTCCAGCTACGTCCACCCCAGCCACAGAGGGTCCGGCAGGCTATGAAGAGGAGCATTCCATCTGGCAGATCTCTTCAATGTCCAACCTTTCGAGGAAACTGTGAAGGTAAGAAGAGACTTTTGCTTGTTGTTTCAGTAGTGTATTGATAACTAAGGAGGCAGTAAGACCTGTACCCATCTAGAAAGTGCCCGATGTTGTGAATTATGACTAGAAGAGGTAGGGGGCAAC…
>TCONS_00080079
CCAACCTCCCTCTCAGAACCTCTCTGACTTTCTGTCCTTCTCTTCCCGCTCCCTGATTTGCTCCGGGCCCAGGGGTCCCACTCGGGCCCTCTTGCTGCTTTGAGTTGGAGGGGGGAGCCCCTCAGGGACACGGGGTTTGTGACAGAGGGTTTGCATTTCAGCAGAAGAGGCTGCAGGAGGCCTGGGGCTGGAACGCATCACTTTACTTTTGGACAAAGGGGTCTCCTTCATGCCCCTGCAGGAAGTTTCTTGGCTCAGAGTTCCTATTGCCCAGAGCCACTTGCTGTGCGGTCCTAGCTCTCGAAGCTGTAGGCTGTGGTCTGGGGTTGGGTGGCGGTGGCGGGGGAGCCTGGCTTCAGGGCACCTCAGGAATGTCCTTGAGGCGGCCAAGACTAACCA…
>TCONS_00080558
TTCCTTCTGGCTGGGATTTGGACTATGGAATTTACATTCAGAAGAGAGACGTGTGAGAGGACAATAAAATTTAGATTTGGCGGTGACCCTTCTTGATGCTGTTATGTTAACTTGCAGTGGTACAATCCAGAAGAGCTACATGAGAATTTGTTCCTCTACTGCAGTGTGCAATGACTGCACTGATGTGGTCATTCCATGTGAGAATCAGCACCTTCCACATATCAGGCAGATTCTGGGTGTTCCCTCTTACCCATAGCTGAGCATAATCACTCAGTATGTTTTCAggtatgttttattatatttgttttggtttttttgtttgtttgttttttagggctgtacccacagcatatggaggttcccaggccaaggact
>TCONS_00080617
GACGAGGAGGACGTGCAGATGGAGCAAGTAATGACGGATTCTGGGTTCCGGGAAGGCCTGTCCAAAGTCAACAAAACGGCCAGCGGGCGAGAGTTGTTGTGATCAGGTCCCCTCTTCGGACGGTTCTTCACACTCCACCGTCCTCTTCTCACACATTCCTCACTCCTGCTTCTCCCAAAGCTAGTgcggagaggaggagggggcgggTGCTCACACGGCGCCCCGCTGCCGGGGACCCGAGTTCCTGGAGCCCGTTCGGAAGAAGACAGACAGCCCCCTTTCCCCCAAGTATTGAGCATCCTGTCCCCACCTGGGGACCACCCTCCACTTGCTGCTGTACAATAATGACCAATCTGTTTTGCTACCCTGGTGTCTTGCCTTTTGGCGGGGGGTGGAGAG…
>TCONS_00080832
CTGACATGCCCACTACCAGCCGCCTGGAAGCCGCTGAGGTTTGATTGCAGGCTGCTCCCTCCCACAGCTGGCTGGAGTTTACTTCATTTAGGAGTCAGCCCTTGATCTCCACGATGACAGCCAGTCCTGCCTGGCTGGGGGATTGTGACAGCCTTTGTTTCCATGTGGGCCAAGTCTTTTGACAAGAGGGGAAAGCTCATTAGTTAGCTGTCATCCTCAAACGTGGTTAGGTTATGAGTAATTCTACTAGGAGAGCCAGGGAGCTGGCAGCTCGTTCCATAGAGATTGTTTTATCTATTTGTACAGAGTAGTGGGAGATTAACTGGGATATTTTATGTAAAAGTCTCTGTCAACTGTGGATGTGCTTACAGATCCAGCAAGGGGGACGAAGATGATTCC…
>TCONS_00081637
GGCATCTCTACGTGTTATTTCGGGGTATGCCAAGAATGCAGAGCCCAGACTACTCTTTACTTGGATTATTTCTCTGGGTTGGATTTGCAACAAGCAACCAAATACTATCTTCTCCCAAACAAAGAGCAAGCTTGCAGTAAATTCCTCAAGTTCGCTATTCCTTGGTTGTCTGAAAACCACTGTATATGTGGCACCCACTTAGACCTCATAAGATTTAGGGGGCATGGGAAACTGGTGCCAACATCATGCCAGTGCTGATTTGACATACTCCTTTGTCTCTAATCCAGGCATCTTCTGTTTACTGCTGGCATCCACGAAACAGTAACAGGCCCCAGACTCTTCACAGATCCTGAAACCACTCACCTGCCTAAGACTGACAACGTTGGCACAATTTCAACC…
>TCONS_00081789
GCTTGGGTCCCAACCCTTAAAGCGTTTTCCATCCATCcttaaatatgtgaaaagaagCCCAACTTCACTCCAAgtatatatgtaaaaaaactGAAAGCTAGGACTCAGGCAGATGCTTGCGCATTCATGTTCATGGCAGAATCATgcacaagagccaaaaggtggcAGCAGCCGGTGGGTCTGTCGACAGATGAGTAGCCAACAAAACGTGAACACAGTGGACTATGATTCAACCTTTAAACCTCTGGTAAGAGTACAGCGTGGGTGACCCCCGAAGACACTGTACcaagggaaataagccagacataaaaggacaaatactgtacgaTTCCACTCAGTGCGCTACCGAGAAGAGGCAAACTCAGAGAGACGGAAAGTAGAATAGAGGCTATGGGCGGG…
>TCONS_00081844
ttatatcccATAAATAAATGGGATATAAATACCCACATGAGTGCAGGAACAGAGACTTGTTCCTCAAACAGGCATTTGAATTCTGGGTATTTGGAAATCTTTTTAATCTGATGGGTAAAAATGTCACCTTGTTTTTCCAATTTGCTTTTTATTAGTGAGTTTGGGCATTTTATAATGTTTACTGGTCCTttgtgattcttctttttttttgccatttcttgggccgatcccgctgcatatggagtttcgcagctagggagctgtagcctctggcctacaccagagccatagcaatgcgggatctgagccacgtctgcgacccacaccacagctcacggcaacaccagatccttaacccactgagcaagagcagggatcgaacccacaacctcatggata…
>TCONS_00081902
gaatggagaaaaataagttAATGTAGATAAAATCATTGACAGTCCAGATGTTTTTCACTTTGTGGACAGAAAACTTGAGTTAATTTTccagattctatttttactttgatGTAGGACTAGATAATTGGTTATTATAATCTATTTCCGTCACTGTCAGTTGAAACTTGCTGTCATTTGCTTGAAAGGAAGGACTTAATTCATGAAAGGCACTGtaaaaaatacagcttttttGATTTGAAAAAAAGCACCTagGAATATCACTAAAGAGATTCAAAATCTGTTAATGGTAGAATATGAAAAACagagttaaagaagaaaagatggtTACTG
>TCONS_00082131
gacatatggaggttcccagactaggggttgaaccagaaccacagctgccggcccacaccaccgccacagcaatgccagatctgagctgcatctgtgacctacaccacagctcatggcaacgcactgagcaaggccaggaattgaacccatgtcatcatggatattagtcaggttcgtcactgaatggaaactcccaagaagATCTGATTTTCTAAGAATAATTGGGGACCAGGAGAAAAATATCCCACTCCATAAAAATGACTTCAAGTAGGGAACCATTTTTGTAATATATGCAGGCTAACAGATTTGATTTGGACTTTGCcaagagtttaaaaataataagattaaTGATAGCATGTAATTAACAAAGGTGGTAATTAAAACTCCGTGTTGATTTTA…
>TCONS_00082182
GGGAGCTGTGGGAGAGAGTCTTGGCAAGGGCTTGAAAGGGCTTGGAAACAAGTAGTAGTTCCTGGGAGCTCCTCAGTTCATCTGGCTCACCTGGGAAAGGCATACGAATCTGTGGCGCTGTGGGACTATTTAAGTTAAATATTGCTAATTAAAGCCTTAAAtcccaaaggagaaaaagcaatATGCGCTGCAGGTTATAAAAAATAGATGGCTTCTGCCCTGCTTCCTCGGACCACTCAGTCTGGCGGAGGCCAGCTGCCATATTGCGAGGATTCTCAAGCATCTCTATGGGGAGGCCAtgagggagaaactgaggccatgTGGGTGAACAGGCTTGGAGGTGGATCTTCTGGCTTCAGTCAAGCCTTCAAATGACTACAGCCTGGGATGGTATCTTGC…
>TCONS_00082236
CATAAAGTATTTCATTCAGAGTTGGGAGACAAGTCCGCAGGAATGCATGAAGCCTCGCATGTGTTGCTACCCAGTCGGGGTGTCTTCCTCTGGGTGTGTGTTTGGTGAGtcctttgccttttatttctaggACTCCTGGAGAAATGACAGTCCCTTGCTGCTGCCTTTAATTGGAGAGGAGCTCAGAGACCCGAGATGATAATTATGACGCCTTGCATGCCGAGCTCGTCAAAAGCCTGCCATTGTCCTTGCTGTTACCCTGAACAGCTGTGACAAACCAAACCCTGCAGACCCCGGAGCGTGCCCTGGGTCTCTCAGCCAGGCCTTACCTGGGAACTCTGAGTGATGGTGACATGTAGGCCGCAGGAAGACACACAGTAAACCCAGGAGTCTGTGATG…
>TCONS_00082297
CTGCAGCGGAGAGAGGACTTGATTATCTTGGTTTTAAAAAGCGGCACTCCTGGCTAAGTGCAAATCAGGACCTGCGCTTCTTTGAGACTCATAGCCTAAGTTGAAATTATTTCGCTGGATGGGTGGAGACCCCGAGAGGACACGGAGAGGACCAGAGCCTGGCCTGAAGTCAGAACCGGAGTCACTCGCAGGGCTAAGACTTGGACCCCCCTCTACCAAACTCATAAATTATCAGGCGGGGCCCCTTCCTCGCAAAGACCAGGGACCGCAGTGTGTTGGAAACATTAGGGAGGTAAACTCCTCCCGGACACCCCTTCTAGTGCCCTTTTGTCCTCCTTGTCGCTGGGGCTCTTGGTGTGAAATCTGGAACTGATGTGACATCCAGCATTGGATTCAGCA…
>TCONS_00082347
TTCGCCCCCATGGGCCGCAGGTCCTGAGGATTATACCACACCGTCTTGATTGCCATTTTATTCGTGAGATCCGATCAGCCCAGGTGATCTATGTAAGAATTGGACTAAATGTGGAAATCCACTTCTGGAAAATGTCTGACAGCCACTCTTTACCACTGTTGCCTGCAACAGAGCTGGTCACGCATCGCAAGGGATTAGGACCAAAATTGAGGCATCCAGcacccCGTGTTTCCCACCTGGGTGGAAAAGCGGAGGGAAGCGCCAGGGCGGAACTGGCTGCTGTGTCTCAAGGACTCTAGGAGAAGCCTCGGTCCCCAGGGC
>TCONS_00082456
AGTTGCCAAAGCATTTGCacATTCATATCTTACTTGGACCTCTCAGACCCTGTAAAATTGACACAGTGGGGATAATCCCTTCAACTTCCAATGTGTTAGTTGACTTTTCTAAGGTTGCCCAGTTGCTGTACGGTTGGGAAGAGATGTTGTGGGCATGAACACAGATTCTAGCTTCATTTCAAGCCATCATTTTCACGCTACTGCACTAAGTCTTGTCCACTGGAGCATGCCTTGTCAATGTCAATGGTGCCTGGCTTCTGGGGCGGCGTGGTTTTGCTGAATGCTCtgaattatc
>TCONS_00082459
CTAAGAAATGTTACTGTCAGTGGTGTCTGTGTCATTACTAACAGTAGCAGTTTGGGCCGAAAAGACTTTTTCCAACATTTTAGCACAGTCCACAGGGGTTTAGAATATTTTTTCGCGTCTAGATTTTATTCAGCTTGACCAGCTGTTACAGACTCCCTTGGGACCATATTGAGGGCCCTTCCACTAGGTGCTTTACGGTAACGGTTTCCGAGTTTGGTGTTAGCTTTTGCTTCGCTGAAACTTTTCACAGCTGACTTGATACTAGTGCTCTGGCCTGACCTCTCGCTCCTTCAGCACTTTAGGGGTTAATTTTGTTGGTGGATCCGGTTTCTTTCCTGGGCAGGGGAAGGGTGATCCCCTTCTAGCTGGTACTTTAGTAGCGGAGTTGCTGGGTGCCTG…
>TCONS_00082504
GTGAGCTTTGGAGCGCCCTTTATGCTCCGTTCCAATCTAAGGATCGGGCGAAGAAgGCCCCCCAGGGGAATCTCGCCTCCATCGCTGCCCGATTCCTTCCCGGGAGACGTGAAAGACTTCAGCGTCTCCCACTCGGAGGATTGACCTACAACTTCCCCGTGGGACGTGGTGAGGACCGAGGCCCCCCGCCCCTAGCTCAAAGCGTCCGCATGGGAGCCACTCTCTAGCGAACCTAGCCCGGCCCCGGGAAGTCCccggaggctggggagggggcaaaaCTGCGCATCCTGTCGCGGGAACCGCCGGGCGCTTCCTTCCGCGGGAAGCGGCTCGGctgacccccgcccccgcccgagCCCCTGGGGGTTTCCGGTGCGGGGAGGGGGGGTCAGGGCTTGG…
>TCONS_00082533
CTGTGCTCAGACCCCTGCCTCGCcggaggctgggggtggaggcgCCTGCCTGTGGGGGCAGGCAGGCAATTGAGGAAGAGGAAGTCAGGGCAGAGTTGGGTCACCCTGCGGTTACCCTGGGCTCTGGCCCACAGATGCTCCCCTCCGCGGGGCCAGCTCAGAACCCTAACCATGGGCTGTGGGGGCTGTGGGAGTTAAGTGGCCGAACTGGGTAcccaccacagccacgacaacgaCAACGACGACGCTCCTTCTGGATCTGAGTCCAAGCCATGTGCCCAGCCCTTTGACTCTGGAGCTGCAGACTCCGCCACCAAGAGCAGCAGTGGACACTGGAGGCCAGAGTGCCCAGACTTCTCTGCCATGGGGG
>TCONS_00082623
caacaacttagATATCTTCACAACTATTAAAgctcactcaagaagaaatattaaatatttgttgaattagcGAATGTTAGTCATTAACGGGCAGGGAGCTGAGTCTGGGCTTTATAGATGAATAAGGCATGTTTATTCCCAAATAGTTCTCAGTTtattaatggggaaaaaacaagTAAAGCTTAATATTGGTTAGTGCAGAAGGGTAAGGGAAAACTTGGCCAGGAAATCTTCTCCATGGAGGAGTCAACCGGCTGAGACAGGAAAGACCGGTAAAAAATGATTATCACATTGTGAGCTTGGGCAGTGAGGTGAAGCGAAGCTCCTGGGCTGTACCATCCCTTCCCGTACTCGCGCTCGCAGCTGCCCAGCCGCCTATTCTGGCAGCTAGAATCCCGG…
>TCONS_00082659
ATTAGAAAGCCTTTTTCCTGAACTTGTTGGAAGttagaaatatatacatcttCAAGAATAATGTGTATGTTTTAAGAAGTGTAAAAATTAATtctacaaagagaaaatgaaatacatagtaaaatttttcttctgtaaaattatctgttgcctttttttctttatttaggaaGGGCTTAGAAAAGAGATATGAGGAATTGACCTGATAGGTGCTTTTTGTTAGGCACTTATGGAGCTTAGTATTTATATTATCTGCCAGGTTTCTTTGGTTCCAGTTTAAAGATTACAAAAAACTCTTAGTCTATACCTCTGAGTGACCTATAATTTATTAACATGTGTTATAAGTCTACAACCTTTCcttaacattcaaaaatttaacttaataaatataatttgtat…
>TCONS_00082671
AAAGGAGCTGAAAAGATGACTAATCAAGGCAATTACCAgGGCCGGGACCCCACAAACCTCAGTTCTCTTTTATCAACCGGATCCCTGTGAGGATTTGCCAATAGAGGGCGAGAGAGGGAGACTCTGAGGCTGGAGCCAGAAGGGCAACCGCTCCCTATGCACTTCGATTCCTTTTTGTCTTACTGTTCCCTGGACAACCATCCAGCAATGGAACTTCACCCCAGCGGCATCAGCGGATTGCTCCACTAGCACAGGTGAGTCTCGTGTATATTCTTAACAACA
>TCONS_00083170
ggggcagtggagAATCAGAGCTAAGTAAAGTAGGGTCCCTTCACAAGAATGGGTATGAAAACCAGCCCATCTTGGTTGTCATGTTGTTGACAACCTGAAGGAAAAGGCATCACGGGCCCTAGGGTAGGAGTTGACTGAGAGGAGCTGCAGCCAGGCTGCAGGATGCTAAGCTCACAGATTGCAGATCTGGCCTTGGTTCACTGTGCCATGAATGGTGCCACCCCATGGGCTGCCCTGGTAGCTTCTGCCAGAAGACTTCCTCGTGGTGCCAAACTCTGGTCCCTTTTAGCtggcctctctgcttcctctcttgGCCACAATACACTGTGTTCTCAGCCTGGCAGCCAGTGTGATCCTTTTCAATCACAAGTCAGATCATGTTCTTCTCTTCCCTCAAAC…
>TCONS_00083270
GCTAAAGGAatatggttttgtgtttttgactttgttttgctttgttggaCCCATGGTAAAGCGTACATATCTGAAAGTATCTAAGCTTTCTTGAATGAAAGTTTACAACAAATTTTATACTTCTGTAAACTCCTTAACAGAGCAGTTAATTAGAACTAATGCCACTAAGAAACCAAGGGAAGAAACACTGgaatcattttcattctttttaaaaaatgaagtcatacTGTTAAATGttcacagaaatgaaatattaatccAATTTTAAGTAAATGATTTTAACGCCATTGCAGATGAAGAACATATATCCGTGACAGTATCTCAGTTTGTCATCGTGCAAGATGTTTTAAGGGCTTGTACAAAATGGTGCTCTACTTACTGAAAGATGCCAAAGGAAAT…
>TCONS_00083802
CCGCATTGGGATGATAATAGCTGTTTTTCAGCACTTGCTCTAGCATTACAAGAGGTTACAAATGACGTTAGGAGAGCATTCCCCAGATGTTTTCCATTTGCTCTGGAAAAGGGAAGGATGGGTTCCATGAAGGGGTGAGGAGGATAGAGAACACTTGGAATAGTCACTATGGGGAGTAGAGTCCACATAGATAATTGCACAGCACTGATTTGTTATGGAGTGGATCTACacttttttccctctggcttTAGAGCCCAAGGAAGGTGGACTCTGAGGATGATCCATGCAGGGCCCTTTCTACCAGGACTCATGAGCAATGGCCATACAAGGAGTGCTCAGGGCTGAGAGTATATCAAACTCTTCCCTTTTTCCTGCCCATGTAAGTATATTTTTGCAAGT…
>TCONS_00083842
ATGAAGTCTGGGGGAAGGTTCCCGCCGACCCAGGAGGaagagtggaggagggagggagtcgTGGTGGCTCACAGCACGAGGAGGCAGCACCCGGGCACGTACCTGTTCTCTGAACCCTACCATCCTGCATCTAGCTCCACCTCTATGGACCTGAGAGTTGTAGGTACCTCTCGTCCGGTGCCAGCTGGGAGGGGCCACCTTAGTCGGACGGGCCATTTGCCTTATTGCatgttggtgttttgttttgttagaatATTGCATCAAGTTGtctttatagttttcaaaatgaaaataacttagcTTTCTTTGATTATGGAAATATGTGCTCACTGTAGACTATTTTAAAAGGATACTGCAATGTTGAAATAAGGTAAAAATCACCTGAAATCCCTCCAACAG…
>TCONS_00084480
GTCCAAAAGTGGTTTGGAGAGATCATCAAATCTAAATCTGAATCTGAGACTCATACACTTTCCAGTAGGTTTGGTCCCGATTCAAAATCCAGTGAGaacaagcaaagatgaaaatattaaaagccaaaaCATTAAACTCCACATGGAAATTCATGCCTGTGGATCTGGTTGGCATGATGAAGAATGAAAGTGGGAACAAGGAGAACCATTACACATGTCATCCCTGGAGAGGACATGTTTAACCTTTACTTCCTGAAGTGTTTATTCTTCATGATGGGCTCTCAATAAGTGTGTGTTCA
>TCONS_00084493
CTGAATCAGCACTGGCAGAGGTCCCGTGATTGGGGTGGAGCTGAGCAGGTGAGCTTTGGAGCGCCCTTTATGCTCCGTTCCAATCTAAGGATCGGGCGAAGAAgGCCCCCCAGGGGAATCTCGCCTCCATCGCTGCCCGATTCCTTCCCGGGAGACGTGAAAGACTTCAGCGTCTCCCACTCGGAGGATTGACCTACAACTTCCCCGTGGGACGTGGTCACACTGATGAGGTTTGGAGTTTCCACGCCATTACGGGCATTGGGTTATTGGGACAGGCCCTCTGGGGAGTAATGGATTGGAGGAAAATAGCTGTGAAAACTAAAAGTGCCACAGCTCTCATGACCAGCAGATTCCCCCAGGGAACCTCAGGACTCAACGTGAGGCTCCAGAAGGGTGTTC…
>TCONS_00084811
gttttattcttcctttNtaaggcctcacctgtggcatgcagaaattcccaggctagggggtccaatcggagctgcagctacaccacagccacagcagcacagcattgcggcaatgctggattcttaacccagtgactgaggccaggggttgaacccgcatcctcatggaactcTTTTGGGTtctgaacctactgagccacaacaggaagtccagttTCATTCGTTTCTAAAAGGGTGGTTTCATTGTTTCTAAATGACCAGGTCCCGGATAGGCATATTGCTATACCTTTTATACGGACAGCATCCACTACTTTATTGATGATTACAATGACAGTTTAGGCTCCCCCTCTGTCTACCCACAGCCTCAGGCCCATCCCCACTGTCTTGGGTTCAGGGCTG…
>TCONS_00084816
TGACCAGGGAACAAagcagggccacagcagtgacaatgccactcttaacttctaggccatcagggaactctggggtGTCTATAGCCTCAGAATGAGCAGAGGAGAGGACACAGCTTATCCTAAGAAAAGGTGATTCCTAAGTGCTCTAGTCACTCTGTGCACATGGTTTTCTGTTCTGTGTATGCGTAAGGAGAGAGATCAGATTCTGCAGATCAGACCCGAGTCAtacctttcctccctccttcctcttctggcAGGCACCTGAGAACAGGAACGGGAGGAGGAAGGTGTTGCCTATGCAGTGGGGCCCTCTTTCCAGTATCTGACCTGTGGGTTTCACACAGCTTGGGTTTTAGAATAATGGCAGGGCCCATGGGGCAAAGAGCAGCCTAGTGTTTG…
>TCONS_00085030
gtgGAGGGCCTTTGATggtaaattttaagagttttattttaattctctttaggttagagttttcttttacttatttacctGCTTTTTGCTACCAAATTTAGAGATTGTCTTTCAAATTTAAGAAATGACTTAATTATCAGTAGTGATAGcttttttctcagtttatttctatttttgtccaGGGTTTATGGCCAATATGACACATCTGTTGTTTGACATATCTGTACAACAGGATTATAGCAACTGACCTAGATGGGGTAGAACTCTGAATCTTGGTCTAATGTATATCTTTGGTGAATGTGTGATGTTTGCAAAAAACCAAAATGCTTATTTAATATATAGGAGACTCTTGAAGGAttgatttcttttaagaaaatgatttttgggTGAATGACCACC…
>TCONS_00085085
CTGACATGCCCACTACCAGCCGCCTGGAAGCCGCTGAGGTTTGATTGCAGGCTGCTCCCTCCCACAGCTGGCTGGAGTTTACTTCATTTAGGAGTCAGCCCTTGATCTCCACGATGACAGCCAGTCCTGCCTGGCTGGGGGATTGTGACAGCCTTTGTTTCCATGTGGGCCAAGTCTTTTGACAAGAGGGGAAAGCTCATTAGTTAGCTGTCATCCTCAAACGTGGTTAGGTTATGAGTAATTCTACTAGGAGAGCCAGGGAGCTGGCAGCTCGTTCCATAGAGATTGTTTTATCTATTTGTACAGAGTAGTGGGAGATTAACTGGGATATTTTATGTAAAAGTCTCTGTCAACTGTGGATGTGCTTACAGATCCAGCAAGGGGGACGAAGATGATTCC…
>TCONS_00085289
AGAGTTAAAAGGTACCTGTACCATTTAGCGGCTTGTTCACTCAAAGatccATCTTTTCTGGAGCCTGAGGATGATTGGAGGTGAAAGGTGTAAGCCATACTCTGCTCAACTCCAGTCTGAAACTAAGgtTTAAAGAAAGAACACGTACTTAACACACGGGAATCCAACTCTTGGAGGACATCAGAAGTGGAATTTTCTTATACAACCTACCTATTCAAATTAGCATATAATCTTTCTAgcctttctaaataaataaagggatttttttgtAAACCTTGACTGCTTCTGTGTTTGGATGGACTGGACCTAGGTGAGCAGGAGATAATATGATCCCAGGGAGATTGTTACTTGCTTTGCCCTACTTAGCATAACAGTTTGCCG
>TCONS_00085574
ttgaagGGCAGAGGTCCCTGCTATACAGTGTAGactatttagcagcatccctggactCCGGATCATTTAATATCTTAAACAAAAAGTTGAATGGTATTACTTTGTTCATtccttcaatttaaaatttatgaactCTCATCCTTCTGCCATTATCTGTAATGCATCTATCTAGTATATATACTTTCACTAAGAGTGATAAgaattgtggttaaaaaaaatagtgtaacaCTTGTTCTATGAAAGAGTATTGTTCTCTACTCATAATTAGAAAGCTAAAATGCAAGTTACAATTTTTAGAGCTGATAGTGAACTTTTTAATTTCATCCCCACTCCCCCACATTGAATACATCATCTCTCTATTAGTTAGCCTGGCAACAAGGCAATGTTTGTCTATGATGG…
>TCONS_00085678
NGAGAACAGAAATTACCTTGTGGAAAGCTGCTCCTGTCTTGCTTTCCCCCTTACGTATTGACGGTTTGTTTCCCTGGCCTCCCAGAGGGCTGCACCCTTTTAACTCCCTGCTGCCCAGCCTCCTCAGTGGACTTGCCTCTCCTAAGCAGAGAAGGCCCGTGAGGTTGCTTTCCGCTGGGGAGCCTGGCAGAGCCAATTGCCACCCTCTACTGCTTCTTGCTTGGTTGCCTCTTGCAATAACCAGCTCCACTAGGTGTTCcctttccctggggcttctccaTTTCACATGTGGAGCCCTTCCCCCAAGAAGGCTGCTTCCTTGTTTTAGAGGAAGGTATGCCATTGGGAGTTGGGGATATCGGACCTCAGCAGTGAAGAACGCTTGTGAAGTACTAGGAG…
>TCONS_00085689
GATGAATGTCATGTTGGAAAGGCAGGTTGTGGCAGGATGTATGAGGCTTGAAGAGCAAGGAACTAAGATCAACTCCAAGAATATCTGGTACTCAGGGGACTTCTTATGGCTCTGCCTCAGCCACCATGTACGTCCTGGTGCTGGGTGCGGGAGGGATCTGAGGGCAGAGCTGAGGCATGGATGCCCATGAGGAGGCTCAGCCGGGATCTAGGCTCTAGATCTCGGTCCAAACAGTGGCTGAACTTTGAATCTCCTGGGGCTCCTCAGAGACCCTTTCTCCAGtgctttaaaaatcttccaaGGTGCTTCTAATATACAGCCCGGCTGGGAACTCTTCATCTAGGTCCGTGTTTCCCACACTGGAGTCCGaaggcACTTTTCATTATGTTATGTGTCAAT…
>TCONS_00085698
tacgccacagccacagccacgtgggatccgaatcgcatctgtgacccacaccacagctcacggcaatgctggatccttaacccactgatcgaggccaaggattgaacccacaacctcatagttcctagctggattcgttaagcactgcgtcatgacgggagcTCCGAAATGAagttatattacatttataaacaGGAAAATAGAAGGATATTCTCTTCCTACGAGATTGGCATCATTTTGTGTAGCAGAATCCTAAGGACACTGGATGTGGCTCTAGACTTTATCAAagtcaaattctttctttttgaaaatgtataggtaagaacagttttctttttaaagcagcaCTTAGGATTTTTGGCTTTGGCTGTGATTTAAACTATCAGCTTATAGAGctct…
>TCONS_00085958
AACAACttggtaaaattttatattatcaattttttaaaagatagtaaaGGACAAGGAAGATTTTGAAACAGTTGAGAtcaatttattctttcattaaaatcCTTATAGTTAAAAAGATTACATTAAAAGTTGCTTCTATATGCAAAAGTATAATCctggcaaaatatttttaaaaatccctagaGATTACAATATTGATCATGTAAACATTCTAAAGTAATTGCTAGAAATGTAGGtaattagattatttttaatagaaaacacTATGCAGTATAAAAATAGTATCCATAGTGCAGTAGTACAAAAACAGTGTAATGGTACAAAATCACATTAATTATCTTGTGGCTTTGGTTGAGTCACTAAGCATTTCTGAGTCTCGATTTCTTAACCCTTAATATA…
>TCONS_00086067
TGGGCCGATCCTCCCTTACCATGGACATGAACTCCCTTGAAGTGGTACCCAAGCCTCAACGCTTTACATTGCAGATCTTCCCATGACATGgaaatggattaaataaaaagatgatgTAATGAGACACTCCGATGGAAATGGTGAAACATTATGCATTTAGTGGATGCTTCCCACCTGTTACCTTTCACTCTCATCTCTTCATCCTAACCGCCGGGCAGCCTGCCCCACATTGTCAGTGCTGCAAACAGTCTCTAAAACAAGGACTGGTAGTAGTGC
>TCONS_00087252
ACTTTGTTCATtccttcaatttaaaatttatgaactCTCATCCTTCTGCCATTATCTGTAATGCATCTATCTAGTATATATACTTTCACTAAGAGTGATAAgaattgtggttaaaaaaaatagtgtaacaCTTGTTCTATGAAAGAGTATTGTTCTCTACTCATAATTAGAAAGCTAAAATGCAAGTTACAATTTTTAGAGCTGATAGTGAACTTTTTAATTTCATCCCCACTCCCCCACATTGAATACATCATCTCTCTATTAGTTAGCCTGGCAACAAGGCAATGTTTGTCTATGATGGTTCAATACTGAGCAAAGTCTTAAATCCACATAGCGTTGTCAATCCCATTACAGAAACATTTATCAGAAATGTATGTGGGTGGATGAGCTGCTCAAGGC…
>TCONS_00087643
CGCGGAAGCCCTAGATGACGTCAATCCTCGATTCCCATGGTAACCCGGAACCGAGGGACGGGGGAGGGGCTGGCGCGCGCCCGTAAACTTGATCCGTTGACGACTCAGggccttgcctaAGACAGATgcaagttccctgactagggattgaatccgagtcacagctgcCTGCCGATACCACCGCTGCAgccaacgtgggatccgagccgcatctgtgacctacactgcagcttgtggccacaccagacccttaacccactaagcgaggccagggaacgaacctgcatcctaatggatactaattgggttcttcacccccctgagccacaacgggaactcctaacagttCATTTGTAGCCTTTAAAATAACATGGTAGGAGttcttcgtggtgcagtggg…
>TCONS_00087706
ggaaaggccagggatgcGTTTGGGGCCTTCGTCCCCTGTGCAGCACCGCCCAGGGGTCCGGCCTGGCGGGGAGCCCTCCGCTCGTCTCCTCGCCCTCGCCCCAGCCGGGAGATGCGGCTGATGACTCCTATAGGGTGGTGGATGGGGGCGACCAGTACTGGATTCACAGCTGCGGCTGGCCGGGGACCGTGGGTAGAAGGGAGGGTTGGGCGGGAGTCATGGGTCCCCGTCACCTCCTGGGTTCTGGGCTCTCACATGGTGAAGTTTGGGTTTGTGGCTGAACTCGGTGATCAGAGAGACCCGGGACTGGCTCCGGGGAGCAGAGGGGGGCGCCGAGGAGTTCGGTGCAGTGACATTCCATTGTATTGAAACTAACAATGTGGTCTTGGGGGCCCCAGC…
>TCONS_00090232
CGGGGAGGGTCCGAGGGGCGTCCGCAGGCTTTCCGAAGTCGGTGTGACGAAAGCGCCAGAAGAACCTCCGTCAGAGCCCGTCTCCCTCTGTGGGAAGCCTCTTCTCGACCCTTCCTGGGTCAGGGCCACTTGTTCTCTGCTCCCAGGCTGGCGCCACAGGCCAGAGGCGTTGGGGAAGTTCAGCAACTGCCCCTCCAACACGGGAGGATAAGGCTCTGAACCCCTCTTCCCGCCCTGAAC
>TCONS_00090418
CTCGGAGGTGCGCTCCGGAGGGGGAGGTCGCTCCCGAGAGCTCCTCCTACATGTGGGCGTGGCCCCCGCCCCCGTTACTCTCTTCCACCCGGGCAGAATCTTCCCGGCCGCCCCCACGCGTGTGTCTTTTGCCCCCGAAGGTGACAGCTCGTGGGAGTAGGAGGCGGGGTGGGAGATGCAGGGAGCAGGGGAGTCAAGAAAAGCCACAAGCAGCATAGGAGATTGCGGGGAGGCTCCAGGTCTCCAGGCTACTCTCAGCGCCGCTCCGCCTCCGTCACCATCTGatggagaaattgaggtccagagaggttaagccacctgcctaagatcacacagctgagtgcatggcagagccaggatgcaaaCCCAGCTATGTTTCTCAGCGCGGCTCAGAAACCC…
>TCONS_00090543
CTTAGCCTCAGGGCTCTCTACCTGCCTCTGCTCCATGACTTTATATCCGTGATTGCCCTTGGGAAGGAGAAtcttctttcaaaattgcacctgggcattttaaagtaaaaatgatgcaaatgctTAAGTTGGCCGAGGAATTAACTTCGGAGTGAAGAATGACTAGAATAACTGGGAGATGAAACAGGAAGCCCTATGACACACTTGCTCGAAAATGACACAGGCACAGAAAAATCAGGACTCAGCCCCTCCAGCACCTCCACCTGCTGCCCACAGCTGGAGTGCAGGGGACAAGTTGGGCCTGGGACCTGATTCCGACGGCCAGGGACTCCAAGGGCCTCCGAGTTTGCTGATGATGTGTCTGCGACATTGTGGTTGGGGTCTAGTCTGGGCAGTTTT…
>TCONS_00090566
CAGTCACCTTCCAGAACCCGAGTACACGTCACAAGCTCCCAGGCATCCACAGGGGCACTGCACTTCACAGTTGATGGAAATGCTTCTCCTCCCTCATCTCTGAGGAAATGAAGGTCTGATGGGATTGAAAGCCATCTACAGGTGGCCTTGCCACTTCTAAATGAAAAAGGCGAAAAGTGGGAAGTTGCATTCAGCGTGTGTTTTGCACGAATGGTTGTAGAGGCAGCAAGATGGGCCCGGCCAACTTCTTTCCTGGAaccactcagcatctcagcatctccACATCTCAGCACCTCCGAATCTCAGCATCCAGCTCGAGCTGTGAACCACATCTGTGgtgcatctgtgctttatctggTTTATT
>TCONS_00090676
TTCAGACACATTCCTCTGCCTTTGTTCTGGTGCCAGACTGAAGGTGGAGCATCTCCCTAGGGCATGCTGGGTCACAGGTGTGCAGAAGTCCAAGCACAACTCCACAAAAACATTTGGACTCCTCTGCTTATTTCATTGGCCAAGTAAGTCACATGGTCAGGCTCAAAGTCAAAGGGGTGAGTAACTACACTCCCATCCAAATGAGGGGAACAAGAGAGGAAATACTTGCTGACCTATACTCCAACCTGTCAAGAGATTCAGGCAtcagatgatggtggtggtgatagtgAGTGGTGTCAGACTGGCCGACTTTTAAGGGCCAGGGCCTACGATGGGCACCCCAGCAAGCCTTATCGCACGCAAACCCACAGGACTAGAGGAGGACTCAGCGGAAGGACC…
>TCONS_00090810
GTGGGAtctaagttcccagaccaggaattaaacccaggccacagtggtgagatCTCCAAATTtgaaccactagaccaccagggaactcctagaaaatttcTGTTAAAATGAGTAACACTCTCAGGCTAATTACTTTTATGTGAAAGTATTGAAAATgagttactaaaaaataaaatggtaaaatatatgtaatgattagaaaaaaataataaaatacacactAGGAAAAACATACCTGTTAGAAATGTtcattacttttttcccccctttttaaggctgcacctgtgacatatagcaCTTCCCCGggtaggggtcatattggagctgcagctgccagcctgcaccacagctacagctggatctgaaccgcatctgagACCTcactgcagcaacattgga…
>TCONS_00090827
gtattctttcctttttctcagctttttaaaataaattttattagggAATAGTTAACTTACAACATTGTTAGTATACTTATAgccattcctttttagattcttttttccaGGTGAGTTTTTAAGAGGCAATTTGTTCTTACAGGGGATGTCTCAAAAATGCATTCTGTGTTCACAGTGGTGAATGCTTCTGAGAAGCAAGGCTGATGGGGACTCCTTAGGATCCCTAGGAAGGTACCAAGGAGCTCACAGACTGAATCAGATTTTGAAAGGTGCAGGAGAAAAGAAGTGAGAACAATACAGAACAAAGTTAAGTATAGTATGGTAATGGAGACGTGTAAGAATAATAAACATGTTAATATCCCCCAAGGGGCTGAAAGTTGTGAACAATGTTAAGCCCCC…
>TCONS_00090843
GAACAGGTTTCTGAACAAATCCCTACCTACAGATCTGTGGGTTAGAAATACATCCAAACCGTGCTTTCTACCTGAGTAGGAGAGAAGAGTGCTGTTTATCAAGCCCATGTAATCTAACTGGTTATTTGgtattagatttttatttaatcatcacagaAAATACTGTGAGGCCACCTCCATTGTCCAGAGGAGAAAACTAAAGATCAGCGGCTTTGAGGATTTGCCCACGTTTCTATAGCTACCAAGTGGAGCGATGAGATTCAAACTCGTGTCTAGCTGACCCAAAGTTGGGCTCCTTCTTTTAGATCAGGCTCATTTCCACACCCCTTTCCCACTAAGTCCAGTTGCTGATATGCCTTCTGCCCTGGCCAGCAGCGCCTGAGAAGCGGGACTTGGGCA…
>TCONS_00090846
AATAAAATTCAGTTCTACTGTGGTCATCTGAGATTTCTGGACCCTGCTTTTCCACTGAAACTCGAGAGTTGGAAAGCCTTTGGTCTCATTGACCAGGTTCCCATTCATCCCTCAAGAGAAGCCCAAGGGACACTGATCATCACCTTAGAAGGGGAGTTGTTTAAAATAGATTCTGGGGAGTAAACCCAGTGTTTTTTCCTGCACATGATCCAGtcgaCAAGCTGATCTTGGCTGCATTAACAGTCCCTTCCACTCATCTGCCTCTGGACAGACCCTGTCTTGCAGGTATCTTTTTTCTTACCTACTGTCCTCTATATAGGCCATAAACAATTGAAAGATGGCTCTatatctttttgcctt
>TCONS_00090861
AAGGCCCATCAGTTGGTGCCTCGGTCCCCTGGGCTCCCAGCCAAGCACACCTGACTGGATTAATGAGCATCTGGTTGGGGAAGAAAAGGAGCCAGAGGCGGCAGGACATTTGTGAGAGAAGCGGGGGACACCATTCACCAGCAAGAACAGCAGCATAAGCCGGCGTGAACTCCAACCATCCTGGGCCAGTGCCCGGGGGTCCCCTGGCTTGGAACCAGTTGAAGCTGATTATGAGAGATTCCACTGTCATGCTGCAACCAAGCAAAAACACAATATGCACAGTTGCTAGAAAAGTCACCCCTCCGTTGACTGTTGTCTGTGTGCATCAGAAAGGTGATGCCACAGACCTGTGGTGAGGGCAAAGTGGAATGAGACAAGAGTGACAGTTTGGCGTGGAGG…
>TCONS_00090894
ggggggtgcagctCCGGAGGGCGGGTCCCCGTTACCTGGGCGCCGCGTCTGCCGGAAGCCGGCGCTGGAGGCCACGCGCAGGATggcaaaacagaagagaaaagacgCAGGAGtgacagagaaaaagagcaaaaaattgaAGACATCGGCGAGAGAGATGCCGCCGGCCCCCGCAGCCCCAGCGGCCACTGACGAGGTCCAGGTAGGTGCTTGCGGGCGCCACGGGGGCCTCGCCTGGCTCGGCCCCTGGCGGGAGGGCTGGGGGTCCTGCTGCAGGTGTCAGGATGGGGCGGT
>TCONS_00091161
GATAATTTGGCAGTGCCTACAGGGCAGAAAGTTACTCCTTTACTGTCCAACAGGTGGAATAATTTCTCCTGGCCTAGTAATAACCCAGCCAATGAGAGACTGAAAATTCAGACAATAAACGCAACTACACTCTGAAATTGTTTTCCTCTAATAGGCCCTTACAACTCTCCAGGTccgtttttcttctttgttcttcatCCTTGCTTATGGTTGCTAAAGTTTGCATACTCCAAATTGCAACGCTTTATTCCCGAAAAAACTCACTTTGCTATAAAATAACTGGCTGTTTTACTGTTTTAGGTCAACACTCGGTATGGAAGGAAGCTGGGAGAACTCGCGCGAGGACAGTTGGGGGCGGGGCCGCTCACCAGACGCGGCTCCCGGTTCCCACGCACCGTC…
>TCONS_00091276
GTCGCGCGCTGCACGGGTGGGGTCTCGGGGGCCCGCAGCACACAGACGATAGGACGCTGGGATAAACATGGTGTGCAACCCGGGAGAGGGGAGCGGGGCCACTCCTTCGGGCGGACCCGTCGAGGAATCCGGAGCCCCCACCGCGCCGGAAAGAAGGCGGGGGCTGTCAGGCCGCGCGGGCTCTTTAAGACCATGTTCCTGCTAACACAGACGGGCTCCTGGAGAGGGCGGTGAGACTAAGCAAGCACAAGTTCCAAAGGGAGGAGAGTCCCCCACCTGGCTTCAGCGCCCCCTCGGCGTAGTCCTTCATATCCCGGTAAGCTCGTGAACAGGTGGGCTGAAGGCAGGAAGCTTCAGGCCtctgtggtgggtggggaggcagaggaacCGAGTGCTGTG…
>TCONS_00091372
TAAGTTTCCAGGGTCCAGCTGAATATCTCTCAAGCTCTAAATAAAACAGCTGTTGAATTGAAGAAAGAAAACCCCATCTGAACAAGCAAGACCAAACCAAGATTATGCATCAGGGTTTAAACTCCCCACTTAGAAAAACGAAATTGATCAAATTCAACAAAGTCAGTTTTATTTCCTGTAGTTTAATACGGGCTCAAAGCAGGCGACAAACAGGACAGGAAGGAGAGGATGGAAGCTGGCAGCAGCTTGGAGGTCTGCTTTCAAATCTGGAGTCCTCCCAGCGGGGGGAAAGGGTAGAGTTCTGGGACAGGATGAGGACTGCCGATGAAGAATCTTATGGGGCGGTGGAGACTGCTCACGGGGGAGGGGGCGAGGGGGGCAGGCAGGAGTTCAGGAGCT…
>TCONS_00091373
GTCTTTCCAGCGCCCACACGGGCGGCAGGCttggggaagggggcggggggtAGGGGAGGCAGGTCCGAAGCGGAGTGGGTGGAGTGGAGGGGGAAGACCGAAGGAAATGAGACAACCTTTTCCTCCCACTGACTCGTGCTCCTGCAGGGTTTGTGGGGTTCGCCACGGCCGCCCGTAAGTGCCGAGGCCGGGACCCCGAACCCCACGCCCGGCTCGGCGGGTTCTTCACTGGGATTTCTGTCCGAGGTGCAAGTACCGGGCCCACGCCCTGGCCACAGCTTTGTCGCGTCCTCCCCTTTGTGATCGGCTCCCGTCCGGGCCTCGGCCCCCAGCACCCCAACGCAGACCCCGGAAGTGCACGTCGTCGGCTCTCGTTAAGGCCACAGCAGCCCATGAGAA…
>TCONS_00091438
AAAGAAGTTATTGCTCAACACTATAGGaggaacataatttttaaaaatctaataattATTTCCTGAGGAAATTATAGTAGTGTGTCTTCCTTATACACAGctaaatagtatttaaaatgtgATTCTGGGTGGAGAACAGGAACGAGAGCCTCCACTGCCCTCAggaagccaaaggaaaagaaagAAACTGCAAAAACCGTGGTCGTGGAAGGAGATAAACAGCACTCAGAGATGTGGAAAAGCAAGATTTATTCAGCACGgttgcgggctcagaggagtcatctccagagtctgagcaccaggtctttgttctcagcaactttcaTACATTACAAGGTCTtgtttttcccatgtaagcagcCCTGGACCTCCCTGCTTCCTCGAGCAGACAGTACTCCT…
>TCONS_00091464
agGGGCTCTTGCTGAGAAAGCTTTGTATCCTGTTATCCCTAAAGATTTTCCTTTCACCATAAGAGTCACATCTGAAGTACTAGAGTCAAATGggTCATCTTCTATGGCATCTGCATGTGGTGGAAGTTTAGCATTAATGGATGCAGGTAAAAATTATGTCTCAAAACTACCAACGGTTATTTATATATACTGATTAGCATAAAATATGGGATTTCTTTAAAAGTGGATTTCAGTAAAACTTGGAAAAGTCAGATTACAGATTATCAAACCAAGCAAGAAGGGAGATGGTTACAAATCACAGCTTCAAAGCTTCAACTATACAGATATCTGCTGAATTCTTTAAAAGcagtaaatgaaattatttacttgGTGATCCAGTGAGCTTTTTCTGAGACCTCT…
>TCONS_00091488
CTGCATTAGAGGGAGGGAGACTCGCTCGCACACCGACGGAGGGAGAAGAGACCGAGGGGGAGAGCGGGCGGCGAGCGAGCGGCGGCCGAAAGCGGGGACGCGGGGAGCGGGGCGGGCGGGCGCCGGCGCCCGGGAGGTGGGGCCGCGCCGAGTCGCAGTCCCGGCCCCGCCGCCGCGCTGCGCACCGCCCGGTGCCGGCCTGCGCCCCGAGCCCGAGCGGCGGCCACCCCGACTCCCGAGCCCGCGCGGATGTGAGATTCACGGCTCCTGGCGCCTCCTGATCGCCGACTGCGGCGCGGCGCGTCTTCGTCCAAGAGGAGGCGGCCGGGCTGGCCGTGTGgcttgtggatttttaaaaatttggctcCGAAGAGGACCATTTCCTCTCGACATGCATCC…
>TCONS_00091508
GAGTTGCCTTCGCttgcttttccatttcctcttctttgagACTCTCTTCAATTCATTTCACCATTTCACTGAAGCTCTTCTTATCAAGATCACTGATGAAAGGGATTAAATTGAGTGTAAGCAGCCTGGAACCATTTGAAGCCTCATCCTTTCATTCGTGGAAGGTGCCAGGTGTCTTGCCTCTAGACTCTGACATCCTGCTGGTGAGGATAACCATCCATAAATGAGAACCTTTGGCTCTTTGTAGGGCCATCTACGGACTGATTGAGTTGGCAGTGACCTGACAAATAAATCAGAATGATGCAGAACTAAGAGCATGAGCTTTGGTGGCAAATGGTCTTAGGTGTGAATTCTGCCACTTAGTGATGGTGTGATTGGGAATTCCATAAGTGTTTTCTT…
>TCONS_00091584
CTGGGAGTCTGTTTCAAGAGTATTTGGCGCTATAACTGCATTTGGTGAACTTCTATTTGACTGATTCTCTTACAGAATGTTTTACTTGGAACGTGTTTCAGATGTTAGAGGCGCTGGTGCAGATTCTTCCAGATAACAGTTGGTCTGAGCCCACCTGCCGATGGTATTCGTCTCATGAAGTCATCCGCAGCAGGAGAGAACCGAACCAAAATCATTTGTGGGACGTGTGGTTCACAGAATTTTGTGTTCTACTAAGCATcattcttcacttaaaaaaaatttgttactGGGCTGATGCCAAGCCTTCTGTAGTACTTCCCGGATACAAATCAGGTTTTAATAAAAGCTCCCTGGG
>TCONS_00091597
gccagcccagattcaagtgGAAGTGAAATGGCAAACGTAGTTAGTGtttagtttttaataaatattttttgagtaacGAGTGAATGAACAATGGGAAAACCCAGTCCAGATGACAGCCAGACCTGAAAAGGATCAGATGTGGCAAAGAGAACATagAGCCTCCCAGACATCACAGTGATGTCCAGCTTGGCTCTGTAACTGCCCAGTGGAATGCTAGCAGAAGTGAAATTGGCCACGTCTGAGAAGTTTAAACAGCCCTGCTGTGATCCCACCATGGCTTCTTTCCTGgtgccatgaggatgcatgtcCTAGGCACAGGCAGACTGCTACATCAGCCTGGATCCCAGCCAGCAAGgtgagaaataaacctttatcctcttaaaccactgagattaCAAG…
>TCONS_00091598
cagattcaagtgGAAGTGAAATGGCAAACGTAGTTAGTGtttagtttttaataaatattttttgagtaacGAGTGAATGAACAATGGGAAAACCCAGTCCAGATGACAGCCAGACCTGAAAAGGATCAGATGTGGCAAAGAGAACATagAACTAGAAAGAAAAgtcttttggaagttccctggtggctcagcagatgaaggatctggcgttgtgactgctgtggcgtgggttggatccctggcccagagaacttccacatggcaggggcatggcc
>TCONS_00091599
GGTTTCTGCTATGATATTGAAGAACAAATCAAGGACATAAGGCTGAGAGATACAATGTGGCTGATTTCAAACAGAAACGATGCTCAGTACTTCATtacctgttttgttgttgttcagATGCCAGTCTTGGAGTTCCAATGATGCAGGATATAGACAGCTCATCTTCATGATCACTGCCTAATTACACCTCCTCTGACTGATTTCTGGAGCACATCATCTCTCCAAGATTGCCTTTTGTCATGGCTCGAATGTGGCTTACGTCTGTAGTCATAACAGATGTGGCCTTTCTATGACCCTCATCCGAAAGCTTGAAGGATGTGGACAAAATGAGGCACCCTTTGAGGTAGTATCTTTGCTGAAAGCAGGATTGGTTTCAGATGAGGTGTCATCTTTTTCAAG…
>TCONS_00091876
GGGCGCTGGGCCTGAGACCCGGAGTTTCGGGCggcggggttgggggaggagtgCGCAGGTGCCGCGGCCTCTAGCCGACCGCCGTGGGGACCGGCCGGGCAGAGGGTTCGTGCGGTTAGAAGCCTCTCAGGGAGTGGCCAGGCAGACGCAGCTTTTACTCCAGCGGAACTCGGCCGGGCTCCGGCCCTGCAGGTGTCAAGTCTGActggcctgggccctgggacCTTACTGTCTCCGTGTGTTTGAGGAACTGACTGGGTTGAGGCCAGCTCCTCCCCATCTGGCGTGCCTGCTCATCCCCAGACGATTGGTGGCCACCCTTGGACCTGCCTTCCAGCCCTCCGTCTGGGCACTGGCCTTGGCTCCTGCCCTGTCTTGTCTGCTGCCTTGTGAGACTGG…
>TCONS_00092149
CTTTAAAATTGttctctagggggaaaaaaaaaaaaagaaagctgcctATTTGTCCGGGTATCAGGAAGATAGATTTTGGTGCATGCTTGGTAAAGCATTTTTGCATAGTGGGGAGCTGGATCACAGGAGCACATGATTAGAAATCTTTCAGCTACAGGGAATAAGCAAATGAAAGTGCTTATCTACCACTAGCCTATGGGCAGAAACTGACCTGTTAGCCAAGTAATCCTAGATAACTGTATAGCTCTAGATTATGTACAGACTGAACAGGGTGGGATTCATGTATGGTTAATACTTCTTGTGAATACCTGAATGCCTCTGCTGAAAGAGAAACCAACATGAACAAATTAGGCCACAGGCTCTCTGGCTACAACAGGTATTCCCATTAGTACGGGGTCT…
>TCONS_00092150
CTTTAAAATTGttctctagggggaaaaaaaaaaaaagaaagctgcctATTTGTCCGGGTATCAGGAAGATAGATTTTGGTGCATGCTTGGTAAAGCATTTTTGCATAGTGGGGAGCTGGATCACAGGAGCACATGATTAGAAATCTTTCAGCTACAGGGAATAAGCAAATGAAAGTGCTTATCTACCACTAGCCTATGGGCAGAAACTGACCTGTTAGCCAAGTAATCCTAGATAACTGTATAGCTCTAGATTATGTACAGACTGAACAGGGTGGGATTCATGTATGGTTAATACTTCTTGTGAATACCTGAATGCCTCTGCTGAAAGAGAAACCAACATGAACAAATTAGGCCACAGGCTCTCTGGCTACAACAGGTATTCCCATTAGTACGGGGTCT…
>TCONS_00092249
GTATGAGACTAACAACCAGGCAGTATGCACCTACCGCCCCGGTTTCTCGGTGCTGGAACGTGGTGACCAGGGCAGAGGaatcccctccctgcccagcgcCCATCCCACAGCAGCTTGCAAGCTTTCCCCACTCTGCCAGTTAATGCTGATTCCACCACAGCCGCGTGACAACCTCCCTCTTCGGGAAGGTAAAGGACGGAGCTCAAGTTCAAAGGCTAAGAAGTGGCCAAGCAGATCCCATCAGCCGGGGGCCTCCTCCACCCCCCGATGCTCAAGGAGTGGTGAGGAGCAAGTAGAATGAAGAGAGAGCCCTTTGTAAACGCAAGTGCACCGAACACGATGGGGCTGTCATCCTGAAGCGTGGGAGAAACGGGAAGGGGCCCCGTCTGGAGGTGAGCA…
>TCONS_00092269
GCTAATTCCAACTGGGACGGGGGACTTCAGACGCCAGCCTCCTCTCTGAAGGGGACACTGGGACAGTCTGGGGAGAGAAACCCGAGGCCTTCGGTTTGTGAACAAGCTGGCGGGAACCGCCAGGACGAAGGTGTGGCGAGCGGCCCAGGACAGGGAGGCGGGAATCTAAAGCTGATGCAACAGAGACTTGACCCTCTGCTCTGTTCTGCTTGAAGGTGGGTGGGCGACAGCTGTGGCAGGGGGACACCACTGGACAGACAGGCACTCTCGTGATCCTCAGCGCCTTGGAGCCTagaggggcagggagggtccCGTCGGGGCCAGATGTCCttaagaagagacagaaaaagaacctCTGCGTGCCCACTGTGGGACGGAAGtcgcctccctcccctcctt…
>TCONS_00092271
aaaaaaaaaaaggtcccttGGCTCTGATTCAAGAGTAAGAAACTTCATCCCAAATGATAATTATCTTGAAAAGTTAAGAAGCAgtcgaggagttcccttgtggtgctgagggttaaggatctggcattattgctgCAGTGGCTcggctcactgctgtggcgccggttcgattcctggtcccgggagcttccacatgcctggggtgtggcaaaaagaagaagaagaaggtgtcAGGAATGACAGAAGAGAAAGGGCCATGTGCAAACAGGAGACTGTTGGGAGGCCATGAAGGAGGAGAGAGCCCCCCCCACAGCTGGACCTGCTCCATCCCCCCAGGGGGGCCCCTTTGGACCTGCCTAGAGGCTGCTTATCCTGTTTCTGTCTGTGCCTTTAGGGAAA…
>TCONS_00092567
TTTTGGTTTAACTCACACACTTTGAAAATCTtcgggttaccaaaggggacaggtcgcagggggtgggggtaggatggactgggggtttgggactggcatatgcacactgaggtacagagggatctgctgtgtagcacagagaactctacctaatattctttgatcatctatgtgggaaaagaatctgaaagagaatggatgtgtggacatgtataactgagtcactttgttgttgggcagaaattatcacaaatttgtaaatccactatacttcaataaaacttaaaaaaaaaaaaaaaagctttgtgtttctgtgaataTCAGAGTTAGGCCCCAGACTCAGATTTTTACCTACATTCAGGTCTGATGGGGTATTTGAAAGTTTGGTAGGGTGGGGGA…
>TCONS_00092714
gtaACTGCTACAGATCCGCCATCTTGTAACCcgattctctctgcctttctcttcctcctccagcaaGCTCGCACGGGCTGTCCTAGCAGGGGCTACGGCGGCCGACAAGTCCAACATGCATCGCCTCGGTTTCTGCATGCGCTTCCCGGGCTGGACCGTACTCGGTTTTCTCGCGATGCAGGGTACTGGGCTGAGGTGGGAGGGCCTAAGTGCGACTTTCTCCTCTCTCGACCCCGCCTACTGGCGCGTGATCTCGGCTGGGAGGGCGGTTCTCGCGAGCCTCCAGTCACGGCTGGTACCGCGAGACTCTTCTCTGTGCAGACCGCCAGAACCGAGTTGTGGATGCGGCTTCCGGCGGTTGCTGTCTGTGACAGGCGTGTGGAAGAGCCAAGCTCTGTG…
>TCONS_00092812
AAGGTCAGCCCTGCCTACGCGCGCCCTGCGTAATGGGAGCTTTCCCAGAGCATCAAACCCCCGGGAGCCTTGAGGGCGCCTGCGCAGCCGCGACGATTCGGCGCAGTGGAAGTGGAGAGGGAAGGCGACGCACCTGCGCAAAGGCGGCGACGCGGCGGCGGCAGAACCGAGTCTAGTGCGATTGCGCCGCGGCTGGCGGACGGGGGGGGCGCCGCGAAGGAGTGCGCCGTGCGGCTGCGCGGAGGCCTGCGTGGCGCGGTGGCGGGGAAGGGCGGTGTGGAGTGAGTGGCGCTGCGGGTGGGGCCGTCGGCGGCGCTGGTGAGCTTTGCGGAGTTGGGCGGtgccgaggaggaggaggtggcggcTGGGTCTGACGCGGCCCGGTGAGGGAACGCCGAG…
>TCONS_00092967
CACATTCAAAGCTCTCTCTATTCTGTGACCTTCTACCAAATATGCAATGTGTTagctctaaaaaatatatatatacacaaaactgCAAAATATTAAGTGTTGTTCTTTTGCTCTGTTGTTATATTACCATCATGGTAGTAGTAcagttttcttacatttttatgaatgtatatatgaGTTCATAGATTGAAGAAACATCAgacttagGTATTTTTTGACACAGTGAAATTAAATATTCGGACCAGGAGGAGGCTGTGTATTTTAAGCATTCACTAGTATTGTATAACGTTTAACCTCACAGGTCTCATTTTCACATAGTCCatgggttcttttttgtttttccattagg
>TCONS_00093071
GGCGTGGAGGCAGCTGCTGGCGCCTCCGGCTCTCGGGGTTCCCTTGACCCGGCTTCTGTGGCCCCGGTTAGGTCATGGCCGGTGGCTTCGCAGGGGGACGGACGTTGCCATGGGTGCTGATGAGCATGTGGAGACATCGGAACCCTCGTGTGTGGCCGATGAGGAGGTGAAACAGAGCAGCTATTGAGGAAGACTGTCGGTTTCTCAGAAGGTTAAGCACCGAGTTCCCGGGTGACCCCGCAGCTCCATGCCTGGGTCCACCCCCGAGAGAGCTGAACTGGAGACAGGCCCTTGCCAGACCCCTGCCTGCCCGCCTTCGTTCCTGCGCAGTCACGGCAGCCAAGGTGGAAACGGCCCCCATGCGACGACGATGACGGGTGACGGATGAGTAGAGTGTGG…
>TCONS_00093242
CAGCAAGCCGGTGACGCCAGGCCACAGCCATCCTCTGCCCCCCAGCCAAAGGCCCAGAGGCCCCATTCTGGATTGCCGTGTGGATGGAGGGACAGCACCAGCTGCTGGCCACTGCCCCTTTCAAAGGTGAAAACAGTAAAATTTATGACAGTTGCCCTATCAGGCGACAGAGGAGCATAAAAGCCAGAGGAAGTGTGAGAGCCCAACAATCTGCGGAAACGCTTCCTCCACGACCCGGAACGTCTGGACGGTTCCAGCATGGGGCTGTGGCCGCGCACTTtcctcctggggctgctgctgctggggcaaGGTGAGCCTGCCTCCTGCTCAGAGTTCAGCCAATGGGTCAGCCGTGCCGGTGTCTTGTGTTGCTTTGGCGGGGAGGTTGGGAGAGGAATT…
>TCONS_00093249
GGCAAGGCTGGGCTGTCTCCATCCTCTTCCCACATATGCTCTTCCCGAGTGGAGCTGGTGAAAACCACTCCTGCATTCCATGTGTTATAATCCCCTGAATGGTTTGGAGCAGGGGGGCACATTCTCTATTGTGTTGGCTGAGGCGGGGCAGGTGACCAGGACCTGGTGTGGAGCCAACAGCCTGGAAGTTACGCCATGCTGGAGTGCGGCGGGCATACCAGGATGAAGAGCAGGCAGGACTGGACTGGCCTGGAAAGAACCAGCAGAGGCAAAAAACTGTGCTATTGTGGAGTTGAACAAGCATTTCAGCCTTGACCTTGGCCTTCCTCCTACTCATGGGAAGTCTGCTATTGTCCCAGCTCCATGGTGAGTTATGACAACATTCAGTGGAAGAAGAGG…
>TCONS_00093269
aaataaatggataaatcaaACCATAAATCAGATAGACCCAAGCCTTGGCAGCCAAAGCTGATATAAACATAGTGGTTCAGGAGTCTATACCAGACATGTCAGGTATAGCCAGTCAAAAAAATGACTGATATTCAAACTGGCTGGCATGTGATAGTTTAGAAAGGACTTCTTGGAAAAGAAGGAGCTCAAAGAGGACAGTTCCATGAAAAATTAATGGGAAGTTGCTTTGCATgttcaaaaccacaaagaaaaaatatgagcaGTGAgtatgagaaaataaaggaatatagTCAAGCACAAAATAGGTACTTAATGAATTATACAGAGacttagaaaatatgtttttgtgAGTGATATCAAtgcacttttttgtgtgtgtgtgtttaaggtgTGGAGTCT…
>TCONS_00093272
GCCGGGCGGAGCTCTTAGAGGCACTGGCTTATCACCCACGCTCTGGGTCTGGCCGCGCTTTCCGGGTTGCCTCCAGAGCCAAACAGATGGTTGGGCCCAGGTTGCATACGTTTGCAATGAAAAATTCACTATGGACATGAGATATTAGGAAGGCGTCAAAGCTGATGTCAATGGCAGAGGAAGAATTAGAAGCTGTGTTTCCTTTGAGGTCTGAAGATCCAGTTCTAGCTTTTCCTAGCACATACAAGCTTCGGGCAAAGCCCCTCCACTTCTAAGCCTCATAATGGGGATGATATTTTTATCGTCTGCCTCGTTTGGTTGATACAGAGGTCAAAGTCATATTTTCCCAATCATTTATTCACTACTTGAACCAAAACTGGACCCTAATGTGTTGCAGAA…
>TCONS_00093291
ctggaggagggaggagtgGCCATCTCCATCCTTCAGATGAGGAACCGGAGGAATCGGGgagcttgcccagggtcacaccaCCGGGATTTGAACCTAACCCCCACACTTCAACCGCCGATGGAGCCTGAAGCCCGGAGGCCAGGGCCCCGGTAGGAAGGTGACTGCACCAGTGTCTAGGGCGGGGCTGTGGCTTCTCTGATCTCCGGCCCTTCTCCGTGGCCCAGGCCCCGCCTCTGCCCCTCCCAGCGCTGCCTGGAAGTGTAGGGTGAGGGCTCCTCCTAGGATACCCCTTCCACTTTGGGAAAGGGTCGCGCCCTCAGGCTCTACCCAGGAGgggaccccctccccctccctcaacACCGCCCTCCGGGCGCAGGGAGTGCGGCCACCTGCATCCCC…
>TCONS_00093655
gatactTATTAACTCCTTTGTTGAATAAGTGTAACATTCAGAAGGTGGAGGAATGATTGCCTCCTCTCTTAACATAAAATGGAAGTAGTGGTATTTTGTTGCAACAAAGGAGACATTTATCCTTTGGTTGGGGATGGGGTATTTGAATGTTCCAGATTCATTATCAATAACTGGGTGCCTACGAGTTGTTCATAAGACCTAACTATACTCAGTATGTCAAAAGTTTGATTCATGTTTACTGACTCCCAAGGTGATTTTGAAAGGATAGAACAGCTTAATCAGGTGGTTTATTTCCAGTAAGCATTCTTACTGGAACGTTTCAGACTCCAGCATATTGGATGGCTATATTAAAACAAGGCTCTGCCCTTTCTTTATGAGTTCACTCTGCGTTCTAACTTA…
>TCONS_00093931
cacggcCCTTACCTGGTAGTCAGATCTCAGTTCTTATCTGGTCACCAGACCAGGCTGAACACTGgcaaattaattcattaatttttattcaggGGATTCACGTCCCAGGCTGGGTCTAGGAAGATAACGACGCAGCTCTGGCCCTGCAAGAGCCTCTGGTGCAGTGGGGTGAGCAGGCCCGCAGACAGGCGCTTGTTTCACAAGCCACAAGTACTTGCCAGCCTAGGCCAGCTGCTTTGGGCAGGGCTCTCCGAGTGTGCTGGGTGAGGAGGGGGGACAGGTGACCTTGGCTGGGAACCCTGAGAAAAGACGTCACTGTGGTCCAGTTTGCATGTCTCCTACCAGGaccatttcttcctttataaGCAAAATGTTGGGCTTGGAATAAAGTTTTTGGGG…
>TCONS_00093978
AGACAAAGCAAACATTCACACCTGCAGCGGTGTGGGTACCAGTACTGTCCGCCGAATCTGGCAGATctaggttcaaattctggctctgttCTTTAGCAGCTATGAAACCTTGGGTAAGACATTTCAAAGCTCTCTTGAATCTCTCCCTCTGGCAGCAGTTCTCAACGTGTGGAGCCTGGGTCAGGAGCATTAGCATCACTTGGGAGCTTGTAGCATATGCATAttctcaggcctcaccccatgAACTGTGGGTATGGGGCTTTAGCAAGTTCCTAGAGAGATTCTGCTGCAAGCTAAAGTCTCAGAACCCATTGCTCTATGGAGCGAGTGgtcttgaaaattaaatgaggcaATGAGtgtaaattatttaacatttatcagATATTCAATAATCGGTAG…
>TCONS_00094019
GGgaaagaactggaaaaaCTACGAAAAGATTTAGAAGAAGAGAAGGCAATGAGAAGTAATCTAGagGTGGAAGTAGAGAAGCTGAAAAAAGCAGTCCTGTCTTGAAGTGTTCTCACTGCTCCAGGGATTCAGAAGCAACACTATGAACTTCAACTGACTTGTTACCTAAAAATAACGAATACTGATGTCATGATAAAGAAATATGAGTATATGAATTATTATAGCTGTAGAAAAATGTAGGGGAGggtaaattttttatatatattttgttttgccaatatgaaaaaaagaggcCTTATTTCTTATGTGCTGGGATTGCAAACTTTTTGTTTAGTTTGCTTGAAAATACTACTGAATctgtataaaggaaaaaagttcacaatagttgtttttttttta…
>TCONS_00094127
GTTTATATATTCAAAGCCAAAGTACTTTAGAAGAAAAAGACCATAACTTTCACAATTTATCATAGTTGGGATAAAAATAACTAGGATTTAAGAATCTAGATTGGTTTAAGACCAAGAGAAAAAGTACAGGATTTCATAATTTaaaggggtttttgtttgtttttgtgtgtattctttcctttttctcagctttttaaaataaattttattagggAATAGTTAACTTACAACATTGTTAGTATACTTATAgccattcctttttagattcttttttccaGGTGAGTTTTTAAGAGGCAATTTGTTCTTACAGGGGATGTCTCAAAAATGCATTCTGTGTTCACAGTGGTGAATGCTTCTGAGAAGCAAGGCTGATGGGGACTCCTTAGGATCCCTAGGAAG…
>TCONS_00094145
GTATGAGACTAACAACCAGGCAGTATGCACCTACCGCCCCGGTTTCTCGGTGCTGGAACGTGGTGACCAGGGCAGAGGaatcccctccctgcccagcgcCCATCCCACAGCAGCTTGCAAGCTTTCCCCACTCTGCCAGTTAATGCTGATTCCACCACAGCCGCGTGACAACCTCCCTCTTCGGGAAGGTAAAGGACGGAGCTCAAGTTCAAAGGCTAAGAAGTGGCCAAGCAGATCCCATCAGCCGGGGGCCTCCTCCACCCCCCGATGCTCAAGGAGTGGTGAGGAGCAAGTAGAATGAAGAGAGAGCCCTTTGTAAACGCAAGTGCACCGAACACGATGGGGCTGTCATCCTGAAGCGTGGGAGAAACGGGAAGGGGCCCCGTCTGGAGGTGAGCA…
>TCONS_00094146
GTATGAGACTAACAACCAGGCAGTATGCACCTACCGCCCCGGTTTCTCGGTGCTGGAACGTGGTGACCAGGGCAGAGGaatcccctccctgcccagcgcCCATCCCACAGCAGCTTGCAAGCTTTCCCCACTCTGCCAGTTAATGCTGATTCCACCACAGCCGCGTGACAACCTCCCTCTTCGGGAAGGTAAAGGACGGAGCTCAAGTTCAAAGGCTAAGAAGTGGCCAAGCAGATCCCATCAGCCGGGGGCCTCCTCCACCCCCCGATGCTCAAGGAGTGGTGAGGAGCAAGTAGAATGAAGAGAGAGCCCTTTGTAAACGCAAGTGCACCGAACACGATGGGGCTGTCATCCTGAAGCGTGGGAGAAACGGGAAGGGGCCCCGTCTGGAGGTGAGCA…
>TCONS_00094420
ggttcccaggctaggggttgaatgggagctgtagccaccggcctacgccagagccacagcaacgcaggatccaagccgcatctgcaacctacaccacagctcacggcaacgccagatcattaacccactgagcaagggcagggaccgaacccgcaacctcatggttcctagtcggattcgttaaccacttcgccacgacgggaactcctgttttgtttaaaatatgtagACCATTTATCCACTCGGAAATTGAAAGGGTAGTTAATTTTTGCTTCTGAAGACATATTGTGCAAATGCTTATTTAGTGTTGCCAGACACTTTTCATGGCTCTACAGATATTAACTTCTTGAAGTCTCATGACAGCTCTCTGAGGTGGGTACTGTTATTAGCTTCTTTTTA…
>TCONS_00094775
agaaaaaggagtttgACAAAGTCATTGACAAATGTGCAGAAGTTAATTGCAAAAACAGAAACTATAGCAATTGCTATTCATTACTATTAAAGATCAATAGatCTACCACCTCTTCTAATAGGGCCATGAATGTGTTCATCCCCCGGGAAAGGAAGGACTTCTaggctgagggcatggccaaggCAGGAGTGGAGAGTGGCGATGAGCTGGTCCAGAGCCTGAGTGTGCCACAGCttgaagttctcagaccagggattgaacctggcaGCAGAGGTGAAagcgccaaatccaagccactagaccaccaaggaactccattcagcattcttattcttttattcactCAGGTCAAagccaaaaatttaaatggaaatttcagTCTGTAAAATGTTTCCTCAG…
>TCONS_00094822
GGCTGTCTCCATCCTCTTCCCACATATGCTCTTCCCGAGTGGAGCTGGTGAAAACCACTCCTGCATTCCATGTGTTATAATCCCCTGAATGGTTTGGAGCAGGGGGGCACATTCTCTATTGTGTTGGCTGAGGCGGGGCAGGTGACCAGGACCTGGTGTGGAGCCAACAGCCTGGAAGTTACGCCATGCTGGAGTGCGGCGGGCATACCAGGATGAAGAGCAGGCAGGACTGGACTGGCCTGGAAAGAACCAGCAGAGGCAAAAAACTGTGCTATTGTGGAGTTGAACAAGattcacgTGTAAGTGATGTCCCGTGGTGTTTGGGGCTGGCATATGGTATATGGAATCACTGGCCAGTGAGGACCTGCTGTACGGCATggggaactctacctaatatgc…
>TCONS_00094848
GGTCAGCTCCTTGTTTCTGTCATAAATTGATTTCCAGCGACGTCACCCCGGGGGAGGCCCCTGTCCCACGTGAGATGGGACAGCTACTCCAGGATCCCCAGGTCACCCTGCTGACCCAGGACGGCTCCAGCACAGCTCGCTCGAAGTCCAAAGTGATGCCAGCGGTGGCAGGTGGCCGGGGCCTCACTCCTCCAATCGCGATTCGGGGACCCAGGCCCCGCCCACTTCCGAGGCTCTCCCGGGTCCACCGCGGGCTTCCAGAGCGTCTCGGCTCATCCCCTTCCAGCCTGAAAAAGGGGAGAGAGCTCGGAGGACCCTGCGGAGATGCCCTGGGGTAGACTTGGCTCACAGCACTTGAACTCGCATCCCTTAGGACGTGGCTGATTCCTCAGAGCAGCG…
>TCONS_00094863
GGACTCTCGCGGGGCCGGACACGCAGACCCACGGGCGACGCCTCCTGCATTTGAAGCGCTGGCCATTCCCAACGATGCGGATCACGGGCGAGCCCGCCGCCGTGCGCACCAGCGAGGAAGCCGGCACCCCGACCCCGGCTCCGCAGCCCtgacgcccccccacccccgaccccggCCCGCGCCTCAACTGACAGAAAAGGCaggagaggaatggtgacttagcCCAAGGGCAGAGGAGGACAAAGACACCACGAAACTTACGGGACGTGTCCCCTGAGACCCCTCTTGGATCCGGACTGACAGAGCGAACAGGCAGAGGCCAGCGGGAGAAAGCCACAACCTTCTGGACGCGGGTACtcacccccatctttaagggataaaaacccctataggacgaCA…
>TCONS_00095115
GGAATTGATGGGTCGCGAAGCCAGGGCGGCTTTGCAGGTTGCTAAGCGACGAGATTGGAGAAAGATCGCAAGCACAAGCGGCTAGGGAGTAATTGAGGAAACCGTGGCGCCTCAGCTCCGAGACGGAGGGGACAGAGCGCGCCGGGTCCTCCCCAATCCCTTCTCCTAGCCAGTGGACCCTCGCCCCGGTAGTGTCTGGTGACGAAGTGAGGGGTTTGTGAGGACGCCCCTCAGAGGCTGTCGAAGGCCGCGCATCTTCCACACTCCGGAGGCAGgacAGAGATTCCTTCTGCAATCAGATGTCTTTCTGCCTGACTGAACTGCACCTGTGGTCTTTGAAGAATACCTTACACATTGGGGGTAAATAAGCTCTAGAttaatttcaacatttaaaaaata…
>TCONS_00095407
TGCTTCACGAGGAGGAACCTGGGTGTCCACTAGTAGACATCACGGGCCATTTTGAGCCAGACCTGACGATATGCTTGTCTGGATTCCCCTGGAAATGTTCGCAGCCGCCGCCGCGCCGCCGTCGCTCGCCAACGCCAGCGCCGCCTCTAGCTCGCCGAGCTCCAGCCAAAGGAGAAGCGGGGAACCAGAGGATTCACCTGACTTAACTGGAGATGGCTCCCTTCCCTAATTTATATTTCCACTCCTGAAGCTTCCCTAATATCACGCTCAGGCTTGGTGTAAGCAGACAGGAGTAGTGAAGAGGCAGCCACCTCAGAGGCACAAGTTCACAGATGCAGAGCTGCCCTTCTGCTGGGCCCGAGGCAAAGAAAAATCCCAACCTCTTTCTTGTATTCATCG…
>TCONS_00096032
ataacccatgcctttaggtctttgttcttaagcttaagtcatttaccatccctgtgactgtttctcaagcaggaagacgggacaaagtaaggaaggacaagatggagttttcagcaaagaggctaagaaaatactataaaaacatTTCTCGCAACACTCTTTGAGAAAAACTCCAGAGATCGCTTGGATGTTCCTTCCAGCTCCTGAACCAAGCGGGCAGGCTATTTCCGGTTACTGCCCTCACTGTGAGCAGaaaaagtctgCTGACCCTGGACCCCGGAATCAAGTCCTGCACACTAAGGTTTGAAGGAAGAATGGATTCAAGAGCAAAATGACAGCTCCAACTAACCCTGGGAAAGACCAGAAAGGCCAACTCAGGGAGCAGCTACTAAGAAAAGA…
>TCONS_00096120
AACCAAACAAGAGCGGAGTCCAAGGACTCCCTGGCCTTCCTGGAAATGGTGATGCCAGCGTGACCGTGGTGACCCAGGCGCAGAGGCCACGGGGCCGGCCTGGGGGACCGAATGGAGGCCCCGCCACGCACCCCGGTGTCCAGGGCCCCCGCCCTGGAGAGCACACGGCCCAGCAGACCCCTCACCAACGCCCATCCCTGACAATCCTGTGCGCCCACCCTGCACCCACGCCTTCCGGAATCTTCCAAAACTCGAGAGGGGCTCtgcacagcccctccctcctcccccaaaccaGCTGGGAGCCACGGCAGCCGGGACCGGGATGCGGCCCCCGCCCAGGCGGCGCCTGCGGAGGACGGGCTCTGGGCTCCTCTCCAGGAGGAGGGTGCTGCCTGAGGG…
>TCONS_00096252
CAAATATTGAGTCCATCTACCCATGAGGAAACTAGAGGAAAACTAACTTGTTCCAGATCACCTGTTGGAAGCGTTCAGATCTGGACTGGCCTCTCTGAGCAGAAGGGACGTCTGAGCGTGCCTGGACCCCGAGGGTATCGAGGAGGCACCCCAAAAGCTGCATAGACCTGAAGCTCTGGAACTGACTACCATCCCCTCAGCAAACGTGCCCTGTACGTTGCTCCACATCAAGCCTCCCACCCTACTCAGCTGGGTGGGCCCAGCCATGAAGAGGACAAGttctccacctgccttttgtaGCGggacggcatatggaagttcccaggctaggggtctaatcagctgggatgttgccagagccacagcaacgccagatcctagccgcgtctacgatctaca…
>TCONS_00096320
cacagacacggctcggatcccacgttgctgtggctctggcataggctggtggctgcagctccgattcgacccctagcctgggaacctccatatgccgcgggagcggcccaagaaatagcaaaaacaaacaaacaaaaaaaaaagtgaatagttTCCCtgttacatatttctttttgtaCTTGTTGCCTCATGTTAGTTCTTGGATGTGCATTGCTGGGTGAGGTAAAGTGTGCGAGTTTATTCTTCGTGTGCATGTTTTAAGGCttttaaggtgtgtgtgtgtggctagaGAGGTGACAGCCAAGTCTCACCAGTGAAGCATGAGCATTCCCATTTCATATACATGTTCCAGTCTTgagtgtaatctttttttttttttttaagtttctgatgGGTAAA…
>TCONS_00096328
GAAACTGTTaccatttaaaaggaaaagtaacttCGCTACATAACATCTACTATTAACGCAGTCTAGGAAGGTTTTATCCTGAAATGCGTGCGGAGGAGGCTAGAGGGTGAAGGTTTTTTTCTCGGAAATTACAGTCTTCCTCAACTCCCGCCTCCTCTCCACCCGGCGCTTCCCGTCACTTTGGAGGGACTCGAAGCCGTCCCAGGCCATTTCTATGGGTGACGACTTGTGGACTACCGTGAAGGTAAAGGCCCCGCGCCGACTATTGTGAGCTATTAACGCCCGGAAAAGCAGACGGTGAGCGGCGGAGTCTGGGCGTAGAGGCGAGGCACACTCTGATTGGCCAGCGGCTCCCGGGTGCTGCGCAATGGGTGTGGGTGCCAGGCAGGGCTCGGCGGG…
>TCONS_00096343
CTTGACACTTGCTGCTACTCAGCATCACAGTATGCAACATGAATGAAGGATTTGCCATCAGAACTTAAACACTTTAATATGAATCCAAAATTCTGCCTGGTTCACAAAACTGccaccaaaaacaaaagagagaaggacCTCCAAAAATGAGGCTGATGTGCTCTGTGagattatcagaaaaaaaagttgtttctgtGTTTAAATGGAGAAGCAAATGAATATAACAGACAGGAAGGATGCAGACAGGAAGGATGTTCCAGTaaatactgtgttaaaaatattagtatgtgtcctttaaaaagaaggtataACACTCAGAAGAATGTTTTAAGTGTACAAATTTCCTCAAAGTTAAAAGGAAGCATTCATTATAATAGTGCCTCAATTTTCAAGCTGAAC…
>TCONS_00096344
caaaatagaaagttaaaaaaataaatcaaatcttCAAACGAAattctccttctttcccttcccttagCTTCCAGCCGGGATCCAATACAACTACCAGcacaaacagaaaaaccaagTGGAGCAAAAAGGAAACACATATTTTCGATCTATTTCTTGTCAGTCATCAAAGTTGAGGCCCAGGAAGATTCTGTAACTTGGCCAGCTTGGTAAATGGCAGAAGTTAGATGGAGATGGATACACAGGAAAAGGGGGAGGTATCCACATGGCCCCATTTTCAGGGTCTTACCATCACAGACTTCTGGCCCTCTTGGGTCTTCACCCAACTTTCCTGATCTTGGTAAGGAGACAAGGAATTGAGCTGGATGCTGTGAAACACAATCAGACTTGCTTTGGATTTTA…
>TCONS_00096390
GGCGAGTGCACGCGTGTGCGTGTGTGAACTGCAGAGGcaggcagagacagaggaggaggctgGTTGAAGCGTGTCACTCAAAAATTCATACGTTGAGGTCTTAAATGCCAATACCagagaatgtgactttatttggaaatcgGGTAGTTGCAAATATAATTAGTGAAGATGCGGTCATTCTGGAATAGAATGGGCCCCTGATCCAACATGACTCGTGTCTACATAGAAAGGGGAAACTGGGACACAGACAAACGCACACACATCCGCACAAGGAGAAGAGCATGTGAAGATGCAGGCAGAGATCGGGGGAAGCTTCTACATGCCAAGGAATGCTGACGATTTCCAGCAAACCACCAGTAGCCAgaagagaggcctggaacagattcttccccattgctc…
>TCONS_00097037
TAAGTTTCCAGGGTCCAGCTGAATATCTCTCAAGCTCTAAATAAAACAGCTGTTGAATTGAAGAAAGAAAACCCCATCTGAACAAGCAAGACCAAACCAAGATTATGCATCAGGGTTTAAACTCCCCACTTAGAAAAACGAAATTGATCAAATTCAACAAAGTCAGTTTTATTTCCTGTAGTTTAATACGGGCTCAAAGCAGGCGACAAACAGGACAGGAAGGAGAGGATGGAAGCTGGCAGCAGCTTGGAGGTCTGCTTTCAAATCTGGAGTCCTCCCAGCGGGGGGAAAGGGTAGAGTTCTGGGACAGGATGAGGACTGCCGATGAAGAATCTTATGGGGCGGTGGAGACTGCTCACGGGGGAGGGGGCGAGGGGGGCAGGCAGGAGTTCAGGAGCT…
>TCONS_00097443
TCAGGTTCGCCCTTTGCGTCTAGAAGGCCTACCTGGGCCACGTCCACTCGCTTATGCCTGCGGGACACTGGTGAGCTCAGGCGAAGCCTCACCATGCCTCGTGACGTCTGCCCTGCGTGGTGGCCCGGCCCTAGCCTTGACCCTGGACCTCCACCTTCGGTCACCGGGGCCGCGGACCCGTACCCGGCATAGCGGCCACTTAAAGAATGTGAGGAGAGGGCGTCTATGATGCTAGTAACGCAGCCTGGATCCAGTTGTTCCGTACAATTACCTGATTTTCAAGTTTATCTCAAGGAGGCCATTGACCTTTGAACCCGTCCTACTTAAAAGTCGACATCCCAGTTGCCTCCCACCCTACCCGCGGGACTGCAGAGAGCCAgacagaggagggggcaggat…
>TCONS_00097598
AGAAACTGTTaccatttaaaaggaaaagtaacttCGCTACATAACATCTACTATTAACGCAGTCTAGGAAGGTTTTATCCTGAAATGCGTGCGGAGGAGGCTAGAGGGTGAAGGTTTTTTTCTCGGAAATTACAGTCTTCCTCAACTCCCGCCTCCTCTCCACCCGGCGCTTCCCGTCACTTTGGAGGGACTCGAAGCCGTCCCAGGCCATTTCTATGGGTGACGACTTGTGGACTACCGTGAAGatgGCTTGAAGACAAATTGGAGATGGCAGAAAAAAGACTCAGTGGCCTTGAAGGAGTTGAAAGGCATTCCAGGCTGCTGCAGCTACTCAAAGAAGTCATCAAGGACCCGTGTTCCTCCTAGTGCCCCAGTTCTCCATCCTTAGGATGTTTCTTC…
>TCONS_00098528
CTGACAAATATCCAGGTATTTGGATACACTTAGTTAACTGACTAAAAAAGGTATGTGCAAGAGATATCTTGCTTAATGTTTATTCACTATTTGAAATGTTCAAACTCTCCTGTTAGCAGAATCTACAGTGATGTTTACCTGTCCTCTGTTAGTCAGAACatgattttagaagaaaaaaaaaaggaaagaagaaatggtgGCTGGCACAAGAAACTTCGATTAGCTCATTAGAAACCTTCTAGAGAAATTGAAAGAGGTGCAATGTAGGGCTTAATGGAGTGATACAGGGAATAAAAATGTTAAGGTAAATAAGAAAAGCATGCGTGATGATACAACCAAAGCAAGGTGAGACTTGTGTGAAGTACATGCAGAATCTGAAAGATCATCGCGTTTAAAGGA…
>TCONS_00098593
TGCTTGCTGGAGGGGTGCGTAAGGCAAAGGGAACTGGTTGTCCCCTGAGGAGGAGACAGTCTGCTAGCTTCAGCTTTTCCATGTTGGGCCCTTTGTGGGAAGGGCTGACCTCAGTGTCTCTCTACTTGCTTCATACAAAGAGGTGCAATGGTTCAGGAACTGATGGATCCAGCCATCAGCCAGAGAGGACCTGAGGCTTGCCAACAGCCATGGGAGTGAGCTTGAAAGAGGATTCTTTAGCCTTAAGATGCCTGCATTCCCAGCCAACATCTTGACTGCGTTTTTGTGAGAGACCCAGATCCAGAGGACCCAGCTCAACAGCatcagattcctgacccacagaaactgtgcgaaa
>TCONS_00099451
GTCACAGCGAGACGGGCGGTGGGGCGGAGCCGAGGCCCAGGAACGGAGGTGGAGGAGCAGACCCGGGCGACGCGGCCCGCGAGCGAGAGGGTCGTCCGGGTCAGTCCAGCGCAACTCGGGTCACCAGTCCCAGGGCCCTGGTCCCCTTATTGGATCTATGTCTGGGTTTGCTGAAGCACCCGCTGGGCCCAGGACTGCAGAGACGCCCCTACCCAGGCTGTGCCCCGGGTGGAGGGGGACAGGGGGAACGGCTTCATCGCGGGGTTCGGGGCAGGACAGCTCAGGACCTGCGGAGATACTGGATGGTGTAGGATCCCAGGCCAAAGGTGGCGCACCCTGAGATCAGCAGCCCAGCTCCCTGCAGCCTTGAGGAGGGAGCTGCCTGCGTCTTtgggagcc…
>TCONS_00099518
GCTTTAAAGAAAGTGACAGATCAACTCAGTGGTCTCATAGGGTTTCCGGAAGCTTGGCCGGCAAACGATATGCAGGAATCACCAAGGATTCCTTTCCTAACCCTAGTGGGGAACAAAGCATCATGGAATCCGATGGACACAGCTTCCAATTCTGACTCCACCGGCTGTGCCGGCTGCCTGACCTTGGGCAAACGCCACAGTTGCTCAAGACCTCATCTCATCGGCAGGATAAGAATCATGTCAAGAATCAGTGACAGGGTTCTGATTCTGACTCCAC
>TCONS_00099559
AGCCATTTCTGTGCTGGTCATTGTTACTGGGTTCCCCAGAATCAGACTCGCTGACTGAGAGTTATGTGAAGATTACTGAAGAGTGCTTTGGGGAGCATCAGATGAGGAGACCCAGCCTTGGCTTGGAGGAACAGGTCAGGTACTGGCAAATGGCATGGTGTGACCTGAGCCAATAGAAGAGGATTCAAAGGTAGGCTGGGGCCTGGTAATGAAGTGCTTTGTTAGATGCTGATGAAGTGCTTT
>TCONS_00099665
AATTTATAGATGCTCTAAATGTGGTCCTTATAACAACCGTCGGGGAATGGTCTTTGAGGTTTATGCACTCGTAAACTTTTGCTGATTGCTTCTGGGAAGTTGTCAGGCACTTAACGCTGCATTTATCTTACAGGCAATGAAAACACATCTGCCCGGTGTCTCGTTACCCGGTTTAATCATCACCAACCCTAAGTCACGGCCTAGGATCTGTCTCTTCACTCAAGTGGGATCCCACCGCCTGGTTTCGGGCCAGCGAAGGGCTGACGTCAGCAGCTCACCTAGTGCCCTCGGGCCGCAGGAGCTCGCAAAGTTTCTGTGCTTCAACTTTGTTCTgccaagaagagaggaaagggtcCCCGGGTCCTAATCCCACTAGCAAGTTggaaaaatagcagagga…
>TCONS_00099701
ATCTGATGGTACTACATCTAGATATCCTTTATCTTATAGTTTTTCAAAGTATCTCTAATTACTAGTGAAATCTACCTTTCATTCTAGCCCTAGATGTGGAATGTGGAAGGATAAATGTTGGCATAATGCATTTGATATCCTAGTTAACAGCaaagatatttaagaaaatacaaggacaaatagaaatgatacattttttaagAATCAGTATTCTATGAATTCAAACATCTGGTATATGTTCTTCCACTTAAAACTGGGTAACAAAAAATAATGTCAGGTTGTATCAATgaagtaattctatttttagaaaatttaaaggctaatctTAAGCTGaattataaattgaaatatttaattaatgagTTGGTTCATAAATGCTCATTATTGTGAAGTAAATGT…
>TCONS_00099751
TAAAACTGCGTGGCACTAACTCTGTTGGATCACNTCTCTGGGAAAAGATTCTGGTCATGTAAGTGCACTTACTCCCTGGATGTTGTCACTAGTCGAGTGGCTTTTGCTAAATAaatctttcttatttctaaaagcTTTTCCATTGTCTTTTCTTGCTTCTTCTATCCTAcctgctccttctctcccctccacttCACCCCACTTCCCAAGCCCTGTGGCATCAGCTCTGTGACGCAGGGTTCCCGAGGGTGTGGTGTTTAGAAAGAACTCACGTGTTTCCctcggggaggggaggagggggaggagggtggtgCCTTTAGTGGCAGTTTATCCAGGCCAGCCTTGCAGGATCAGTCTACACCAGTGGTTCTTATCTGGAGGCGATTTTGCTCCCGCAAG…
>TCONS_00099754
agcGGTTTTCCTCTGAGCTTAATCTGCCCAAAGTAGTTGCCGAGGGAAACGAACAAATCAGAATTCATCAGGAAACCCAGCTCTTTCCTAAGGTGTAGGCATGTTCCGGTGGGGAAGCCCAGTGGGGATTCAAAATTTCTGGAATTAACTAATCCGGGGCTGCACCTCAGACACTGCTTCAAACTCAGAGAATTCCTTCTTGGCCAATTTGCTCTGCtctcagactttttaaaaatcaatccctTCAAAGTCAGTCAATCCTAGGAATGTTCTAGAACTCTCGGTGTTTGCGTCAATTCCCTGCCCGCTCTGTCCCTACAGCTCTGCCTGGTCCAGCTTCCTTGCCTTTGAGATTTTGGCCCTGGGGATCCCGGGGGCTTCACTCAGCATTGCCCTTGC…
>TCONS_00099911
GGAGGGCAAGGTCCGCCTTTGCCATTTGTAAGGCCGGCACCGAAGGTCAGAAATAGTCCTTTCCATTAAGAAGTGGCTGCGGACCAAAGAGCTCACGAGATTGACTACAGCTGTCACCTCCTGTGATGTGGTGGTCTGAAActgaTGTGCCACGTAGATCAAGACACTCCACGGCGTGAGGACTTAGACCTGCCCATCGTGATGCCCACGTTCTGAGCTGAGGATGCTCTCAGAGTCCAGAAAAGCTcacaaggagggagttcccgttgtggctcagcggtaacaaacccaactagtatccgtgaggacgagAGTTcaactccctggccttgctcagtgggttaaggatccggcgttgctgtgagctgtggtgtaggtcgccggcatggcttggatcct…
>TCONS_00099965
GATGATGGCAGTGACAGCAAGATTAAAGCAGGTTTCCACTATTTCACTACTGGCAAACAGGTTAGTGTTTATTTGACAACAGAGTCCATCCAGGTCAGGAGTCCAGGTCAGGAGTCCAGGTCAGGGAGAAGTTTCCTGCCCACATGGTGAGGAAGAGTTTCCAGAACAGCAACAGCTGGGCAGGGGTCATTCTGATGCTTCTCTCAGAAGGAAAGGGGGCTGACAGGAAAGCTGATGCCAGGAGCTGGTTCTGGGAGCACAGTCAGGGGGTCTGGGATCAGACGGATTTGAAGGGAGGAGTCTAGCCAATAAGACGGTGTCCGACGTGCCTTTGTGGTTCAGCGAGGCTGTCTCGTGCAGAGCCGTCCTAGCAGAGACGCTGGCAGGAAAAGCGAGCTC…
>TCONS_00100090
gtttctttcatcaaGTTGCTAATAAAATTATGAACAGTTTAGGGTTAAGAATAATACCTGCAGAGGGTTACTGGAACACTCCTCCCTGGTTGCTCTGATCCATTTATTACACCAGTTTCTAATCCGTTACTTAAAAAGCCTCTGGTCCTCATCTTCTTGGAGGTACAAGATCTCAGTGGTTACGCAAGTCTAGCTTCTCTCTGTTTGCCGATCTTCAGCTTCTGCCAGCGGCAGACCAGAATTCAGATATACTTGACAAATGGCAACCCAAGTATTTCTGACTTTTCAAACTTGACTTCTCTGTGATTACGACACTTGATGTCCTTGGGACATTCACCCGTCACAGCTGATCCCCTCTGTCAGTGTGGAGGTCCACCAGCGTTCTAacaataaacattt…
>TCONS_00100102
GCAGAGGCGTGGGGACACCAGGCCTGCACTGAGCTCTTCCTTGCCGGGCCTCGTGTAGGATGGCTTAGAGATGTGTGCTCTCTCGTTTCTAGGGTCAGGTAACAGGTTCCACAGGATGTGGCATTTAACTGGAAAAAGTGAAGGAAGTATGATTTGGGTATTTTGTGTTTCAAAGACAGAGTGAAGTGCACTCCCAGCTGCGCTGAAGTCATGCCGAGTCTCTGTGAAGGCAAAGTgctaacaaaagaaaacaggaaaagcgAAACACTCCCGAGGAAGAACACCCCAGGAGAAGGATGGGCAGACTGCTTCAGATAACACCTCGTCC
>TCONS_00100201
ggaattttattttattaaatgactgtcaagaaagaaaaggatctgCATTATCACATTTTTCAGGAAAGAGGAACGATTTACCATAATCCTGGAGCAATTCCTACCAGAAATGTGTTGGAAGAAGTGAATCCACACAATGAAAGGAACTGACCCATGTAGAACACTGTGATACACCAACGAATCTCTCTCAAGGAAGGCCTTGTTGATTCATATTCTGGGAGTGTTTTCTGAGCAGAGTCTTCAGCTGTCAGCCCCTTCACAGATTGCCCACAGTCACCCCTTTCTGGGGTGGCTCACATCCAACAAATTATACATGTAGGAGTAAAAAAGTATGGTCATCTTGGCCCAGGGAAATATCTTTTACTTTAATATGAGAGGTATTTGAACATGTTTAAACAT…
>TCONS_00100218
AGAATTCCAAGAGCCTTGTGTTGGCGAGGAATGGGGCTCATCAAAATCCCCTTCTCCTCTTGCCCTGCCTGGAGAAAAGGCCCTGAAGACCCTTCCCCCGAGGACTGGGCTGCCTCAGGGGTAGAAGGTGTGGCGTGGATGCTCCGAGCAGACACTTGGTCCCAAGGCCCAGCCAGGCAGCGGGAAAGGGTCCCTTCCAGAGGGTGTCAGCGAATGGAG
>TCONS_00100285
CTAGATGAGAGATGATGGAGACTTGGACTAGGTGAAAATGTTGTAGAGGAgtaaatatgcatatttttcatGTAGAGTTCATGAACTTCCTGGTGGAttgagatgaggaaatgaaggaatCAAAGATAATTAAGACTTTTCTCTGTAGTAACAGGCCAAACCTTTGCTGGACAAGCTCCATTTTGAAGAAGATTCTgagcaaggaaaagagaaacagcagGGGCTAAAGGAAACATTCTGGCTGTGTACAGGGTCCCTGTCCCCCACACCTGCCGCTGAAGTCAGGCCAGCCAAGCGGTTGTGCCAGACCCTAGTACCTTCTGCTACTATCCTAGTTCTACCTTAACATTCTCTAGATAAGCTCATGCAAGAAATGTTACCAGGGACTAAATCAAATGG…
>TCONS_00100334
gggaactccagcatctgcTGTTTTGAAATTGGGCAGAAAGTTCCCTGGAGCTCTGGACATAACAATATCATAGCTATAGCATCCTTTTTTGGAAGTGAGCTCTGTGGGGTGTGGTCCAATTTGGCTGGGTCTGCACTGGTAAAACTCTTATAAACCCAAAAGAATGTTTACTGGTTGATTTGGATCGATTGCCATTAAACTTGGTGAAAATGGAACCAGCATGGAGCCCAGATGGCTGTGAGATATGGCTCCTCTTGGTAGCCATGACAGAGGAGGGATAGCTGTAGCCAAAATGTGAAGCAGTTCCAGTGTCTGCAGTTATCGCCattgaagaaaaagggaaagagaaagaaaaagtcatggAGAAGTGGTGGCCTAGACTCCCACACGAGAACTTGA…
>TCONS_00100377
TAAATAACTGACTCTTTGTAGAAtggtcagttttttaaaaaagtatattgtCCTTGTTCAGCAGCTTTTTCCAAAGAACTCAAAGTCCATTACAGCCCATATGTTCATCTAGGGCATTTTCATCTTTCTATAAATAGTATGCAAATATTTGTCTCTCCTCTTGCAAAAGAATAAGCTGAAGAAAAACATTGCGAAGGGACAGCACAAAGTCCTCTAGCAAAAGAAAGGTGAACAGCTAAACCTGAGCTTCTAAATTTTCTGAGGCCAGTGACTTTCCCACCAATTTCTAAATGGAAGGTATGGGTGTCACACTCCATGGTGGAGGGGATTGCAAGGAACTAAGGAAAAAGGACCTGGCCTCCATCTTCCACGGGAAGTCTGCTGTAGCCCCAGTATTCA…
>TCONS_00100382
CTCAGAATGTGAGGTTTCTCTCAAAGGCATCTTGCATCAGCCTGTGGATGGATGCCTACCACCGGGCTCCTCCACCGGCAAAGTGGAAAAAGAAGCGTTTCACAACAAATTCTCCCTTTTGGGTTGGGGGAACGCAGTGGATTAtagctctgttttcttctttcccaaactGGGCACTCCTGGATGAACGGAAATCTACAACTGGCCAGAGGTTCAATGCTCTAGGAAGTTCCAAGACTGGTAGCTTGAAGCAAGAGAAGCTGCGGTAATTGAAGAGAAGCAGAGGCCAACTGTCCCTGAATATTCTGCTCCTCAGAGAATGTTCTGCACCCATTGATGTAAGTAGGCCTGGTCGCTGAATCTGCATTACCACAGGAGATTGGGGGTGACATTGTGGCA…
>TCONS_00100550
cagcaacacgggatccgagccgtgtctgcaacctacaccacagctcacggcaacgccggatccttaacccactgagcaagggcagggaccgaacccgcaacctcatggttcctagtcggattcgttaaccactgcgccatgacgggaactccactaaacTTAATTTTAGATGGatcctgattatttatttatttattttgttttttaggggcacacccacagtacatgaagtttccaggcttgggattgaatccgagctacagctgccagcctatgccacagccgcagcagcaggGGATTCAAggcatgtcttcgacctacaccacagttcatggaaatgctgaatccttaacccactgagcgaggccagggattgaactcccgtcctcatggatacaa…
>TCONS_00100581
CACAGCTGTCTCCATAGAGGTTGCTTCCTAAACATTCATACTCCTTGTCTTTCACATCAGTCTTGCTCTCATCATATTCTGAAATTCAGTTTATATCAGTATCTACGTGTCCTAACCTAAAAATGGCCCCTACATGGAACATTTTTGCTAAGTTAGGTAAATATTTCAGAATGTACACTTGAAGAGAAATATAGCCCCAACCATCTTGAtgattatgataataataatctaaATAGTGATTTTGATGTAAACATCCACATAGCGAACATGATGTCCCAGGTACTTCCCTTTTTATAGTGAGATGGTTAGAAGCACAGAAAATTTAAGTAATTCGTTCAAGGACACAGAGCTAGTAAATGATGAGGTCAGATATAAACCTCCTCAATCTTGCTCCTAAGT…
>TCONS_00100622
CCCCTGGGAGAGGGCTCTGGAAAGCTTGCACTTTGTTTCTTCAGACTTTGTTCTGTGCTCCTTTCTCCTTTGCTAATTCTGCTTTATCTCTTTTCCCTGTtctacaTCTTTAATGTGAACATGACCCTGTGCTGAGTCCTGTGAGTCCTCCTAGAGGATCACTGAACCTGAGAGTCTTGAGGACCCCTGATGCATGAACCTACATGAAATAATAATTCATCTTGTTAAAGAGAAGCCTTAGAAGTACAT
>TCONS_00100626
ACGTAGGCTGCTGGGGTGAGAAGGCGTAAGGTCAGCCGGACGGGGGGAGTCTGATCAGTGACCTCAGCATGGCCTTTGGGAAGGGACGAGGCCGGCCCACTATCCCCCTAGCTTAAACATGCCCAGCCTGGGACCGATACCAACTTGAAAGTTACTCGATGACCATACAATCCATACAGGTAAGTGGGTATTATTACCTAGATTCTGGGAAGACATAAGGAAATATCTGTCTTGCACATAGCATTCGAGTTAATGGGATTCCTGTGAGCCCCATTTTTATAAGTTCCCTTACTGAAGCCTATTTTCTGGACATGAACTTGAATCAGGTGCCCTGTGGCATCGGTAGGCAGAAATGAGTCACTCACCTTGTGATGATTCTAGCCACCTATGTAACACTAT…
>TCONS_00100647
CGGAGGACATGGCATTTCCCAGTTACAGGAATGATCTTTCACTTTCCCCTCTGGGTATAGGCAGGTTAAAAATTAGGCCCAACAAAGGCAGGAACACCTTCCTGGGGTAAGGAGAAACGAGGCAGGTGATGACATTGTGGGCTAACGTAATGGATCTCTAGACCCCTGAACCCAAAGCTGATTCTCTCTGCTTGCTGCTTTTTCCCCCTGTAGGACTTTTGTTGACTGTTTGGCGGTGACAGcatagaagaaaaaagttttggCTGGAAAGCAAGAAGAGCTCTCTGCAGTCTCACAGTTCTTGAATCTTGCAAGAGGGAAGAGATTGCAACACATCCAGGAACGATCTCACCCTGAAGACACTTGAAATAAGAGgtgaggtaACAAAAGCCTAGGGCG…
>TCONS_00100702
ACCGCCCTGCCAGTCGCCCACGGACTCTGCAAGACGCCCGCGCGACCCGTGCTTCTTTGCGGACAGGCCCGCGGAGCGAAAGGCCCGCAGTGTCGGAGGCGGGACGGCGCGGGGCCCTCCGGCAGCCACCCCGCCCGCGGGCGTGGAGCACGTGGGCCGCCCGGACCCTCACCCACGTCCGTCGCACCGACTCACCCTCCCCAGGGCCGCCCGAGGCTCTACGAGCGCGACGACGCCGGAAACGGGCCTCGGGCGCCCGCTCTCTCGCACAACTTCCGGCCGTTCTGGGCAGCTCGGAGGCTCGGGCGACTCGGTGGTTCCCAGCCCCGCCTCCCGGGAGCCAGAGCAGGGGCGGGGCCAGGTCGCGGGAAAGGACGCAGCTCCGAGAGGGCGGGGCCG…
>TCONS_00100834
CGCAGCAGTTCCATGCAGTAGCGGTCCGTGCCCGAGGCACCCGATCCGCTCGCCGCGGCCACGCTTCGCCCTGACCCCGCGGACCCCGGCAGCCGCCGTGCGCGGGCCCACAAACCGCGGGGCGGCCGGCGGCGGCACAGGCCCGGAAGGCCAAGCCGTAGCGGGCCCCACGCCGAACCCAGCATGGAGGCGGCCATGACACCGACGCCGCGTGCCCTTTGACCCCGGGCTGTTGGCGCCCGGCCACGCCACGCCCCCAGCAGGTCCCGCCTAGCTTCTCCTAGTTGCTAGAAGGCGAACTGCGAATGCCACTCGGAGAAGAGCCAGGTGTCGCTGTGGTCCTCTACAAATGCGCCGCCGCCGCACTCCTCGGCCTTATAGGTTCCAGGAAAGCCCCGC…
>TCONS_00100835
tgacgccagatctgagctgcatctgtgacctacaccacagctcatggcaacgccggatccttaacccaccgagcaaggccagggatcaaacctgcaacctcatggttcctagtcaaatccattttctctgtgccacgatgggaactccagcttaacATACTTGagactttctgtctctgtttcctcGTCTCCTAGTCTCTCTCATGCTTTTCCTTGTTAACCTGTTCCAGCTGGGATTCTGCAGCCACCAACCCACCAGAACTGCTCATCCAAGGTTACTGCTGACCACCGTCTTGCCGGATCCAGAGGCCACTTCGATGTCTGTATCAGACTCAGCTTCTCTGCAGTTGGTCAGTTTCCTTCCAACGGCGTTTTCAGCACTTGGATTCCAAGTTACTT…
>TCONS_00101006
ttttaatcttATTAATCAGCAAaatgttacagatgaagaaataaaattgtaaagaGACATGACTGAGTTTCCATTCTAATGATGGAGTTAGACCCAAACTAGGTCATTTATACTGATTGTCCACAAATCCCTTTTTAAATCAGAGCATCACTTGAGACCAGGCCTACAAAGAGTACACTTGTCTTGGAGTCCTTGGAGGGGGCAGCTATGAGGTCAAAGTCAAAGGAGGAAATGAGAGCTCTAGCACTAACTTGGGAAAGGTGGATTGCCTGGCTTCTGACAACAAGCCCTTGCAGAACACTCCCAAATATTCTAATGACACCCTGAAGGTGGAGCCAGTGCTGGAAGGGAATCTGAGCCTCCTGCTCCtgaagaatgaattaaaaaacaaaacaagta…
>TCONS_00101016
taaaataaaaaatagaatgagaaTCAGTCTGGATTGATGCAGGAGACTCGCAATCcccaatgggaaaatggacaTTTTCCAATAAAAGCTCATTTCCACTTAACCTTTAAAATAGTTACATCCCTACCCTGACTCATACCTCATAACTCATCAGAAATCGCCTTTTCCCTAGAATCGGAGATGActccaatttcttctgtatattaATCAATCTCTTCAGCCTGGCCTTCAAGACCCTTACCCCTTAGattattttcttcccctttctttcttggtatctttttttttatttctcatgtgGCAAAATGTGCAGGGACAGAGGTGATCTTGGGCAGGTTAATTAACTTCAAAGAGCCTGAATTTCCTCACTGGCTTAGTTAGTGGATCAAGTGGTACAAC…
>TCONS_00101057
CTTGCGGGGATGTTTTCTCACGGGGAAGCCATTCCAGGATGCCATATATCCAGCATGTTAACTATCATTTGAGGGGCACTGGCCATCTCCCAACTTTTCATTTCGTTATTGTATGTTTGGGAGAAAGGCTGGCACATAAAACTCCTATTCTGTTTTGGCATGAACATAACATTAGGCTGACTGTGCCCTTGCCACACcgtcttcttttatttttacttacttatttatttatttatttatctttttaggcatatggcggttcccaggctaggggtccaatgggagctatagtcccggcctacgccacagccacagcaacgtgggatcccagcttcgcctgtgacctacaccacagctcacagcaacaccagatccttaacccactgagcgaggcctcat…
>TCONS_00101302
taaagaatgaaatatgaaatatgaaatatgaagtattttttatcttgggtagtatttttttttgacactaagaaattcatatttttgctTTGCCAGGAATCcgattttaaagaatgaaatatgaaatttttacTAACAAGTTTCTGAACATATAGACTTAATACAAAATAGTATGTAAGCACagggtatttattttcttcctctgttcaTTATAGTGGGAGCTATTTGATACAAGGAACATGTAACTTTTCTCTCATGAATTATATGCCATTTCCATCAGCAGAGAGCTTGTAATTATTTCCATTTACCATATAAAATCTCAACAGAGAAGGGAATTGGAGGCTTGAGTATTAGGaacaaaaatttatgtttttctccaaAAGAAAACTTTTCGTTATA…
>TCONS_00101352
GAAATTAGCAGTTTGAGATTAGCATGTACACATTACAGTAGGTGAAACAGGTCACTAACAGGGACCcactgcagagcacaggggaccccacttaatattctgtaattacccataagggaaaagaatctgaaaaaggaaggatatatacgtatatatatgattcgctttgctgaacacctgaactaacccagcattgtaaatcagctatacgccagtaagattaattttaaaaaaagaggtaaacGATTCAGGGGTAAAGGTTTTTGAAGTTGTTCTCAGACCCATGGGATCTGTGAGACTTGATATGGTGTTGCTGCTGAAAAGCTCATCAAATAACTTTTTCTACATCAGTGAAAAAAGATTGTGAGGAGGCAGCATTTCCCTAAAAATAGTGTTTGC…
>TCONS_00101507
ctttttttttttttttccgaataAAGGTGTTACATATTCATTACCCAGCCAACCCACTAGtgcagaaaaatggaaacaaagggGAAAATCATTTTCCCAATAAAGTACATCCAGCTGTCCAGATAGTACTTAGGTTTTCAGAGTGACCTGGTAAGATGCAAGTGACCTTGCTACGGCATAAAATATGGGCCCTGTCATGTGCAACTCCATGTAGACCCAGCTTGGGTCTTATGTCTCTTCATGGAGTTGTACCTGCTTTTATTACAAGTTTTCATCCGAATTCATTGGCGGATGGGACAGTTCTGCTCTTGTGTCTTGGCCAAGAATCCCTTGGTCCTGAGAGTCTCATGAGACCCGGTGAGGAAGAGAATCTCCCACACAAGTCAGGATggtggagaa…
>TCONS_00101574
gtttttcttggagcTTGAATGTAACCCTGTAAGTAGATGCTACAAAACCACTTCAGTCACCAAGGAAAATGGATTTCTGCTGTTCTTTGCCTCAGTGGTCTTCATTTTACAGTTTAGTTAAATCTCATCATCAgtaatggttttgtttttcataggGATAAGTTGACTCTGGACTTTTTAAGATCTAgcctgtttcatagataaatttCCATTTCACAAATCATAATGGAGGATGCCTGTATTTAGTTGTGTTTGCTCACATTTACTATTATCAATGGAGTACAGTGAAAACTTTATATAGCTAAATTCCCTTTTGGGGAATTTCCAGATCCACAGGGAAAGATGAGATAGATATGTACAGTGAAGAACTTTTAAAAGCTCTGTTTGTGaagttcaaag…
>TCONS_00101784
ggaaaaaaaacccttccgGAATGGGGAACGTCAACTGTATGTTTGCTACTTTaacaggaagggaagaaaaaaggaagaacccTGTGATCATATCAGTCTAAGGAATAGAGTaagcacagtgaaaacaaataggaaatataAGGAGTACACTCGCTGAAATAGGAGCTAGGAGAAATCATCTATTTCCAAATGGGAGATCAGCGTGGATTAAAAAGCACAGCTTTGTATCCTTAGAGTGATTTCATGAAAGGCAGAGATTAAAGCGAAACAAAACAGGTGGGGGCAATGTTGTTAGATAAATAGACATTTCAGGAAGCTTGAGATTGTTCAAGTGTAACAGGGCAAACAGGGATTTTATATAACAACTTGCAGTTTAAATAAGAAATACCGGTAGTCAAA…
>TCONS_00101982
atttgagccgcatctgcgacatacaccatagctcatggcaacgccggatccttaacccactgagcaaggccagggatcgaacccgcatcctcatggattctagtcaggttcgttaaccactgagccacgaagggaactccttttccttatTTGATCTTTGACAACCTTATGAGTTTCATGTGCAGACGATATAACTGGGCAGCTTTAATGGATGAGGGGAACTGAGGCTGAGAAAAGCGTAGTGTTGGTTAAAGTTAACCAGGTAAGTGGCACAGCCTGGAACTCCAGagtttcctctcccttcctgcctttgaGCTTTTTTCTACTGGGTGTGTTCTTCAAACTTTGAATGAGGCAGGCATATGTTGAAAATATGTAATACCTTTACAAAATCATTTA…
>TCONS_00102076
ACGGTTTTATCTTAGGTCATCAACTGCACCAGATTGAGATCTGCTCCCTGAGGTATGAAGGTGCTCTGACCTGATGAGATGTATTAGAGTTGCCTAAGAAGGTATCTGTCAGGGAACACTCCTGAAATAAAATTACCTCAGAAAGAGTAAAGACAGGATCCTGAGCAGGGCTGAAAACAGTATCCCAGGATTGCTCCAGAAGAACCTCATGGAAACAACATCTAGTGAGGCTAGGATGAAATGAAGGAGGGTGGGGAGATAATTGAGAATGAGAAATAGTAAAGGCTAGTCCCTAGAGGGACTCTTagGCCATTTTTAGAATTTTGGCTTTTATGCTGCAAAAGAGAGGAAGTTGTTGGAGTACAGAATCCTATTCTCAGTAAAGGAAGCCCTTGGCTG…
>TCONS_00102085
CAGGAACAGCCATAATGAGATCGGTGGCCCTTCAAACCTCACCGTTTTGGACTGTGCTGATAAACAGGAAGTGAGACTGGGTAGTTTATCATCTCATGACTAAATCAGATGGAAATTTGTGTTGAAAACTTGCTATGATGGCATGAGGCTGAACGAGCAGCAGTCTTTCCTCTTCATAACTCAGAGACAGAAGATCAAGAACGTGATTTGCATCCAGTCGAGGGGCTGATTAAGCCGCGTCTCATCTTTGCTGCTTGTAGTTCCTGGTGGAGAGGCCGGATCTGATCTGTGCTGTGCTAGACTCTTGTCCATGTGAGGTTCTTCAGAAACAAGAGGGTTGCAGCCTGTGTGGCAAATGTGCCCCCTGATTCTTTTCTGGGGggaggaaggcaaagaaaa…
>TCONS_00102161
GCTGTGTGTTTGCTCACTCGTGGGTCCCTGTGCAGCTTTGTGGGCCTGTGCGGGTTGGTGGGTCAGTGTCCCGGGCGCAGTCGCGTGCGGGAGAAGGGAGCGGACTCCACATGTGGGTCTTGGAGCACGCGGGGGCCGGACCTCCCCGGCGGCGCTGCGTGCGGATCTTGCGGGGTGCGAGGCGGTTGATAGGTCCCGCATCTTTCCTGAGCCTTGCACACCCAAGCTCGGGCGCCCGCGTTCCCACACTCTTCTCCTACCCCAACCCCCTTCCCGGACTCTGCGATCGGCTGCCCCTCCCCACACACGcggctgtttgtttttgttgggttTGTCAATGTTGTCTTTGTTCGGGAGATTGTGTCATCGCCTAGATGCCGGGAATAAAGTGCGACCCTG…
>TCONS_00102163
gaagttttcatttttggatACTTTTCAGGCCcccctcatcttttttttgtaaatagcGGCATCCTTAAACAATCCGCACTGGGGCAGCATGAGAGTGGCCGAAGGGCTATTTCCAACCCGCAATtggccactcccctcccccatcctgcagCTGTCTCTGTCTATCCTGGGACCAACCTGGCCCCTTGTCTTAGAGAAGCCACCCTTTGCCTTTCAGTTTTGGGTCTTGGCTCCAGAAATTCTTTAGACGCTGCTCCCAGGAGGGGAGGTGACAATATTCAGTTTGCTGGCACTCCAGCCGTCCCGCAGGGAGGGGAACCAGGTTGCGGGGCTCTGCAGTTccccccctcctttcccctcccgtGGCTCTCCAGTCTAGCTGTTATTGGCCAAAAGTTT…
>TCONS_00102297
ATCTCTTTTCTGCACGTGGTAGTGAGACATCAGGACAATGGTTGTGCATTTGGAGCCTTGACGGCTGACTCCATCTCTCATCTCTGCTCAGGAGTCCGCCATGTGAGGGCAGAGTGTCCCGAGGGTCTTACATAGAAGTAACTGCCAGCCAGACTCCACAGACCTGgatttctgtttattctttctttcccgCCCTCTGTATCCTCCCATCTGAAGCTCCCTGCTCCCGTGGCCACCATGCCAGTTTGGAAACACTGTACCCCTTTGCTTCATGGATCTCTCCCCACATGTGTAGAGCTTGATACCCCAGTAAACTGGATCTGTAAAGCGAGAATGCTCTAATAAAACTCTTCATACTCTCCTGGTAAGGGAGATGGGTTTTCTATCTTTAGTAgcctt…
>TCONS_00102304
GTTGGCTCCAGAGTCAAGGGTGAAGAATTAACCTTCActtctgtgtgttttgtttccaGAGATGACCTGTCCCTCAATTGCCCACGTAAACCCCATGGAGCACACTCAGAGTTTAGAAGGGAGCTGATCTGGGCGGGCGGAGGAGCAGACCTGTGGACCCGGCCCAGAGACGGAGGCCGTGGTTGGTGCCAGCTCTTTGCAGGACCGAGGACTAGGCATAATAAGGGTTCTGGCAGTTGGGCTGATTGTGTCAGAGAAGACATGAGATGCTTCATGCTCAGCAGGATGCCGGGTACCtagtaaatacttaataaattaCAATTATGGCCACTGTGGGCACTGCCATTACCTTTACTTTACAACAACTAGCATGCAATGAGCTGGACTTTTTCCCTAGTG…
>TCONS_00102329
GTCTAGGGTCCCTTACCGGGACTTCCGCAGCTACCCGTGTGATTGTCCTTCTCCAACCCCATCAAGGCCGAACAAGCTGAAACGTCGGCgtgtggagcagagaaagCCAGAAACTGACCCCTCTCCAACGCGAGCCAACCTGAGCATTTGGGATTCGCAGCCTCTACAACTGATGGGGCCAGAGTTAAGAGACACGGCAGTGTTCAAAGAAGTTCATCCCACTAGGGGACCATAAATAGAAAGAAGGGATATGGGAGACCCATGTAAGTCAGTGACCTCTCAAGAGAAGGAGCCACGAGGGACGGGGACAAGGTACAGCCCTTCCAGAATGACACCAAAAACTGGTGAGAACCAACTGGGTCCAAGGTGGCAGGTGGGCTGACTCCCCCTGGGCCTTGA…
>TCONS_00102457
GCCTAATAGTATCGTGGAAGAATAATACTGCCGTACGAAGTCCGAGTGAGGACTGGTGCCCTGATGGAGGTGACTGAGAAAGCGCGCTTTGTTGTTCGTGGCTTGCTCAGTCCACAGAGAGCGGAATGTGCAGGCTCCCTGCCAGGTTTCAGGAAGCCGGGAGGTCTGTATGTTATGCTAACTGACGGTTCTGCTCAGCCAagccttccatttctttgagaaTCCCAC
>TCONS_00102481
GCAAAAGAAAGGTGAACAGCTAAACCTGAGCTTCTAAATTTTCTGAGGCCAGTGACTTTCCCACCAATTTCTAAATGGAAGGTATGGGTGTCACACTCCATGGTGGAGGGGATTGCAAGGAACTAAGGAAAAAGGACCTGGCCTCCATCTTCCACGGGAAGTCTGCTGTAGCCCCAGTATTCAGTGCGAATGACTACCTTGGGCACCTAGCAGGCTGCCCACCTCATCCACAATATCCATAATCTCCTC
>TCONS_00103083
CAACAGCCACCACCTCCTATAACTGGTATCcaaatggaaaatctgaatagTGAACACCTGCTTATACTTGAAGATGTATCCAAATGACAACCCTTTCCAGAAAGCCTTTATTAATACCGTTTCCCTTTACCTCCAAAACTGGGTAAAAGagtataaatatttgtttgatcCTTGTAACAACTGCAGGAGACATGACACTTTTTATTGTCACTCTATGTATGAGGAAAGTAGTGCagaaagagattaagtaacttgccccaaattATCCAGCCTGTCGGTAGCAGACCAGAGAATCGTACTGAGCCAGTCTGGCTTCAGAATCCATGCTCACAATGCTATGTGATGATACAAGATGCAGTCTTACTTTAAGCAGATCGTTTACCAAagggaaacaaatat…
>TCONS_00103085
gtttttctaaaagagaaattcaTTCTGTTAAAACCacatgataactttttttttttttttaaagagacaatgGGTGCATAAAAAAGCTTTCTGAatgttcatttttgtatttttgaagttAAGATTATATGAACTTCCTAGGATTTAGACAGCAGaataaaaagaacaagcaaaggTTGTACAGGGtatctgattcttttttattctgaacAGAAAATAAGTGAGTATACAAGTCTGCTAAAGAGAAGTGGTAAAAACTCAATGTTATGTGTTATGGAATCAGTACATCAAGTTCTACTTCGGTAGTCAGTGATTCTTATAGTTAATTCTGCAAAAAAACGAAACTATGCAGAAATGAGAATATAAAAAGGCCCTTTCTAAATCCCAGTTTGATAAAAC…
>TCONS_00103631
cagccccagcccaacATGGGAAGCAGCTCAGTGCATCAGTAAGGGAGCAACATGAAAACACCTCTCAGATCTTCTGGTTCTGCTGCTTACCTGCTGTGTGTCCTTGAACGAGCTACTTTTCCTGTCTTCTGTGGCTCTGCCTGTTCCCCAAGGAACCACCACTACATCAATATCCttggaaaacaaagaggaaaatacaaGCAGCAGTGCTGTTACCATGAATGACAAGATAAAGATGCCCTTGATTTCCAGCACCGCCACCA
>TCONS_00103632
ctgcgacatacaccatagctcatggcaacgccggatccttaacccactgagcaaggccagggatcgaacccgcatcctcatggattctagtcaggttcgttaaccactgagccacgaagggaactccttttccttatTTGATCTTTGACAACCTTATGAGTTTCATGTGCAGACGATATAACTGGGCAGCTTTAATGGATGAGGGGAACTGAGGCTGAGAAAAGCGTAGTGTTGGTTAAAGTTAACCAGctgaagTGAGTAGTGAGTACAGTATGGATAAGGCGATGGTTGAATTTGCAATCATGGATCGGGAACTAAACCATTATTTAAAGGCTGTTCAATCTACAATAAACCATGTATTAAGTGTTGGATTTTATTCAGAATTCTAAAACGTTTACA…
>TCONS_00103663
CTGATTTGTTTAACATCTGGGCTCCAACACACACATGCTGCGATAAGAGAGCTTGTAGAAACAAAATCTGAAAGCCACGTGCTGCTGGGTGCTGGTGAAAGAGGGTAGCAATCTGCAGTGAGAAGCTGATGAGGTAACTGTCTGAAACCGGGGTGACCTGAAGCGCAGCTCAGTTCAAATAAATAGGCCAATGCCAGGTCACAGATTCCAAATATTCAACCACTGTTGGAAACAGACTTCCTGGGGGTTGTTTCAGTTCATCGATCAGTCAACTAGAGCCTCACCtgtttctctgctttctcttccatGGATCTAAGATCTTCCTCATCCCAGCCTATCCTTGAGTGGTAGTAGTAGCTGGGATTCTGCAGCCACCAACCCACCAGAACTGCTCATCCA…
>TCONS_00103687
TAAAGGCTTGATTCTAAGAATGGTCAGAtttcctgaaattattttaaatcagctGAAATTTGCTTGCCATAATTAATGGTTTTTGAGAGGTGGACCAGGTATCAGCTTCACAAAAAAGTTTTAGAACAGAATTTAAGTTCTTGACTATCATCATTTGACCTTCCACATGGTTATCATCATCAAATACATGATTATAAAATGGCTATTTTTTAGTACTACTATTTGTGATTGCCACAACTTTGAGACCAAGCTAGGGATAATAAATTAGTTAAGATACTTTCTTAACCTTACATACAGCATAATAACTCTAATTCAATCCTATAAATTCTCTTTGCACTGTTTAGCTgaatgaaaattgaaataaaattgtaaacttttttccttcagtaaCCCATTTTA…
>TCONS_00103724
GGCATTTAATGTCTTCCATCTCTCCCAAGGAAATCCACTCTGGAAACCTTCATTTCAGTTGTCCGGCAAAAGCATCTTCAAGCACTTTGCCCTCCAGGACACCCTCCTCCCTGCTGCCGCTTGCGCTCGGTGAAAGCGCGGAGTCCCCCGCCGCTTGCCGACCACTAATGAGAAAATTCCTCCGCGTTCGTCTCTAGGGCCCGACCCCCGGAGACACAAATCCTCTTTGTGTCCAGCTTATCTCCAGCTGCTGCCATGATAAATAGTCCAGCTCCAGGGAGCCTGGGGAAGCGCTACCCCACGGAACGAAGCACAGAGGGAAGCGAGcttgaggaaatattttaaggACCAACTCAGACACATCAGGCTACTTTCTCTCTCGTGGGAGGTGCCTGAGGA…
>TCONS_00103832
GCAAGAGAAACCGGGTTGCAAAACAATTACTAGCCCAGCCTGAGGGACCCTGGAAATATATTACAGGTAtcacaaggaaaacaaagcagTAGTGTTTTACCAGGGCTGCAGAGAGCAAGCTAAGGTTGCTAACCAAACAAAGtaactgcactgacaatgccaatTTTTACGTTTGTTTCAGAACAAGGGACGCTCAAACCACCTGAgAAACGGACCAATGGGCTCCGAAGACCCTCCAGACAGGTGGATCCAGGTGTGTGGTAATACATCTCTAATCCTTTCTGCGGTTAAGTGATTATGAAAGTAATGGGAAATTGCTGGAGAAGGTCAGACAGCTTGTTGGCCTTTGTTCCTTGCAGTTTGGTGTAGAACGTGTGACCAGGAGGTGACCATTTACTG…
>TCONS_00103840
gtttgttggAGCCTAAATTATAGCaggaaatatttctgtattttgtatCTCAACTTTCTACTGGAATAGATTGCTTCCAGTGTCCTCGATGATGAAGATTATGAGAATTATGAGAATTGTACCCCAACACATGCTGGGAGATTTAACTGCATACAGTGACTGACAGTTACATCATCACAAAGACTGGATGAGCCTGAAGCCCAATGACAGAAAAGTTATGAAGGAGTCCTGTCCTTTTCTCACGGATTGGTAACCTAAAAGCCCAGAAAAAACAATTAGAGCATACGGAATGTGCGGTAGAGGAGAAACTGCAGTCACATCTTGATAAAGATGCactaatttttttccaacagaatACGAAAACCCACTGGA
>TCONS_00103932
GAGGATTGGCAAGAACTTCTTTTAATGGTCCAGGGAGCCAGAAATCTGGGGCCAAAAGACAAGAGTTTAAGAGGGCACATGGGGAGAGGCAGGGCAGAAGCCCCCCAAAATGGGTGGAGTCTTGCTTCTCAGGCAGGGGAAATacaggaaaaaggaaagcatCTAAGTGTTCCAGGGCAGAGCACGAAGGAAGACTGGCTACCTT
>TCONS_00103976
GCCGAAGAGCGCGTCGGCGGCCCCGCCGCGGGGGGCAGCGACATCCGGGCTACCGGGCTGGCGACGATGACGGCCCCTGGGGCAGCTCCCAGTCCCTGCGGGACGCCCGGCTGGCTGCGGCCGGGCAGAAATAATGTATGCAGTTTGTGTGGTGAAATTCTGGACCAATGGCTGCTGTTCAGTGCAAATGGGcagaaatgttcattttaagCTCAGACTCTGCAACGTTAAAACTGAGCTGAAGATGTGAGGATCAAAGAAGATAATCCTGGCAGCCCTGAAACTCTGGACAAGTAGTAGTTACTGGTCCTGGCCTCCACATTCTGCTTTGGACTTGGAGATGTTTGGTTTTCGTGGCAATCaaaatctatcatctatctatctatctatctatc
>TCONS_00103985
CCCTGCTGGATGGGGTGTTTCCCTCCCTGGaacttacagatgccgcagttgtggccaaaaagaaaagagacagacGGTGGTGGCTGGGACCAGAGCGGAAGAGTGAAGATTGTAGAAGTGGATGACGGTCCTGAATGCTGGCAAGGAGGCTGGGGTTTCCGGCTGCATAGCTGTCCTAGCATCTGAAATGGAAGGAAACTATTCAGTTAGCATTTCCACCCTGGTCCCTCCTGCAGTGATTTGTGTCTCCGCACTATTAGCTTGAATTCAGCTGAAGTCATTTCCTATGGGGTTATTCTCCTGTTAACAGGAGAAACCCAGCAATCCTGCCCCGCTGGGCTCAAAAcgcctctctccctctttccatgTTTAAAAATATCGAACAGTCGTCTCCAAGCT…
>TCONS_00104747
GCCTGCCGGGTCCAGCGAGAACACCCCGGGCTCGTCCCACTTCCCCTGCCCTCCACGTCCGTGTGGTCTGCCAGTTTCTGGGACTCTGACCCCTGAGCAGGAGGCGGCCAAACCCTGGGAACGCGGCTGCGATGGGCCTACGGCGGCAGGAGCTGGAGGGCCCCAGCcggaggtggggttgggggtgtcgCGGAGCCCCCTTCCCAGGACCCAGACCGTGCAGTCTGAAAGCCGGGCAGAGGGGCCCTCTAGGAAGGGAAAGCATGTCCACTCAGCGCACCTTTGAAGCGCGAGTTCTTCTGGGGAGGAGACTGAATTCCGGCTGCGCAGAAAAAGACAGCTGGACCTCATCTCAAGGACAAGGTCCCACCGAGACTCGCACTCGGATCACTGGATTCA…
>TCONS_00104914
TATTGATTGTGgttaattattatttcattagcTGTCACTCCTCTTCCCTCACTCTTTCCTTCAGAACAGCCACTAACAGCCTTTCCTTCCCATCCCCCAGAAGACCCATCCTCGCCAAAGATGTGCCCATGTGTGGAGCTCAGAGGCTGGTTTCTGGGACACAAAGGgatttCCCCAGGGTGGTCAGGGTGCCTTTAAGAAAACAatgcatttaagaaaaacataaacaggCCAGGGAAGCTGTTGTTTTTCCATAAATGTGGTTGAAGCAAGAGCCCTCAGACCCGGCCCTCCAGGAAG
>TCONS_00105021
cactgagccgcaatgggatcCCCAACATTTACTCTTCAGTGCAGCTGATAAACCTCTTTTCTACTACCCTGTCACACTGTACCCTCACCCCTAGAATCTTTCACTATAACAGTGTAAAAGCAGGATTTCAGAAGCATtacttttgcataattttttctggagttcccactgtggctcagcggtaatgaacctgactagcaccatgaggactcgggtttgatccctggcctcgctcagtgggttaaaggatccggtgttgctgtgagctgtggtgtaggttgcagattcggcttggatctggtgttgttcttgcagtggctgcagtgtagaccagtggctacagcttcaattcaacccttaccctgggaactttcatatgccttgggtggggcccttaaa…
>TCONS_00105065
CGAGGAGCAGTGGGTTATTCAGAAAATTGGAAACCAAAACCCCGGAAGTCTGTATTTCTCAGCACCGATAGCTCCTTCCTAGCCAGGTGACAGGAGAAGAGCTGCTACCTGCCACACCAAAAGTGTCCTTACGTCCATCCCTCCTGAGAAGGCAGAGGGGGCAGCCTGAGTGAAGACTGAGACAGGACAGAACGTGGCATTTCTAGGGACTGGCGGACGGCCAAGGTGACCGGGACCCTGAGGGCTGGGGAAAGCGGCACAAGGTAAGGTTGGAGAGTCAACAAAGACTCATCTGTGCAGAGCTTGGAGCCCACGGTGAGAGGTTTGCCCTTTATCCCAAAGTCCAGAGCAGGGAAGAAGAATCTGCAAGGTTCTTACACTGCTTTAAGCAAAGCTTTC…
>TCONS_00105070
aaaaaatatactgacTAGGCCTCATTTaaaaggatactttttttttttcttttttaagggccgcacctgcggcatatggaagttcccagggaaggggtccAAGGGGAGCTAcggttgccggcctacaccacagccacagcaatgctggatccttgacgcactgagcgaggccacggatcgaacccgaatcctcatggatactcgccGGGCTGgttgccgctgagccaccatggaaacttgGGAAAAGAAGACTTTAAGCAAAGGCTTGAAGGAGATAAGAGAGTCAACGATCTTCCCTCCAGATGGAGGAAGACTGTTCCAGAGGAAGAGAAAGCGCAAAGTCCCAGAGGTTCCTGAGACAGGAGTGTTCACGAATCAGCTGTCGGGGTGGCTGAGCCA…
>TCONS_00105093
AGAGGCAGCATAACTTCTCAGTATGTCTTAATCACAGGACGGTTTTGACCTCATGGACCCCTGAAGAGGTCTCGAGGCCCCCAGAGGTCCTGGACCACATCTTGAGAACTGCTGATCATCCTGACGGTGCACCAGATGGCCTTAGACaaagcagaaaataacaagtgttgccaagaaggtggagaaaatgaaacagcAGACATCATTGGTGGGATTGAGGAGAATGGCTCAGCAGCTGAACCTCAAAGCAGTAAcgttaccatgtgacccagcagttccCCGGCTAGATGTATACCTCGGAGAACTAAAATCACATTCACTCAAAAACCTGCCCGCAAACCTCAGGCCAGCAGTATCCATAACAGTcaacagtggaaacaacccagatatcCACCAGCT…
>TCONS_00105242
agaaatttaaaaatggacaagaTAATCCTCTCACTTCAAGGAGTTTTAGAGTAAATAATTATAAGAAATCCCACATTGTCTATTTATATGGTAAAGAGCATCAAAAGGGGATAATGTTTTGTAAAGCACAGAAACTTTTTATGTAATGAGTAAAATCTTGCCTCAGTCAAGTTCataactttgtatttttctgcatCAGGTGCTCTAGTCAATAATTCTaagattttcttgaataaacacAACACACAGTGATTCTGGAATCATGCATTTCATTATGCTCTCCAGTTTCCCATTTGACTCACACATTTGGGGATTTGTTTCTTGCAGAAGGGTGTTGGCAGGGCAAATTCCCTGTGTCAGCAGCATTGCTGTTAGCCTCTTTGACAAGACTTGGAGGGA…
>TCONS_00105313
GAGCCACTTTCCTGGCAACTGTAAAGCTCCGCGAAGGCGGCTGGAGAGAGGCGCGTGGGAGCTGCGACCCCGGGGCTCGCAGAGGGCAAGGAGGCCAAGGCGGGCTGGACTGTACCTGCCGCCCGCGGCCCCCAGCGCTCCCAGGGAGGATTCGTTGGCCTTATTGCCCTATTACGCTGGCCGAATTCTGTGCTCTCCGTTTCCAAGTTATTCTCAGGCCCGCAGAAGACATAAGGCTTTCAGTGCTTCTGCACACCGTCTCCTGAATTGAAGTGTGGGCGCAGCCATTTCCCACTAGGAATTTTGGTCTGACGGGTCAGGTGCAAGACCTTTGCGTGCAACACCCGATGAGCAAGTGAAATTAGACTAAGCGCAAAGGAAAAGGTTAGACTTTCTTTT…
>TCONS_00105324
gaggagggggcgCAGGGGCCGTGGGCGGCTTCCCGGGAGCCCAAAGGAACGAAGCATTCGCAGACCCTAAAATTTATCCGAGGCCAGTGGCCTTGGGAGGGCGAATGAGGATGCTTCTGGGCTGGAGCGACATTTCGAGttgttCAGAAATTGctaagaaagcaaagagaagaccGAAGGTTCACTGGCACGCTATATGCTAAAGCTGGAAGAGAACCTGACTCCTCATCCTGTGTTGTCATTTGGCTTGCTGACAGGTGGGTTTTTCCCTAGCTGGCCATGAGATGCCTTAGGAGCTGACTCCCAAGCAATTTCTCAAAAATGCAataagaggagtttccatcgtggctcagtggttaacaaccggactcgcatccatgaggacgtgggttcaatccc…
>TCONS_00105362
GTAGGCTGCTGGGGTGAGAAGGCGTAAGGTCAGCCGGACGGGGGGAGTCTGATCAGTGACCTCAGCATGGCCTTTGGGAAGGGACGAGGCCGGCCCACTATCCCCCTAGCTTAAACATGCCCAGCCTGGGACCGATACCAACTTGAAAGTTACTCGATGACCATACAATCCATACAGGATGCCCCTTCGGATGACTCTTCCACTGCCTGACTCCGGTCCCTCCAGAATCTCTGTAGCTCCTTTTTGCCCTTGGGTACTATGAAAGTCATGGACTGGCCCATGGATCAGTAGATCAGATGCAGCTCTACCAATGGGATTCATCAGTACTGAAAACAGAAGAAccagggggaagagggaaggtaAGTTAGTGCAGTACATTCTTCAAAGGCAGGGCAAAGG…
>TCONS_00105398
GCCCGGTAAGGGGCGGGGTCACAGCGAGACGGGCGGTGGGGCGGAGCCGAGGCCCAGGAACGGAGGTGGAGGAGCAGACCCGGGCGACGCGGCCCGCGAGCGAGAGGGTCGTCCGGGTCAGTCCAGCGCAACTCGGGTCACCAGTCCCAGGGCCCTGGTCCCCTTATTGGATCTATGTCTGGGTTTGCTGAAGCACCCGCTGGGCCCAGGACTGCAGAGACGCCCCTACCCAGGCTGTGCCCCGGGTGGAGGGGGACAGGGGGAACGGCTTCATCGCGGGGTTCGGGGCAGGACAGCTCAGGACCTGCGGAGATACTGGATGGTGTAGGATCCCAGGCCAAAGGTGGCGCACCCTGAGATCAGCCCAGCTCCCTGCAGCCTTGAGGAGGGAGCTGCCTG…
>TCONS_00105410
ggaaccatgaggtttcaggttcaatccctggcctcgctcagtgggttaaggatccggcagtgctgtgagctgtggcgtaggtcgcagatgtggctcagatcccacgttgctttggctgtggtggaggccggcagctgaagctcccattggacccctagcctgggaacctccatatgcctggggtgaggacctaaaaagaaaaaaaaaaaaaaaagatgtaaattttttcacttttccttacTTAGAATGACACTAAATAGCCAATTAAACACATGGTGacagggacttcccattgtggggcagcaaaaacgaatcccagtagtacccatgaggacgtgggtttgatccctggcttcgcccagTGGGTGGGAGATCGGCACTGAGCTGCGACGTAGGTCG…
>TCONS_00105442
ggtctttttagggccacatctgccgcatatggaggttcccaggctagggttcgaatcagagctgtagcagccggcctacaccacagccacagccatgcaggatctgagctgcatctgcaacctacaacacagctcatggcaatgctggatccttaatccactgagcgaggccagggatggaacccatgtcctcatggatactagttgggttcattaaccgccgaaccacaatgggaactcccacatttttttccttgtgatgaaaattttgaacctctggcaaccaccagtctgttctctgtatctatgagtttggatttttctttttttattcataaatttattcatatggtatttgtctttctctgtctgacctatttcacttagcataataccctc…
>TCONS_00105522
GGGGGAGGGGAGTCCGGGAACTTTGAGACTCGGCCCGGGGGCCCTCGGTGACATTCCAGGCGAAGCCGCGGCCAGGCCAGCCTCCCGGGCTCGGACCCTGACCTTCCGCCGGCTGCAGAGTCTCCGGCCACGCCGCCccgggagggagagagagagagagagagagacccccgCTGTCCCCGCAGCCGCGCGCCATCCAGACGGCGGAAGACGCGTCGGCGGGCATGGGCCGCTTCTCGCCGGAGCCGTGGCTGCCGCAGCTACTCAGCCCCCGGGGCCTGGCTCTCGCCGCGGCCCTGTTGCTGCTGGTCTTATTCCTGCGCACCCGGCGCACCAGGGACATACAGTCAGAAAAAGAGATactgctgtgatgcaacaggattggcagcgtctctgaAG…
>TCONS_00105908
CAAATTTGAATCCAGAGTGATAAGCCGGTAGAGCCACAAGTAACTCAGAACCTCCGCCATAgtcatgaagaaaagaaaaaaaggaaattcagtgCCACCAGGGAGTAAACCAATTCCTGAAGCCTGGTAACAAGAGACTGGGGAGGGACTTTGATTTTCCCCATTTTGCAGGAAGGAAGTGGGCGTAATTGCCCATCTCCTCTGACTAAGAGTAGCTGCCCTGCAATTAGTATCCAGGCCTGTTTCACTCTAGCCAAGCTCTCCCCCACTCTACGCTGTAACCTGCCATTTCCCAGTGACTAAACCTCAGGGGTTCAGGGATAAATTAGACAGTGGTTTGATCTTGAACCACACAGCCAGTGCTGTGTTTTCATGGGAGTTATGCAGTGCTGAACggtt…
>TCONS_00106052
GTCTTAATTTTACATCGGACTCACCAGGTAAAAATCCCATAGTCACACAGAGGAAGGGAATGCTTGTGGCCTGGCTGCTGATCAGATATCCACCAGTCACAAGGAGAGCCCCCAAAATTGAGGCAGTTTTCGCTCCAATTATGTCGTAAATAATGGCAGCTAGGGGAccttgggaaaagaaacaaatactagTTAAATGTGTTCTGGCATCCCTTCTGGTGTGGGATTTAAATGAGCAACTAGAGGAAAATAAGAGGACTCTACTATCCCTGAAAAAGATGTCTCTATTGGGTTTCTTAATATTCCCAGCCCCAcactattttgctttttggaaaaagaaacttttgttgctttttgtttgttttaaagaaaattgtaaataAGCATGTTTGGAAGGGA…
>TCONS_00106186
CTGCAAGAAAGCCTCTTTCCCAAAGGCTTCTGGAGTATTCTCTGCTCCAGGCTTGAAAGGTTTTGAACAATGTTCTTTGTCTTAGAGGATGGCCTTTCACTTACTCATCTGTCCAGGATGACTCATCGCCAAGAGTGTTGAGTAAGTGAAATTTTTACAGTATTTATGTTTTGGGACTTTATAAACATGGTGATGTGGAAAGAGcatggactttggagtcagacagacctggggtAAGTTCCTTGCTTTGTAACTTAGTAGTTGTGCAATTTGGGGCTAGTTAATAACTTCTCTGggattcctcatctataaaacaggaatgaTGAAATTTACTGCACAGAATGGGTATGAAAATGAAGTGAGCCAGCAAAAATGAAAGTGGACCCTGTAACCTCTGGC…
>TCONS_00106212
atatatacatatatattcatattttccatcatggtctatcccaggagactggatatggttccctgtgctgtacagcaggacttcattgcctatccattctaaaatgTGAATTAGCAGAAAAATTCAAAGGACTTTAGAAGCAATATGACAAATTCTTCAGAATGAGCTTCTAGTCAGTAGATTCTCTGATGGAGCCTGGCTCTGGGCAGCACAcatttctacatgctgtggagGATTCAAGGGAACAGGAACCAGACATGAGTTCCTTCAAAATCCCCACAGGTACCAGAATGCAGAGCCATATCCATGCTGTGGAAGGGATTAGCATAAATAAAACTAGGCAGCATCAGAGATAAAGTGTTTCCAGGGTGATGTCTGGCAGGAAGACTGGAAAGAAGA…
>TCONS_00106296
AGGATGAGAACTTACACCCATCTGGTTTCCAAAGTCATACTTTGGTAAACTTTGAGTGAGCAGAAGAAAACCACCAAGGTGCAAATTGTGAAGattgtgcTCACCATGAGTGGAGgagcaggaaaagagaaacacCTTCCTGGTTGAGAGAGGATGGAGATTTTGCAGACTGCTGTGGGAGCAGAGGCTGCTGAGTCTGCCAGTAGGATGGTCCTGCTCTCTCCCTCGGCAGCATCCTTGGCAACTGCAAGAC
>TCONS_00106337
GGCAGGGGGGTCTCGCCTCCTAGAGCGGCGCCGGAAGGGGCGGGCCCTGAGGCGGAGCTTCCGCCAGCCGCTCGGCCGGGCCGCTTCCGGAGGGCGGGCGCTGGGCGGCCGGAGGGGTGGCTGGTGGTCAGAGCGGGGAGGCGTCCCCCCCAGCCCGGGGGCCCTTTCGGGGGCGCGCCCGCCCCGCCCTCCAGGCGGGACTCGTTGGGTCCCTCTGGCGCCCCGTGGGTCCCTTTCCCAGAGCTGCACCCGCCCCCTCTCGGCTCCTGGGCGCCACGGATAGGAGGGCAAGTCACGCGAGGACCAGCCGCGTGCGGATCGAGGCGGAGGAGTCCGGGGCCCTGCACACGCTCCTGCCGAGGCTCTGTCGTTGGCGGGGCGCTCTCGGGGCCGCTCTCC…
>TCONS_00106387
gcTTGAATGTAACCCTGTAAGTAGATGCTACAAAACCACTTCAGTCACCAAGGAAAATGGATTTCTGCTGTTCTTTGCCTCAGTGGTCTTCATTTTACAGTTTAGTTAAATCTCATCATCAgtaatggttttgtttttcataggGATAAGTTGACTCTGGACTTTTTAAGATCTAgcctgtttcatagataaatttCCATTTCACAAATCATAATGGAGGATGCCTGTATTTAGTTGTGTTTGCTCACATTTACTATTATCAATGGAGTACAGTGAAAACTTTATATAGCTAAATTCCCTTTTGGGGAATTTCCAGATCCACAGGGAAAGATGAGATAGATATGTACAGTGAAGAACTTTTAAAAGCTCTGTTTGTGaagttcaaagaaataaatacat…
>TCONS_00106459
aacgaGTTAATTCATGTGAAGTGGGTAGAATGGCGCCTGGCACATGGCaattgctcaataaacatttggcTTGTTATCAATGTTGCTTTCTTGTCTCGTTACCATCACTGCTGACCCTACCCCTGTTAACTTCCTGGCACACAGGGGGCACAAGAGGGCTCACGAGGGCCAGTGAATGATAGTTCTCCCGCTCTTTCAACCAACATGCCAGCAGTGGTGAGGCGTTAGGAAATGTAAAACTCTTGAGGAGagatataaaatacttttctttggagttcccatcatggctcagcggaaacgaacctgactagcatccatgagattgagggttcaatccctggccttgctcagtgggttaaggatccagcattactgtgagctgcggtgtagattgcagac…
>TCONS_00108183
ATGCACTGAGACAGAGAACATGGAGAGAGGAGCAGGTGGGGGGCCAGCAGACAGTGGACACCGGGATCTGAGTCCAGCAGGCCCCTGGAGGCCCTGGTTCAATGCAGGGCCCCAGCTCAATGCAGTAAGTGGTTTTAGCCCTGGAATGAGTGGCATTGTCCAGAGGGAGCAGGCCCACCTGAAAGCAGGTGGAGACTCTGCAGAACACAGAGAATGACCTGGAATGACAGCTGCTGAGGAGGATTCAGAGTTGCAAGGACTTGAAGATGGGGAAGTCACAGCACAGGGGACCATTTAGTTTGGGGACAAACGCCCCCACAATAAAGTGGTGAAACAAAGCCATAGAAAGTTCAGGTACCCTCGGGACATCGTGTCCCACCCCCTGATAAGTTAATGTGT…
>TCONS_00108215
gttctctctttctccctctccttctctgtcttgtatatatttcttgtttttagttttggggAAATTAAGGTGTGTAGAGAAGAGTTTTCTGTGATGTGGCATCTGGATGGGCtcctaaaacagaaaaaggatcACAGGTGAAGAGTGAGGATGGAATTCTGTGATGATCCTGCACTTAAAGGACTATTTATTAAGGAAGAAGAGCTGCCAGTGGAATTGGAAAAAGAGCAATTGAAAGTGGGAGGAGAGACCATCGTCGTGTATGAAACGGTCAGAGTGAAAATAATTACAGGCAGCGGAAAGGTAAATTACAacaattatttttcatgaaaaatattttatcttttaatatagaaaagagaaaagtcatatttttaaaagaaaataatag
>TCONS_00108241
ggttGCATTCCCTGGCACGCAGACTTTGAGACAGATACCTGTATGCATGAAGTTTACTGAAGAGTATCCTTGGAATCAACACCTGTGGCCTGTGACCACATTTAGGAAGAAAGATTGGACAGAAGGAGGTGCTGAGCTACAGGCATACACCCAAAggatgggaatttgggattaCAGGGCACACAGACACGTAACCTCAGTAAGTATTTCCAAATTGCTTCCCAGGACAGCTAAAACAGTTTATGTTTCCACCTCCTGTGTACAAGAGGTCAGCTTCCCCACACATTATGCCAAGACTTGGTATTAACTACCTCTTGAATTTGCCATGCTGGT
>TCONS_00108357
tccccctaagagctgcttttgctgcatcccctaGATTTTATATGgttatattttcattgtcatttgtctcaagctattttataatttcttctttgatttcatcactgacccattggttttatggtagaatgttgtttagtctccactcaattgtttttttcctgtggttgatttctagttttatgccattgtggtcagaatagatgcttgaaataatttctatccctTTAAATTTGGTGAGGCTTATTAAATTGTCTTTTAATTATGAGCTTTGTTTATTGGAGAAAAACAGTACAATGATGTAGTTGGCATTGATGTGAATGGTGTATGTTTGGAGGAAATGTCATTTTGAGACTGCTGTTTTGACATACTGTCAAGTTAAATATTTCATCAATTAAc…
>TCONS_00108382
TGCCTTCGTGCCATCATGAGGATCCAGCCTTTTGAGTGGGTGCTGATATTTCCTTCTGTCATAGCTTTTACCTCTGCTCACCTGATTCAGACTAAGCTTAGTTCTGGGGTTTAATAAGAACATGGTGGGTATCTGATTGGTTgtttaacagatatttttaacCAGCACACAATAGGATGGAAATGAAGTACTTTTGAGAAGCAGAGCTCACACAAACAGATCTGCAAAATTCTGTTCTGTTTACCTAGAGTTGGAATCGCCGCAGAGGTCCCAGGTAATCCCCTTAATCAGAGTACAGTTTTAAGTGCCAAGAGATGTCTTGAGGCAGAGGAATTCATGCCTCCTAGAAATATCTGCCATAACAGCTTCTGTtgtcaaaagcaaaagaaaaaaataaaa…
>TCONS_00108419
GTTGGAGGCAAGGCCCCCGCACACGGCCCCCTGCAGGACTGACTTTGGAGCCACATGAGGAGCTGCTGGATCCCAAAATTACATGGGTGTTACTCTATGAGCAGATATCTCTTGAGCAACAAAAAGTCTGATTGGGTCACAGATGGCATTTCCAAGGTGGAAAAACAACATTCTGTGTGGAATACTGTGACACTAAAACTAGCAGGTGCAAAGACTGATTgaagaaggt
>TCONS_00108436
GTGAATATTAAGTAAGTTTTGTTCATTGATGTCTGTATTTATCATCTAAGACACCTCCCAGATAGTTCCTTGTTGTTACATTAATAATTGTAaagtttatttgaattatttaaagaacatttttgttTCTGAAGCTTATCACAACATTCTATCTTTGGATGAAGATCAGATACCCCAGGACCTGCAACTAGGAGATAACACATACTGGAAAAGGCATCATTGAAAGGACTGTCTCCATCCTAGATAAAAGGACCATTTCCAGGTGACAACCTGAACTTGTGATTGACATCTGAAGTGTGTTGGAGGGAGAGCCAGCCTCCTGGAACTGAGCCCtcaacctgtgggatctgatgcagGTAGTGTTGAAATTGATACCCAGATGGTGTTTGGAGAATTCTT…
>TCONS_00108620
GGAAAACCCAGCCAGGCCGGGCCCTTGCCTAGTCCTCAGGCAAATGAGCCTGCTAGAATGTCTCTTGGAAAGCCTGTGCTTGCCCTGTGCATAAGCGCTGCCTCCAGACAGAGTCAGAGAGACGTCTCTGCTGGAACCGAAGttttatatttgttgttttatgCACAGCGCCCCAGAAGCGCGGAGAGGGGCGAAAAAATGCCTTCACTGTACACACTTCTTTTTTATGACTCAAAAGGACTGCGTTTTTAGTCACAATTACAGCTCACGACGAAGCCGTCCCAGCACTAAAGAGCTGTATGTACCTCAACGGGGCCCGAAGAGGCAGTCAGAGGAAAAGAGATGAGGGGCGTTCTTTCGTCTCCAAAAGAAAGGGGTGATCACCTGCGCTGAGTGCTG…
>TCONS_00108805
CTGGAATTTCTCTGAGGCATCCGCGCAGTTTTATGGCCTAGGGCTCTGGGCCTTTGTACTTTGGCTTGAGCAGTGACTCAGAGTTACCGCAGTTTGACTCAAGAGCGGCTAGGAAGTTTTTCCTAGGTTCAAGTATAGGCCAGTCCCCAGCCAGGTTCCTGGTGCTTTCGGGATATCCAGCCCAGACTGATTCCGGATAGGAATCAAGCATCAAGACTCTTCAATTCCCATGCTGCCTGCCAGTTTTGTTAGAGAGCCCTAGCAAATATATACGGTGGTATGTGGAGTTCCTTTAATATATacctcccctttttaaaaatcaagtcaaTAAAGGCCTTTATTCTCCACAAAGAATTTTAGACCTAGATTTAGATCTTTACTCAGCCACTTACTAGCTAA…
>TCONS_00108831
GGGGCCCAGAATATATTAGCAgagagaatgaataaagaaagagCTAAGCTGTCCTCTAGGCTATGGATAAATCTCCACACATGTTCAGGAAGGAAAGGGCCAGGCTGTTATAGGAATTCCAGTTACAGGCCAGGCATTGTCCTGAGGTTGTTCACTTGGGATCTTTTATTTAACTCACGATGCTTGTGAAGTATATGTTATTTATCAAGGAAAAAACATGTTCAGGGAGGTGAGGTGACTTACACAAGGTCACACATCAGGGTGGATCCGAACTTCACACCCTATGTCTTACACATCCAGGGTCTGGTGGATCTAGAACGGGGCAAGATGGAGCAGCAGACAAAGAGGCATTGGGGACCTGGAGCCTGGGTCCAGGCCCGAGACTGAAGGACTTGACCT…
>TCONS_00108832
gggattgaactcccagCCACATCAGTGTtgacgctggatctttaaccccctgcgccaccagggaacccccaaaTATTGGttcttttcctctgaattttGGGTAGTTCTTGAGTCTGCCTTCTCTGGCTTCTGTCAGGTAAATTGGTGGGGCTGGGCGAAGTTAGCCTGAGATTAAACCATGCTGATGGATAATCCACAATGACGGGTCATGGTCAATGGTCATGGCTTtagggctgtgggggtggggagcctgggGCCCAGGAGCATCCTTATCTCAAGGTGAGCTGAAACCTCTCACTTGCTAGGGTTCGGGTGTGAGATGTGGTCCCCACTCCCATCTCCAAGGACTATGCAGCGTGAAGTGCTGTTCCAATGGTTTCTGGCCCCTAGAGCTGGACC…
>TCONS_00108875
TTTTGACTTATCCTGGTCAGGTTTTGAGGACTTCCTTACCTTCTGGCACAACAAAGTATTTTGGGCTCACTTTGTACTTTACTTGCCCCAAACCTGGAACCAATAATTTCCacaaagaatgttttctttatttttatttttagggcacacctgcagcatatggaatttcccaggctaggggtcgaatcagagctacaactgcttgcctacaccacagccttcaTCAACATGGGATTTGaaccgtgtctgtaacctacaccacagctcatggcaacgctggatccttaacccactgagcaaggccagggatcaaacccaaatcttcatgatactagttgggttcatttctgtttttttttttttttttttcctttttagggccacactggccgcacgtgg…
>TCONS_00109090
AGTTAGAAGCAGCTCTTCACAGAGATGATGTGGAGTTTATCAGTGACCTGATCGCCTGCCTGCTTCAGGGCTGCTATCAGCGAAGAGACATTACTTTCCATGGGAGTGAACTCAAGTCCACAGCGCACACCACCTGTGTGAGAAGGGGACACGTGAACTTGAGCCCCCACATGGGAGCTTCCTGAGGCTGGTGTGTCATGAAGCCCTGGAGTGAGTGAGCAAAGGAAGGATGGAGCGCCCAGGAGCCTCCCACCCATGGGAAAGGCGGGGTACCAGGAAGGGGCCAGTGCCTGGACCAGGCCAGAGGGGAGAGATCCTTGCACACCAAGGCCTGTCAGGAAGGTGAGGGTGACAGCCTGGCGTCTCCAGCCCAACAGGCTTTCTGTGTTTGTTGGGCAC…
>TCONS_00109148
AGGATATCCAGCTATGTCGACACAGCCTATCGGCTAAAAGTCAGGTTGCCTCATGTTGTTCTGGGCACActatctgggtttgaatcctggctccactaCTCGTTAAACAATTACGCTGTGGGACAACCTGCTAAACGTTAGTCTCCTCAGCGGTAATATGGCAGCAGCAATCCTCATGGAGCTGTTTGGAAGACTTGAGCTAGAGAAGCCAGGTGGGGCAGGCTTCCCAGTCTTGCCACTGCACGGGTTCGAGCGCACATGTTCTTCATGAAGTTCCTAGCCTGAAACTCAGGCTAGAAGAGGGATCTTACAACCTCCATATATGGAAGCAGTGTGAAGGCTGACTTGGAGATGTgtccttttgaaataatttccatagcAAAGCAAGTTCTGCCCAGA…
>TCONS_00109157
CTCCAATAGTCATTCTCCCAATTTTCAGTAGAAATTTCTGGGCTGGAAAAATGGTTGGCTTGATAAAAAACAACATTTCCGGCCTCTCTTGCAGCAGGGTTTAGCCGTGCGaccaagttctggccaatggCATGAGAGCAGAGTGATGTGTGCATCTTTAGGCCATAGCCTTAAAAGCAACACGGTGTCTCTTTTTCCCCTTCCAAGAGGCTGGAAGTTGTGGGGCCTGCCACTTTTGACCACGAGGACAAGGTGGTAGACTAACAAAACGGAAGAGACCTGAGTTTCTTGGAGCTGACACCTTGGAGCTGCCGTACCTCTTTCAGATTGCCTACTCAATTAGGTGGTGTGCGGGGGCGTAGCTCATTGGCGCATCTCCAAGGCGTGCTAAATCCTTGG…
>TCONS_00109531
GCAAAGTTAGGAAATAAGTGTTCACTTCTATTGTATCTGAATAGTTTGGCTTCCCCAGCCACTTCCAACAGAACACAATAGGCAACTGATAAAAGTTTCTTGATTAAATGAGTAGCTTTTCCTTGGTTAAGTTTTTAATTCAATATGCTTAGTACATTATCCTCTTTATAATTCTGTCCTTAGAAAAGATTGAAGGATTTCAAAGGAATAGGGGGAAattaatatgtatgtattataggATTTGGATAAAATTTTCACTGATATGAAAACACAGATTGTCCTATCATCATTAGATCTAGAAAAATGTTTTACCATTTTGCAGCCGTTTGAGCTTTAACTACTTTAAGTGTATATGTTTTCCCTTCTATTACTCAGTGTGAACCCTATAATATTTGTTAA…
>TCONS_00109729
ggtgGAAGAGGGATGCTCTTGGAGTTCAGATGTAATCTATcacccaggagaaaaaaaacagGAAGAAGAAGGGGAATGAAGATTTTCAAAAGGTTTGGCTTCCCCACTGCTGATGTAATGTTCTACCCCCACATGTGCAGACACTGGAATGTACAGAAGAGAAGagataagaaaacGGAGGCCTGAGGATTCTGTGACTTGCCTGGCATCCCACAGCTCACCTGGAGGCCAGATTCTGAGATTCTGTCACTGGTGCCACCTCAGAAGGCCCCCTTGTCCTTTCTTCtacacca
>TCONS_00109888
gggattgaactcccagCCACATCAGTGTtgacgctggatctttaaccccctgcgccaccagggaacccccaaaTATTGGttcttttcctctgaattttGGGTAGTTCTTGAGTCTGCCTTCTCTGGCTTCTGTCAGGTAAATTGGTGGGGCTGGGCGAAGTTAGCCTGAGATTAAACCATGCTGATGGATAATCCACAATGACGGGTCATGGTCAATGGTCATGGCTTtagggctgtgggggtggggagcctgggGCCCAGGAGCATCCTTATCTCAAGGTGAGCTGAAACCTCTCACTTGCTAGGGTTCGGGTGTGAGATGTGGTCCCCACTCCCATCTCCAAGGACTATGCAGCGTGAAGTGCTGTTCCAATGGTTTCTGGCCCCTAGAGCTGGACC…
>TCONS_00110115
CTCATACCCAGTTCAAAGTCTGGTCTCCTGGATGAGAGCATTGGGCAAAGGGGAAAAGGCCTTTGAGAATTATGGATTCCACCTCTTTTAATTCATTTGGCCTCTTATTTTCCATCTAAGAAAGAACTACACTTGACCGTTTGAGCAGGTCTCTAGCCTTTCAGAAGACCCTTTGGAAAAGTGTGATTGGACTCCAGAATTTAGACAGGAGCTCCTGGAGAGCCTTTATGTCCATTTCCTTGTCCTTCTTCTTGAGACACCTCATGGACTCAACAGAATCAGGCCCAAGGCACAGCCCCAACCACACAGAACTCAACAGACCACACTGTCCAGCCTCTAATGGAC
>TCONS_00110241
CATGGAAAACAGTTTAAAGCAGTAGGATGTGAACtcagaaaaagataataaataaaaaatggcgAAAGGCTATAAATAGGACAGACTGCTAAGAACTGTGTCTCTGAGGGAAATCAGTTTCTTTAAACCCTAAGTCATTTTCGCAATGTCAGATAAAAAGCATAATTACAACATCTCAGGGATACTATTGTGAAATTTGGCTTTCTGATCTTGTTCCAGAAAGCAAACATTTCTAGAGAAGGGAGCAAAGATTTTTGTCAATCTTGTATTAAACACTCACGTCTGCTCATGTATTTTGTAAGGTGCTGTGGTTTTATAACACTTGGACTTGAGAGGCGCAAAGTACAAAACTCTAAAAACAAATCAAGCAAATGAGAAAAGGCAAGTATTTATACCACA…
>TCONS_00110461
gttctacaaataccatattaaaattttaatggaattaatCTGTCCCATTAAAACTGACTATAAAAGGAATTTCTTTGAAACAAAATCCTACTTTGCCAttgattccattttaaaagttaaagatttCCATCTGAAACTCCTCAAATAATCAGAGTCAGATTTGGGACAGTCTAAGTATTGAGTTTCTGACCAGTTCTTTGTATAGTGGATGAAATATACTAGCGTGTTAAGATATATTAGGGCTTTTTACTCAACCACGtatttcatttccattgcatAGAACACCCTACCACCTATTATGTAGCCTGGGCTTATGCCTGGGCTTATGCCTGCCTCCAACAGAATACCTAACTTTATTACTCAGTCCTTTTTATTAGGGAATTCATGATATCTGTATGT…
>TCONS_00110482
GTTAGAGTACATTCTTGTCTTAATCGTTTCTGTAATAAAGATACAATGGGGTATTATGTTTATATGATTGAACAAAAGAGGATGATTCTAGCGTTTTTCTTCTCGGCTATTAAAAGAAGAGTTTGAAAGAAGCATtctttacatatacatacaaagagTTTGCCAGCCTTTCTTCAAACACAGCCAACCACAGTCAGACTAAACATTGGTAGACATTTCATTTAGTCCACAGAGGAGACATTTGTTGATTCACATAGTTTCTTTGCACAAGGAAAGCTTCAAGGTTAGTACTCATCACTGAATTTAACCCAaagtaaaattccattgtgtgGTAAAATAGCGTAAAATGTTACCTTCGATTGAACCTAGAAAATTCTATCACCTTCACTCCTGAGAAAG…
>TCONS_00110556
acctgcaacccagtgcttccaagacactgccgatcctgttgcacaCAGCGGAACACCTGTTCCCCCCATCCTTGACATGGAAAACAAAGATGCCTCGGATGGGATGTCTGCCCCTCAACATCTTAGATTCTCCTGATGAAGATATACACAACAGATCTCTGATGAAATTCATCATGCAAATTACCAAGAGGTCCCAGGCTGAAAGAATAGCTTCTACATAGGACATGTCtgggagagagcaagagaactgGCCAACTCAAGATGAATCATAAACCTTCTTTTCCAACGCGGTGAATGCCATATCTACTCACATTTCATTGGTCAAAGTATGTCACATGACCAAAAGCAAACCCAATGAGGTAAGGACATAAAAGCTTCCCATAGGAGACATAGTAAGTC…
>TCONS_00110691
GAATTTCAAAGGAGGCTTGTTTTGGATGCTACAAGGACTGGGAGATACCTGATGTTACTGTTCTGACATGGTGTGCAGTTGCTGGATTGTagggtaagtgtatgtttaaatTTCTAAGATATCACCAAGctctcttccaaagtggctacacTATTTTGGATTCATATAGTAATGCGTGAGATTTTCTGTTACACATCCTGGTcagtatttggtgttgtcagtgtttcagATTTTAACCTTTCtgatagatttttggttttttgttttgccttgtcTTCTGTAAAGAAgatatgtaagtttcaggtgtacagcattatGTTCAGTATCTATATATACTATAGAGTGATAGCACCACAGGTGTATATACCTCC
>TCONS_00110727
TTCAGTTTGATAGATTGTCTtacttttaattgaaaaacaTTCCATACTGAGTGtgtgttttttgtgttgttgaaaTATATATAAGGTGCGTCTTATAGAAAAATCACCCATTTAGATTGAGAAAGAAATTTGTCATTAAGGGAAGAATGAGTTTGTATACACCCAGTTGTAGAAAAGGGAGGcctcccattttttaaaaggtgtagACAGTACTGAAAATCTTACCATGGCAAGGAATAAAAAGGacaggcaTCTTAAAATTAACATGTGCTGAAACGAATATTTGAATCCAAACTGTCTTCCTCATTTCCATAAACAGTACCACCAATACTTCACTCACTTGTGTGGACACAAAAGTAGAAATCATCTGTGATTCCTCACACACTAGGTCCAACTCAT…
>TCONS_00110763
CTTTTGTGAAATAATCCTCCAGAATCAGCTCCTCCAAGACCTGTTGGCTGCAGCCTTGGTACTGATCATCAAAGGAAACTGGTGCCAAGTCAAAGTCGATTTTAACTGCAACctatcaggaaagaaaaattttgattttaattttccatatCAGATGATGAATCTTGTTGACTGGAAATACATAGATTGCTAGATATTTCTCCAGAAAGATGGGTTTATTCagaatcagcagagaattgcaaccCAGAGTTTGCAACCCTGGAGAGCCACATGCAAATCTCCATAGGTAGGGGCAGGAGAATGCTTTcatagagaggaaaaggaagatgggAGGGTATGGTACGCCAAGAGTTACTGGCTTTTCATGGGCTGAGTCCTTGAGGggcggggatggggtgg…
>TCONS_00110781
GGAAGTTCATGTACATCTgaaaatatgaaatgttaaagaaatgaatttttctcttttaacttgaATAGTAAGCAAGAACTTTTTCTATATACCCTTCTGCTGCAGCAGAGAAATAAACTGGTAGGTGGCAGCAGAAGAGGAATTCTTCAGATTGATGGCTGCTGACAAAATTTGACAGACCATGTCAAGCAGGAGGGGCAAAAATGGAAACAGGACTAAGATTCCTAAATCTTGACTCTGCATGGTTCTTTTGATCTCACAGAATGGATGAAGATAGATTTGACCATATGTTTTTTCAAATGGAGGATAGAAATACACAGAACAAGGAAGCAGTAGCTCTAACCTGTTTAATTCAGtgtgttttctaaaataaagacaCCAGACTGGAAATGAAGTATC…
>TCONS_00111866
ATATGGTGTCAACTTGTGAtagaaaacttttcttaaaaacagaatatccttttgtattaaaaattactttttttcaccTGTTCTCATTatcgtttgtttctttttcaagagGCCTGTGAAAAGACCAAGTCTCTGTAGTTAAGCACTTCTTTAACCACCAGGTGGAGGCAACACACTGGGAATTCTGTGAAGGCGTCCCCTAATGGCACCCAAAACAGGCACCAGAGTGTGGCATCTTACTCCGCTGCTAGTGACAGTCACAGCATCACAGTCAAGCAGAGACCTTCAtttcacaggtCCTTTTCCCCAGAGCTGTGTGGAGGTGGGATTTGAAGAGAAGGAGGCTGGGAGCAAAAGACCAGTAAGGctgttggctgtggtgcaggaACTTCTTTTTTG…
>TCONS_00111867
gaaCTATGAAGCCACTTTTCATTGCAGAATAAATGACCACCTTCTCTCAGGAGTAGCTCTGTATGACTCACTAAGCAAACTACGAGAATCTTGACATTGTTAGAGAAAGTCACACCCAAGAGGAAGAGGCACAATATGGCCAGATAAATCAGgtaTCTCCAAAAATGGTATTTGGCTTCTATCAAAAGTTAATTGCCAGCTGGGAAAAAGCATGATTTTGGGGGTTCAGTCCTATTATTGCC
>TCONS_00111962
cactgccgatcctgttgcacaCAGCGGAACACCTGTTCCCCCCATCCTTGACATGGAAAACAAAGATGCCTCGGATGGGATGTCTGCCCCTCAACATCTTAGATTCTCCTGATGAAGATATACACAACAGATCTCTGATGAAATTCATCATGCAAATTACCAAGAGGTCCCAGGCTGAAAGAATAGCTTCTACATAGGACATGTCtgggagagagcaagagaactgGCCAACTCAAGATGAATCATAAACCTTCTTTTCCAACGCGGTGAATGCCATATCTACTCACATTTCATTGGTCAAAGTATGTCACATGACCAAAAGCAAACCCAATGAGgagagagggagagtgatCAAAAAGGGAGAGGAATTGGCACTCGGTAGCTTCCCATTCGGCTGAA…
>TCONS_00111963
GTAATTAATTGATACATTTCaccaaaaagagaataaagagtcTGATTAACACATTTTgtacttacaattttttttttaccatgatcATTGAAGCCTCAAGGTTGTGCTTGCTGGAACTTGACCATCTTTGGAATTTATCATTGTGGGTGTTGTCACGTTTTGGTGAAATTGAAACTGAGCAAGGCCTTGGAGGCCCTTCCCAGACATTTCCTCAAAGATATTAAAACGTGCCatggaataaaatggaaaaggagaagagcagagagcagaagTCTAGTCCACAAGGTCTGGACCAGCTAGAGAGGCTAGGAAGACACAACCCAAAAAAGGAAGTTATCAAAGACACTTGAGAAGAATCAGGAAAGTATTCTGTCCTGAACATCA
>TCONS_00112050
TGAACTGATGAACCTGCCGGTCCGGTTTCTTGAACTGGGAGAGAACAACAAAGGACCTCTGGAGTGGGATAAACCACTGCTGATGCCATGTACTCCGCCGCCTTCTCCTAGCCAACGggagaaggaacCAAATGAGATTTCTGCTGGCCGCCTGGATTTTATAGGACTGAAAACAGCACTCCTTACCACCTGAAGAAGCGCCAGATATCCTGCCCCGACGTTGTCAAAGTTGATCTTCACGTTCTTCCATCTGATTTCCGTATTGTTCCCCTCCATGAGCTTTTCACACTCAGTTTTATTgttgacatcttcaatttcaaaTCGGATCTCAGAAGACTCATTAAAGCAGTAGTGGTACTTTCCCGCAAACAGGTTCACTCCCATGATGCTGAAAATCAG…
>TCONS_00112075
CTCAGAACGGCCGTTTGATAAGAGTGAATTTATCAGCCAGGTGGTTGACAGTCATTCTCAAGCTGTGCACCCTGCCctgttccttcttcccagaatCATGTCCCAACCAGCCTGTCCCCGCAGGTGCTCCACCTCTGGCTGTTCCTCACCAGAGCAGGGCTACCGCTGCTTCTCTGCCCAGAGGAATCGCAAAATAGATTTCTAGAAACCACTTCTTGGGCAGATGGCTTCCCAGCACTGCGGGACTTGGTAGAGCAGTGTCCAGTGACCGAGGGCTCTTCCTACAGGCCTCCTGTGGTATCATCACCATCTTGACcactttttataataaaaacattcttcTCACCCGATAAAGGAAAAGGTCAAGGGTGCCATTCCCCCAGAAGGCTGGAGAGCCAA…
>TCONS_00112194
caaaaaaaaaagatgtatattcAATGCATGATGTGGTCTGCAGACACCCCCATATTGCTCTAAGGAAAGGATTACCAAATTTTGTTGGTAAAAGGCCAGGCAGTAAATATTGTAGGCTTTGCGAGCtgtatggtctctgtcacaaccacTGAACTTTGCCCTTGGAACATGAAAGCAGTCAAAAAAATATGTAAGGCATAAGTGGCTTTATTCATGGCACTGAAATATGAATTTCATGTAATGTTATGTCacagaaaaattctttaaaatttttttttcagtcatttaaaaatgtaaaaaccatacTTAGCTCATACGTGGAATGAAAACAGGTGGTGTGCGGGGGCGTAGCTCATTGGCGCATCTCCAAGGCGTGCTAAATCCTTGGAACAAACTACA…
>TCONS_00112674
GAAGTCACTAACCTACGCTTTTCTGCACTTCTGGGTCTCTTACTGGAAATACATgctcatatttaaataatatagtaTCCTTATAATAAAACCTGGGGAAGGGAAATTTTGTAACTCACACTCAAAATAGTCTATTTTCCAAGAGAACTGTCCCAACTCAAACACTTACCACGAACCCAAAGGGCCAAAAGCTATTGTTATTACCCTCCCGCAGCCCCGCCCCTGGGGGCAGGGCGAGACCACGGAAGTGACGACACCGAGCATTGCATTAAATATCCGTAGGCGGGCCCCTAGCGCTCTCTCGGCCTTAGCGCCATCTTCTGAGGTGAGTCTCGGTTTGGGCTCTCTCCGGTTCCGAGTACAATCCGTAAACATCTGATCTCTGCGATTGCCATCATT…
>TCONS_00112853
CAACATTTCCGGCCTCTCTTGCAGCAGGGTTTAGCCGTGCGaccaagttctggccaatggCATGAGAGCAGAGTGATGTGTGCATCTTTAGGCCATAGCCTTAAAAGCAACACGGTGTCTCTTTTTCCCCTTCCAAGAGGCTGGAAGTTGTGGGGCCTGCCACTTTTGACCACGAGGACAAGGTGGTAGACTAACAAAACGGAAGAGACCTGAGTTTCTTGGAGCTGACACCTTGGAGCTGCCGTACCTCTTTCAGATTGCCTACTCAATTAGGTGGTGTGCGGGGGCGTAGCTCATTGGCGCATCTCCAAGGCGTGCTAAATCCTTGGAACAAACTACACCTGCTGGTGCCCGGCCCAACATGACGCTCCGGAAAACAGTTTCTGAGTTTGTTCTATG…
>TCONS_00112854
CAACATTTCCGGCCTCTCTTGCAGCAGGGTTTAGCCGTGCGaccaagttctggccaatggCATGAGAGCAGAGTGATGTGTGCATCTTTAGGCCATAGCCTTAAAAGCAACACGGTGTCTCTTTTTCCCCTTCCAAGAGGCTGGAAGTTGTGGGGCCTGCCACTTTTGACCACGAGGACAAGGTGGTAGACTAACAAAACGGAAGAGACCTGAGTTTCTTGGAGCTGACACCTTGGAGCTGCCGTACCTCTTTCAGATTGCCTACTCAATTAGGTGGTGTGCGGGGGCGTAGCTCATTGGCGCATCTCCAAGGCGTGCTAAATCCTTGGAACAAACTACACCTGCTGGTGCCCGGCCCAACATGACGCTCCGGAAAACAGTTTCTGAGTTTGTTCTATG…
>TCONS_00113009
GCTGAAGCAGAGCTGAGGTTTTAGGAGACAGTGATGAGGAGCGACTTCTGGAACTGTTTACCCAGCACCTAGAATGGGACAAGCACGTAGTCGGCACTTGgatttctttgaTCCAAGTCAAGTCCAGCAGACATCGACTTGGAGAAGCAGAGACCCTGGAGGAGTTCCTGGAAGACCCCAAGGCGTAAGTTTTTGCTTGTGGATGAATGATGCTCCCCTCAGGAAGTCTATTTATAGGAAACGACAACAGAGCGGTTATGG
>TCONS_00113096
NNACAAAAGGGCTTTTGAAGCGGTGAGTGTAAATTCagactccttttctttctttcttccttccttcctttcttcgccctctctcttctcctgggtcCGGAGACCGCTCAGCAGAAATAATCAGCGCCGTTGCTTTCCGTCCACGTCCCCTGAATTACTCAAACATCAAATGTGACTTCAGAATGGAGGCACGCTTGATTCTTTTCTGCAAAAGTTTCCCTACCCATTCTTTATTTACATGTCCTGGTAAGGCACAGCGATGTCCAGCCAGTCagaagacacacaaacacacacacacacacacacacacacacacacacacaggaggccattaaacaaattaaaagggTTGAGGATGACTAGTACAGTACTCTTGGAATCCCCAATTTGATTAGTCTG…
>TCONS_00113138
TTTGATTGTGGATGCCGATCCAAGTgGATCCCTTTTCAGTCTCTGGCTCTTTTGCCTAAAGGCCAGAGTGCCTTCACCTCACTGGCGGTACCAGGGAGAGGCGTAGGGTTGTTATTCTCACCGAGAAGCGCGTCACAGCCAAGCAGTTTGTTCACGAATCAAGGCTTTTAAATCACATATTAACTATTTTCTACACTGCGTCAATTGGTGGGAAAGAACATCACGCCTGAGAAAACACAGGGATATGTTTTCATTGATTTAagaagtatttcattgtgtgCCTGCTGGGTAAGGCACTGCTCTAATCACTAGAAAACGGGTGAGCAAGACAGAGGAAGCGCCAGC
>TCONS_00113139
atatatatatatatatatattggcagcaggtgggggatggagggtATTAAGATAGTGAATTCATACTTGAGCATCATCCCTAATTATTTAAGGATAGGTTTGCTTTGTCTCTCTCTCGATGCAGGATCCCTTTTCAGTCTCTGGCTCTTTTGCCTAAAGGCCAGAGTGCCTTCACCTCACTGGCGGTACCAGGGAGAGGCGTAGGGTTGTTATTCTCACCGAGAAGCGCGTCACAGCCAAGCAGTTTGTTCACGAATCAAGGCTTTTAAATCACATATTAACTATTTTCTACACTGCGTCAATTGGTGGGAAAGAACATCACGCCTGAGAAAACACAGGGATATGTTTTCATTGATTTAagaagtatttcattgtgtgCCTGCTGGGTAAGGCACTGCT…
>TCONS_00113140
AAGCCACTTGCTTTAGACTGTATAGAAAAGTACACTTCCATTCTTTATGGGAAGAAACATTCAAGAAAGATAGGATTTTAACCTCTCTTTGGGAACTGAAGAAATCTCTTCTTAATTCTCTTTCATGTCCCCATTTGGGTGTTTGTTTTGCAGAATCAAGGCTTTTAAATCACATATTAACTATTTTCTACACTGCGTCAATTGGTGGGAAAGAACATCACGCCTGAGAAAACACAGGGATATGTTTTCATTGATTTAagaagtatttcattgtgtgCCTGCTGGGTAAGGCACTGCTCTAATCACTAGAAAACGGGTGAGCAAGACAGAGGAAGCGCCAGCCTTCAAGCAACTTAAATTTGTGTCTGTATGaagataataaatagaaaaactcCTACA…
>TCONS_00113156
ccgcaccccccagctgcagcaggggccccagtaAAGCCTGGCCTGAATTCTAGTCTGGCCCCTATCGGTCTCTGTTGGTTAAGGAGGCCAGAGCCCTGGTCCATCACGACACCACCCACGGGAACAGCAGAGAGAGGGTCCCGTGGAAACCCTGAGAGACCGGCCTGGCCCGGCCTGTGGAGGAGACGCACAGGGAGACTCGGGAAAGGGGGCGCAGGAAGCTGCCAGACACAGGACCTTGGCCGAGCCCAGGGACCCAGACCTGGGGTGAACCAGCGACAGAAACAAGCATGCAAGCAGAGGTGCGTCTGCAGGTGATAAAGCGTCGGGCAACGACAAGAAATGTCATCAAACCTGCGACAGTCCCATCGCGAGGCAGACACTGAGTGATGCTCTAGT…
>TCONS_00113194
GTCGGGGGAGGCGTCGGTTGGGTCCCTCCTGCTGCTATCTCCCCAGGACATCTCGGACCCACCTCTTACCCCCTCCCAAACTCTACCTAATTCTCAGCTGCCCCCAGAGCACCAGGGCAGCTAGCCAGCTCTAGTATCAGGAGACCAAGGGACCGGAGTGCGTAATGGAGGGTGATCAGGTCCCCATGTGGGTGTCCTAATTCCAAAGCCAACTCTCCTTTGTCACCTGAAGGCCTTCTTTTGAGTTCCAGTTCCAGAGCTTGGATCTCCAAAGACCCTTTCTCAGTGGAGAATGACTACAACCCCCAGAAATCAACTGGCCTGAGAGGAAGGCTCGTCTGAGGATGCGTAGTAAGGACGGCTGACCCGGAAACCGGAAGTTCAGAGGAGGCAGCCAGC…
>TCONS_00113203
gggaggcagagaggtcCACAGAAGGATAGTGACTCTGCCTGGGGTGTCCAGCAGCATCTGAGGCTGGAATCAAATCTGAATCTCCATGGATCCATAGTCTGCTCTGATTTGGGTCCAGTTTGGCTCCTCTGGCCCCAGCTGCAGGCTTTCTGGGGTCATGGGCCCCAGATCCTTGCCTCCGTCTCCCAACCTTTCCACTCAGCACATGACAAGGATTAAGGAAAGCCCTTTGGAGCACTGAGGTCTCTCCAGCTGACAGCTCAGTGACCCTAGGGGACAGAAGGGAGTTTGATGGAAGCCAGACTCACCCTTAAGGACGGCGAGAGATGTGGACACCCAGCTGGCCAGCAGCAGGACGGCAAAGAGTTTCATGGTGGGGCTGTAGTGGGATCTGTTTTt…
>TCONS_00113317
CCCAGCTTCTCTTTATGCGGCGTGAGGGGTGGGTTTTCGCTGTTGTTGGGCCCGTTGGCACGAGACCCCATCTGCTTATCTCGAGCAAAGTTTGAGGAACAGCTCCCGTCCTATTCTTATATATGAAGAGCCCTGTCAATTTTCCCACCGCTGTGCATCATGGATACCAAACAGCCACACACAGAAAAGAGAGGTGCAACTGCTGAGAGAAAGCATCCTAAGGAAATCTGATTAGTGAAGATCGGAAAAGTCATCCTTGAGGAGGTGATGAAGCCAGGTCCTGAAGACTGGGTAGGAGTTAAACTGG
>TCONS_00113339
GCTCGAGCAGTTTACAGGCACACAGAAGAAAAAGAACATCTCCGTTGTGATTCCCGCGCAGTGTTCTTCCACATTTTTTCCAGTTGCTTCCCTGCCTACAAGGCAGTCCAGTACTGCTGGTCTTAGGGCAGGAGGCATTAACGCGCAGTGTCCGGCTCTCAAGCCAGGTTTTGGTCACAGCAaaatggaggggaagggagggcggTTTCCCGCGCATCCCCCGAGCCCACACACGCGCAGCCTCTCTCATCATCCACCCCCTCCGCTGGCTGGTACGTTTGTCTCAATCGATGAGCCTGCACTGACACATCC
>TCONS_00113705
AGAATCTACATGTTATCAACAGTGGTTGCTGTGGTTTCCCAAGGAATAGAATGGCATCTGCTCACCAGAGTTCACGTGATGACTGAGCAGTGTACATTCTGCAGCATGTAGGCATTGGATCGGAGCGACAGGTCCCAGGATGCTCTACGTTGGACACGCTGCGACATCTGCCAGGTCTGTGGTCCTGCGACACCGTGCAAGAGCAGTTCTGGCTACAGAGACCTGATGGAGATGATGTGGAGAAGCGGGAGCTCCAGGACCATTGCAGCATGGCTGGTGAATGTCTGGCTGGGAGCTCTTTGACACGGGACAGAAAATCCAACTCAACCGATCTGGAGCTGAAGATGAGATGGATCCTACTCAAGACACAGGGATAAGAGGGATCTATTTTCAAAGGAA…
>TCONS_00113706
AGAATCTACATGTTATCAACAGTGGTTGCTGTGGTTTCCCAAGGAATAGAATGGCATCTGCTCACCAGAGTTCACGTGATGACTGAGCAGTGTACATTCTGCAGCATGTAGGCATTGGATCGGAGCGACAGGTCCCAGGATGCTCTACGTTGGACACGCTGCGACATCTGCCAGGTCTGTGGTCCTGCGACACCGTGCAAGAGCAGTTCTGGCTACAGAGACCTGATGGAGATGATGTGGAGAAGCGGGAGCTCCAGGACCATTGCAGCATGGCTGGTGAATGTCTGGCTGGGAGGGCCAAGAATGCAGGCATGCATTTCAGAAGGAGGAGGCTGAAGCCCGGCCTTCAAGTTGGCATTGGAGTTGTGCATCTTGTTCCTTGGTCAGCTGAAGGAGTGG…
>TCONS_00113963
GCCATGCCAGCCAGAAAGATTCCCTGTGATTCCAGCACATGCTCCCTTTGAGACACCAGAGTCCGAAGAATTATGGCAGAACAGGGTGGGCTGGTGCCAGGAATCTCCTGTCATTAGTAGAGGTCCATTGTTAAAAAAGCCATCAGTGGAATTACGTCGATGAGGGCTTACTCCAAATCTACCACCATCTTCTCGGGGGACTAAAAGTTGTCACCAGGAGCACCCCCGTATGGAAGCTCCGATCATGAAGAGATCGCCTCCTACCTGGGAACTCACCGTGGGGCTCTGCAGACTCGAGCACAGCAGCAGGAGAGGCAGTGGTCCCTTCAGGAGCCAGATTCTCACTTCAGGGGCTGCAGCAGTTGGAAGAGGAGTCCTCCTGCCTCTGTGGGTCAATGG…
>TCONS_00114142
GCAGAAGGCCATATCAAAAACACAGGACAATTcttctcctcttatttttttaccCAGATAATCAGTGGGACACATTCGCTTGCTGAGGGTTTCTCAGAGTGAAAAAttaacatgaggagttcctgctgtggtgcacttTCCCAACGTGTTGCTTAAGGTCTCACCCAGCCTCTCAGGAGTTTAATGCAGTAAGGAACAAGGAAGATCCATGAAGGAGTGCTTTATCAAGGCTGCTGAGCTTGAAAACCAGAGACTACGTGATTGAGAAATGAATGCAAAATGTAAAAAGAGAGGCAAAAATGTGGACTGGAAAGAAATGCGAATGGAGGAAAGAGAGGTGCTTCGAGAGGATGTTCAGTCACTTTTGTCTTGACTTTTTCTCCATAACACGGTGTGTAC…
>TCONS_00114339
GACTAACTGCAGTTGAAAGCCCAGAAGATACAACAAGCAAAATCCTGCAGATAGCCCTGGAGGGACGTGGAGGTGAGCCAGAACTGGAGGGCCTCCGCTTCAGTGGGATGACCGAGACTCAACAGCATGAGAATTTGCCAGCAGTGAGGGCCATCAAAGGCAGGTGTTGGGGGTGATGGTGGGAGGTGAAGAAGACCTGAGAGAGGTGACCCGAGGTCGCATGGTCCAGAAACGATCATCAAGAAGTGATTGAATCCCAC
>TCONS_00114771
ctttGAGGTTTTAATGTATGcttaattctttccattttagcgttaattctttaaaaaagctagtttttaaaaaaattgtcaagtCACAGACAAATCATTAACATTTGGGTTTATTTCAACAATAAGTTTGAAACTCTTGCCTTTGGCAAGAGTACTACAGTAATTATATCAGGAATAGACAATTTCCTACATTGTCAAATATATAAAAGTTTCTTTTGCATCTTCCTCAACACTGATCAACAAGCAGATTCAGTCCACATTTGCTTTCATCTATCTACTGAGTGTACCCAAGCTTCTTCTTCAAAGACTCTGGCATCTCAGGTGGAGGAGGGCGAGGGAGCCTGAAGTAGACCTTCACAGAGTCATAGATGAACCACTGTAGTGCAGTCAGAGTGCCAA…
>TCONS_00115004
cagatGTTCACAGTGCTAACTTCCTGACCTTCAACCTTTGCTCATCTATCAACGTCGCATTGAGAGCAAGGGTCATGTTTGATGGGCACCTGATTCTTCacccatttattcaacaaataattactgaATGCTTGCTACTACTGAACCCTGTTCTCAGAGACCAGGAACACCAATGAGACAAACGCTGCCCTATCGTCCGGTGAGAGGAGTCAGGTTTTATGAATGGTACACATTTTGACAGGACACTTGACGAAGAAATTACCATggaaatttttgatcatttttaCAACATCTTAGTAATTGTTTTGGAACCTAGTCTATCAAGATTTCTCCAATAACACTTCAGAACATTGCTCACTCCTTCTCAAATTAAAGTCGATAGAGGTAATATGATGTTTA…
>TCONS_00115088
CAACATTTCCGGCCTCTCTTGCAGCAGGGTTTAGCCGTGCGaccaagttctggccaatggCATGAGAGCAGAGTGATGTGTGCATCTTTAGGCCATAGCCTTAAAAGCAACACGGTGTCTCTTTTTCCCCTTCCAAGAGGCTGGAAGTTGTGGGGCCTGCCACTTTTGACCACGAGGACAAGGTGGTAGACTAACAAAACGGAAGAGACCTGAGTTTCTTGGAGCTGACACCTTGGAGCTGCCGTACCTCTTTCAGATTGCCTACTCAATTAGtcatttaaaaatgtaaaaaccatacTTAGCTCATACGTGGAATGAAAACAGGTGGTGTGCGGGGGCGTAGCTCATTGGCGCATCTCCAAGGCGTGCTAAATCCTTGGAACAAACTACACCTGCTGG…
>TCONS_00115269
AGGGCTTTTGAAGCGGTGTGGAATTGCTGCATTCTGTGGTATGGagaaccctccatactgttctctacagtAGGCTGCACCAACTCACATTCCCACGAACAAGGTGCCACCAAAAGCAATCAGGCTGTGAAACTTTCCAGAGCGTTCCATCTACCTCACACACTGTGCAAATCGAGGGCTTCAGGATACATAGGTGAAAATCACTTCCTCATCAAAATATTTGCGGGCACTTTGAAAAGATCACCGCCTCACATGTGGAGTTTACTTCTGTGGGTGAAGGTGCACAGAGTCAACGTTAAGCACATGACCTTGCTCCTTTTTAAGATTAACAAAAGAGTGTGCAAAAGGAACTTAAGATTCTTTCCATCTAGTATTAGCTGCCTGGATCTTCAAAGTACC…
>TCONS_00116130
CCCTAGGATATTTTAAGTCAGTAAATTAACCGCTGACTTAATTGACTGAAAGCCTCctttcacctgtgaaatggggctgACAGAGACGCCCCTGGGCTCGATGGGAGGAGTAAATGAAGCTCCTGGCACTCACCGAGCCCTCAATTTACTTGATTGCTCGGGTACCATCTGACGAGGGGAAAACCCTCCCATTTTTAAACATACAAAGGATAAGAAGGCTTTCTGGCtaaaggttcccaggcctggcctAGGTTGCCCACACCTGCAGGTACGGCCAGCCTCTTCCGGGTCAGGTGACCACGCGTGGTCACGTGACCTGGCCCGAGTGCGGGCGGTCGAAGGCGGAAGTGGGAGAGGAGTTGGGCTCCGCTTCTGTGGTCCCGTCAGTGTCCTGGTGAT…
>TCONS_00116137
AGAAGGGCTCGCGACTACACTTCCCAGAGGTCCTCGCGCGTGGTTCCCACCCGGGCAGCCGCGGAGGACGCCGCGCTTTCACAGTCACCCCAGTAGGGACCGCTATCTGGGCCGAAGGAGTCAGAGAGTGGACTCGAGTACCCCTGTGTCCGCTCATTCCCATAATTTCAGGTGCTGCCTTCAGCTGTAGGAATAAGACAGTGAAGGGAGTGGAGCAACGTTACCTCTTCTATGCCGTCTTCACCCTTGAGTCGCTGCCAAAGGTTGGGACCCTGCTTCCTCAGACCATGTATGCTACGACTAGGATCCTTGATGAACTGGTGGATACCCCAGGGGG
>TCONS_00116182
TTATCATCATTGATGTGGACACCAGGAATCTGCCTGGAGTCTCAACACGATTGAAGAGAGACTTTAACTGGAAAGGgatttggagaaggaaaaagtGAGAAATGCAGCTCTGACGGATGGTTTCACAGGAAAGGAAAGATAGGCATTAGCCCgaGCTCATCGCAATGAGGCCAGTACCCAAAGCTTGTCCAATACGGTAAAGAAGCTCAAGAGCCCATGGAGAGGAACCAAGGCTCTAGCTGCCCAATTCAGAGCACCAGGAATTGGAGACAATTGGATTTCACCAAGGACGCAAGGATGTTTCTCAGTCCTTAGATGCATTGCTTTCATTCTGTTCACCAAGGAACCTGAGGAGTTTTCCACCCCAAGGGGGTAGTGCCGCCCCTAAGCTCAGGAATG…
>TCONS_00116183
ATGTACTAGTCCTTTGCACAATTATCATCATTGATGTGGACACCAGGAATCTGCCTGGAGTCTCAACACGATTGAAGAGAGACTTTAACTGGAAAGGgatttggagaaggaaaaagtGAGAAATGCAGCTCTGACGGATGGTTTCACAGGAAAGGAAAGATAGGCATTAGCCCgaGCTCATCGCAATGAGGCCAGTACCCAAAGCTTGTCCAATACGGTAAAGAAGCTCAAGAGCCCATGGAGAGGAACCAAGGCTCTAGCTGCCCAATTCAGAAGATGGCAGCAGACCCAATGAGGCAGAGCCCACGAAGTGGCGTCACCATGAAACACACAAGGGACAATGACAAGGAGAAGAATCAAGGTGCTAACTTATAAGCTCTGCTCTGAGTGGGGGCCATG…
>TCONS_00116184
AAAACATGTACTAGTCCTTTGCACAATTATCATCATTGATGTGGACACCAGGAATCTGCCTGGAGTCTCAACACGATTGAAGAGAGACTTTAACTGGAAAGGgatttggagaaggaaaaagtGAGAAATGCAGCTCTGACGGATGGTTTCACAGGAAAGGAAAGATAGGCATTAGCCCgaGCTCATCGCAATGAGGCCAGTACCCAAAGCTTGTCCAATACGGTAAAGAAGCTCAAGAGCCCATGGAGAGGAACCAAGGCTCTAGCTGCCCAATTCAGAGCACCAGGAATTGGAGACAATTGGATTTCACCAAGGACGCAAGGATGTTTCTCAGTCCTTAGATGCATTGCTTTCATTCTGTTCACCAAGGAACCTGAGGAGTTTTCCACCCCAAGGGGG…
>TCONS_00116185
GAAAAACATGTACTAGTCCTTTGCACAATTATCATCATTGATGTGGACACCAGGAATCTGCCTGGAGTCTCAACACGATTGAAGAGAGACTTTAACTGGAAAGGgatttggagaaggaaaaagtGAGAAATGCAGCTCTGACGGATGGTTTCACAGGAAAGGAAAGATAGGCATTAGCCCgaGCTCATCGCAATGAGGCCAGTACCCAAAGCTTGTCCAATACGGTAAAGAAGCTCAAGAGCCCATGGAGAGGAACCAAGGCTCTAGCTGCCCAATTCAGATGGGCGGAAGCTCTTTCTCAAGCCTCTCCTAACTCCAGGCACCAGGATGCTGACATGCCACCAGAGGAAAGTGTGGCCTTGGGGAATGTGGTAAGCGCATGGATCTAACACATAGATG…
>TCONS_00116297
GGGGCGTTCTGGCGGGTTGGGGGAAATGGCTTCGGGGTGCTGTGAGAGCTGCTAGGCTCAATTTAAGTAGAGTGGAGCCGTGCTGACCAGACCAGAGGAATAGTAGCTCTGCTCTGCTTGAATAGAATCTTCCAGAGTGGAGTAGAGAATGGCTGTTGAACATCCTCAAGGCACCTGCAAGGTAGCTTGTCGTTTCTTGaaatcctcttttctttgtcAGTATGTAACTGGCTTTCCTCCTCTTGAAAATTCTTGCCTATCAGATGACCTGATCCCCG
>TCONS_00116375
TCTGGACTACACTTCCTAGAATACCAAGGAAAACCATCGGGAGTCTCACCTTCCAGGTAGACGTGTTGGGGGCGCAGGAAGTTTCTTGCCTCCACTTCCCAGGATGCCAGGGCGGAAAGAATCCCACAGTCCCGACTTCCGTGGTGGTAGTAAGAGTCTGCTCCTGAGTCGTCCCGCGAAGGAAAGcatcagagacagaaaaaattaAGCCATTCACCCAGTGTTCTACTGAGGGAGACAAAGAAGGTGCGCCCTCAAGGCGAGAGCCCTGGAGACCGTCCAAGGCCAGGTACAATCCTACCCACCCCTCAGCCTCTGCCCAAAGGAACCACTGCCCACGACCCAGCCTTCAAGCCATCGCTCTCTGACGCAGCGCTTCCACACAAAATTAATGGCTGG…
>TCONS_00116378
GCTTCAAGCACCTTGACAAAGTGTCGGCGGAGACAGGAAGACGACGTTGGGACTGACTGAGATTTAGAAGTTTGGCTTAAGAAGCACCAGAGATGTTTTGAAGCTGTGCTTTAAGATATAGGCAGTGATCAATCGCCCTGAACCAGCTGACCTGACCACAGGAATGTGCCTGCACAGATGAGACGTGGAggtgtcccagagttccctttgcttCATTACCACGCTAAGACTGC
>TCONS_00116700
GTTGAACATGATGCCATTCTAGCCTGCAGGGGTCGACAGGGACAGTAGAAGGCCTGATGCAGTGAAAAAAGCCATCACTGACTGAGCAGGACGTGTGGAGGAGACTCAGAGAACTGGGTAAAGCAGGGTTGGATGTAGCACCAGGTGATCCTGATGCACATTCAAGTTTGCCACGTGAATACGGAAAGAAATTACGCCAGGAAAGGAGAACCTCATGGACCATGGCTTGGGAATCCTTCGAAACATTCAGCCACTGGAGGATGCAGTTCCAGACTGTAGGCTTTCGGAAGAAGAGGGGGATCCCCGCCGCGCTTATAACCGGGGGCCTGGAACACTGTAAGGCCTCATATATATTTGCTCGTACGCTGGCTCCCAAGACAGAAGTGACAGGAGagtcaa…
>TCONS_00116905
TGACAGTTTAACCAGGACATGAGCTGAAGTCTGTCCTGCAGAAGGTACCCTGGACAAGAGAGCACCAGACTGGTGAAATCACTGTGTGTTTCATGAAAATAAACCGAGAAACACTTAGGTGGGCAGTTTTTGTTTGTGAAGATCTGGGATACTGGAGGTAGTCGAGTCCAGTCTATCGCCAATATGCCACCATGACGTTGCGAGAATGGAGCGCCTCCAGCTGAATTTCAAACTCAAGGTCAACGTCAGCTCGGAGTATAGCCTACTTTGGGGAAATGATATTTTTAGTTTGCACTAAtaattgtataaataaaataaaggatataaaGCATTTGGGAAAATTCTGTATGCTAACTTCGTGTTAtgctttattattgttttagtaTTACGAATGAATTC…
>TCONS_00116906
TGACAGTTTAACCAGGACATGAGCTGAAGTCTGTCCTGCAGAAGGTACCCTGGACAAGAGAGCACCAGTGGCCAGACTGGTGAAATCACTGTGTGTTTCATGAAAATAAACCGAGAAACACTTAGGTGGGCAGTTTTTGTTTGTGAAGATCTGGGATACTGGAGGTAGTCGAGTCCAGTCTATCGCCAATATGCCACCATGACGTTGCGAGAATGGAGCGCCTCCAGCTGAATTTCAAACTCAAGGTCAACGTCAGCTCGGAGTATAGCCTACTTTGGGGAAATGATATTTTTAGTTTGCACTAAtaattgtataaataaaataaaggatataaaGCATTTGGGAAAATTCTGTATGCTAACTTCGTGTTAtgctttattattgttttagtaTTACGAA…
>TCONS_00116940
GGAACTCCAGAGATTCTGTATCTGGAGCCAcattcatGCTTTAATCATCTCAAGTCGTTAGGAGTCAGCCATGGGatcaactttattcttctttctcctttatcttacaggtttgattcccaggaACTCTCTGTTCTCTCCTCCAAGTGTCTCTCTGcattcttctttcctatttttgtcACCCACTACTGTAAATCTGGACCTTACTTCACTCCTGGAATCTTGAAATAGACTGCAAGTTGTCCACACTCCCAGGCTCTACCTAGTTTTTCTCCCAGTCCTTCTTGTGTGTCC
>TCONS_00117185
ACTTGTTGAAATAGTAAAAAGATCTACTTCACCTCTAATTTGGATTTCAAACgttagatttttctttctataaatcccttaaaatcttctttaattattcattctttcattctgcaTTTTCCACCACTACCCAGGGAGCCTAGGCCTTGCTGAGAACTCTGCCCTTAGGCAGCAACATAGTACCTTTAAGGAGACCATCAAAGCTTCATCATCACCTGAACACCCTTCATCAGAAGCACGTGGGGGAAGGAAGAGGCCATCACGAGGTACAGATGGCCAGCATCAGAAGGCAGTGTTatcaaaaggaaggaagaagtcaAGGCAAAtgatcccatttcacagGGCTCCTGGCACCTATGAGACACTGAAGCCTGGCCCTTCAACAGATGGAGAAGCAGG…
>TCONS_00117362
CTGGCCCTTCTGAACTTCCTGGATGTTTGCTCGGGAGCCGCAAGGACTTGGCAACAGatttaggggaaaagaatctttgGCGGAGAGCACAGGTACCCAGGCGCAAGGACAGCGttttaggttactatgaataatgctgctgtgagcattctGTGCACATTCACAAGAACGTCTGTGTGGGTGAGTGGTGTTCCTAGCCActctttcctgtctttcttccGCCTTCCCATACACTCTGCCAGGCACAGTTCTGATCTCCCAGGATCTATGTAACTCAGGACTGTGCCCATCCCCAGACGGAGGAGGAAAAATGACCTCGGTCAAGGTGAGTAGGGCCCGCCTTTCCCGATTTTGAACTTCCATCTCATGGCTAAGATTGTTGCATGTTCTTCTTTGCGA…
>TCONS_00117527
GCGCAGGTGCACAAAGGGGTCTCCTCTCACTATGCTGGCCAGCCCTTCCAGTGCTGTTGTTGGGCATCTACTGTAATTGCTGTTAATCCAGAGTAATCCTGCCTTGAGGTCTTGCATAGTTGTTGCAGATGAACCTGTTATGCTGCTAAATTCTCTTATTTGTAACAGTTTTGTTAGATTCTCATGAATTTTCTTGGCACAAAGTCATTGTACTGACAACcacagaggagaaggcagggAGTTCTtgtgtggtacagtgggttaaaggatccggtattggtgcacctgcagtgtaggttgcagctgtggcttggatccagtccctggcctgggaatttccacatgctgtgggtgtggccattaaaaaaaagggaaaaaaagggggcacttgtattatta…
>TCONS_00117538
CGAGATCACACTTCTTTCCCGTCCATCCTTATTCATGTGAATAAGGATGCTGGGGAGAGATCTGAGAGCCAGTGTTACAGGCGCCCATGCTGACAGCAGTTTGCTGTGTGGGTGCCCTTCCCGGTCCAGGCCTCTCACTCAGAATCACTCGCCCAGGCACTGCTCTCCCAGTAGCCGCCCTTGCGGAAGATCCGCCCCCTGTCCCCGCACCCAAAGATACACAAAGCACAAGGGCGGTGGTGGTTTTACTCTCTTTTCTCCCTAGGCAAAGCCTCTCCCGGGACCAGCTCCGCACGTCCGTCCCTCGGTGCAGACCGGGCCCCGGGTATCCCACTACCCCGCCCCTCTCCGTGAGAAGGGCTTTGCCCGCCCGGAAAGCGGCATGAGTCACGAAGGTGG…
>TCONS_00117723
ACGGACTTGTGGACAcgtgccgccgccgccgccgccgggccgGGCCGGGTGTCGCGCGCCGAGGCTGGGGGGGAGTCGTCGCCGCCACCGctaccgccgccgccgccgccgccgaggtGACTGAGGAGAGAGGCGCCTCCTCGCTCCCGCCGCCGCCGGACTTCAATGCCCAGTCCCCAGCTCGCCAGCGGAAGTGCAGACATCTTCAGTGAcgtgaaatgaattaaaaaattgttGCAAGATTTTAGTCTTACATACCATATTATGCTTTCATGTTGTCTGCTTGTGGAAACCAAGCTGACTCAAATTTGCATGACTTCCTGTAGAGTTaatggtaagaaaaataaatgtatgcttGTTCTTCAGACTTTtgcttttagatttattttccttatttct…
>TCONS_00118035
CTAGAATGAGGTGACCAGATGGCCCAGATCACCCAGGACTGTCCCGTGTCTCCCCTTCCTGTCCCTCTCAGTCTGGTGTCTTGGATTTGGCCCTGCGTTGCCCACTCCTGCTGGATCTTGTCCAGTCGAGGGACAAAAACGTCCTGACACCCTCCTGAAGAACGGGAAGAGAGGAGATTCTGAAGGCACAGATGGCAATACGTGCCAGAGGCGGAGGAAACCGATGCCTAAGGGGGTTGCCCCCACACCAGCAGGAGCACCGAGGAGGCGGGAGCCGGAGGCACGCAGGCCCAAGAAGGGTAGAAATACCAGCAATGACCAAGGCTGTCATAGCAGTTCCCGGGCTGGCCATCCAGGCCCCACCGGATGGAGGACACAGCGGCTCTCGCTTTGCAACTG…
>TCONS_00118090
gtttccttcctttccagtGGAGGAAAGGCCCTCTAATGCGGTGCCGCCGTACCTTCTGTGAGCCTGGCCTGCGTCTGCTGCCTGGCCCGTAACCTGTGTTCCACCACTGAGAGCCCGTGACTGTTGAATCCGTATCTGTAACACAgaagaggatggggaggggaCAAGGTTAGAGCCCTCAGGTGGAAAGCAAGGACTCTGGAGAGACAGCTATGCGGCTGTTTTCAACATCTACTtagGTACTAAAGCAGAGGTCTGAGCAGAGCTACTAGTCACATGTGGCTGTGGAGCATGTGAATCCGGCCAGTCCAACCTGAGAGCTATTAGGAAAACAGCGCATTTCAAGATTTGGGACAAGTAAAAGAAGGTCCAGCCAGAGTCCTGAATGGTTCACGATTC…
>TCONS_00118330
CCTTTGCTGATTtcaatctttttgttttctgctgtaaTAAACCACAACTCTGCTGAGCTGTGAGTCCTAGCAAATCATGGAACCTGAGGGTGGTCTCAGGGATGCCTGACATGCCTGTATGCTGCCACGTGACATGATGAGAGACGCTGGCAGAGCCAGAGATGCCACAATCACGGGGCCATCTCATGGGCGTGAACGCGTGTGACACCCAGCAAGGGCAGGCCACCTAGGACCAAAGGAGGGACAAGATGGCCTGGGAGCATCAAGGAGGGCTCTCGGTGGTGATGAGCCCGCAAGGCAGGATTGCTCCGTTTCGTGCACTGAGAGCAGTGCCCAGCATGCAGCAGGTGCCCAGTAATGCAGCAGCGAGTCCAAAGGACTGTGTCTCCGAGGGCTCCT…
>TCONS_00119524
GCATTTCTCTCCGCAACACGGTGGCTGCCCATGGCACCGTTTTCTGCGCAGGTTGATCGCTGAGTCCGCTTGTGTTGGGGCGAAGGACAGCTGCTTGCTCAGCCAagcatctgtccatggacATCGAACGTCTTTCCATGTGTTGCTCTCGGGAAGAGGGCTGCCTGAACGGAGTGGGGCGTTTCGCGCTGAGAAGAGCCCCTTTGTCTGGGTCTATGGCCGTGAGGGGTAGCGCTGGGTCTGACGGTGGTTCCAGGGTTCTTTTGGGGAGGCCCTGGATCCTGTGGTCCATCGCGGTTGAACCAACGGACGTCCACGCCCAGCCGGTGGGAGGGCCCCTTCTTTTGCACAGCCTGCCCAGGGGTTGTCATGGAAAGGCGTCCTCAGGATGGCCATGGG…
>TCONS_00119584
gagaggttgGCTTGAGATACAGCTTGAAGGATGGGTAAACTTGACCCCATTTTTGCATTGGCACCCCCAGTTgtattctttccccttttctgctCTGTTCTGTGCTCTGCAAAGTTGACTCTTGCAGATGACATCACCCAGACTCCCTTACTGGCTGGCTTCTAGTTGGATTTGACCAGTGAGATGCCACAGCAGTATATGTGGAGTGAGAGGTAGGCCGGGGAATGTCTCTTCTGACTCTCCTCCTGCTTTGGTTCCCTGTCTCAGGCAAGAACTGCATCCCTCCAGATCCTTTGGAGACCCTTCCTCCATGGCTCCAGCTCTCATTGGGTGCCTGGTGCATCCTAGCTTTGGCTTTAGGGATATTAATGACTTcacattattatttcttattgcCCC…
>TCONS_00119585
acaTGGTGTAACGTAACCTGGATCTCCTCTTCCATGACATAGACCTTGTGAACgTGGTGATATGTGCTTGTTAAGAAAGACCTTTCTGACAAGGAGACACCTGAACAAGCCCCTCAGCCCAAATCTCTTGACTGACAGCCTCCTCCATCTCAGGCAGTGGACACTCGAGTACTACAGGCACAGAAGAAGAGCAAGAAGGTAAGCTTTGCTGAAGCTCAGTGCACATTTTCAGAATCATAAACTCTGCattctgtatatttatttgcaaaatcTGGCAAGCTTACTTGGAGGTTTGCAGTGCAGTAAGGGCCTTGACTTGTACTTTGAGTGAGCAAGAAAGCTATGGAAGCATTTTTAGCATCCCGTTTTGAAAGATCATTCTGCATGTCCTGTTGAAAG…
>TCONS_00119599
GAAAAACATGTACTAGTCCTTTGCACAATTATCATCATTGATGTGGACACCAGGAATCTGCCTGGAGTCTCAACACGATTGAAGAGAGACTTTAACTGGAAAGGgatttggagaaggaaaaagtGAGAAATGCAGCTCTGACGGATGGTTTCACAGGAAAGGAAAGATAGGCATTAGCCCgaGCTCATCGCAATGAGGCCAGTACCCAAAGCTTGTCCAATACGGTAAAGAAGCTCAAGAGCCCATGGAGAGGAACCAAGGCTCTAGCTGCCCAATTCAGGTAAGTTCCTAGCCGACAGCCTTGTGAGTGCACCATATTGAAAGTGAGTCCTCCGGCCTCTATTGGGGCCATGCCAACTGATACCCCATGGAACAGAGGGGTATCCCAGACCAAGCTGA…
>TCONS_00119750
AGATGAGGAAACGGGCTCAGAGGGCTGCGGTGACCTGCCAGGAGCGGACCCAGGCCGAGGGTCTTCTCGGGACCCTGCTGGCCCCACCCACGCATCTCCTTGCCCAGCGCAGGCACCAGACGACAGGCAGGGCATTTCTCTGCACCCACTGAGGGGACCAGTGAGGTATCAGCCACAAGGGAAGATCTGCATCACACCCACTAATGTGGCCTCAACTATGCACAAGAAATGcgagaaatgacaacaaagggaCGCGGCAGGCAAATTTAGCAGTTCAGCGCAATCTCGGCTGTGGAAAAAGAGAACAACTCAGAGCAAAGCAGGCACGAAATTGGTCTCCAGATATAAAGGAAAGACCCGGGCTTGAACTCTGCTCCTGCCGCTCACTAGCTGTGGGTC…
>TCONS_00119947
gttgcaggtttggttgCAGCCTCAAGgcagagGGATTGGAACTGCCTTTTATGGACTTGTTCTCTGGTTCGCAGATGCCTGAAATGATTGCTGTACCAGAGTTTTTGGTTATAAGTGACAGATAAATTTAAGCAGAAAATCACTTTATTGGAAGGATTTGGGGCATATAACCCATGGGAGATTAGAAATATATGCTTGGAAAATGGGTCTTCTTTCTCTAGATGAGATTCCTTACTCAACAGGCCCTCCCCATGGTTGATAGAGGGTGATATCTGAGGACGACCAAGGGGTGGCCTCACCTCAAGAACGAGGATAGGAGTTCTTATGTTGCag
>TCONS_00119948
CTCTATGAAAGGGAAGGGGCCTGGAGTTTGAGTTCAGCCACGTGGACACTTATTCAATCAGTCATGCCTATGTGATGAAATTCCAATAAAACCTGGACACTGAAGCTCAGggctgcacctgcagcttatggaagttctgaggACTAGTGGTAAAatcgtgtctgagacctacagcacagacTGCTGCAagacctgatccttaacccactgagcaaggacagaacccacatcctcatggacactatgtcaggtccttaacccactgagccacagtggtaactcctgca
>TCONS_00120140
CGGGGCCGGAGGGGCGAGGTGGGGGCAGGTCTGAACGAGGACGAACCCATGCCCGCGCAGGCGCAGATTAGAATGAGGGCGCCGCAAAGTTTAGGGCGCATGCGCAGTCATGGGCTGGGGACGAGACGCCGCTCTCGGCGGAGGCGCAAAACCTGAGGCGACTGCTAGGGTCAGTGCCGCTAGGTGGTAGCTGCCTTTTCTCTGGGTCCTCCTTTTGTTTCCTCTTCCAACGTATTTCCCGGACCCACGCCTTGTTGAGAAAGTCGCCTCCTCCTTTGGTCTCTATTCGGGCTGCTGCTGGCGAGAGGCTTCCAGAAAGTCGACAAGTCATCCCTAGgtacaAAGAAGTCAGACTTCAGGGAGACCAACTCAGATATTTGTTTAGCATTTAAAAGGAAt…
>TCONS_00120534
GGGAGACCAGCTGATGACAGGAGAAGCCATTTTTTGCTTTCTGCTTCTGATGGAGCTTCAGGCAGCATCCGGGTTCCTACTCAAACAAGGCAGTTCCAGGGGCTGCAGTAGCAGAGTGTGCCCTCCAGTCATGGAGTTCTTTGGCAACAACAGCAGCATTCCCACACCAGCAGCTTCAAGGGCATGGTGATTGTGGGTCCTAGtTAGATGTTGCTGAATTCTAGATGATGGAATGTGACTGCGTGGAATGCTATTTGGGGCCAAGGCTTTGAGAAGTAAGTATGCCTCCCTCTGTATTTCTTTCCCACTTTCTTAAACTAGACAATGATGACTTTAGGGGGTGGTGGAACAATAGCATAAGTCTCTCAATCACCACGTGGAGGAAAGCATTAGGCTATC…
>TCONS_00120594
gctATTCTTAGCAGCGATTGGAGGGCGATCTCACTTCCCAGTCACGAGTCTTCGGGAGGAAGGACACTTGAAGCAAAGCCTGGACAGTGTTGATGGTGCAACGTGTTTGGTGCAGAGGCAGATTTCGTAATTGCCATGCCTGTCAGGTGATGCCTCGGCCTCTGTTCCCCGGATATCTTTCCACTCTGGGGCCAGCTGTTCTGACATCGCCGGGGAGGGACAGGTGGCAGCTTCTCTTTTGCAAGACTTGATTCATGTGGCATGGAAGATACGAGCAAGAGCAAATCTTGGATCAGACAGACCCTATTTGAATCAAGGTCTTTGTTCATGAGGGACTTTTGTCTGTACTTCCCTTCCTTCATCTTTGGCTGTCTGTGAGTACCCACTCATCTTTCAAAA…
>TCONS_00120744
CCCCATCAATAATGCTGATACCATCGGCGGCGTgcctccacccccgcccctgcccgcgGGACGCCGCTGCCGCCTTTTTACCGCTTTCTGCCTGGCACAAGAAAACGAaacctcctcccctgccctctcgGCCTCCAGATGCGGGGCTagcagggcctggggctgggggggctgAGGAATCAGGGGTTCGGGCAGGGCCCTTGGGGGCGACCTTAAGTTCGAGGGTAGAGCAccggaggaaagagaaggagggtcCCGGGCCCAGGCCAGGCCTCATTCCAGGCTCCATCCCAAATCCGGGTCAGACTGGGTCAGGATAAGATGTTGTTGAGGGTTCAAGAACCAGGCCTTGAGAAAAGGAAGCTCAACACGCTATCCCCTTCCGAGGATGAGGAGATG…
>TCONS_00120856
aaTAAACCACAACTCTGCTGAGCTGTGAGTCCTAGCAAATCATGGAACCTGAGGGTGGTCTCAGGGATGCCTGACATGCCTGTATGCTGCCACGTGACATGATGAGAGACGCTGGCAGAGCCAGAGATGCCACAATCACGGGGCCATCTCATGGGCGTGAACGCGTGTGACACCCAGCAAGGGCAGGCCACCTAGGACCAAAGGAGGGACAAGATGGCCTGGGAGCATCAAGGAGGGCTCTCGGTGGTGATGAGCCCGCAAGGCAGGATTGCTCCGTTTCGTGCACTGAGAGCAGTGCCCAGCATGCAGCAGGTGCCCAGTAATGGTGAGTGGCGGGTGCACTGAGAAGTAACAATAACCACCCTTTACTGAGTCCACCTATGCAAGCGGCACCCAGGC…
>TCONS_00120989
CGGGGAAGACTGTTGAACGTCGTGTTAAGTTCTCGCTTCTCAGAGTCCTGTGGACAATGACTGAGGAGACAAACCATGCAGGAAACAGCTCTCTGCAGCAAGCTGTCTGGATCCAGAGTGAGTGGAAGATTGACATTAGTCAGTTTTGCTGTACAGTTGGATTAAGCTCTTACTTGCCTTGTTTTGCAGCATTCGCTTGGGATTCCTAATGCCTTGATTTGAGGTAAGTAAATGTGAATTGCTTTTGGCTTCTCAGCGTTTGCCTGTCAGTATTGATCCTTCTGAGCCCAGCTGCCTTTCATGGGACTGCTGCTGCTCTTTGATGCATCTAGATAATTTTCTAGATGTATGATCATTTTCTGGGAAGATGGCTTTTAGTTTGGTTACGTAAAACTGATT…
>TCONS_00121965
ctcacagcaacaccagatccctgacccactgagcgaggccatggattgaccctgcatcctcatggatactcgtcagatttgtttccacaatggaaactccccctaCATCCTTTCATCTTGGGGAGGTCAGCACTCCCTCTAGGTGGGAGACTTCCTGGATtcatggggaagggaggaggaggaagaatccCAGgaagccctccaggaGCCAGCAGACCGCCAGGGCCTTCTTACCAGTGCAGGTGACTCCCACATCCTCATTGTGAGCACAGTTGTGCTTCCCCCAGGGAGCCGCGGGGCAGTCAGCAAGGGAAGCCTCCGTCCCCATGCACCTTACGTCGTCCAGCC
>TCONS_00122136
ggaaaaaacttaggaaaaaaatgtcttctaaCGTTCTGCCTtcatctcattttctcatttgtaggTTCCCTTTAAACCTAGTATGCCCAAGGAACCCCTGACAGCAGCACACACTGGAATAGCACACTTTACATCTTAGAACGGCTTTGTTTATTGACTACTGTCAGGAAATCagatttttctgtatggtgtctTCCTCTTTGAGTGGTCTTTCTGGACTGTTCATTCCAGCATTGAGGGGTGAGGGATTCAGAAACTCAGGTGGGCTTGCTATAGTTccttggggtgaggggaggagctCAGGCTCTCCAGCAAAGTGGGAAACACAGGTGACAAGCAGTGAAGTGGCACCATGCTTGGGAGTGTGTGCCCTGGTGccatgctgctgcagctgtggcc…
>TCONS_00122147
aaacaaacaagtagtTGAGTGAAGTGTAAAAGCTTTTTCATATTAAGAAGTGATACAACTAATGTGGTTGCCAGGTGTTTAAGGCCACCATGATTGAGTCTTGGTCCACCGCTGTATTACCTTGGGCCGGTAGTCTAACTTTCCTGTGCCTCATTTTTCACAGTTGCAGGCTtgtctgtgaggattaaatgctgcaccttccttccttcctttattttactGGGACTACACCAAGGACTAATCCCAGTCTAGCTGGAGAGTCAGGCCCAGACACAATTATCAAATGATAGCATAGAGCTACAAATTTGGGTCTggaacatagtagatgctcaataaatattagttgaaagAGTGAACGCAACTCTGGCTGGTGGTCTCAGGAAGAGTTCATGAACAAAG…
>TCONS_00122169
GTAATTTTCTGCATGCCTGCGTGTTTCATGATAGGATGGTCTATCTGAGCATAAAGCAGAAGGCTCTCTAGGGAGCAGAATGGCCATTTTGTACCttgaaaactgcaaaatattgctgtgagaaatggaagaaaattgaaATGCAGACACACTGTGTTCATTGATCAGAAGACatggtTATTCCCAATTTAAGAGTCAGTGAATTCCTGgggttccctcgtggctcagggggtgaaggatctggtattgtcactgctgtggtgcaggtttgatccctggtccaggagcttccacatgctatgggcatgaccaaaaaaaaaaaaagaagaagaagaagagtcaATGAATTCCCAGTTAAAATCCCAGAAAGTTTGGTGATTTttctggagggaggggagg…
>TCONS_00122548
GGGATGAGAAGGATGAAAGCAATGAGGAAGCTCAGACAGAAGGTTCTCATGATTCCAGACCCACAGCTTCCTCCAGGCAGTCTTTCCAGTCAATGACAAGGCTCTTTTCTGGACATTGATGAGCTCTGTGACTCCACAAGCTTTCAAGGCATAGAAGAGGTAAACACGTAAATGTAAGTAATGGTATGTGGTAGAAGGTGGTGTGAAATGAAATCTTGTAAGAGCACAGAGGAAGTGAGGGGAGACAACTTCTTGCCGGATGGATGAGGAAAGTACAGATCTTAATTTAGGATcttggaggtggggcagggggagcagtATTTGAGCTGGTCCTTTAAAAATCCTAGGCATCTTATAGGTTGAGTTAGGGTAGTAGTTGAATATAGGGAAGATGGCATC…
>TCONS_00123732
CGGGAGGGCGTGTCCTCGGAGATGCCCGATTTAAAGTAAGTCTAAAGGCGCTGGCTCCCCTCTCAGCATCTCGTGCGAGTCGGTCCCTGGGCAGGTCAGGTGTCTGGGCGGGGAAAGGCGTCTGGGTAGGACAAGGCAGGGCGCGCGTTCAGAGGCCGACGGCATCAGGCCATCAAGTAGACACCTGAACAGAGGCCCCTGTGTCGGCGCCTCGGCCCTACGGCGCATGCGTTAGGCGACCGCGCGGGTGGGCTCGGGGCGTGGCGTCCTCTGGCCCGTTCGCCGCAGCGGGGCGCGGGTGCCCGCCCGAGCGGCGTCGGGTCGGGCGTGGAGCCTGTCCCAGCGGCCGCCGGCGGTGGTCGGCCCGCTCGCCGTGCCGTGGCGAGGCGGCTGGACGGC…
>TCONS_00123784
aaaaaaaaaaaaaaaaaagagggcaattACAAGCCTGTGTGATGGTGCTACAGTGGAGCTGGTCACAGGGTCTGGACAGTTACAAGAGAATTTTGGAGGAAGTGATGTTGCCATTGACCTCAAGGACAGCATGCTGTTGAAAGGCTGTGACAGCAGGAATGTCCCAGGGTGAAAGCCATCGGAAAGGCACCGACAAAGCATGGTCACCCACCCTTGAGAAATTCCCATctctgtgtgttgggggaaaaagAGGCGGAAACCTTCACCCTTCCAGGAGCTCCCGATTGAAGGCAGCCACCCCGATGAGGCTCACCTGCACAGGAGGTGGTAGGGTCACAAAACTATTGGTGGAAAGACCATTGAAGGGAGCAGAACTCGGCATCAGCAAAGTTCTTCATC…
>TCONS_00123907
GGACGGAGCTCGGGGTAGACCAGCCCAAGACCCGCCCCCAACCTCCTTGCCCTCCCCCGGGCTCCGTGAAGGCAGAGTCCAGTCAGACGCATGGCCTTCTGGGAGTTGTAGTTTCAGGGACGCCCATACAGCGGAACTGAGTCTCTGTGCAGGCGCAGCGCGGCGCCTTCTGGGAGTTGTAGTCTTTGGGCTCCCGGAGCCGGCTGCAATTCTCTGGGTCGGTCTGGCGCCTGGGCTCTTCTGTAACGGCTGCCACCTTGACCTGAGTGGCGGGCGCGTCCGCACCACCACAGAATGAGAGGTCACCGAGGGTCCGCGTGGGCCGGGTAGGGCGAGAGACTGTGGCGACCTGAGCCCACCAGGCCCGGCGGGAGCCGCCAGCGGCCTTCGGAGCTGGTC…
>TCONS_00124303
GCTCTGGCTGCGTTAAATCCTGAACCAAGAAAACTGTACCAAACATCTACTATGATAGTCTGGAGGTTGAACACgtgagaagaagaaggagggaaaaaaacgTTGGACAAAAAGAAACTGTCTATCAGTAGCCGTTGGTTCCTCAGGGAAAGTGCTGACGGAGGAAGCACACTGAGAGCCCTGAGCCGGCTCGtgtctgcctctgcctccccatccccaccccattcAGCGAACTGTTCCTGAGCATGGGCCATGCCAGGCCTCTAAGAAGAACAGAGATTAATCGAGTTGCCAGGGAGCTTCCTGGAGGCTAATGGAGGATAAACAGAACGGGCGACTGCAATGCAGCAGGGGGCACTGGATGGAGGCCGTGCAAAGTGATGGCTGAGGACAGGCTCC…
>TCONS_00124304
CTATGATAGTCTGGAGGTTGAACACgtgagaagaagaaggagggaaaaaaacgTTGGACAAAAAGAAACTGTCTATCAGTAGCCGTTGGTTCCTCAGGGAAAGTGCTGACGGAGGAAGCACACTGAGAGCCCTGAGCCGGCTCGtgtctgcctctgcctccccatccccaccccattcAGCGAACTGTTCCTGAGCATGGGCCATGCCAGGCCTCTAAGAAGAACAGAGATTAATCGAGTTGCCAGGGAGCTTCCTGGAGGCTAATGGAGGATAAACAGAACGGGCGACTGCAATGCAGCAGGGGGCACTGGATGGAGGCCGTGCAAAGTGATGGCTGAGGACAGGCTCCGGAGCCAGGCTGCTGGGATCTGAACCCCAGACCCACCATTTACAAACTG…
>TCONS_00124334
CGCGCCTGTGGCCTGACAGGCGGAGGAAGGGGAAGCCACTGTTGGAGACTTctgccacatcctcaccagcgCTAATGTGGCTGCAGTGTCTCAGCCCCTGTACAGAATAGCGTCCTGCGCAACACTACTCTTACAAGCCGGTACCTCGAGGACCGAAGGCTGCCTACTCTTGCCCGGTGGTACTTTCCCTTTAACCGTGAAGGATTCACGCGAGAGGCTACTCAACGCACACCATAGATCCGCTGgaatgtgggggtggggtctgAAACTTGGGTCACGAAAGAAACCAGAGTCGACTCTCTGGAAGATTTAACTTGAGCCTGGACGGTTTCGGACTCCTTCCCGGGCCCTTCTGACGTCACGGGATGTTTGGCCTTTTCCTGAGCAGCAACTGGACTA…
>TCONS_00125043
caaaaagctaaCTAGGAAGACGGCGTAGCTTGGCAGAAATATGCTTAATATGTTTAATGTGAACATGAAAAgtggtaaaaaaaacaaaagcaaaaccaaaaagtcCTGTTCCGAATGATGCTCATATGAACATCATCCTTGTGTTATAGGGCGCAAAACACCATTACGTGAGAAAAGCCTGGATCCCGTGCAGTGGAGCAAAGGTTGAACCCTGGGCTGTGATCCGAGAAGAGCTTGACGAATTTACCCTGAGCTGAAGGGTCTGTTGTGTCTCTCAGTGCAATCACATCATTTGCAGAGAACAATCTTCGCCTGTTCCCCCACTGCTCAAGCTGATGTCAAAATCTGCCCTTGTCTGTCCCCAACAAGAAGTAGATGTTT
>TCONS_00126528
[truncated: 375 more rows]
