# Supplementary material for: Characterization of long non-coding RNA transcriptome in high-energy diet induced nonalcoholic steatohepatitis minipigs
Source: Sci Rep. 2016 Jul 28;6:30709. doi: 10.1038/srep30709 (PMC4964571; doi:10.1038/srep30709)
Supplement: Supplementary Table S7 [file srep30709-s4.xlsx]

## Sheet: mRNAs
transcript_id	gene_id	gene_name	length	BM_HFHSD_FPKM	BM_Contr_FPKM	log2(foldchange)	pvalue	qvalue
NM_213738.1	396557	PGLYRP2	1884	77.6197	17.6444	2.13721	5e-05	0.00119602
NM_213765.1	396640	SULT1A1	919	89.8922	9.39174	3.25873	5e-05	0.00119602
XM_003130269.3	396707	LAMB1	5686	13.7944	6.3319	1.12337	5e-05	0.00119602
NM_213805.1	396724	OLR1	1558	4.28409	1.91581	1.16103	5e-05	0.00119602
NM_213812.1	396736	SERPINA6	1561	14.5011	35.2655	-1.28209	5e-05	0.00119602
XM_003126073.4	396775	TIMP-3	4616	23.1336	50.6212	-1.12975	5e-05	0.00119602
NM_001044525.1	396810	KIT	3639	1.22649	2.7031	-1.14007	5e-05	0.00119602
XM_003355808.2	396827	MT-2B	424	754.1	360.82	1.06348	5e-05	0.00119602
NM_001024587.1	396836	LEPR	2715	12.0755	4.42025	1.44988	5e-05	0.00119602
XM_005670159.1	396848	MYLK	1334	12.7676	24.5226	-0.941628	5e-05	0.00119602
NM_213870.1	396886	SLPI	597	7.4214	2.03891	1.86389	5e-05	0.00119602
NM_213873.2	396892	PGA	1226	0.442472	3.16268	-2.83749	5e-05	0.00119602
XM_005660371.1	396901	ORM1	1999	6.05399	0.816358	2.89061	5e-05	0.00119602
NM_213880.1	396913	C-JUN	1211	38.7945	18.6981	1.05296	5e-05	0.00119602
NM_001113015.1	396918	CMAH	1726	3.04994	0.950076	1.68267	5e-05	0.00119602
NM_213891.1	396925	VCAM1	2488	16.3143	7.80102	1.0644	5e-05	0.00119602
NM_213909.1	396944	GLUL	1358	64.1623	33.9836	0.916888	5e-05	0.00119602
NM_213927.1	396967	GOT1	1986	92.3124	207.763	-1.17034	5e-05	0.00119602
NM_213936.2	396976	RNASE4	649	526.958	279.013	0.917356	5e-05	0.00119602
NM_213949.1	396992	SLC12A4	1879	7.11112	13.0522	-0.876141	5e-05	0.00119602
NM_001161636.1	396997	CLDN5	893	13.5313	5.28862	1.35533	5e-05	0.00119602
NM_001164649.1	397003	SLC1A1	3740	10.8205	19.7925	-0.871193	5e-05	0.00119602
NM_213963.1	397013	PPARGC-1	2432	6.45188	12.5845	-0.963855	5e-05	0.00119602
NM_001244150.1	397021	TAGLN	1202	29.097	59.3793	-1.02909	5e-05	0.00119602
NM_213977.1	397032	SEPW1	705	64.8237	189.368	-1.5466	5e-05	0.00119602
NM_001244153.1	397039	MDH2	2077	21.3138	39.6958	-0.897194	5e-05	0.00119602
NM_213980.1	397040	UGP2	1861	119.081	245.434	-1.0434	5e-05	0.00119602
NM_213989.2	397049	2015-10-01	2120	76.3741	41.5634	0.877769	5e-05	0.00119602
XM_005667326.1	397057	IL18	825	14.0832	6.41112	1.13532	5e-05	0.00119602
NM_214001.1	397062	TFRC	2383	17.5492	34.2914	-0.966444	5e-05	0.00119602
NM_214002.1	397063	ITGB3	4561	7.00516	1.57825	2.15009	5e-05	0.00119602
NM_214010.1	397073	ABCG2	2046	1.57021	4.15804	-1.40495	5e-05	0.00119602
NM_214017.1	397080	ENPEP	3251	6.66651	0.614711	3.43895	5e-05	0.00119602
NM_214019.2	397082	DHRS4	1245	423.529	1413.69	-1.73893	5e-05	0.00119602
NM_214048.2	397115	ARG1	1403	275.43	658.822	-1.2582	5e-05	0.00119602
XM_005655793.1	397123	MT-III	576	910.045	76.8818	3.56522	5e-05	0.00119602
NM_214058.1	397125	SERPINA7	1280	73.5468	29.7627	1.30516	5e-05	0.00119602
NM_214064.1	397132	FMO1	2080	248.67	1032.11	-2.05329	5e-05	0.00119602
NM_214117.1	397207	HAMP	399	417.651	23.8915	4.12773	5e-05	0.00119602
NM_214125.1	397230	MBL2	721	72.4842	18.3666	1.98058	5e-05	0.00119602
XM_005663007.1	397253	IL7	2116	6.69863	3.14662	1.09006	5e-05	0.00119602
NM_001195105.1	397270	IGFBP1	837	86.6267	226.037	-1.38367	5e-05	0.00119602
NM_214152.2	397297	PPARD	3385	2.27749	7.37188	-1.69459	5e-05	0.00119602
NM_214159.1	397315	PIGR	2018	1.52155	0.262557	2.53484	5e-05	0.00119602
NM_001114269.1	397324	ACACA	6633	12.8894	27.5722	-1.09703	5e-05	0.00119602
XM_001924554.5	397333	CAR	5461	10.0766	5.36867	0.908368	5e-05	0.00119602
NM_214166.1	397337	SUS2DD	1008	17.0657	62.3457	-1.86919	5e-05	0.00119602
NM_001001266.2	397417	MT1A	376	655.445	189.725	1.78856	5e-05	0.00119602
NM_214219.1	397434	KCNMA1	2937	10.2523	3.0263	1.76032	5e-05	0.00119602
NM_214224.1	397443	HPD	1133	651.501	1580.02	-1.27811	5e-05	0.00119602
NM_001110419.2	397444	GNMT	1136	200.952	428.088	-1.09106	5e-05	0.00119602
NM_214263.1	397500	ABAT	1491	43.5758	101.454	-1.21922	5e-05	0.00119602
NM_001113017.1	397544	RGS16	404	63.7907	19.1718	1.73436	5e-05	0.00119602
NM_214292.1	397554	EPOR	1819	0.769406	2.6162	-1.76566	5e-05	0.00119602
NM_214296.1	397559	RND3	536	71.3748	36.8234	0.954792	5e-05	0.00119602
NM_001099930.1	397561	FASN	4139	6.81511	12.7918	-0.908405	5e-05	0.00119602
NM_214321.1	397590	PTGS2	3606	3.48505	0.6038	2.52904	5e-05	0.00119602
NM_214331.1	397604	HADH	1718	115.518	239.65	-1.05282	5e-05	0.00119602
NM_214340.1	397614	IL4R	2428	17.6015	9.14097	0.945281	5e-05	0.00119602
NM_214341.1	397615	IL13RA1	1272	153.531	86.2699	0.831598	5e-05	0.00119602
NM_214344.1	397621	OATV1	1400	16.18	1.91848	3.07617	5e-05	0.00119602
NM_214346.1	397623	SIGLEC-1	5192	4.87787	2.19252	1.15366	5e-05	0.00119602
NM_214356.1	397640	RGS5	2047	6.92785	2.23051	1.63503	5e-05	0.00119602
XM_005673331.1	397641	CPR2	2217	4.86054	9.77546	-1.00805	5e-05	0.00119602
XM_005657918.1	397667	FHL1C	2232	6.73239	14.3032	-1.08715	5e-05	0.00119602
NM_214380.2	397673	HMGCS2	1682	94.3102	13.0946	2.84845	5e-05	0.00119602
NM_214385.1	397678	PTGR1	419	170.779	397.308	-1.21812	5e-05	0.00119602
NM_214391.1	397684	FCGR3B	194	360.188	115.682	1.63858	5e-05	0.00119602
NM_001113436.1	399654	LRPAP1	1070	29.3609	84.8636	-1.53125	5e-05	0.00119602
NM_214413.1	403104	CYP2B22	2231	3.41216	10.8602	-1.6703	5e-05	0.00119602
XM_005658905.1	403110	CYP2C36	528	524.229	3223	-2.62014	5e-05	0.00119602
NM_001167835.1	403111	CYP2C42	1800	34.9469	12.69	1.46147	5e-05	0.00119602
NM_214421.1	403216	CYP2E1	1693	1454	68.1645	4.41487	5e-05	0.00119602
XM_005657508.1	403216	CYP2E1	1650	584.684	29.9379	4.28761	5e-05	0.00119602
NM_214442.2	404699	PBD-2	347	19.5077	58.6195	-1.58734	5e-05	0.00119602
NM_001005726.1	406192	ANXA2	1365	21.034	56.6133	-1.42842	5e-05	0.00119602
NM_001001626.1	414379	DIO2	839	5.02409	0.343813	3.86916	5e-05	0.00119602
NM_001001627.1	414380	DIO1	779	230.856	132.51	0.800891	5e-05	0.00119602
XM_003353686.2	414411	ASS1	1676	327.151	1089.64	-1.73582	5e-05	0.00119602
NM_001104953.1	414412	SDHB	843	139.51	252.71	-0.857107	5e-05	0.00119602
NM_001001860.1	414852	MAGED1	2733	13.4827	38.5933	-1.51724	5e-05	0.00119602
XM_001927486.5	414910	GCM1	1802	3.03242	6.36389	-1.06944	5e-05	0.00119602
NM_001113041.1	444995	FADS1	1327	48.4407	4.53391	3.41739	5e-05	0.00119602
NM_001171750.1	444997	FADS2	1489	58.6909	4.54946	3.68937	5e-05	0.00119602
NM_001113705.1	445528	SLA-DMA	1063	10.3318	3.83356	1.43033	5e-05	0.00119602
NM_001004049.1	445539	HSD3B1	1670	31.1092	5.17443	2.58787	5e-05	0.00119602
NM_001005154.1	448810	MYC	2464	8.29515	3.91682	1.08258	5e-05	0.00119602
NM_001123196.1	493186	SOCS3	590	7.22295	2.12963	1.76198	5e-05	0.00119602
NM_001008691.1	494019	CXCL10	1129	29.6185	14.6785	1.01279	5e-05	0.00119602
NM_001011727.1	497050	AHCY	2060	85.496	171.25	-1.00217	5e-05	0.00119602
XM_005669510.1	497236	SLC26A6	2607	0.615251	1.6985	-1.46501	5e-05	0.00119602
NM_001025218.1	574054	ATP5G1	604	31.6415	130.488	-2.04403	5e-05	0.00119602
NM_001031792.2	595122	LOC595122	666	70.6669	14.6389	2.27123	5e-05	0.00119602
XM_005667011.1	641309	PKD2	5383	1.91532	13.8093	-2.84998	5e-05	0.00119602
NM_001172364.1	654300	UQCC	1594	16.0119	32.3824	-1.01607	5e-05	0.00119602
XM_005668122.1	664651	SUV39H2	3200	0.499926	2.14326	-2.10002	5e-05	0.00119602
NM_001044585.1	733654	CTH	1196	208.595	498.39	-1.25657	5e-05	0.00119602
NM_001044595.1	733665	MMD	1713	7.89134	25.5435	-1.69461	5e-05	0.00119602
NM_001044604.1	733674	PON3	894	82.4257	20.4908	2.00812	5e-05	0.00119602
XM_005667948.1	780410	PSEN2	2284	18.0824	42.9013	-1.24644	5e-05	0.00119602
NM_001097419.1	100037270	DESI2	4103	4.61761	8.31457	-0.848495	5e-05	0.00119602
XM_005652675.1	100037271	ENPP1	5296	16.528	30.9597	-0.905478	5e-05	0.00119602
XM_003123844.3	100037285	P311	1952	2.7975	0.897951	1.63943	5e-05	0.00119602
NM_001097426.1	100037287	DDO	1982	20.6604	5.76149	1.84236	5e-05	0.00119602
NM_001097427.1	100037288	SLA-3	1735	58.0586	8.39269	2.7903	5e-05	0.00119602
NM_001097434.1	100037296	TLR7	3810	2.33769	0.443297	2.39874	5e-05	0.00119602
NM_001097440.1	100037305	BIN1	1330	6.75538	20.015	-1.56698	5e-05	0.00119602
NM_001113694.1	100037921	SLA-DQB1	1194	47.8721	20.4931	1.22404	5e-05	0.00119602
NM_001130018.2	100037941	PDE4B	2287	6.52841	2.44577	1.41644	5e-05	0.00119602
XM_005664258.1	100037966	SOCS2	2094	1.50472	4.67151	-1.63439	5e-05	0.00119602
NM_001097482.1	100037998	TMSB10	465	281.306	127.532	1.14129	5e-05	0.00119602
NM_001097505.2	100048932	BTG2	2677	120.408	44.0628	1.45029	5e-05	0.00119602
XM_005654035.1	100048951	SLC15A2	4423	13.8266	6.07699	1.18602	5e-05	0.00119602
NM_001097515.2	100048952	PON1	706	516.099	127.615	2.01585	5e-05	0.00119602
NM_001163060.1	100048953	CDH1	2412	119.837	58.2528	1.04067	5e-05	0.00119602
NM_001097517.1	100048957	BTG3	1408	61.0757	28.5033	1.09947	5e-05	0.00119602
XM_005657391.1	100049692	LOC100049692	1401	55.701	27.6944	1.00811	5e-05	0.00119602
NM_001099936.1	100101473	BTG1	1782	56.2827	30.0795	0.90391	5e-05	0.00119602
NM_001102680.2	100124526	CD1D	1968	3.75092	1.4147	1.40675	5e-05	0.00119602
NM_001123091.1	100125375	CAV2	3069	3.44392	7.62512	-1.14671	5e-05	0.00119602
NM_001105293.1	100125829	MUC13	2532	16.8135	5.56578	1.59497	5e-05	0.00119602
NM_001113438.1	100126283	AQP7	1111	2.50284	0.309735	3.01446	5e-05	0.00119602
NM_001128442.1	100126844	GATM	2207	496.198	85.6303	2.53472	5e-05	0.00119602
XM_003355375.2	100127131	LOC100127131	1606	18.3257	43.937	-1.26157	5e-05	0.00119602
NM_001112678.1	100127147	SELL	1308	6.38651	2.70534	1.23922	5e-05	0.00119602
XM_005659551.1	100127153	AQP9	5433	49.9997	7.18771	2.79832	5e-05	0.00119602
NM_001112684.1	100127153	AQP9	904	73.6406	12.0023	2.61719	5e-05	0.00119602
XM_003124230.2	100127358	IFITM1	780	15.7862	5.58162	1.49991	5e-05	0.00119602
NM_001113703.1	100135036	SLA-8	1068	5.6392	1.98048	1.50964	5e-05	0.00119602
NM_001113706.1	100135040	SLA-DRA	1250	116.529	53.7241	1.11704	5e-05	0.00119602
NM_001113707.1	100135050	SLA-DMB	1381	14.2721	6.94176	1.03983	5e-05	0.00119602
NM_001123083.1	100142666	BCKDHA	1344	21.7876	60.264	-1.46779	5e-05	0.00119602
NM_001123070.1	100144303	ACE2	1835	21.3654	6.48241	1.72068	5e-05	0.00119602
NM_001123146.1	100144485	NNMT	362	1031.02	2241.23	-1.12022	5e-05	0.00119602
NM_001123113.1	100144486	FOS	1143	153.228	22.3429	2.77779	5e-05	0.00119602
XM_005665612.1	100144508	ID4	2424	6.14253	1.93582	1.66589	5e-05	0.00119602
XM_005656694.1	100144586	ABCB4	4310	62.8802	26.2114	1.26241	5e-05	0.00119602
XM_005663620.1	100151826	LOC100151826	3340	4.42808	1.91678	1.20799	5e-05	0.00119602
XM_001928277.3	100151888	ZBTB10	7271	6.23117	18.6256	-1.57971	5e-05	0.00119602
XM_005671247.1	100151991	PCDH15	6162	0.0916174	0.875361	-3.25618	5e-05	0.00119602
XM_001926931.2	100151998	MOXD1	3609	13.4227	27.7053	-1.04548	5e-05	0.00119602
NM_001185102.1	100152025	DOK2	1835	1.53377	0.490945	1.64345	5e-05	0.00119602
NM_001168701.1	100152094	ZNRD1	747	0	2.03117	#NAME?	5e-05	0.00119602
XM_001929558.2	100152215	CDKN1A	2098	15.1542	4.14222	1.87124	5e-05	0.00119602
XM_003134242.4	100152321	GPCPD1	2503	4.39359	9.00093	-1.03467	5e-05	0.00119602
XM_003126434.4	100152631	KCNJ8	2196	3.35748	14.4291	-2.10353	5e-05	0.00119602
XM_003355445.1	100152666	LOC100152666	936	1.16918	4.95554	-2.08354	5e-05	0.00119602
XM_005670874.1	100152690	ZNF280B	4844	2.8117	6.08183	-1.11306	5e-05	0.00119602
XM_001924462.4	100152714	CA13	2393	1.08964	2.99123	-1.45688	5e-05	0.00119602
XM_001929643.3	100152724	SELENBP1	1784	61.5552	21.072	1.54655	5e-05	0.00119602
NM_001244160.1	100152785	DHRS7	1542	13.9657	42.6529	-1.61076	5e-05	0.00119602
XM_001928464.4	100152851	CD84	3131	1.3725	0.47877	1.5194	5e-05	0.00119602
XM_001928594.2	100152950	FMO5	2190	82.2733	4.38927	4.22837	5e-05	0.00119602
NM_001185129.1	100152997	GADD45G	1069	41.8448	8.65887	2.2728	5e-05	0.00119602
XM_001927988.2	100153025	DCDC2	3552	4.82379	0.697217	2.79049	5e-05	0.00119602
XM_005652690.1	100153027	LOC100153027	932	2.14542	18.3255	-3.09452	5e-05	0.00119602
NM_001244363.1	100153038	IFIT1	2097	6.82567	3.10618	1.13583	5e-05	0.00119602
XM_005673495.1	100153052	SMS	1850	28.1854	56.4605	-1.00229	5e-05	0.00119602
XM_001929370.2	100153094	LOC100153094	1043	20.6905	9.52491	1.11919	5e-05	0.00119602
XM_005660252.1	100153190	FRMPD1	4984	2.85431	0.316735	3.17179	5e-05	0.00119602
XM_005665568.1	100153368	ELOVL2	3830	13.5794	0.850905	3.99628	5e-05	0.00119602
NM_001113695.1	100153386	SLA-DRB1	1222	28.4229	11.0249	1.36628	5e-05	0.00119602
XM_001924281.2	100153417	LOC100153417	2259	4.30637	1.37713	1.64481	5e-05	0.00119602
XM_001925989.5	100153434	ABHD2	4379	139.36	72.9283	0.934266	5e-05	0.00119602
XM_003480256.2	100153442	SMPDL3A	1744	7.42947	21.7981	-1.55287	5e-05	0.00119602
XM_001924119.3	100153464	PSMB8	1757	3.00049	1.07905	1.47543	5e-05	0.00119602
XM_005670650.1	100153673	CUX2	6934	2.69404	13.9503	-2.37245	5e-05	0.00119602
XM_001924765.3	100153698	ACAD11	3024	38.5784	101.195	-1.39127	5e-05	0.00119602
NM_001243444.1	100153752	CLDN10	1023	2.02213	14.1838	-2.8103	5e-05	0.00119602
NM_001198921.1	100153902	ISG12%28A%29	756	18.7073	49.7046	-1.40978	5e-05	0.00119602
XM_005670174.1	100153948	PARP14	5169	4.40807	1.8413	1.25943	5e-05	0.00119602
XM_005662885.1	100154009	SNTB1	3308	32.2031	59.9741	-0.897142	5e-05	0.00119602
NM_001190170.1	100154043	FAT1	14559	4.66732	20.2796	-2.11936	5e-05	0.00119602
NM_001244531.1	100154143	PRDX3	1569	105.302	188.292	-0.838439	5e-05	0.00119602
XM_001929456.3	100154215	WDR96	3869	0.162387	0.712841	-2.13415	5e-05	0.00119602
XM_005664232.1	100154219	LTA4H	2161	8.23332	34.4512	-2.06501	5e-05	0.00119602
XM_001928435.2	100154251	PLEK2	1913	3.53392	9.61982	-1.44474	5e-05	0.00119602
NM_001243485.1	100154272	BPHL	1060	9.37339	18.9948	-1.01896	5e-05	0.00119602
XM_001929644.3	100154308	TANGO2	1592	7.98074	17.8921	-1.16473	5e-05	0.00119602
XM_001924775.2	100154322	TMEM66	1953	75.4536	147.325	-0.965337	5e-05	0.00119602
XM_001928319.2	100154365	SDSL	1636	34.6475	69.6024	-1.00639	5e-05	0.00119602
XM_005659200.1	100154420	LAMA2	4740	2.85323	5.25662	-0.881541	5e-05	0.00119602
NM_001190197.1	100154443	NDUFA8	830	33.1232	61.2803	-0.887583	5e-05	0.00119602
XM_003359989.3	100154530	LOC100154530	3912	20.4127	8.91268	1.19554	5e-05	0.00119602
XM_003359300.2	100154547	HELLS	3128	1.66522	3.47955	-1.06319	5e-05	0.00119602
XM_001925270.4	100154607	S1PR3	3754	1.46868	0.427623	1.78011	5e-05	0.00119602
XM_005672350.1	100154609	PER2	2771	0.762936	4.03719	-2.40372	5e-05	0.00119602
XM_001925061.2	100154617	HAL	3046	26.5775	312.502	-3.55559	5e-05	0.00119602
XM_001929089.2	100154635	C14H12orf43	1471	5.30056	14.7124	-1.47281	5e-05	0.00119602
XM_001924813.4	100154824	MCM3	3771	0.331754	1.58417	-2.25554	5e-05	0.00119602
XM_001927805.2	100154873	CA2	1715	34.1271	11.3743	1.58514	5e-05	0.00119602
XM_001926161.4	100154908	ZFYVE1	4491	7.54344	16.1379	-1.09716	5e-05	0.00119602
XM_003128345.3	100155015	ITPR3	9386	3.75855	11.6396	-1.6308	5e-05	0.00119602
NM_001243546.1	100155169	CD200R1	2169	1.35331	0.421658	1.68234	5e-05	0.00119602
XM_003482246.2	100155181	AKAP6	7935	0.693508	0.277387	1.32201	5e-05	0.00119602
XM_001924217.3	100155278	ERMP1	8276	4.64296	8.52717	-0.877021	5e-05	0.00119602
XM_001929415.5	100155423	FKBP5	4174	20.787	76.8224	-1.88585	5e-05	0.00119602
XM_005663777.1	100155438	FAM83F	3065	0.34224	2.26018	-2.72336	5e-05	0.00119602
XM_001928302.3	100155595	SDS	1821	27.7084	507.326	-4.19452	5e-05	0.00119602
XM_005668347.1	100155648	RFXAP	1882	3.40777	8.02362	-1.23543	5e-05	0.00119602
NM_001243029.1	100155736	LIPG	3816	111.401	59.7514	0.898719	5e-05	0.00119602
XM_005656843.1	100155799	FRY	4504	1.43988	11.0425	-2.93905	5e-05	0.00119602
XM_001928679.3	100155893	ARG2	1464	11.9163	35.1875	-1.56212	5e-05	0.00119602
XM_005656327.1	100155895	ARRDC4	4224	8.56156	3.54333	1.27277	5e-05	0.00119602
XM_005670904.1	100155947	DERL3	931	3.08293	8.79422	-1.51225	5e-05	0.00119602
XM_001925774.3	100156022	CITED2	1939	11.9572	23.1903	-0.955639	5e-05	0.00119602
XM_005659406.1	100156168	PRSS35	2782	1.91592	0.277507	2.78744	5e-05	0.00119602
XM_005668417.1	100156254	LCP1	2406	21.5249	10.5279	1.03179	5e-05	0.00119602
XM_003353586.3	100156278	ALDH1B1	2686	54.6365	17.6558	1.62973	5e-05	0.00119602
XM_003132816.2	100156303	CDCA2	3695	0.225256	0.928552	-2.04342	5e-05	0.00119602
XM_003481401.2	100156398	MCM4	2257	0.84453	2.45173	-1.53758	5e-05	0.00119602
XM_003353166.2	100156434	SYTL3	1810	1.94734	4.84835	-1.31599	5e-05	0.00119602
XM_005671785.1	100156454	UNC5D	5344	1.01952	0.170659	2.57869	5e-05	0.00119602
XM_003483456.2	100156470	SEC14L3	2115	42.466	19.8996	1.09357	5e-05	0.00119602
XM_005657306.1	100156545	AACS	3191	31.07	62.4666	-1.00756	5e-05	0.00119602
XM_003358748.2	100156549	BCL6	2318	8.01347	3.68176	1.12203	5e-05	0.00119602
XM_003480342.2	100156660	TLN2	8376	1.55601	0.628028	1.30895	5e-05	0.00119602
XM_005662955.1	100156809	PTDSS1	2343	27.5294	61.2534	-1.15382	5e-05	0.00119602
XM_001927710.3	100156873	FAM46A	5607	11.1534	3.50359	1.67057	5e-05	0.00119602
XM_003353169.3	100156875	TMEM181	2926	33.3337	61.7043	-0.888388	5e-05	0.00119602
XM_003483528.2	100156944	LOC100156944	4679	0.815236	2.24005	-1.45824	5e-05	0.00119602
XM_003355281.2	100156959	OLFM3	3697	0.0930826	0.928707	-3.31864	5e-05	0.00119602
XM_001929000.3	100156989	BAG3	2643	11.1609	22.0158	-0.980089	5e-05	0.00119602
XM_005671250.1	100157065	ASAH2B	3748	12.6725	0.979494	3.69352	5e-05	0.00119602
XM_003481414.2	100157276	ADAMTS4	3750	2.6467	1.13704	1.21891	5e-05	0.00119602
XM_005665916.1	100157423	ARMC12	1408	0.547448	3.47225	-2.66507	5e-05	0.00119602
XM_005656442.1	100157426	STON2	3169	8.20035	4.59947	0.834219	5e-05	0.00119602
XM_001929194.2	100157459	MMAB	1951	8.26074	21.3663	-1.37099	5e-05	0.00119602
XM_001925988.1	100157506	LOC100157506	1014	1.26188	4.30794	-1.77142	5e-05	0.00119602
XM_001928841.3	100157556	PHYHD1	1718	27.5934	16.0614	0.78073	5e-05	0.00119602
XM_005672159.1	100157716	CPS1	5401	445.842	1384.6	-1.63486	5e-05	0.00119602
XM_005657671.1	100157757	SGK2	2076	9.61369	4.85891	0.984459	5e-05	0.00119602
XM_001928226.3	100157816	LOC100157816	1826	0.392898	2.34393	-2.5767	5e-05	0.00119602
XM_001927101.2	100157834	CDH17	3405	3.6239	0.415803	3.12357	5e-05	0.00119602
NM_001243686.1	100157860	TDP2	2174	39.8148	76.5301	-0.942725	5e-05	0.00119602
XM_001929288.3	100157902	DNPH1	886	6.73673	15.5806	-1.20963	5e-05	0.00119602
XM_001926738.5	100157904	WDFY4	10136	3.31689	1.81154	0.872615	5e-05	0.00119602
XM_001928603.2	100157947	NUGGC	2936	20.6952	4.3769	2.24132	5e-05	0.00119602
XM_001924413.5	100158068	NOVA1	3484	0.61372	2.51098	-2.0326	5e-05	0.00119602
XM_001928159.2	100158075	LOC100158075	624	5.76661	13.0808	-1.18165	5e-05	0.00119602
XM_001927008.3	100158106	NRG3	2614	0.971882	2.45776	-1.33849	5e-05	0.00119602
XM_005657201.1	100158108	LOC100158108	5481	2.30288	0.720469	1.67643	5e-05	0.00119602
NM_001243707.1	100158127	CNDP2	2239	113.821	54.1671	1.07128	5e-05	0.00119602
NM_001244162.1	100158181	SORD	1369	561.065	1848.44	-1.72007	5e-05	0.00119602
NM_001129970.1	100170131	CYCS	1280	52.9782	97.5227	-0.880338	5e-05	0.00119602
XM_005658458.1	100170147	ALPL	2244	8.54959	17.8846	-1.06479	5e-05	0.00119602
NM_001131046.1	100174943	IFI30	1039	7.52052	14.6078	-0.95783	5e-05	0.00119602
NM_001136512.1	100192320	BCMO1	733	74.8122	39.9762	0.904131	5e-05	0.00119602
XM_003130340.3	100196908	TOR3A	2419	5.1661	1.20468	2.10042	5e-05	0.00119602
NM_001144121.1	100240722	CYTH4	1185	3.80274	0.968852	1.97269	5e-05	0.00119602
XM_003357256.3	100271728	TRPC6	4739	1.28063	0.498779	1.36038	5e-05	0.00119602
NM_001159613.1	100286873	NQO1	1696	7.02922	2.59825	1.43583	5e-05	0.00119602
NM_001160080.1	100294675	DGAT2	336	66.2979	16.4388	2.01186	5e-05	0.00119602
NM_001161649.1	100302027	IVNS1ABP	1727	32.8443	13.1829	1.31698	5e-05	0.00119602
NM_001177327.1	100302506	SLC6A8	1678	11.1125	2.94152	1.91754	5e-05	0.00119602
NM_001166489.1	100310802	STEAP4	1601	33.713	16.3736	1.04194	5e-05	0.00119602
NM_001167638.1	100312959	ACAA2	1194	413.856	9.55583	5.4366	5e-05	0.00119602
XM_005654294.1	100359355	MOSPD1	2299	18.4209	37.2404	-1.01552	5e-05	0.00119602
NM_001190287.1	100462751	GABARAPL1	1763	76.8712	151.966	-0.983234	5e-05	0.00119602
NM_001195231.1	100499567	HES1	854	11.8393	4.91589	1.26806	5e-05	0.00119602
XM_003124981.3	100510899	LOC100510899	1342	62.347	201.177	-1.69007	5e-05	0.00119602
XM_005668109.1	100510924	HSPA14	3629	4.21305	10.8446	-1.36404	5e-05	0.00119602
XM_003130900.4	100510925	LNX2	4237	27.8172	53.6427	-0.947407	5e-05	0.00119602
XM_005653273.1	100511084	PEPD	903	33.3775	14.1514	1.23793	5e-05	0.00119602
XM_003122032.4	100511175	GABBR2	3138	1.91762	0.563766	1.76615	5e-05	0.00119602
XM_003123467.2	100511184	LOC100511184	924	0.524489	3.46195	-2.7226	5e-05	0.00119602
XM_003121174.3	100511292	GPR126	3860	28.6112	14.8403	0.947058	5e-05	0.00119602
XM_005672406.1	100511353	ADAMTS12	2188	0.592396	2.78618	-2.23366	5e-05	0.00119602
XM_003132326.4	100511410	PDZRN3	3407	0.676542	0.109327	2.62953	5e-05	0.00119602
XM_005672604.1	100511419	GALNT10	5460	2.00658	5.58561	-1.47698	5e-05	0.00119602
XM_005668452.1	100511470	VWA8	3726	46.2408	90.2115	-0.964145	5e-05	0.00119602
XM_003132501.3	100511536	MME	3496	0.279578	1.70121	-2.60524	5e-05	0.00119602
XM_005673553.1	100511543	SYTL5	3158	1.01181	0.244727	2.0477	5e-05	0.00119602
XM_003482045.2	100511642	LAMA3	5772	5.87312	1.42747	2.04067	5e-05	0.00119602
XM_005656457.1	100511700	CLMN	5856	2.72163	6.35359	-1.2231	5e-05	0.00119602
XM_003126884.4	100511756	TAT	2379	182.906	427.471	-1.22472	5e-05	0.00119602
XM_003132328.4	100511780	CHL1	4167	32.2735	9.87873	1.70795	5e-05	0.00119602
XM_005655650.1	100511880	LOC100511880	1649	8.00198	3.76943	1.08601	5e-05	0.00119602
NM_001243910.1	100511895	SLC25A15	3298	55.0843	104.718	-0.926794	5e-05	0.00119602
XM_005667225.1	100511947	SLC36A4	2579	2.08821	0.926696	1.1721	5e-05	0.00119602
XM_003133873.2	100512020	AMACR	1576	78.1446	159.097	-1.02569	5e-05	0.00119602
XM_003134065.3	100512021	DOCK2	800	6.49911	1.68312	1.94911	5e-05	0.00119602
XM_003481763.2	100512104	ACSS3	4598	54.62	26.7615	1.02927	5e-05	0.00119602
XM_005666319.1	100512115	LOC100512115	2939	4.08489	1.00677	2.02057	5e-05	0.00119602
XM_003124154.1	100512461	LOC100512461	945	0	0.936376	#NAME?	5e-05	0.00119602
XM_003128042.2	100512476	PRDX1	975	129.933	423.669	-1.70517	5e-05	0.00119602
XM_003126816.3	100512607	FBXO31	3412	16.8996	31.959	-0.919232	5e-05	0.00119602
NM_001244322.1	100512698	NPR2	3418	2.07939	6.38004	-1.61741	5e-05	0.00119602
XM_003482521.2	100512797	GVIN1	6558	5.50176	2.50577	1.13464	5e-05	0.00119602
XM_003124156.1	100512830	LOC100512830	945	0	1.6318	#NAME?	5e-05	0.00119602
XM_005655242.1	100512894	PLEKHH2	4107	1.65944	3.86875	-1.22117	5e-05	0.00119602
NM_001244731.1	100512981	SCIN	2900	0.474127	1.46437	-1.62694	5e-05	0.00119602
NM_001244745.1	100513050	UBXN8	1287	43.0879	80.9988	-0.910615	5e-05	0.00119602
XM_003131910.4	100513110	GLTPD2	2049	18.4945	8.96169	1.04525	5e-05	0.00119602
XM_003131575.4	100513231	ABCC3	5824	21.4158	7.66548	1.48223	5e-05	0.00119602
XM_005670210.1	100513240	GRAMD1C	3632	13.4795	5.33697	1.33667	5e-05	0.00119602
XM_003125587.4	100513277	SEC31B	4564	1.72497	0.822452	1.06857	5e-05	0.00119602
XM_003129905.2	100513300	MPZL3	3885	2.45632	0.70484	1.80113	5e-05	0.00119602
XM_003131911.4	100513308	TM4SF5	978	3.60984	8.47524	-1.23132	5e-05	0.00119602
XM_003133815.4	100513317	LOC100513317	812	4.23052	16.2652	-1.94289	5e-05	0.00119602
NM_001205093.1	100513322	TMEM189	2217	11.9621	2.58731	2.20894	5e-05	0.00119602
XM_003129311.2	100513366	ADH4	1694	361.797	91.4356	1.98435	5e-05	0.00119602
XM_003123361.3	100513460	PALM3	2503	11.8033	3.73645	1.65945	5e-05	0.00119602
NM_001244821.1	100513488	MPZL2	2016	9.09663	1.63189	2.47879	5e-05	0.00119602
NM_001244834.1	100513569	GAS2L1	2507	5.0296	9.19779	-0.870845	5e-05	0.00119602
XM_003133694.3	100513630	TM4SF20	2116	3.41232	1.16681	1.54819	5e-05	0.00119602
NM_001244869.1	100513647	LOC100513647	1575	5.70347	1.24832	2.19185	5e-05	0.00119602
XM_005654400.1	100513770	SLC16A10	1475	6.32414	18.5604	-1.55329	5e-05	0.00119602
XM_003124013.2	100513784	SRA1	1275	11.2609	20.7138	-0.87927	5e-05	0.00119602
XM_005653575.1	100513872	UGT2B17	1896	649.978	222.167	1.54874	5e-05	0.00119602
NM_001244884.1	100513890	AGXT2	2185	202.648	439.861	-1.11807	5e-05	0.00119602
XM_005656463.1	100513936	SLC25A29	2363	2.78651	6.3298	-1.1837	5e-05	0.00119602
XM_003126962.4	100514105	MMP15	2135	5.13631	2.45754	1.06351	5e-05	0.00119602
XM_005654323.1	100514201	FRMD1	3243	1.50701	7.70533	-2.35417	5e-05	0.00119602
XM_005665012.1	100514237	VPS13D	3441	10.5339	37.9207	-1.84795	5e-05	0.00119602
XM_005656404.1	100514300	LTBP2	6848	0.20489	0.760387	-1.89188	5e-05	0.00119602
NM_001244951.1	100514317	LRRC59	2869	30.2438	54.5461	-0.850837	5e-05	0.00119602
NM_001244377.1	100514336	PTPMT1	995	24.0403	48.0324	-0.998552	5e-05	0.00119602
XM_003122542.2	100514510	TM7SF2	1642	36.8088	99.8277	-1.43939	5e-05	0.00119602
NM_001244970.1	100514523	KDELR3	1685	35.1326	87.1319	-1.31039	5e-05	0.00119602
XM_003131643.4	100514538	MKS1	2298	0.27278	5.51857	-4.33849	5e-05	0.00119602
XM_005668612.1	100514790	SLC16A5	3306	6.73711	2.32805	1.53301	5e-05	0.00119602
NM_001245000.1	100514829	CLUAP1	1719	2.85364	7.87213	-1.46395	5e-05	0.00119602
NM_001245010.1	100514873	BHLHE40	2249	13.5654	4.41457	1.61958	5e-05	0.00119602
XM_003484119.1	100515117	OPHN1	1911	2.66361	0.899744	1.56579	5e-05	0.00119602
XM_005664312.1	100515140	KIAA0513	4257	1.75218	3.55505	-1.02072	5e-05	0.00119602
XM_005668633.1	100515164	KCTD2	3204	17.5749	10.2059	0.784115	5e-05	0.00119602
XM_003122546.2	100515250	NAALADL1	2761	0.459977	1.88296	-2.03337	5e-05	0.00119602
XM_003127675.4	100515264	CAMK2N1	2051	13.2783	3.29306	2.01157	5e-05	0.00119602
XM_003129000.4	100515267	PDGFC	2920	11.4166	5.56829	1.03583	5e-05	0.00119602
XM_003134142.4	100515283	GM2A	2161	12.2644	6.42865	0.931887	5e-05	0.00119602
XM_003131437.2	100515339	LOC100515339	1440	1.74938	4.67773	-1.41897	5e-05	0.00119602
XM_003124928.4	100515371	LOC100515371	1831	1.53673	3.9884	-1.37595	5e-05	0.00119602
XM_003129067.2	100515394	LOC100515394	1909	17.0958	71.0314	-2.05482	5e-05	0.00119602
XM_005670060.1	100515448	MAP3K13	4551	4.56338	2.13818	1.09372	5e-05	0.00119602
XM_003126184.3	100515544	SOAT2	2070	1.58294	7.40733	-2.22635	5e-05	0.00119602
XM_003127389.3	100515551	LOC100515551	2141	9.3103	3.91947	1.24817	5e-05	0.00119602
XM_003134891.4	100515636	OGDH	4229	38.9145	85.4647	-1.13502	5e-05	0.00119602
XM_005673759.1	100515639	PCDH19	2208	0.445337	2.82083	-2.66315	5e-05	0.00119602
XM_003135291.4	100515872	RNF128	2828	26.3813	63.7076	-1.27195	5e-05	0.00119602
XM_005669263.1	100515967	COL6A5	8937	5.72691	1.94983	1.55441	5e-05	0.00119602
XM_003134350.3	100515978	ANGPT4	5028	1.93686	0.955455	1.01946	5e-05	0.00119602
XM_005673340.1	100515982	NPC1L1	4802	3.72377	16.6458	-2.16033	5e-05	0.00119602
XM_003134195.3	100516118	ZDHHC2	3049	3.03444	1.27043	1.25611	5e-05	0.00119602
XM_005654355.1	100516167	SYNJ2	5842	0.96805	1.96351	-1.02028	5e-05	0.00119602
XM_005673936.1	100516171	GPC3	1754	75.1397	38.3178	0.971562	5e-05	0.00119602
XM_003121582.2	100516235	ITPKA	1868	1.84332	6.78966	-1.88103	5e-05	0.00119602
XM_003130959.3	100516290	EBPL	983	35.7085	12.0402	1.56841	5e-05	0.00119602
NM_001256366.1	100516298	MARCO	1557	1.73286	8.95721	-2.36989	5e-05	0.00119602
XM_003135152.2	100516309	GDPD2	2347	5.92985	0.672599	3.14018	5e-05	0.00119602
XM_003125006.2	100516363	NAT8	2409	17.6357	216.054	-3.61482	5e-05	0.00119602
XM_003125338.2	100516364	TTC32	2888	2.29008	5.55822	-1.27922	5e-05	0.00119602
XM_003130636.3	100516459	GAS1	2777	5.54421	11.6161	-1.06707	5e-05	0.00119602
XM_005672642.1	100516469	MTMR7	3458	4.60137	22.6388	-2.29866	5e-05	0.00119602
XM_005655199.1	100516489	CKAP2L	3427	0.674636	0.126258	2.41773	5e-05	0.00119602
NM_001252206.1	100516512	FAM107A	2813	2.04826	6.48778	-1.66332	5e-05	0.00119602
XM_003129071.2	100516628	LOC100516628	1856	12.9664	61.1993	-2.23874	5e-05	0.00119602
XM_003482051.2	100516678	LOC100516678	2106	3.6783	7.1351	-0.955895	5e-05	0.00119602
XM_003133452.4	100516701	SCN9A	6465	0.871793	0.363436	1.26229	5e-05	0.00119602
XM_005652734.1	100516719	ENTPD8	2708	12.8288	0.906459	3.823	5e-05	0.00119602
XM_005665165.1	100516859	SDC3	5547	12.4919	4.75243	1.39425	5e-05	0.00119602
XM_005652732.1	100516894	NOXA1	2334	4.96351	0.885034	2.48756	5e-05	0.00119602
NM_001267892.1	100516953	MPEG1	2292	7.10603	3.47924	1.03027	5e-05	0.00119602
XM_005654852.1	100517145	LOC100517145	5191	132.228	46.1339	1.51912	5e-05	0.00119602
XM_003127886.3	100517222	B4GALT6	2276	3.35476	1.16441	1.52661	5e-05	0.00119602
XM_003133832.4	100517246	KIF1A	5088	0.703966	1.94186	-1.46386	5e-05	0.00119602
XM_005661618.1	100517271	SLC27A6	3029	9.36492	2.9661	1.6587	5e-05	0.00119602
XM_003132736.4	100517310	ROBO1	6934	2.48477	1.29583	0.939236	5e-05	0.00119602
XM_005654880.1	100517330	LOC100517330	1394	1.9119	0.360946	2.40516	5e-05	0.00119602
XM_003135239.1	100517443	TIMM8A	1482	15.6153	36.4881	-1.22447	5e-05	0.00119602
XM_003123701.3	100517459	ENC1	4835	3.76422	1.13007	1.73594	5e-05	0.00119602
XM_003126129.4	100517467	ASIC1	3760	0.553454	1.9841	-1.84195	5e-05	0.00119602
XM_005660880.1	100517514	GLYAT	1114	133.897	248.778	-0.893741	5e-05	0.00119602
XM_003126975.4	100517530	LOC100517530	604	1.44585	40.8398	-4.81998	5e-05	0.00119602
XM_003129854.3	100517547	BCO2	1973	53.1963	13.4907	1.97936	5e-05	0.00119602
XM_003133834.3	100517616	LOC100517616	1732	181.967	334.24	-0.877208	5e-05	0.00119602
XM_003126908.2	100517762	TERF2	2693	10.9631	24.0334	-1.13238	5e-05	0.00119602
XM_003127538.4	100517764	SLC25A33	1190	4.47771	13.1739	-1.55685	5e-05	0.00119602
XM_003131174.1	100517776	PRPSAP1	1980	5.60184	11.9988	-1.09891	5e-05	0.00119602
XM_003480697.2	100517803	LOC100517803	1544	75.1275	700.457	-3.22088	5e-05	0.00119602
XM_003129383.2	100517841	AKIP1	1140	8.70414	17.0486	-0.969883	5e-05	0.00119602
XM_003121693.3	100517871	LOC100517871	1228	5.16899	0.558939	3.20912	5e-05	0.00119602
XM_005667179.1	100518027	LOC100518027	776	17.5858	4.76565	1.88367	5e-05	0.00119602
XM_003124739.3	100518064	ABCA3	6997	3.45712	7.48584	-1.11459	5e-05	0.00119602
XM_005667000.1	100518083	HERC5	1550	4.54533	2.06086	1.14114	5e-05	0.00119602
XM_003131103.3	100518272	GRTP1	958	16.4818	31.4078	-0.930249	5e-05	0.00119602
XM_005654682.1	100518293	LRP4	6584	2.28475	0.69923	1.7082	5e-05	0.00119602
XM_003134559.2	100518347	GIMAP4	2089	8.57489	4.05337	1.08099	5e-05	0.00119602
XM_003127827.3	100518432	MYCL	3420	19.4613	10.5359	0.885298	5e-05	0.00119602
XM_005656598.1	100518441	DNHD1	16313	0.204558	0.576235	-1.49415	5e-05	0.00119602
XM_003123774.3	100518540	TMEM161B	3260	6.19842	11.729	-0.920102	5e-05	0.00119602
XM_003129264.2	100518620	LOC100518620	3818	11.9584	45.9297	-1.94141	5e-05	0.00119602
XM_005661068.1	100518646	LGR4	4584	74.9341	35.5691	1.075	5e-05	0.00119602
XM_005664322.1	100518663	PLCG2	3246	2.28702	0.544712	2.0699	5e-05	0.00119602
XM_003123965.4	100518721	SLC25A48	1456	8.05067	0.680519	3.5644	5e-05	0.00119602
XM_003124743.4	100518775	AMDHD2	1564	6.55709	13.27	-1.01704	5e-05	0.00119602
XM_003360337.2	100518817	ALAS2	1978	16.1743	7.99338	1.01683	5e-05	0.00119602
XM_005664603.1	100519028	FBXO17	1938	3.57263	7.00508	-0.971415	5e-05	0.00119602
XM_003124235.3	100519082	LOC100519082	1598	15.3115	2.25591	2.76284	5e-05	0.00119602
XM_003483239.2	100519111	MCM2	3405	0.333572	2.04082	-2.61308	5e-05	0.00119602
XM_003135307.3	100519180	COL4A5	3069	7.92057	4.14091	0.935656	5e-05	0.00119602
XM_003134033.2	100519229	MRPS27	2195	35.6847	80.7799	-1.17869	5e-05	0.00119602
XM_005652703.1	100519237	LOC100519237	1291	17.8294	9.51022	0.906711	5e-05	0.00119602
XM_005662658.1	100519306	PLB1	2914	0.683487	0.116778	2.54914	5e-05	0.00119602
XM_003126779.2	100519315	PANX2	3064	0.696612	4.35329	-2.64368	5e-05	0.00119602
XM_003122909.4	100519353	BBOX1	1121	44.209	11.0493	2.00038	5e-05	0.00119602
XM_003133904.3	100519398	OSMR	4732	26.8356	13.6582	0.974385	5e-05	0.00119602
XM_005655717.1	100519487	PLXNC1	6922	2.7378	1.34782	1.02239	5e-05	0.00119602
XM_003126603.4	100519777	CPNE8	4969	10.0813	4.86536	1.05106	5e-05	0.00119602
XM_005667320.1	100519789	CRYAB	949	14.4594	52.4826	-1.85984	5e-05	0.00119602
XM_003126783.4	100520025	CRELD2	1468	37.3255	83.535	-1.16222	5e-05	0.00119602
XM_003122846.4	100520062	SYT13	4992	3.53777	0.0616764	5.84198	5e-05	0.00119602
XM_003135310.4	100520165	TMEM164	4685	2.02694	5.29467	-1.38524	5e-05	0.00119602
XM_003122913.4	100520176	LUZP2	880	0.74824	0	inf	5e-05	0.00119602
XM_003131728.3	100520269	TMEM98	1575	43.7488	81.0356	-0.889312	5e-05	0.00119602
XM_005657945.1	100520353	PRKX	5078	0.710647	0.270514	1.39343	5e-05	0.00119602
XM_003130455.4	100520583	C4BPB	1089	124.501	41.1455	1.59735	5e-05	0.00119602
XM_003125097.3	100520668	EHBP1	3585	11.5522	5.45686	1.08203	5e-05	0.00119602
XM_003123974.4	100520726	EGR1	3165	29.7878	7.60264	1.97015	5e-05	0.00119602
XM_005655070.1	100520727	LOC100520727	1513	4.08205	8.33686	-1.03021	5e-05	0.00119602
XM_003127628.4	100520743	EFHD2	2300	26.9681	12.0543	1.16171	5e-05	0.00119602
XM_003360379.3	100520772	LOC100520772	1629	5.80107	1.96315	1.56315	5e-05	0.00119602
XM_003128147.4	100520846	GMDS	1290	55.6268	26.8392	1.05144	5e-05	0.00119602
XM_005661498.1	100520893	LOC100520893	1499	2.94551	0.508152	2.53519	5e-05	0.00119602
XM_003132694.4	100520981	NFKBIZ	4083	11.7704	3.57224	1.72027	5e-05	0.00119602
XM_005657115.1	100520981	NFKBIZ	4624	8.17409	2.89307	1.49846	5e-05	0.00119602
XM_003133255.3	100520985	LOC100520985	2763	12.4279	5.14905	1.2712	5e-05	0.00119602
XM_003123200.4	100521124	TIMM44	1904	8.66677	16.3417	-0.914991	5e-05	0.00119602
NM_001243217.1	100521142	CROT	3090	142.315	711.946	-2.32268	5e-05	0.00119602
XM_005654156.1	100521160	KYNU	894	43.6359	16.0195	1.44569	5e-05	0.00119602
XM_003133565.3	100521161	PLCL1	5208	0.508251	1.12725	-1.1492	5e-05	0.00119602
XM_005665970.1	100521201	PGC	1587	4.68153	0.327379	3.83795	5e-05	0.00119602
XM_003133027.4	100521297	CCSAP	2246	3.61825	1.68776	1.10018	5e-05	0.00119602
XM_003123651.4	100521434	ADAMTS2	6168	0.79837	1.62874	-1.02862	5e-05	0.00119602
XM_003133517.2	100521477	ITGA4	5209	5.91528	2.60543	1.18292	5e-05	0.00119602
XM_005660977.1	100521486	ACCSL	1983	5.66621	2.6561	1.09307	5e-05	0.00119602
XM_003122920.4	100521603	LOC100521603	1650	41.8086	78.9451	-0.917048	5e-05	0.00119602
XM_003135049.3	100521649	CHST7	2321	4.21513	10.1267	-1.26451	5e-05	0.00119602
XM_005660314.1	100521765	FSD1L	7564	3.78897	1.72972	1.13127	5e-05	0.00119602
XM_003123724.2	100521776	ZBED3	1006	7.14523	22.4828	-1.65377	5e-05	0.00119602
XM_003132815.4	100521867	KCTD9	3477	2.91628	12.0445	-2.04617	5e-05	0.00119602
XM_003129218.3	100521982	ANXA5	1619	17.7939	53.0594	-1.57623	5e-05	0.00119602
XM_003482164.2	100522018	GCLC	3905	63.4998	25.8365	1.29734	5e-05	0.00119602
XM_003133979.4	100522044	IL31RA	2203	5.88203	2.90608	1.01724	5e-05	0.00119602
XM_003134109.2	100522045	HAVCR2	2531	3.95738	9.19014	-1.21554	5e-05	0.00119602
XM_003122650.4	100522060	VWCE	3420	12.9377	6.41398	1.01229	5e-05	0.00119602
XM_003125547.3	100522074	LOC100522074	1572	6.23047	1.82723	1.76968	5e-05	0.00119602
XM_005655664.1	100522076	C5H12orf39	1655	9.71237	1.99742	2.28169	5e-05	0.00119602
XM_003483806.2	100522108	BASP1	1824	1.93512	25.8131	-3.73761	5e-05	0.00119602
XM_003133305.2	100522166	TMEM37	884	5.61968	20.0103	-1.83219	5e-05	0.00119602
XM_003128154.2	100522260	PPP1R3G	1831	0.911196	2.79533	-1.61719	5e-05	0.00119602
XM_005669846.1	100522278	CDV3	636	24.7994	48.2713	-0.96086	5e-05	0.00119602
XM_003132539.4	100522279	NAALADL2	1935	6.51493	2.21503	1.55643	5e-05	0.00119602
XM_005669766.1	100522343	FANCD2	4793	0.741625	1.94795	-1.39319	5e-05	0.00119602
XM_003121857.3	100522358	SYT16	2466	1.57361	0.333409	2.23871	5e-05	0.00119602
XM_003129952.4	100522562	LOC100522562	1066	0.96245	4.21341	-2.13021	5e-05	0.00119602
XM_003129672.3	100522628	TSKU	2456	18.1205	37.8704	-1.06345	5e-05	0.00119602
XM_003131810.2	100522640	RNMTL1	2189	3.51183	6.91583	-0.97768	5e-05	0.00119602
XM_003134490.3	100522653	B4GALT5	4346	9.98085	4.94029	1.01457	5e-05	0.00119602
XM_003129093.2	100522745	STBD1	2683	28.0855	51.4261	-0.872674	5e-05	0.00119602
XM_003130335.4	100522752	RALGPS2	3963	3.20871	1.71197	0.906336	5e-05	0.00119602
XM_003127561.1	100522811	PEX14	1832	9.72789	17.7836	-0.870347	5e-05	0.00119602
NM_001244700.1	100522839	ID1	998	59.5876	9.18773	2.69723	5e-05	0.00119602
XM_003127563.2	100523126	DFFA	1878	12.2497	28.3597	-1.21109	5e-05	0.00119602
XM_003130217.3	100523199	KIAA1324L	3712	0.119536	1.31448	-3.45899	5e-05	0.00119602
XM_005668671.1	100523204	CEP112	1531	0.864375	3.71349	-2.10305	5e-05	0.00119602
XM_003130156.3	100523325	ASB4	3383	5.25635	18.026	-1.77795	5e-05	0.00119602
XM_005674483.1	100523358	JUNB	1876	65.0399	18.1167	1.844	5e-05	0.00119602
XM_003122991.4	100523423	LOC100523423	1296	36.4205	68.4767	-0.910863	5e-05	0.00119602
XM_003126501.2	100523437	STYK1	2640	0.126291	2.87311	-4.50779	5e-05	0.00119602
XM_003482286.2	100523451	PAPLN	4041	2.9447	0.388401	2.9225	5e-05	0.00119602
XM_005673491.1	100523478	CNKSR2	3224	1.51272	0.45579	1.73071	5e-05	0.00119602
XM_003125657.3	100523600	PCP4L1	1399	5.84057	0.857198	2.76841	5e-05	0.00119602
XM_003121197.2	100523651	LOC100523651	1846	3.10006	1.34268	1.20718	5e-05	0.00119602
XM_003126093.4	100523669	NUAK1	5608	5.34683	2.73589	0.966675	5e-05	0.00119602
XM_005672064.1	100523701	LOC100523701	5734	104.559	33.6843	1.63417	5e-05	0.00119602
XM_003126389.3	100523904	PHLDA1	5661	1.6404	0.234602	2.80576	5e-05	0.00119602
XM_003131131.3	100523990	FN3K	1281	30.2622	16.0287	0.91686	5e-05	0.00119602
XM_003130220.4	100524100	SEMA3E	3407	0.655546	0.0644104	3.34733	5e-05	0.00119602
XM_003126505.4	100524143	LOC100524143	1721	5.06858	1.84818	1.45548	5e-05	0.00119602
XM_003131621.4	100524171	LOC100524171	764	7.56252	36.8521	-2.28481	5e-05	0.00119602
XM_003122996.2	100524239	LOC100524239	489	70.2762	125.574	-0.837434	5e-05	0.00119602
XM_005656567.1	100524266	AGPAT9	2770	20.118	9.72465	1.04877	5e-05	0.00119602
XM_003126507.2	100524496	TMEM52B	1991	3.38696	0.523304	2.69427	5e-05	0.00119602
XM_005658706.1	100524617	CLEC4F	2089	14.9406	2.27186	2.71729	5e-05	0.00119602
XM_005662808.1	100524618	GPT	1815	8.69885	0.649542	3.74333	5e-05	0.00119602
XM_003131560.4	100524707	PHB	1815	19.3837	36.7617	-0.923357	5e-05	0.00119602
XM_005659753.1	100524723	CHAC1	1693	0.238904	1.58809	-2.7328	5e-05	0.00119602
NM_001244633.1	100524750	CYP2J34	1932	8.9236	1.43439	2.63718	5e-05	0.00119602
XM_005667367.1	100524756	CADM1	830	14.2376	6.40319	1.15284	5e-05	0.00119602
XM_005668471.1	100524761	KCTD12	2236	5.20362	2.087	1.31808	5e-05	0.00119602
XM_003135267.2	100524842	MORF4L2	2016	84.4156	173.231	-1.03712	5e-05	0.00119602
XM_005665459.1	100524873	LOC100524873	596	115.224	212.272	-0.88147	5e-05	0.00119602
XM_003127961.4	100524940	LOC100524940	1913	10.0718	0.377206	4.73882	5e-05	0.00119602
XM_003130606.3	100524949	LOC100524949	2524	1.91325	0.269353	2.82846	5e-05	0.00119602
XM_003123801.4	100525036	LOC100525036	1954	2.40644	0.931728	1.36892	5e-05	0.00119602
XM_003354653.3	100525039	LOC100525039	897	37.2234	89.1355	-1.25979	5e-05	0.00119602
XM_005653599.1	100525061	BANK1	1134	6.92351	3.04443	1.18533	5e-05	0.00119602
XM_005653435.1	100525112	LOC100525112	1481	12.7222	3.65187	1.80064	5e-05	0.00119602
XM_003123342.2	100525209	IER2	2848	11.7536	5.82481	1.01282	5e-05	0.00119602
XM_003124557.4	100525333	CRYM	1308	2.44659	7.01074	-1.51879	5e-05	0.00119602
XM_005663541.1	100525341	FAM46C	3681	11.5699	5.96194	0.95652	5e-05	0.00119602
XM_005662638.1	100525394	CRIM1	5160	6.25841	16.2792	-1.37916	5e-05	0.00119602
XM_003123669.4	100525685	CDHR2	4180	0.0515178	1.80666	-5.13211	5e-05	0.00119602
XM_005665383.1	100525819	FGGY	677	20.4829	7.72308	1.40717	5e-05	0.00119602
XM_003482367.2	100525825	KLB	3179	2.84298	11.1558	-1.97232	5e-05	0.00119602
XM_005673155.1	100525844	LOC100525844	1848	3.55637	7.57617	-1.09106	5e-05	0.00119602
XM_003125443.4	100525869	LOC100525869	1221	15.3425	33.3669	-1.12088	5e-05	0.00119602
NM_001244329.1	100525951	CRLF3	2607	6.73443	15.3594	-1.18949	5e-05	0.00119602
XM_003122939.2	100526034	SAA4	867	91.4835	0.47083	7.60216	5e-05	0.00119602
XM_005655201.1	100526102	KIAA1211L	3840	0.100924	0.59803	-2.56695	5e-05	0.00119602
XM_005657639.1	100526145	RANBP17	3960	7.2826	3.72803	0.966042	5e-05	0.00119602
XM_003123671.2	100526157	NHP2	802	32.3917	60.6289	-0.904381	5e-05	0.00119602
XM_003126396.4	100526169	PKP2	3265	8.43201	18.9841	-1.17085	5e-05	0.00119602
XM_003127720.2	100526226	LOC100526226	1193	96.7642	46.8588	1.04615	5e-05	0.00119602
NM_001204383.1	100533202	ARHGAP8	1751	2.35598	0.514989	2.19371	5e-05	0.00119602
NM_001246213.1	100620055	PLSCR1	792	13.0483	3.26313	1.99954	5e-05	0.00119602
XM_003358276.2	100620093	PFAS	4459	1.2193	2.70792	-1.15113	5e-05	0.00119602
XM_003353388.3	100620097	ZNF106	7244	8.82476	19.1598	-1.11845	5e-05	0.00119602
XM_003355443.1	100620182	LOC100620182	942	2.16216	7.3934	-1.77377	5e-05	0.00119602
XM_003356784.3	100620190	LOC100620190	1678	2.33753	5.15576	-1.1412	5e-05	0.00119602
XM_003355444.2	100620277	LOC100620277	1007	2.68136	6.8183	-1.34645	5e-05	0.00119602
XM_005657676.1	100620297	LOC100620297	1326	1.52543	4.33368	-1.50637	5e-05	0.00119602
XM_005658202.1	100620393	LOC100620393	683	53.7996	18.3854	1.54904	5e-05	0.00119602
XM_003355459.2	100620470	HSD17B6	1979	356.215	161.358	1.14249	5e-05	0.00119602
XM_005654066.1	100620480	MORC1	2946	0.26312	16.9671	-6.01087	5e-05	0.00119602
XM_003362191.2	100620536	LOC100620536	2690	6.43465	12.0682	-0.907281	5e-05	0.00119602
XM_003361145.2	100620625	DNASE2B	1528	17.6905	33.9255	-0.939396	5e-05	0.00119602
XM_003358935.2	100620652	GART	4681	21.5957	42.5578	-0.97868	5e-05	0.00119602
XM_005667624.1	100620687	LOC100620687	1590	20.8651	8.21585	1.34461	5e-05	0.00119602
XM_003354478.2	100620791	TRIP6	1709	3.52409	0.932419	1.9182	5e-05	0.00119602
XM_003481005.2	100620792	GATSL2	1438	1.70613	5.06316	-1.56931	5e-05	0.00119602
XM_003355802.2	100620830	COQ9	1697	33.7602	63.0833	-0.901934	5e-05	0.00119602
XM_003360559.1	100620951	PYCR1	558	6.09538	15.9829	-1.39074	5e-05	0.00119602
XM_005666770.1	100620969	EREG	2511	12.6085	4.46803	1.49668	5e-05	0.00119602
XM_003362080.2	100621248	LOC100621248	744	73.9653	159.533	-1.10894	5e-05	0.00119602
XM_003355550.2	100621251	ST8SIA1	1484	4.42757	0.939827	2.23605	5e-05	0.00119602
XM_003361728.2	100621283	MRPL37	840	19.9356	39.5065	-0.986746	5e-05	0.00119602
XM_005658714.1	100621514	LOC100621514	1185	1.29878	6.0008	-2.208	5e-05	0.00119602
XM_003358607.2	100621523	PFN2	1766	28.6588	9.13975	1.64875	5e-05	0.00119602
XM_005654030.1	100621523	PFN2	2085	18.2862	4.50105	2.02242	5e-05	0.00119602
XM_003360091.3	100621559	LOC100621559	1828	2.05272	0.669257	1.6169	5e-05	0.00119602
XM_003356414.2	100621611	MOCOS	3034	10.8206	4.10523	1.39825	5e-05	0.00119602
XM_005656844.1	100621650	LOC100621650	4032	1.58923	10.623	-2.7408	5e-05	0.00119602
XM_003361314.3	100621671	LOC100621671	2196	1.50254	0.121863	3.62408	5e-05	0.00119602
XM_003361682.2	100621810	LOC100621810	529	2.57878	11.7316	-2.18564	5e-05	0.00119602
XM_003358406.3	100621879	SLC6A20	1433	7.63578	1.7273	2.14426	5e-05	0.00119602
XM_003354853.2	100622020	SLC8A1	4385	1.94701	0.946453	1.04066	5e-05	0.00119602
XM_005658033.1	100622166	TRIP12	6362	44.7658	91.8708	-1.03721	5e-05	0.00119602
XM_003355169.2	100622268	THEM5	1402	0	1.66514	#NAME?	5e-05	0.00119602
XM_005656971.1	100622285	LOC100622285	4528	14.733	37.0539	-1.33057	5e-05	0.00119602
XM_003361210.2	100622296	LOC100622296	312	99.8673	47.2014	1.08118	5e-05	0.00119602
XM_003360217.3	100622361	YAE1D1	2275	9.8248	30.8363	-1.65013	5e-05	0.00119602
XM_005665191.1	100622587	FNDC5	2051	2.61932	0.469283	2.48066	5e-05	0.00119602
XM_003357033.2	100622618	LOC100622618	1682	9.09319	2.44271	1.89631	5e-05	0.00119602
XM_003357674.2	100622691	LAD1	3155	2.19536	6.74443	-1.61924	5e-05	0.00119602
XM_005656542.1	100622713	LOC100622713	4698	1.55344	0.551803	1.49324	5e-05	0.00119602
XM_005667282.1	100622759	TMEM123	3515	13.0383	22.7911	-0.805713	5e-05	0.00119602
XM_003358408.3	100622765	LOC100622765	1630	145.345	264.433	-0.863428	5e-05	0.00119602
XM_003358657.2	100622923	PPM1L	6482	6.97468	13.3386	-0.935409	5e-05	0.00119602
XM_003353832.2	100623111	SCGB1A1	470	10.7489	0	inf	5e-05	0.00119602
NM_001243025.1	100623208	ETV5	3392	4.30749	1.82861	1.2361	5e-05	0.00119602
XM_003353160.3	100623263	PRR18	2483	1.68322	4.25843	-1.3391	5e-05	0.00119602
XM_003360846.2	100623299	IL22RA1	2332	9.53239	4.69276	1.0224	5e-05	0.00119602
XM_005669223.1	100623422	ACAP1	2283	1.44083	0.505716	1.5105	5e-05	0.00119602
XM_005662339.1	100623441	SULT1C4	2854	16.2645	7.42975	1.13034	5e-05	0.00119602
XM_005655979.1	100623445	LOC100623445	909	0.481916	9.17782	-4.2513	5e-05	0.00119602
XM_005658511.1	100623504	LOC100623504	1095	479.918	248.822	0.947676	5e-05	0.00119602
XM_003483054.2	100623524	DUSP14	1558	4.54426	11.3551	-1.32122	5e-05	0.00119602
XM_003357425.2	100623585	CR2	4124	1.50165	5.11798	-1.76903	5e-05	0.00119602
XM_003359443.3	100623642	LOC100623642	2095	3.06268	13.0853	-2.09508	5e-05	0.00119602
XM_005674194.1	100623651	DSC2	4388	13.6118	26.2299	-0.946352	5e-05	0.00119602
XM_003354702.2	100623656	LOC100623656	2546	0.361777	188.763	-9.02726	5e-05	0.00119602
XM_003355507.2	100623722	GNS	1299	64.8292	136.826	-1.07763	5e-05	0.00119602
XM_005654710.1	100623769	LOC100623769	872	30.2884	62.3003	-1.04047	5e-05	0.00119602
XM_003355908.2	100623818	TIMM50	1372	17.6239	42.8169	-1.28064	5e-05	0.00119602
XM_003356212.2	100623848	EXTL1	3369	6.98891	0.414818	4.07452	5e-05	0.00119602
XM_005665131.1	100623848	EXTL1	3376	12.9321	0.766995	4.0756	5e-05	0.00119602
XM_005663515.1	100624086	LOC100624086	636	14.9032	36.5708	-1.29507	5e-05	0.00119602
XM_005674364.1	100624121	LOC100624121	558	18.1421	7.58202	1.25868	5e-05	0.00119602
XM_003357604.2	100624161	LOC100624161	882	102.604	41.1587	1.31782	5e-05	0.00119602
XM_003354626.2	100624182	DNAJA3	2528	22.3159	41.9015	-0.908929	5e-05	0.00119602
XM_003361881.2	100624241	HGD	1758	206.921	471.75	-1.18894	5e-05	0.00119602
XM_005658065.1	100624383	TCEA3	2499	13.4761	7.06879	0.93087	5e-05	0.00119602
XM_003361755.3	100624390	IST1	1517	68.77	22.3489	1.62158	5e-05	0.00119602
XM_003355534.2	100624475	TMTC1	2162	4.74563	2.33764	1.02155	5e-05	0.00119602
XM_005658729.1	100624530	LOC100624530	4849	0.989348	2.49992	-1.33733	5e-05	0.00119602
XM_003356955.2	100624541	LOC100624541	1634	13.6168	2.29094	2.57137	5e-05	0.00119602
XM_005662911.1	100624568	LOC100624568	6558	0.11644	0.634466	-2.44596	5e-05	0.00119602
XM_005660132.1	100624585	LOC100624585	1407	3.78217	12.559	-1.73144	5e-05	0.00119602
XM_003354779.2	100624596	PCYOX1	3130	103.022	236.778	-1.20058	5e-05	0.00119602
XM_005669094.1	100624611	LOC100624611	2948	9.06598	3.89164	1.22008	5e-05	0.00119602
XM_003360372.3	100624650	LOC100624650	721	18.4818	54.9636	-1.57237	5e-05	0.00119602
NM_001244561.1	100624677	HNMT	1515	11.9434	6.30145	0.922455	5e-05	0.00119602
XM_005666956.1	100624725	NPNT	1192	2.86445	0.809132	1.82381	5e-05	0.00119602
XM_003354493.2	100624812	LOC100624812	975	8.92329	17.6953	-0.987722	5e-05	0.00119602
XM_005656429.1	100624918	LOC100624918	941	3.03893	8.15312	-1.42379	5e-05	0.00119602
XM_005658181.1	100625092	SDR42E1	2062	8.34746	0.132291	5.97955	5e-05	0.00119602
XM_005657191.1	100625138	LOC100625138	3644	20.0981	40.4209	-1.00804	5e-05	0.00119602
XM_003359017.3	100625332	LOC100625332	1208	32.2234	60.7889	-0.915698	5e-05	0.00119602
NM_001244340.1	100625380	SH3YL1	1586	1.42614	4.45526	-1.64339	5e-05	0.00119602
NM_001244349.1	100625415	EIF1AY	1054	0	22.9112	#NAME?	5e-05	0.00119602
XM_003362165.2	100625525	LOC100625525	2192	2.9575	1.2366	1.258	5e-05	0.00119602
XM_003354115.2	100625778	NOTCH3	3189	2.33658	0.82368	1.50425	5e-05	0.00119602
XM_003357461.2	100625799	DGKB	2098	1.73484	0.335663	2.36972	5e-05	0.00119602
XM_003355478.2	100626104	SDR9C7	1879	1.49148	5.14706	-1.787	5e-05	0.00119602
XM_005658188.1	100626125	ASAP3	4061	4.4877	1.76625	1.34529	5e-05	0.00119602
XM_003357020.3	100626233	MAML3	3024	0.689977	4.2207	-2.61286	5e-05	0.00119602
XM_005669948.1	100626293	CCNL1	2382	40.178	22.5671	0.832186	5e-05	0.00119602
XM_005673070.1	100626354	LOC100626354	2727	0.280339	1.55045	-2.46744	5e-05	0.00119602
XM_003357220.3	100626412	RAB30	1938	9.32979	3.15253	1.56533	5e-05	0.00119602
XM_003355585.3	100626468	SLC2A3	4114	4.04117	1.87874	1.10501	5e-05	0.00119602
XM_005660393.1	100626558	LOC100626558	1989	6.75239	3.21152	1.07214	5e-05	0.00119602
XM_005661409.1	100626712	LOC100626712	1365	47.7501	12.6705	1.91403	5e-05	0.00119602
NM_001243628.1	100626869	GTF2F2	1211	6.81451	70.5291	-3.37154	5e-05	0.00119602
NM_001243622.1	100626886	HSD17B13	2177	224.68	12.5592	4.16106	5e-05	0.00119602
XM_005667003.1	100626886	HSD17B13	2152	123.674	7.91762	3.96533	5e-05	0.00119602
XM_005661772.1	100626940	PCDH1	4324	6.85125	3.95329	0.793314	5e-05	0.00119602
XM_005660996.1	100627068	SLC1A2	6467	3.76116	94.0572	-4.64429	5e-05	0.00119602
XM_003361659.2	100627081	LOC100627081	1187	6.80692	16.888	-1.31093	5e-05	0.00119602
XM_005657956.1	100627204	MMP24	2858	1.222	3.02627	-1.3083	5e-05	0.00119602
XM_005658531.1	100627304	LOC100627304	2597	3.11068	0.156115	4.31655	5e-05	0.00119602
XM_005674441.1	100627309	TRAPPC3	983	13.3802	4.61794	1.53478	5e-05	0.00119602
NM_001243575.1	100627332	CKB	767	7.7669	19.0006	-1.29064	5e-05	0.00119602
NM_001243556.1	100627467	PHB2	1420	105.136	195.703	-0.896409	5e-05	0.00119602
XM_005660406.1	100627513	STOM	1002	66.3923	32.4504	1.03278	5e-05	0.00119602
XM_003356899.3	100627727	UGDH	3313	25.2362	57.0947	-1.17786	5e-05	0.00119602
XM_005658498.1	100627772	ST3GAL2	1167	10.5295	78.7626	-2.90307	5e-05	0.00119602
XM_003361568.2	100627835	LOC100627835	399	470.295	923.685	-0.973835	5e-05	0.00119602
XM_003357614.3	100627971	SCNN1B	2555	1.69231	0.587237	1.52698	5e-05	0.00119602
XM_005659188.1	100628107	LOC100628107	2146	2.52267	0.540011	2.22389	5e-05	0.00119602
XM_005668304.1	100628132	MTUS2	3170	0.623656	2.39397	-1.94058	5e-05	0.00119602
XM_003358976.2	100628208	C2CD2	6199	5.28732	13.3467	-1.33588	5e-05	0.00119602
XM_005669995.1	100736597	SKIL	1982	23.2551	11.6918	0.992046	5e-05	0.00119602
XM_003481158.2	100736718	LOC100736718	863	6.84903	1.57753	2.11824	5e-05	0.00119602
XM_005662139.1	100736732	CIITA	3041	1.62127	0.58041	1.48198	5e-05	0.00119602
XM_005671038.1	100736810	LOC100736810	1110	0.487214	3.04624	-2.6444	5e-05	0.00119602
XM_005666515.1	100736823	DOK7	2337	2.23493	8.07836	-1.85383	5e-05	0.00119602
XM_005674255.1	100736941	LOC100736941	1974	3.55959	10.5142	-1.56256	5e-05	0.00119602
XM_005668621.1	100736965	HID1	3294	6.51149	12.7577	-0.970308	5e-05	0.00119602
XM_005665693.1	100736977	LOC100736977	644	210.065	49.4696	2.08622	5e-05	0.00119602
XM_005657913.1	100737091	LOC100737091	3120	10.0131	4.99411	1.0036	5e-05	0.00119602
XM_005661226.1	100737150	LOC100737150	1456	9.94768	2.65028	1.90821	5e-05	0.00119602
XM_005674294.1	100737167	LOC100737167	1132	2.59486	5.71268	-1.13851	5e-05	0.00119602
XM_005672339.1	100737190	LOC100737190	1927	1.30887	4.46252	-1.76954	5e-05	0.00119602
XM_003482250.2	100737243	LOC100737243	1076	1.42683	6.2332	-2.12716	5e-05	0.00119602
XM_005661224.1	100737270	LOC100737270	1104	9.21941	2.13029	2.11362	5e-05	0.00119602
XM_005664234.1	100737277	LOC100737277	1251	0.273014	2.64789	-3.2778	5e-05	0.00119602
XM_005654726.1	100737330	NFIC	3841	9.91237	24.7322	-1.31909	5e-05	0.00119602
XM_003482931.2	100737446	RAB20	1405	11.4378	4.15421	1.46117	5e-05	0.00119602
XM_005659439.1	100737551	SETBP1	3713	0.148009	0.691209	-2.22343	5e-05	0.00119602
XM_003481665.2	100737698	BBS10	2836	1.69781	0.692974	1.2928	5e-05	0.00119602
XM_003481567.2	100737739	RND1	1630	26.6455	3.62202	2.87902	5e-05	0.00119602
XM_003481084.2	100737768	LOC100737768	617	435.174	206.008	1.07889	5e-05	0.00119602
XM_003480575.2	100737789	LOC100737789	4999	5.26401	2.76892	0.92684	5e-05	0.00119602
XM_005670413.1	100737811	PDLIM2	1600	7.94339	3.57335	1.15248	5e-05	0.00119602
XM_005665455.1	100737897	LOC100737897	1572	34.9585	9.20741	1.92477	5e-05	0.00119602
XM_003481906.2	100737911	ZNF628	3470	1.87602	3.96373	-1.07918	5e-05	0.00119602
XM_003481529.2	100737997	LOC100737997	525	0	1.83725	#NAME?	5e-05	0.00119602
XM_005674299.1	100738029	LOC100738029	5721	7.58656	3.63732	1.06057	5e-05	0.00119602
XM_005661109.1	100738061	LOC100738061	657	3.64184	12.0599	-1.72748	5e-05	0.00119602
XM_003480872.2	100738062	ACOT12	1225	41.264	79.2292	-0.941149	5e-05	0.00119602
XM_005665630.1	100738226	KIAA0319	3688	1.17602	2.69829	-1.19813	5e-05	0.00119602
XM_005661573.1	100738237	LOC100738237	4610	2.80356	1.42284	0.978482	5e-05	0.00119602
XM_003484206.2	100738359	LOC100738359	1367	82.9857	0.157067	9.04534	5e-05	0.00119602
XM_003482887.2	100738399	LPAR6	1953	20.2009	7.59768	1.41079	5e-05	0.00119602
XM_003482597.2	100738603	PANX1	2063	0.705077	5.25811	-2.89869	5e-05	0.00119602
XM_003484334.2	100738609	LOC100738609	1058	38.4615	21.7096	0.825081	5e-05	0.00119602
XM_003482749.2	100738612	LOC100738612	2040	20.3535	3.4516	2.55994	5e-05	0.00119602
XM_005666640.1	100738638	OCIAD2	1046	17.9122	40.3079	-1.17012	5e-05	0.00119602
XM_005661322.1	100738761	LOC100738761	2604	6.1094	13.7765	-1.1731	5e-05	0.00119602
XM_003482674.2	100738788	LOC100738788	697	279.895	66.6398	2.07043	5e-05	0.00119602
XM_003483976.2	100738810	SLC13A3	3281	2.97752	0.753261	1.98289	5e-05	0.00119602
XM_005653816.1	100738902	IL17D	1739	1.1613	4.3037	-1.88983	5e-05	0.00119602
XM_005663585.1	100739007	LOC100739007	1366	3.47819	1.32732	1.38982	5e-05	0.00119602
XM_003484108.2	100739016	RIBC1	1480	0.895761	3.3969	-1.92303	5e-05	0.00119602
XM_003481109.2	100739035	PGP	2742	3.08233	6.695	-1.11906	5e-05	0.00119602
XM_003483587.2	100739056	LOC100739056	578	78.2502	37.0351	1.0792	5e-05	0.00119602
XM_003482133.2	100739137	GFOD1	3182	1.90458	4.10814	-1.10901	5e-05	0.00119602
XM_003483260.2	100739184	LOC100739184	1115	39.0923	145.812	-1.89916	5e-05	0.00119602
XM_005668345.1	100739245	SPG20	2079	9.51786	16.8039	-0.820086	5e-05	0.00119602
XM_005653272.1	100739263	LOC100739263	1066	66.7927	29.9788	1.15575	5e-05	0.00119602
XM_005670161.1	100739291	LOC100739291	2226	6.28198	13.1273	-1.06328	5e-05	0.00119602
XM_005670368.1	100739292	TMPRSS2	1403	0.986152	2.62104	-1.41026	5e-05	0.00119602
XM_005667013.1	100739517	LOC100739517	1475	2.01403	5.01093	-1.31499	5e-05	0.00119602
XM_005660810.1	100739680	RAB3IL1	2122	3.28367	1.5422	1.09032	5e-05	0.00119602
XM_003482938.2	100739739	LOC100739739	2476	5.92424	12.1019	-1.03054	5e-05	0.00119602
XM_005672679.1	100739819	LOC100739819	1045	2.53235	6.04579	-1.25546	5e-05	0.00119602
XM_005652888.1	100739824	SYCE2	950	13.2209	25.4241	-0.943379	5e-05	0.00119602
XM_005668453.1	102157430	LOC102157430	555	61.2766	119.749	-0.966601	5e-05	0.00119602
XM_005668454.1	102157557	LOC102157557	735	60.4018	118.778	-0.975608	5e-05	0.00119602
XM_005659009.1	102157775	LOC102157775	384	72.7291	36.4761	0.995582	5e-05	0.00119602
XM_005669643.1	102157776	MUSTN1	792	1.24055	5.48933	-2.14565	5e-05	0.00119602
XM_005660366.1	102157831	LOC102157831	799	13.3356	0	inf	5e-05	0.00119602
XM_005664376.1	102157990	LOC102157990	1547	8.54643	1.71904	2.31372	5e-05	0.00119602
XM_005674362.1	102158206	PKD1L3	751	51.3724	7.5852	2.75973	5e-05	0.00119602
XM_005662862.1	102158346	TRIB1	1735	4.24124	1.74842	1.27843	5e-05	0.00119602
XM_005654706.1	102159087	LOC102159087	2718	6.04933	15.3755	-1.34579	5e-05	0.00119602
XM_005666877.1	102159296	LOC102159296	4150	3.40103	1.09084	1.64053	5e-05	0.00119602
XM_005666878.1	102159412	LOC102159412	981	8.10323	2.23008	1.8614	5e-05	0.00119602
XM_005659091.1	102159423	LOC102159423	362	37.6144	14.5712	1.36817	5e-05	0.00119602
XM_005666879.1	102159549	FAT4	5802	9.1556	3.13755	1.54502	5e-05	0.00119602
XM_005669454.1	102160428	LOC102160428	3572	4.85045	1.41001	1.78241	5e-05	0.00119602
XM_005654619.1	102160511	LOC102160511	1099	0.824469	2.93826	-1.83343	5e-05	0.00119602
XM_005672051.1	102160784	SATB2	2676	0.473033	1.3216	-1.48228	5e-05	0.00119602
XM_005668083.1	102161361	LOC102161361	1748	8.82223	3.05212	1.53133	5e-05	0.00119602
XM_005669997.1	102161761	LOC102161761	5231	13.1265	6.55076	1.00275	5e-05	0.00119602
XM_005658673.1	102162130	LOC102162130	407	662.208	1183.58	-0.837796	5e-05	0.00119602
XM_005658476.1	102162927	LOC102162927	3151	1.24172	4.84664	-1.96465	5e-05	0.00119602
XM_005673001.1	102163104	LOC102163104	2163	4.4434	1.35207	1.71649	5e-05	0.00119602
XM_005665678.1	102163193	LOC102163193	9080	0.911566	0.136061	2.74409	5e-05	0.00119602
XM_005656776.1	102163691	TROVE2	771	16.2138	35.806	-1.14297	5e-05	0.00119602
XM_005674415.1	102164461	LOC102164461	782	54.3239	24.7086	1.13657	5e-05	0.00119602
XM_005658926.1	102164647	LOC102164647	690	0.717468	4.22879	-2.55926	5e-05	0.00119602
XM_005662831.1	102164758	DENND3	2578	0.871937	2.45953	-1.49609	5e-05	0.00119602
XM_005653332.1	102165012	LOC102165012	1896	2.22239	5.1825	-1.22154	5e-05	0.00119602
XM_005664649.1	102165433	LOC102165433	737	1.14504	4.84743	-2.08182	5e-05	0.00119602
XM_005674124.1	102165500	CCDC53	652	14.234	36.749	-1.36837	5e-05	0.00119602
XM_005656842.1	102166104	LOC102166104	2049	1.46903	9.38509	-2.6755	5e-05	0.00119602
XM_005653287.1	102166173	LOC102166173	391	27.9246	61.753	-1.14497	5e-05	0.00119602
XM_005665384.1	102166471	FGGY	1460	34.3103	13.2684	1.37065	5e-05	0.00119602
XM_005668528.1	102166672	LOC102166672	924	1.00352	6.0689	-2.59637	5e-05	0.00119602
XM_005666261.1	102167451	LOC102167451	1038	4.76472	2.02626	1.23357	5e-05	0.00119602
XM_003127574.2	397180	MTHFR	3323	8.03301	1.15211	2.80167	0.0001	0.00222097
NM_214265.1	397503	SFTPA1	928	0.706605	2.92523	-2.04958	0.0001	0.00222097
XM_005666464.1	397682	GSTA1	1052	38.8378	178.248	-2.19835	0.0001	0.00222097
XM_005660523.1	414411	ASS1	1523	176.352	657.132	-1.89772	0.0001	0.00222097
NM_001101815.1	448981	C2	2574	282.717	148.162	0.932189	0.0001	0.00222097
NM_001097425.1	100037286	ARNTL	893	6.25552	12.7612	-1.02857	0.0001	0.00222097
NM_001097438.2	100037303	SGMS1	2140	79.0475	144.601	-0.871282	0.0001	0.00222097
NM_001109945.1	100126163	CDH13	1184	2.01987	0.4814	2.06896	0.0001	0.00222097
XM_005652579.1	100126286	KRT18	1240	134.595	241.47	-0.843216	0.0001	0.00222097
NM_001243319.1	100152327	LOC100152327	488	17.7926	7.91995	1.16771	0.0001	0.00222097
XM_001926820.3	100152547	LZTFL1	1511	15.2876	8.74084	0.806522	0.0001	0.00222097
XM_001925759.3	100152613	IP6K3	2277	0.127359	0.955141	-2.90681	0.0001	0.00222097
XM_005663494.1	100153090	CTSS	1549	105.69	59.9536	0.81792	0.0001	0.00222097
XM_005669991.1	100153543	LOC100153543	3641	0.815671	0.252086	1.69407	0.0001	0.00222097
XM_003483312.2	100154368	PLA1A	1915	11.4914	4.732	1.28003	0.0001	0.00222097
NM_001253921.1	100154551	MPI	1804	13.079	22.939	-0.810546	0.0001	0.00222097
XM_005660395.1	100155007	PSMD5	1886	13.947	24.9967	-0.841779	0.0001	0.00222097
XM_001927568.3	100155431	B3GALT4	1566	6.05391	2.99627	1.0147	0.0001	0.00222097
XM_001926802.5	100155514	KIF13B	8535	9.79202	17.369	-0.826834	0.0001	0.00222097
XM_005654525.1	100156240	CDK5RAP2	2757	7.11967	3.99364	0.834104	0.0001	0.00222097
XM_003483559.2	100158218	ENO4	2510	0.458777	1.29506	-1.49716	0.0001	0.00222097
NM_001177916.1	100415809	SPATS2L	2229	17.1999	9.87014	0.801254	0.0001	0.00222097
XM_003133687.4	100512141	DOCK10	7476	0.872085	0.336509	1.37383	0.0001	0.00222097
XM_005673912.1	100512149	MBNL3	9343	31.0699	71.5243	-1.20292	0.0001	0.00222097
NM_001244355.1	100512473	TPRG1L	1467	16.4828	31.6038	-0.939137	0.0001	0.00222097
XM_005673277.1	100512640	CCDC129	3246	0.204209	0.745581	-1.86832	0.0001	0.00222097
XM_003130564.2	100514914	C10H1orf101	3167	0.667492	0.15541	2.10268	0.0001	0.00222097
XM_003121903.2	100515182	TTC39B	4325	6.09224	3.49252	0.802703	0.0001	0.00222097
XM_003126366.2	100515832	SLC35E3	3348	10.0363	5.41502	0.890194	0.0001	0.00222097
XM_005669265.1	100515967	COL6A5	7906	5.30118	1.78309	1.57194	0.0001	0.00222097
XM_005652735.1	100516719	ENTPD8	2778	4.18642	0.354506	3.56183	0.0001	0.00222097
XM_003122698.2	100517143	DTX4	5337	1.10505	0.516806	1.09642	0.0001	0.00222097
XM_005664489.1	100517655	FFAR3	2203	0.0825185	1.8009	-4.44786	0.0001	0.00222097
XM_003135348.3	100517799	LONRF3	7485	11.3476	5.93889	0.934124	0.0001	0.00222097
XM_005655776.1	100518128	LOC100518128	5239	5.25985	1.8459	1.5107	0.0001	0.00222097
XM_003124944.2	100519138	RETSAT	4114	65.2754	35.4214	0.881917	0.0001	0.00222097
XM_005667551.1	100520761	LOC100520761	2270	261.023	143.455	0.863574	0.0001	0.00222097
XM_003127637.3	100522322	TMEM82	794	15.3197	7.50632	1.02921	0.0001	0.00222097
XM_003356163.3	100522681	PLEKHM2	4508	5.57455	9.50432	-0.76973	0.0001	0.00222097
XM_003124555.4	100524613	LOC100524613	1647	66.2207	116.093	-0.80993	0.0001	0.00222097
XM_005660905.1	100524973	PTPRJ	7368	17.3803	10.2192	0.766174	0.0001	0.00222097
XM_003481247.2	100525742	FEZ2	1985	3.36221	7.38686	-1.13555	0.0001	0.00222097
XM_003122523.2	100525853	CTSW	1310	6.96529	3.45777	1.01034	0.0001	0.00222097
XM_003127504.3	100525876	LOC100525876	2479	8.72479	15.4967	-0.828767	0.0001	0.00222097
XM_005664050.1	100525921	EPS8	3678	5.09877	1.89967	1.4244	0.0001	0.00222097
XM_003358731.2	100620350	CHRD	3346	31.4809	18.3982	0.774917	0.0001	0.00222097
XM_005670176.1	100620808	STXBP5L	2874	0.67621	1.61657	-1.25739	0.0001	0.00222097
XM_003358375.2	100622220	SLC25A38	1983	6.45117	11.7768	-0.86832	0.0001	0.00222097
XM_005658913.1	100622680	BBS12	2645	1.49958	3.24242	-1.11252	0.0001	0.00222097
NM_001244152.1	100626040	NUP93	2359	3.31141	6.50413	-0.973909	0.0001	0.00222097
XM_005669945.1	100626111	TIPARP	2637	6.34267	11.0003	-0.794385	0.0001	0.00222097
XM_005655695.1	100626667	LOC100626667	507	0.601544	15.0599	-4.6459	0.0001	0.00222097
XM_005669660.1	100627056	WNT5A	1362	1.76568	0.323561	2.44812	0.0001	0.00222097
XM_003359188.2	100628209	LOC100628209	290	0	1.72643	#NAME?	0.0001	0.00222097
XM_003482573.2	100738008	LOC100738008	1165	8.3142	3.75476	1.14686	0.0001	0.00222097
XM_005669321.1	102166276	LOC102166276	1178	29.9386	17.0386	0.813198	0.0001	0.00222097
XM_005658280.1	396599	MCSF ALPHA	1764	2.51779	1.03283	1.28555	0.00015	0.00316277
NM_213874.1	396894	MDH1	496	56.1269	104.158	-0.892017	0.00015	0.00316277
NM_213954.1	396999	ACO2	2667	60.8675	105.533	-0.793943	0.00015	0.00316277
NM_214078.1	397150	SELP	2630	0.897512	0.231485	1.95501	0.00015	0.00316277
NM_001244473.1	397214	IGF2R	7560	13.3263	22.6391	-0.764538	0.00015	0.00316277
NM_214397.1	397690	DLST	2544	34.0397	56.8088	-0.738897	0.00015	0.00316277
NM_001244176.1	414383	CHCHD3	1648	15.5684	27.2481	-0.807533	0.00015	0.00316277
NM_001037998.1	492312	MADCAM1	1207	7.34925	3.75852	0.96743	0.00015	0.00316277
NM_001012407.1	497624	ABHD5	1329	215.873	122.649	0.815639	0.00015	0.00316277
NM_001044583.1	733652	TYW3	1039	4.38786	8.92366	-1.02412	0.00015	0.00316277
NM_001044606.2	733678	LOC733678	725	128.912	223.333	-0.792809	0.00015	0.00316277
XM_003360551.2	100049683	SLC7A11	2338	0.142809	1.17961	-3.04616	0.00015	0.00316277
NM_001195509.1	100144468	CYP3A22	1152	1307.89	639.866	1.03139	0.00015	0.00316277
XM_005666412.1	100152306	IFI27L2	464	10.8797	3.92617	1.47045	0.00015	0.00316277
XM_001924573.3	100152357	RPS6KL1	3254	0.715051	1.62281	-1.18238	0.00015	0.00316277
XM_005671619.1	100154768	LOC100154768	1299	5.70208	10.832	-0.925738	0.00015	0.00316277
NM_001142667.1	100155620	LOC100155620	2208	4.60356	8.57158	-0.89681	0.00015	0.00316277
XM_001929355.2	100155631	FES	2839	3.09139	1.62306	0.929541	0.00015	0.00316277
XM_001925167.4	100156373	LOC100156373	3479	26.0548	12.4302	1.0677	0.00015	0.00316277
XM_005671182.1	100157129	MMRN2	4467	10.7129	6.16345	0.797545	0.00015	0.00316277
XM_005657286.1	100158037	DDX60	5798	0.917619	0.400584	1.19579	0.00015	0.00316277
XM_005662881.1	100158059	COL14A1	6298	6.7956	3.0067	1.17642	0.00015	0.00316277
NM_001244830.1	100513524	IBA57	2066	8.30708	14.1678	-0.7702	0.00015	0.00316277
XM_005672108.1	100515060	RAPH1	8802	53.3639	29.9076	0.835354	0.00015	0.00316277
XM_003121373.3	100517207	MARCKS	4313	24.5353	14.4752	0.761276	0.00015	0.00316277
XM_005673227.1	100517505	CTTNBP2	5719	4.92309	2.84695	0.790144	0.00015	0.00316277
XM_005661497.1	100518825	ANKDD1B	2777	2.00664	0.879437	1.19013	0.00015	0.00316277
NM_001267833.1	100519821	VAV1	2643	4.71633	2.48725	0.923113	0.00015	0.00316277
XM_003135213.2	100520228	LOC100520228	1032	0.777195	2.84693	-1.87306	0.00015	0.00316277
XM_003133082.2	100521339	ZNF503	2889	1.50993	3.00803	-0.994336	0.00015	0.00316277
XM_003130596.4	100522631	PTPRC	3365	10.7041	6.26444	0.772909	0.00015	0.00316277
XM_003127002.2	100522678	LOC100522678	1208	106.208	185.037	-0.800923	0.00015	0.00316277
XM_005667863.1	100526126	INTS7	1572	9.0445	4.81878	0.908373	0.00015	0.00316277
XM_005655584.1	100620469	LOC100620469	939	0.592135	2.55071	-2.1069	0.00015	0.00316277
XM_003360413.3	100620724	COL4A6	6116	1.36912	0.700831	0.966113	0.00015	0.00316277
XM_003360935.2	100620788	CDC34	981	36.9024	62.4494	-0.758974	0.00015	0.00316277
NM_001244647.1	100622210	ALDH1L1	575	130.873	230.409	-0.816033	0.00015	0.00316277
XM_003357106.2	100622888	TMEM150C	3151	2.51482	0.924065	1.44439	0.00015	0.00316277
XM_005663819.1	100623846	PDXP	1993	0.979536	2.28496	-1.222	0.00015	0.00316277
XM_003356421.3	100625104	GIPC2	1254	1.98139	0.347249	2.51247	0.00015	0.00316277
NM_001244148.1	100626004	SERINC2	977	20.9205	11.7793	0.828663	0.00015	0.00316277
XM_003480300.2	100736631	METTL24	1409	12.0636	6.52642	0.886293	0.00015	0.00316277
XM_005666524.1	100737053	LOC100737053	987	0.243766	3.84708	-3.9802	0.00015	0.00316277
XM_005666753.1	102157763	LOC102157763	1092	3.84875	1.56215	1.30085	0.00015	0.00316277
NM_213785.1	396677	F3	1490	5.08153	2.59471	0.969691	0.0002	0.00400065
NM_213887.1	396921	APCS	247	1533.68	2760.08	-0.847711	0.0002	0.00400065
XM_005666322.1	396933	FUT8	2877	18.4293	9.63374	0.935837	0.0002	0.00400065
NM_214007.1	397070	EGFR	647	38.8958	65.2059	-0.74539	0.0002	0.00400065
NM_214214.1	397422	CCL2	745	3.53843	0.836947	2.0799	0.0002	0.00400065
NM_001164650.1	733615	ACTA2	1172	17.9937	37.6219	-1.06408	0.0002	0.00400065
XM_005671254.1	733615	ACTA2	1400	8.46842	21.3074	-1.33119	0.0002	0.00400065
XM_005669322.1	100038019	LOC100038019	1106	60.7975	34.9874	0.797179	0.0002	0.00400065
XM_005673002.1	100152351	SULF2	1876	1.53928	0.576504	1.41686	0.0002	0.00400065
NM_001130972.1	100153749	SLC30A4	941	3.14697	1.14715	1.45591	0.0002	0.00400065
XM_005672713.1	100154945	RRBP1	3719	54.2009	93.3028	-0.783604	0.0002	0.00400065
XM_005659162.1	100155164	ADGB	4094	1.84214	0.926787	0.991074	0.0002	0.00400065
XM_005666190.1	100155766	SEC23A	3966	35.9294	64.3991	-0.841876	0.0002	0.00400065
XM_005663167.1	100156075	NDUFS2	1629	45.3614	77.5622	-0.773887	0.0002	0.00400065
XM_001924029.3	100156614	KCNA3	3738	0.714151	0.257906	1.46938	0.0002	0.00400065
XM_003483434.1	100156624	GCN1L1	4453	11.1517	18.787	-0.752471	0.0002	0.00400065
XM_005659540.1	100156637	RORA	6510	2.96205	13.4273	-2.1805	0.0002	0.00400065
XM_001926856.4	100156972	LOC100156972	4105	7.14371	14.7622	-1.04716	0.0002	0.00400065
XM_005660138.1	100157302	SMARCA2	5926	22.5375	13.2065	0.771081	0.0002	0.00400065
XM_005667637.1	100511342	ICA1	1132	1.76802	4.29554	-1.28071	0.0002	0.00400065
XM_003134068.4	100511843	LCP2	2925	3.90859	2.03559	0.941201	0.0002	0.00400065
XM_003134012.4	100513765	ADAMTS6	5983	1.38863	0.715964	0.955707	0.0002	0.00400065
XM_005664632.1	100514580	LOC100514580	5507	12.4322	20.9108	-0.750168	0.0002	0.00400065
XM_003125649.3	100516366	DPT	1787	5.92518	3.02077	0.971943	0.0002	0.00400065
XM_003124371.3	100517028	EPHB4	4380	10.7346	6.32156	0.763916	0.0002	0.00400065
XM_003125598.4	100517890	SBSPON	1452	3.10523	5.93134	-0.933658	0.0002	0.00400065
XM_003131177.3	100518510	LOC100518510	2022	9.73884	16.7112	-0.778996	0.0002	0.00400065
XM_005674648.1	100518733	CACNA1C	4344	0.59629	0.199046	1.58291	0.0002	0.00400065
XM_005665295.1	100520913	EPB41L3	2559	2.29103	1.06264	1.10835	0.0002	0.00400065
XM_003125602.4	100521447	SGK3	1004	12.6026	6.74905	0.900963	0.0002	0.00400065
NM_001244626.1	100521863	COX10	598	6.40943	14.0119	-1.12839	0.0002	0.00400065
XM_005673835.1	100524357	ZCCHC16	1802	1.35873	0.308297	2.13987	0.0002	0.00400065
XM_005669928.1	100524586	MED12L	5088	0.825004	0.290782	1.50446	0.0002	0.00400065
XM_005658850.1	100622235	MRPS15	885	9.92538	17.869	-0.84826	0.0002	0.00400065
XM_005667868.1	100622344	LOC100622344	2196	10.0934	5.71759	0.81993	0.0002	0.00400065
XM_003357598.3	100622761	LPGAT1	5681	31.7235	8.5048	1.8992	0.0002	0.00400065
XM_003357051.3	100623186	CCDC109B	1252	14.2695	7.76526	0.877825	0.0002	0.00400065
XM_003358383.3	100623913	LOC100623913	609	202.224	354.191	-0.808572	0.0002	0.00400065
XM_003356961.2	100625252	IGJ	1324	14.8957	8.55642	0.799822	0.0002	0.00400065
XM_005663145.1	100625556	LOC100625556	1077	12.2602	6.57933	0.897973	0.0002	0.00400065
XM_005655754.1	100627376	LOC100627376	882	1.62654	4.12783	-1.34358	0.0002	0.00400065
XM_005669323.1	100739537	LOC100739537	762	30.2609	16.743	0.853893	0.0002	0.00400065
XM_005666547.1	100739583	LAP3	780	162.228	269.873	-0.734261	0.0002	0.00400065
XM_005655241.1	102164809	ABCG5	459	55.0889	29.2901	0.911348	0.0002	0.00400065
NM_001097486.1	100038002	ATPIF1	475	148.617	260.976	-0.81232	0.0002	0.00400066
XM_003134981.4	397294	ZFX	6813	10.3762	5.18936	0.999654	0.00025	0.00481677
NM_001001866.1	414913	CCS	492	71.8166	120.913	-0.751576	0.00025	0.00481677
NM_001005151.1	448797	CCL21	439	12.1292	4.41516	1.45794	0.00025	0.00481677
NM_001097488.1	100038004	EGR2	1500	1.33315	0.260412	2.35597	0.00025	0.00481677
NM_001100189.1	100101921	SLC9A2	2845	0.342861	1.018	-1.57004	0.00025	0.00481677
NM_001101028.1	100113422	ACOX1	1733	204.772	365.66	-0.836482	0.00025	0.00481677
NM_001159615.1	100152077	KRT8	1709	222.466	400.003	-0.846428	0.00025	0.00481677
XM_005663032.1	100152427	SULF1	3194	1.00216	0.370609	1.43514	0.00025	0.00481677
XM_005659245.1	100153685	LMBRD1	2263	30.6006	17.605	0.797576	0.00025	0.00481677
XM_001927551.2	100154770	IER3	1646	2.05923	0.727547	1.50099	0.00025	0.00481677
XM_005672699.1	100156773	JAG1	5659	6.4457	3.62814	0.829105	0.00025	0.00481677
XM_001928298.2	100157783	NANOS1	1906	0.545177	1.52352	-1.48261	0.00025	0.00481677
XM_003132824.2	100511537	CHRNA2	1627	1.24352	0.169587	2.87433	0.00025	0.00481677
XM_003124342.2	100511684	LOC100511684	1362	3.78767	1.72126	1.13784	0.00025	0.00481677
XM_003123093.4	100513645	NRTN	584	0.792049	4.04559	-2.35269	0.00025	0.00481677
XM_005666808.1	100514171	PLRG1	2049	1.58297	3.23468	-1.03099	0.00025	0.00481677
XM_003129372.3	100514591	PAQR3	3285	11.3655	19.0602	-0.745901	0.00025	0.00481677
XM_003125332.2	100514763	PTRHD1	1033	4.61549	8.81614	-0.933663	0.00025	0.00481677
XM_003484050.2	100514933	CHN2	3462	19.8218	11.8095	0.747134	0.00025	0.00481677
XM_005662645.1	100515259	XDH	4635	113.204	64.4285	0.81316	0.00025	0.00481677
XM_003124515.2	100516488	TUFM	1895	36.6407	59.1517	-0.690972	0.00025	0.00481677
XM_005668659.1	100520512	ABCA8	4861	1.37118	0.676327	1.01962	0.00025	0.00481677
XM_003128619.3	100521100	FAM174B	2477	8.93975	15.4643	-0.790634	0.00025	0.00481677
XM_005662415.1	100523367	ATOH8	1534	3.21015	1.36044	1.23856	0.00025	0.00481677
XM_003135370.3	100524062	AIFM1	2226	38.6408	63.5569	-0.717926	0.00025	0.00481677
XM_003132491.4	100524766	P2RY13	2005	1.44929	0.478933	1.59745	0.00025	0.00481677
XM_003122869.2	100525559	LOC100525559	2467	10.7655	18.0947	-0.749153	0.00025	0.00481677
NM_001244065.1	100620094	RPL15	1745	7.79351	18.4349	-1.24209	0.00025	0.00481677
XM_003356847.2	100622145	GRPEL1	1478	44.0901	73.5013	-0.737317	0.00025	0.00481677
XM_005657593.1	100624050	HDAC4	4628	1.64093	3.01037	-0.875429	0.00025	0.00481677
XM_003361072.2	100625212	LOC100625212	2952	4.68626	8.20004	-0.807193	0.00025	0.00481677
XM_003353748.3	100625773	LOC100625773	906	24.5232	13.9268	0.816287	0.00025	0.00481677
XM_003358330.3	100626923	KAT2B	3812	28.4002	16.6184	0.773116	0.00025	0.00481677
XM_005666678.1	100738764	2015-03-01	4448	2.59923	1.42886	0.863213	0.00025	0.00481677
NM_214066.2	397134	DAO1	3213	75.9023	44.0304	0.785645	0.0003	0.00559766
NM_214400.1	399501	ADRA2A	1353	1.71929	0.386151	2.15457	0.0003	0.00559766
NM_001122986.2	733658	RTCB	1721	27.9285	46.6285	-0.739472	0.0003	0.00559766
XM_003360151.2	100038027	KCND2	2068	1.0414	0.357821	1.54122	0.0003	0.00559766
XM_003133459.4	100126279	LASS6	1096	6.98587	3.16467	1.14238	0.0003	0.00559766
XM_005653073.1	100152950	FMO5	2259	24.7774	1.02399	4.59675	0.0003	0.00559766
XM_003121929.4	100153522	DOCK8	8030	3.55359	2.01804	0.816325	0.0003	0.00559766
NM_001190167.1	100153777	C14H10orf128	1580	1.33435	0.466855	1.51508	0.0003	0.00559766
XM_005665637.1	100154661	FAM65B	3483	3.03331	1.19123	1.34844	0.0003	0.00559766
NM_001243656.1	100157327	HIST1H2BD	831	98.2365	58.3977	0.750348	0.0003	0.00559766
NM_001185142.1	100157880	ATP5A1	1737	344.109	634.565	-0.882903	0.0003	0.00559766
XM_003483776.2	100511479	UGT1A3	2583	0.306439	1.57568	-2.36231	0.0003	0.00559766
NM_001244900.1	100513962	AASS	2972	30.827	63.1119	-0.99018	0.0003	0.00559766
XM_003129324.2	100517107	GPRIN3	3862	8.2195	13.9875	-0.767016	0.0003	0.00559766
XM_003126479.4	100518837	LOC100518837	881	31.8268	54.7896	-0.783662	0.0003	0.00559766
XM_003482703.2	100520970	NRCAM	5880	0.594018	1.21387	-1.03104	0.0003	0.00559766
XM_003124245.2	100521185	ZFAND2A	2503	1.4947	3.49538	-1.22559	0.0003	0.00559766
XM_005660604.1	100523421	TPCN2	2339	4.02028	7.52002	-0.90344	0.0003	0.00559766
XM_003124692.4	100523542	CAPN15	4817	3.51271	6.01108	-0.77504	0.0003	0.00559766
XM_003133087.2	100524529	TMEM254	2484	17.0432	27.6808	-0.699688	0.0003	0.00559766
XM_003126560.3	100524622	NDUFA9	1679	42.3724	72.3833	-0.772533	0.0003	0.00559766
XM_003361542.2	100623616	LOC100623616	2650	177.547	327.623	-0.883836	0.0003	0.00559766
XM_005658349.1	100624523	MARK1	4385	0.0364604	0.646547	-4.14835	0.0003	0.00559766
XM_005654699.1	100625743	GAS2	657	38.1652	22.4519	0.765418	0.0003	0.00559766
XM_005674629.1	100626206	ABCA10	2371	0.18302	0.812321	-2.15004	0.0003	0.00559766
XM_003361714.1	100627047	LOC100627047	938	102.004	61.7373	0.724409	0.0003	0.00559766
XM_005674635.1	100736821	B4GALT2	1868	1.63003	3.41849	-1.06846	0.0003	0.00559766
XM_005674257.1	100737314	LOC100737314	2169	1.5971	0.0782622	4.351	0.0003	0.00559766
XM_005661525.1	102162014	LOC102162014	936	33.161	57.879	-0.803551	0.0003	0.00559766
NM_213896.1	396930	ACY1	1341	278.691	162.926	0.774447	0.00035	0.00636215
NM_213973.1	397028	HSP90AA1	1004	268.287	444.343	-0.727893	0.00035	0.00636215
NM_001031778.1	595103	PLIN3	1385	22.8426	38.2913	-0.745291	0.00035	0.00636215
NM_001105308.1	100125966	SIRT5	367	16.4477	33.6816	-1.03407	0.00035	0.00636215
XM_005668931.1	100142626	NME1	785	27.0068	47.9996	-0.829699	0.00035	0.00636215
XM_001928671.3	100155467	IFIT2	2272	6.16192	3.32802	0.888714	0.00035	0.00636215
XM_001925104.3	100155668	IFRD2	2179	10.7784	20.5908	-0.933857	0.00035	0.00636215
NM_001143708.1	100233182	GK	1863	52.2718	106.124	-1.02164	0.00035	0.00636215
NM_001244489.1	100512686	IRS1	4816	6.65468	11.1979	-0.750792	0.00035	0.00636215
XM_005669919.1	100516760	PAQR9	8660	11.3943	5.61292	1.02148	0.00035	0.00636215
XM_005667416.1	100516870	HYOU1	4549	24.6117	58.4554	-1.24799	0.00035	0.00636215
XM_003132298.4	100520218	ADAMTS9	6321	3.6562	2.11996	0.786308	0.00035	0.00636215
XM_005665157.1	100520252	LOC100520252	836	15.6366	8.43861	0.889852	0.00035	0.00636215
XM_005661695.1	100521183	HSPA9	2816	144.126	255.586	-0.826484	0.00035	0.00636215
XM_003128970.2	100521670	RASL11B	1958	0.950973	2.27971	-1.26137	0.00035	0.00636215
XM_003133868.4	100526191	LOC100526191	2415	18.5918	31.4557	-0.75865	0.00035	0.00636215
XM_003358374.2	100622126	CX3CR1	2399	13.468	8.08519	0.736182	0.00035	0.00636215
XM_003357695.2	100626260	CDC14B	2681	3.96877	2.17273	0.869181	0.00035	0.00636215
XM_005663146.1	100737481	LOC100737481	1523	4.33427	2.17741	0.993176	0.00035	0.00636215
XM_003480686.2	100737764	LOC100737764	1967	2.03852	0.773689	1.3977	0.00035	0.00636215
XM_003481814.2	100739663	LOC100739663	257	4650.13	1483.22	1.64854	0.00035	0.00636215
XM_005669911.1	100739719	LOC100739719	956	12.815	25.0548	-0.96725	0.00035	0.00636215
XM_005658897.1	102167047	LOC102167047	292	12.1678	31.8706	-1.38916	0.00035	0.00636215
NM_214414.1	403107	CYP2C33	1966	685.262	1888.6	-1.46259	0.0004	0.00713651
NM_001048069.1	450242	HN1	601	9.05421	17.519	-0.952257	0.0004	0.00713651
XM_005654012.1	100512496	LOC100512496	1538	2.54787	0.707739	1.848	0.0004	0.00713651
XM_005669914.1	100514493	ATP1B3	1303	14.0555	24.0345	-0.773969	0.0004	0.00713651
XM_003355998.2	100516558	RRAS	936	9.94214	17.8316	-0.842812	0.0004	0.00713651
XM_003126595.4	100517587	BCL2L13	6459	9.43715	15.4976	-0.715619	0.0004	0.00713651
XM_003359850.2	100518405	NSUN2	3101	12.5737	20.5028	-0.705419	0.0004	0.00713651
XM_003360909.2	100520441	NIPAL1	1640	0.121436	1.67005	-3.78163	0.0004	0.00713651
XM_003122434.2	100521945	NDUFS8	940	28.9273	48.1376	-0.734735	0.0004	0.00713651
XM_003131195.2	100521988	ITGB4	5808	1.82498	1.00304	0.863502	0.0004	0.00713651
XM_005672593.1	100523827	LOC100523827	951	13.1762	7.05488	0.90124	0.0004	0.00713651
XM_005657411.1	100525187	SGPL1	4172	26.0496	47.1953	-0.857384	0.0004	0.00713651
XM_005673265.1	100623678	NT5C3A	1679	11.4684	23.1314	-1.01219	0.0004	0.00713651
NM_001244342.1	100625406	NIT2	1559	38.1372	23.1893	0.717741	0.0004	0.00713651
XM_003361182.2	100626193	LOC100626193	459	13.722	27.7814	-1.01763	0.0004	0.00713651
XM_005664372.1	100626669	LOC100626669	1696	15.657	3.83122	2.03093	0.0004	0.00713651
XM_005663697.1	100737439	LOC100737439	3741	4.57122	2.5877	0.820909	0.0004	0.00713651
XM_005653633.1	100738007	PPFIBP2	1283	10.6804	18.5582	-0.797083	0.0004	0.00713651
XM_005655172.1	100738177	ECI1	940	166.932	283.091	-0.762005	0.0004	0.00713651
NM_213804.2	396723	DDX58	2831	8.57504	5.03204	0.769001	0.00045	0.00782291
XM_005653651.1	396853	FOLR2	1189	37.5847	172.954	-2.20217	0.00045	0.00782291
NM_214105.1	397193	GUCY2C	2212	1.92119	0.89507	1.10193	0.00045	0.00782291
XM_005669166.1	397390	OMC	1597	26.2723	43.0229	-0.711559	0.00045	0.00782291
NM_001246221.1	399543	VWF	302	28.4803	11.9295	1.25543	0.00045	0.00782291
NM_001003924.1	445461	C1QA	846	185.322	112.998	0.713734	0.00045	0.00782291
NM_213833.1	100152141	CCN2	1488	12.6107	22.381	-0.827623	0.00045	0.00782291
XM_001929468.2	100152325	CHCHD10	729	136.46	224.164	-0.71608	0.00045	0.00782291
XM_005671149.1	100153283	SH2D4B	3794	0.601553	0.206492	1.5426	0.00045	0.00782291
XM_001926844.3	100155108	THBS3	3142	2.22781	0.816667	1.44781	0.00045	0.00782291
XM_001925779.5	100156824	PLBD2	3175	19.6083	33.3993	-0.768358	0.00045	0.00782291
XM_001928811.3	100157079	SLC16A12	2356	86.2809	49.5594	0.799883	0.00045	0.00782291
XM_001928261.3	100157360	FZD6	3958	4.31469	2.55171	0.757795	0.00045	0.00782291
XM_005669820.1	100233193	MGLL	3464	2.10617	1.05612	0.99585	0.00045	0.00782291
XM_003125062.4	100512341	AAK1	3792	0.921358	2.792	-1.59946	0.00045	0.00782291
XM_003127233.2	100513356	LOC100513356	2892	0.16064	0.574573	-1.83866	0.00045	0.00782291
NM_001244914.1	100513964	YKT6	1351	28.1918	47.3251	-0.747332	0.00045	0.00782291
NM_001244142.1	100514123	SRI	1536	22.2988	13.6278	0.710414	0.00045	0.00782291
XM_003128679.4	100520033	CEP128	2638	12.9702	7.9481	0.706515	0.00045	0.00782291
XM_005673126.1	100520813	AKR1D1	1010	221.682	134.399	0.721974	0.00045	0.00782291
XM_005659047.1	100623720	LOC100623720	1369	15.5456	8.77019	0.825829	0.00045	0.00782291
XM_003360760.2	100625271	LOC100625271	2304	4.10807	2.16811	0.922024	0.00045	0.00782291
XM_003360079.3	100626423	ABCB8	4168	3.65614	6.12388	-0.744123	0.00045	0.00782291
XM_003484013.2	100737678	FAM180A	1764	3.14786	5.87006	-0.899004	0.00045	0.00782291
XM_003482376.2	100738048	CORIN	3567	15.307	25.3004	-0.724968	0.00045	0.00782291
XM_003480399.2	100738234	EHD4	4513	3.38592	5.73704	-0.760759	0.00045	0.00782291
XM_003482496.2	100739437	LOC100739437	1704	1.31093	0.40347	1.70006	0.00045	0.00782291
XM_005660843.1	397166	MS4A2	2320	1.16344	0.354188	1.7158	0.0005	0.00856215
XM_003480731.2	100124375	CYP2R1	2119	4.79666	8.07417	-0.751284	0.0005	0.00856215
XM_003357878.3	100154594	UGGT2	3883	1.17339	2.27084	-0.952543	0.0005	0.00856215
XM_001929542.3	100156780	SDF2L1	855	106.467	180.29	-0.759917	0.0005	0.00856215
NM_001243635.1	100157029	C5H12orf29	1375	3.22405	9.9132	-1.62048	0.0005	0.00856215
NM_001243691.1	100157979	PGCP	1987	3.77479	1.98276	0.928891	0.0005	0.00856215
NM_001164514.1	100302700	SLC25A19	1580	1.38691	3.16184	-1.18889	0.0005	0.00856215
XM_005672113.1	100415936	GPR1	1907	2.36537	1.09207	1.115	0.0005	0.00856215
XM_003132478.2	100522035	TM4SF1	2832	28.9597	17.2947	0.743714	0.0005	0.00856215
XM_005654536.1	100621926	LOC100621926	545	6.74504	2.33796	1.52857	0.0005	0.00856215
XM_005658001.1	100623369	SEMA7A	2094	4.65522	2.59033	0.845712	0.0005	0.00856215
XM_005665294.1	100625326	LOC100625326	719	4.6867	1.80339	1.37786	0.0005	0.00856215
XM_005670300.1	100627733	NRIP1	7378	8.77893	14.8259	-0.756006	0.0005	0.00856215
XM_003480688.2	100737875	LOC100737875	1963	64.739	107.833	-0.736094	0.0005	0.00856215
XM_003481170.2	100738124	IMMT	2507	22.5995	36.7206	-0.700296	0.0005	0.00856215
XM_003483472.2	100739526	GGPS1	2415	6.45415	10.7724	-0.739038	0.0005	0.00856215
XM_005658997.1	396716	KPNA4	480	22.2719	38.4167	-0.786508	0.00055	0.00921175
XM_003122960.4	397173	SOX-6	6911	2.25106	3.71639	-0.723297	0.00055	0.00921175
NM_001113452.1	100134969	NFATC2	7479	0.688106	0.326648	1.07489	0.00055	0.00921175
XM_005656444.1	100151812	FLRT2	7328	1.1172	0.598136	0.901345	0.00055	0.00921175
NM_001206351.1	100152401	POSTN	3146	81.3317	47.2474	0.783582	0.00055	0.00921175
NM_001143722.1	100233199	PITPNC1	1680	5.55935	11.1145	-0.99945	0.00055	0.00921175
NM_001243882.1	100511700	CLMN	4213	4.0134	8.48899	-1.08077	0.00055	0.00921175
XM_003483123.2	100516293	PIK3R4	4820	12.2728	7.50853	0.708857	0.00055	0.00921175
NM_001243219.1	100516994	LOC100516994	5084	2.14389	1.22436	0.808206	0.00055	0.00921175
XM_003124936.2	100517705	MRPL35	911	12.5185	21.5554	-0.783988	0.00055	0.00921175
XM_003132890.2	100518336	PEBP1	1469	314.905	184.337	0.77257	0.00055	0.00921175
XM_005669704.1	100520050	PRICKLE2	4779	1.28273	0.478287	1.42327	0.00055	0.00921175
XM_003131558.3	100524338	ZNF652	2598	6.3186	10.4091	-0.720161	0.00055	0.00921175
XM_005658464.1	100620107	CANT1	921	8.51512	15.08	-0.824539	0.00055	0.00921175
XM_003357717.3	100623908	GALT	1312	34.8245	20.1171	0.791683	0.00055	0.00921175
XM_003359862.2	100625206	MICU3	4231	1.60652	0.858407	0.904202	0.00055	0.00921175
XM_005652729.1	100626355	LOC100626355	2517	4.57705	7.82702	-0.774045	0.00055	0.00921175
XM_003482667.2	100736569	LOC100736569	1499	2.40425	1.04546	1.20145	0.00055	0.00921175
XM_005660603.1	100738589	LOC100738589	2066	3.90277	6.83411	-0.808253	0.00055	0.00921175
XM_005668566.1	100738726	LOC100738726	4220	4.74034	7.77187	-0.713272	0.00055	0.00921175
XM_005656272.1	102161103	LOC102161103	1844	1.0098	0.182119	2.47112	0.00055	0.00921175
XM_005655195.1	102162113	TBC1D24	1049	2.86874	5.76029	-1.00572	0.00055	0.00921175
XM_003483652.2	397348	MGPD	3670	2.14028	1.13275	0.917975	0.0006	0.00991326
NM_001114289.2	100135681	CXCL9	450	6.44265	1.92878	1.73997	0.0006	0.00991326
XM_005658855.1	100145895	ISG15	1759	3.57729	1.38281	1.37126	0.0006	0.00991326
XM_005659625.1	100153076	DTWD1	1128	5.06152	0.917785	2.46334	0.0006	0.00991326
NM_001145385.1	100158053	DYNLT1	371	68.5408	113.176	-0.72354	0.0006	0.00991326
XM_005674210.1	100512083	NEDD4L	1401	5.04527	8.77744	-0.798869	0.0006	0.00991326
XM_003125494.3	100512960	LOC100512960	1564	6.34109	3.48018	0.865571	0.0006	0.00991326
XM_005661910.1	100514569	AGFG2	2861	6.55557	10.6366	-0.698238	0.0006	0.00991326
XM_005662025.1	100520782	CCT6A	2432	23.9049	39.6472	-0.729912	0.0006	0.00991326
XM_005665314.1	100526114	CABLES1	1746	3.46824	1.72257	1.00965	0.0006	0.00991326
XM_005662316.1	100620627	LOC100620627	1549	1.19531	0.141422	3.07931	0.0006	0.00991326
XM_005658647.1	100620959	POLE	2328	0.186506	0.72746	-1.96365	0.0006	0.00991326
NM_001243671.1	100626622	RBMX2	1170	5.21345	9.44401	-0.85716	0.0006	0.00991326
NM_001243450.1	100627711	TRMT1	1724	4.39698	7.55845	-0.781576	0.0006	0.00991326
XM_005653650.1	396853	FOLR2	1355	55.6097	147.609	-1.40837	0.00065	0.0106339
XM_003130205.3	396910	ABCB1	4500	44.6647	27.0493	0.723543	0.00065	0.0106339
NM_214088.1	397162	CCND2	571	6.40579	2.40251	1.41484	0.00065	0.0106339
NM_001038644.1	397628	ANGPTL4	1818	52.9327	92.7261	-0.808817	0.00065	0.0106339
XM_003134436.4	100516472	KIAA1755	4215	0.610184	0.24227	1.33263	0.00065	0.0106339
XM_005656174.1	100522443	STIL	4743	0.313305	0.716337	-1.19307	0.00065	0.0106339
XM_003128709.2	100525411	SYNE3	4686	4.12341	6.77745	-0.716905	0.00065	0.0106339
XM_003361680.2	100621607	LOC100621607	1631	1.39611	6.57418	-2.2354	0.00065	0.0106339
XM_005668884.1	100738426	LOC100738426	991	7.62197	13.617	-0.837176	0.00065	0.0106339
XM_005654032.1	100738454	LOC100738454	1683	0.120701	0.965228	-2.99943	0.00065	0.0106339
XM_005672162.1	102162699	LOC102162699	2576	0.679817	1.5089	-1.15028	0.00065	0.0106339
NM_213760.1	396621	TLR6	2389	3.8736	2.12285	0.867673	0.0007	0.0112411
NM_213788.1	396687	LEAP2	505	217.835	133.933	0.701727	0.0007	0.0112411
XM_005672669.1	494014	PRNP	2683	15.2374	8.87748	0.779394	0.0007	0.0112411
XM_005667691.1	733702	CD36	4624	1.27576	0.52849	1.27141	0.0007	0.0112411
NM_001123114.1	100141417	GABBR1	1734	2.28402	0.946315	1.27118	0.0007	0.0112411
XM_005672294.1	100152603	UGT1A6	2631	11.3641	28.2964	-1.31613	0.0007	0.0112411
NM_001244529.1	100513287	NKG7	1186	3.05219	1.35992	1.16633	0.0007	0.0112411
XM_005656498.1	100515393	ATP8A1	2318	2.70701	1.41976	0.931047	0.0007	0.0112411
XM_003134694.4	100517565	STRIP2	4761	2.98004	1.34053	1.15252	0.0007	0.0112411
XM_005655023.1	100520606	ARHGAP26	2712	1.59971	0.769348	1.0561	0.0007	0.0112411
XM_003132790.2	100520933	CKS2	676	9.16391	16.9071	-0.883597	0.0007	0.0112411
XM_003133110.2	100522038	PARG	4204	6.61576	15.0879	-1.18941	0.0007	0.0112411
XM_005665795.1	100522150	LOC100522150	947	2.81192	0.82388	1.77105	0.0007	0.0112411
XM_005673624.1	100523107	LOC100523107	2573	1.36328	0.624168	1.12707	0.0007	0.0112411
XM_003123209.3	100524546	QTRT1	1291	2.09256	4.30605	-1.0411	0.0007	0.0112411
XM_003123994.3	100524854	CXXC5	2434	19.0974	11.98	0.672749	0.0007	0.0112411
XM_003355803.3	100620929	CIAPIN1	1516	10.0969	16.5136	-0.709746	0.0007	0.0112411
XM_005668374.1	100625564	TPTE2	1702	0.815813	1.9345	-1.24565	0.0007	0.0112411
XM_003355442.1	100627871	LOC100627871	954	0.248392	2.77432	-3.48144	0.0007	0.0112411
XM_003483067.2	100737417	TNFAIP1	3679	33.5765	55.3209	-0.720373	0.0007	0.0112411
XM_005661065.1	100738110	LOC100738110	1782	27.1483	44.5002	-0.712952	0.0007	0.0112411
XM_001928507.4	100152368	EGLN3	3198	7.77321	4.56044	0.769336	0.00075	0.011857
XM_001926880.5	100153846	E2F1	2242	0.113317	0.632701	-2.48116	0.00075	0.011857
XM_001929593.3	100155115	AARS2	4093	1.43273	2.50253	-0.804619	0.00075	0.011857
XM_005663269.1	100156714	MEF2D	1863	2.44348	5.75303	-1.23539	0.00075	0.011857
NM_001185143.1	100157996	SLA-DOA	1933	0.949027	0.270643	1.81006	0.00075	0.011857
XM_001924325.3	100158059	COL14A1	6427	6.85367	3.18171	1.10708	0.00075	0.011857
XM_005657965.1	100316853	RRM2	1270	1.09523	2.663	-1.28181	0.00075	0.011857
XM_003121823.3	100512450	C1H14orf101	2990	8.40087	4.77619	0.814678	0.00075	0.011857
XM_005658149.1	100514957	ILDR2	1704	2.34857	1.11599	1.07345	0.00075	0.011857
XM_003131586.1	100515686	LOC100515686	1100	0.345875	1.53903	-2.1537	0.00075	0.011857
XM_003130695.2	100515791	C10H9orf72	3215	3.77891	6.60086	-0.804685	0.00075	0.011857
XM_003124666.3	100518602	TMEM8A	2445	4.12792	6.97405	-0.756583	0.00075	0.011857
XM_003360161.2	100520527	LOC100520527	690	20.6773	11.7836	0.811261	0.00075	0.011857
XM_003135484.3	100523659	ARHGAP4	3274	2.38628	1.27995	0.898681	0.00075	0.011857
XM_003125051.4	100525693	FAM136A	1983	14.9434	23.9334	-0.679522	0.00075	0.011857
XM_005656850.1	100627251	LOC100627251	3152	3.70102	6.58845	-0.832018	0.00075	0.011857
XM_003356996.2	100627876	FAM160A1	2024	0.939231	0.30188	1.6375	0.00075	0.011857
XM_005660394.1	100737979	CDK5RAP2	2791	8.9586	5.2943	0.758835	0.00075	0.011857
XM_005660270.1	396665	TGFBR1	5859	4.70319	2.85884	0.718208	0.0008	0.0124752
NM_213982.1	397042	CD47	2581	40.224	24.5956	0.709657	0.0008	0.0124752
NM_001031797.1	595129	FADD	776	0.251804	5.55973	-4.46464	0.0008	0.0124752
NM_001097512.1	100048946	RNASEL	2710	1.08134	0.471342	1.19797	0.0008	0.0124752
XM_005658467.1	100152811	LOC100152811	1194	5.83632	10.3984	-0.833237	0.0008	0.0124752
XM_001928959.4	100155132	FAM73B	3606	7.78094	12.3543	-0.666997	0.0008	0.0124752
XM_005674161.1	100156266	CNGA2	2097	0.102956	0.831703	-3.01404	0.0008	0.0124752
NM_001145223.1	100270724	RBP5	717	79.5113	48.7989	0.704311	0.0008	0.0124752
XM_003127724.2	100511570	FAM46B	2448	1.09911	2.12905	-0.953872	0.0008	0.0124752
XM_003132765.2	100513568	CHAF1B	2414	0.109771	0.638779	-2.54082	0.0008	0.0124752
XM_005662361.1	100519950	TBC1D8	4180	8.25992	13.2061	-0.677009	0.0008	0.0124752
XM_005666780.1	100523320	SOWAHB	5579	2.36298	1.39434	0.761021	0.0008	0.0124752
XM_003353261.3	100620522	BACH2	2381	2.7479	1.42453	0.947845	0.0008	0.0124752
XM_005654645.1	100625581	LOC100625581	977	12.9163	7.46444	0.791089	0.0008	0.0124752
XM_003360057.2	100627920	LOC100627920	4275	0.300247	0.667615	-1.15287	0.0008	0.0124752
XM_003480730.2	100738152	LOC100738152	1197	1.86526	4.07144	-1.12616	0.0008	0.0124752
NM_001244528.1	414415	MRPS11	1130	24.2478	39.3882	-0.699907	0.00085	0.0130222
NM_001114286.1	100135673	EFNB2	1002	5.35766	2.65836	1.01107	0.00085	0.0130222
XM_003483525.2	100157486	LIPK	1317	1.54482	0.148874	3.37527	0.00085	0.0130222
XM_005660542.1	100513970	RALGDS	3252	2.12889	1.13138	0.912014	0.00085	0.0130222
XM_003134159.3	100518586	LOC100518586	2336	1.30914	2.60709	-0.993819	0.00085	0.0130222
XM_005670175.1	100520459	DTX3L	2556	4.37433	2.50065	0.806759	0.00085	0.0130222
XM_005653162.1	100520565	PLEKHG6	2961	1.9142	0.325675	2.55523	0.00085	0.0130222
XM_003133109.4	100521870	OGDHL	3759	12.3347	20.0484	-0.700767	0.00085	0.0130222
XM_003128756.3	100523804	C7H14orf2	549	170.127	273.465	-0.684746	0.00085	0.0130222
XM_003128759.4	100524095	PLD4	1886	1.45859	0.611767	1.25352	0.00085	0.0130222
XM_003131826.3	100526074	PRPF8	6884	47.7803	78.9234	-0.724039	0.00085	0.0130222
XM_005673239.1	100620722	ZNF277	2028	13.2125	8.00771	0.72244	0.00085	0.0130222
XM_005659186.1	100622769	LOC100622769	4690	2.56544	1.48501	0.788732	0.00085	0.0130222
XM_005658490.1	100625645	LOC100625645	489	8.89919	3.66096	1.28145	0.00085	0.0130222
XM_005664959.1	100625759	LOC100625759	623	0.767984	6.98441	-3.18499	0.00085	0.0130222
NM_001244066.1	100626046	SYNGR1	630	1.46014	4.28724	-1.55394	0.00085	0.0130222
XM_005655042.1	100627004	LOC100627004	1600	3.98401	2.03687	0.967868	0.00085	0.0130222
XM_003482994.2	100736966	PPP1R1B	1292	2.65025	1.00521	1.39864	0.00085	0.0130222
XM_003481883.2	100738193	BCL3	1981	2.19777	1.03457	1.08701	0.00085	0.0130222
XM_005658061.1	100739575	LOC100739575	901	5.53306	2.63351	1.07109	0.00085	0.0130222
XM_003357966.2	396771	ACO	839	69.3959	120.719	-0.798734	0.0009	0.013595
XM_005663548.1	397023	PTGFRN	3639	3.02616	1.73334	0.803934	0.0009	0.013595
NM_001044610.2	733683	NME2	749	222.401	370.254	-0.735353	0.0009	0.013595
NM_001097441.2	100037306	TNFRSF1B	1198	9.91658	16.3719	-0.723304	0.0009	0.013595
NM_001142666.1	100152085	TEAD4	1473	1.08318	2.49506	-1.2038	0.0009	0.013595
XM_001926362.5	100152360	CCDC68	2011	1.44123	0.598989	1.2667	0.0009	0.013595
XM_001927296.3	100156419	HOMER2	3486	7.28556	12.0756	-0.728983	0.0009	0.013595
XM_005673757.1	100157741	TSPAN6	1509	10.0721	27.6724	-1.45808	0.0009	0.013595
XM_005666774.1	100169744	CXCL11	1193	2.29414	0.770839	1.57345	0.0009	0.013595
XM_005669452.1	100512497	CDCP1	4064	4.63247	2.82852	0.711734	0.0009	0.013595
XM_005661571.1	100513914	FER	2509	5.24445	1.84941	1.50372	0.0009	0.013595
NM_001244557.1	100514707	AIMP2	1189	5.56971	9.68537	-0.798205	0.0009	0.013595
NM_001256075.1	100522469	DUSP1	1104	111.863	64.8889	0.785685	0.0009	0.013595
XM_003359870.3	100622013	RNF170	864	48.1587	29.7488	0.694967	0.0009	0.013595
XM_005674077.1	100624381	LOC100624381	2275	0.763249	1.61671	-1.08283	0.0009	0.013595
XM_005660104.1	102165373	LURAP1L	2117	11.2959	4.88515	1.20933	0.0009	0.013595
XM_005671298.1	100154898	MYOF	6986	0.776003	0.406133	0.934111	0.00095	0.0141981
XM_003128997.4	100301559	TDO	1748	472.025	827.059	-0.809127	0.00095	0.0141981
XM_003123366.3	100514566	GIPC1	1173	1.37064	3.03616	-1.1474	0.00095	0.0141981
XM_003135025.3	100515423	MED14	7018	7.56519	4.7613	0.668022	0.00095	0.0141981
XM_003122702.4	100517803	LOC100517803	1535	5.13823	60.4433	-3.55624	0.00095	0.0141981
XM_005672591.1	100523290	CYFIP2	6490	1.22568	0.657072	0.89946	0.00095	0.0141981
XM_005664534.1	100524089	LOC100524089	2899	26.5032	43.4631	-0.713625	0.00095	0.0141981
XM_005653030.1	100620271	LOC100620271	902	13.7456	23.7587	-0.789489	0.00095	0.0141981
XM_003358191.2	100623009	SLC43A2	3766	30.5707	49.1052	-0.683724	0.00095	0.0141981
XM_003357054.3	100624822	LOC100624822	4587	0.83546	1.57111	-0.911141	0.00095	0.0141981
XM_003358712.2	100627022	ALG3	1417	6.6091	11.2935	-0.772965	0.00095	0.0141981
XM_005669198.1	100739379	ASGR2	1567	69.4309	28.0246	1.30888	0.00095	0.0141981
XM_005667992.1	396634	LOC396634	1734	7.73496	4.58112	0.755694	0.001	0.0147291
NM_001003662.1	445002	FST	1023	3.88079	7.30044	-0.911633	0.001	0.0147291
XM_005662884.1	503658	ENPP2	3227	11.3852	4.98469	1.19159	0.001	0.0147291
NM_001044575.2	733641	IDH3B	1509	19.9593	32.2618	-0.692767	0.001	0.0147291
NM_001128469.1	100145895	ISG15	691	9.97518	2.7071	1.88159	0.001	0.0147291
NM_001244346.1	100152894	DNAJB11	1665	52.8239	87.4774	-0.72772	0.001	0.0147291
XM_001926128.5	100153587	SHB	1258	11.0779	6.49596	0.770076	0.001	0.0147291
XM_005653801.1	100512674	ZNF367	1398	0.18188	1.15886	-2.67164	0.001	0.0147291
XM_005661806.1	100515194	ABLIM3	5255	4.78446	7.65968	-0.678929	0.001	0.0147291
XM_005655478.1	100516266	SGSM3	2854	3.05116	1.71083	0.834662	0.001	0.0147291
NM_001244621.1	100520379	PARVG	1273	3.40576	1.68191	1.01787	0.001	0.0147291
NM_001244175.1	100521305	SMAD7	2760	6.23544	3.25711	0.936899	0.001	0.0147291
XM_003133473.2	100522284	METAP1D	1368	4.36286	7.77894	-0.834301	0.001	0.0147291
XM_003121884.4	100523711	PTPLAD2	2640	0.949123	0.391503	1.27757	0.001	0.0147291
XM_003126626.4	100525644	SLC38A2	4872	8.59148	5.27338	0.704178	0.001	0.0147291
XM_005667665.1	100737319	LOC100737319	1732	10.7922	5.35817	1.01017	0.001	0.0147291
XM_005671444.1	100739779	LOC100739779	1384	0.554026	1.55508	-1.48896	0.001	0.0147291
XM_005655474.1	102159820	CELSR1	3542	2.22222	5.56715	-1.32494	0.001	0.0147291
NM_001129963.1	100170118	RTN4	1712	131.46	78.6766	0.740621	0.00105	0.0153545
XM_003362088.2	100188909	MYO9A	909	10.8449	6.00984	0.851614	0.00105	0.0153545
XM_005661766.1	100516485	LOC100516485	2910	0.771095	0.300856	1.35783	0.00105	0.0153545
XM_005667471.1	100523389	SLC37A2	5530	5.20993	2.8515	0.869542	0.00105	0.0153545
XM_003357011.1	100624340	LOC100624340	2300	14.57	9.17759	0.66681	0.00105	0.0153545
XM_003358806.2	100625203	SIDT1	4446	0.922395	0.460197	1.00313	0.00105	0.0153545
XM_005655755.1	100627470	LOC100627470	819	1.75163	4.24814	-1.27813	0.00105	0.0153545
XM_003356870.3	100627689	LOC100627689	822	152.681	294.679	-0.948626	0.00105	0.0153545
XM_005671309.1	403111	CYP2C42	1671	12.7978	4.2485	1.59086	0.0011	0.0159079
XM_001928570.3	100152150	LOC100152150	2188	61.6699	35.8464	0.782737	0.0011	0.0159079
XM_001927959.5	100154444	GLCE	2824	34.6301	21.7972	0.667888	0.0011	0.0159079
XM_005659174.1	100156257	NHSL1	7713	2.58993	0.971966	1.41394	0.0011	0.0159079
NM_001190273.1	100462746	ATG16L1	1710	7.64361	14.7359	-0.947013	0.0011	0.0159079
NM_001243821.1	100511327	C5H12orf35	6057	7.87501	3.52996	1.15763	0.0011	0.0159079
NM_001244673.1	100512202	TSPAN12	2550	18.0931	11.3844	0.668381	0.0011	0.0159079
XM_005664344.1	100523064	LDHD	1371	24.9973	39.4646	-0.658785	0.0011	0.0159079
NM_001204771.1	100523776	BHMT2	2002	113.752	67.5781	0.751262	0.0011	0.0159079
XM_003134391.4	100526085	HCK	2101	4.14297	2.26582	0.870631	0.0011	0.0159079
XM_003361691.2	100623148	LOC100623148	789	0.22309	5.58705	-4.64639	0.0011	0.0159079
XM_005662604.1	100623870	ARHGEF33	1874	0.67778	1.56353	-1.20592	0.0011	0.0159079
XM_005674476.1	100624555	NOP16	987	17.2331	28.1261	-0.706725	0.0011	0.0159079
NM_213777.1	396664	DSPP	2029	1.61759	0.557737	1.53619	0.00115	0.0164621
XM_003132309.4	397026	SUCLG2	1285	113.078	183.682	-0.699894	0.00115	0.0164621
XM_003133981.3	397251	PLK2	2801	17.4512	10.8133	0.690522	0.00115	0.0164621
XM_005654562.1	100152438	PBX3	2979	4.04385	2.36691	0.772722	0.00115	0.0164621
XM_001929442.2	100152691	SHE	3033	5.2279	3.17774	0.718233	0.00115	0.0164621
NM_001146300.1	100286741	FSCN1	2704	0.705112	0.221342	1.67158	0.00115	0.0164621
XM_005663583.1	100514231	LOC100514231	1677	22.9726	36.7151	-0.676463	0.00115	0.0164621
XM_003131395.4	100521039	CNTNAP1	2337	0.997034	0.392229	1.34595	0.00115	0.0164621
XM_003355206.3	100523785	LOC100523785	495	104.018	164.844	-0.664261	0.00115	0.0164621
XM_005659571.1	100621268	LOC100621268	906	0.388945	1.69209	-2.12117	0.00115	0.0164621
XM_003358469.2	100623981	CAMKV	3004	0.626077	0.210493	1.57257	0.00115	0.0164621
XM_003357303.2	100625290	ZBTB16	1756	19.9996	31.8428	-0.670993	0.00115	0.0164621
NM_001244227.1	100625944	RGC32	601	119.055	75.2454	0.661954	0.00115	0.0164621
NM_214024.1	397088	PPP2R1A	2203	25.7474	41.1318	-0.675826	0.0012	0.0170447
NM_001134824.1	100126281	CYP3A46	694	361.063	582.276	-0.689454	0.0012	0.0170447
XM_005670412.1	100153623	SORBS3	3095	5.481	2.60988	1.07046	0.0012	0.0170447
NM_001134346.2	100174954	KLF11	3817	3.39785	2.00222	0.763024	0.0012	0.0170447
XM_003127107.2	100515030	C6H19orf33	773	9.99438	17.2953	-0.791193	0.0012	0.0170447
XM_003353607.2	100515992	GNG10	1242	31.8576	19.6773	0.695107	0.0012	0.0170447
XM_005673287.1	100517019	JAZF1	3071	1.547	0.754842	1.03523	0.0012	0.0170447
XM_003126069.4	100518305	APOL6	1431	0.441825	1.32495	-1.58439	0.0012	0.0170447
XM_005657538.1	100523825	BAZ2B	7830	7.48003	4.69953	0.670527	0.0012	0.0170447
XM_003353629.2	100626266	PSMD5	1235	10.1947	16.5072	-0.695275	0.0012	0.0170447
NM_213761.1	396623	TLR2	2634	6.45302	3.19348	1.01484	0.00125	0.0175508
XM_003131049.4	100152536	LOC100152536	2524	4.91453	8.36131	-0.766677	0.00125	0.0175508
XM_001925765.2	100154649	RAI2	1989	1.2054	0.479721	1.32925	0.00125	0.0175508
NM_001190199.1	100155997	ACYP1	607	2.43831	5.86278	-1.2657	0.00125	0.0175508
XM_003122252.3	100510887	LOC100510887	1284	0.216234	1.12549	-2.37989	0.00125	0.0175508
XM_003483905.2	100511790	C17H20orf26	2187	0.176548	0.663747	-1.91057	0.00125	0.0175508
XM_005665852.1	100513292	LOC100513292	967	0.177266	2.19495	-3.6302	0.00125	0.0175508
XM_005669465.1	100516643	LOC100516643	1164	0.332282	1.30153	-1.96973	0.00125	0.0175508
XM_005658570.1	100525144	SLC51B	1053	2.75857	0.626701	2.13807	0.00125	0.0175508
XM_003129352.2	100525175	LOC100525175	863	4.22656	1.22821	1.78292	0.00125	0.0175508
XM_003361924.2	100622784	LOC100622784	887	15.4204	25.5956	-0.731054	0.00125	0.0175508
XM_005659712.1	100628176	STARD9	14868	0.906354	0.542639	0.740082	0.00125	0.0175508
XM_003480880.2	100737092	LOC100737092	3005	1.79099	0.959327	0.900661	0.00125	0.0175508
XM_003481644.2	100737094	XRCC6BP1	1419	8.50578	4.89798	0.796255	0.00125	0.0175508
XM_005661720.1	102163452	LOC102163452	2590	4.83798	7.95167	-0.716855	0.00125	0.0175508
XM_005671074.1	396974	VCL	5286	10.1632	16.1294	-0.666336	0.0013	0.018114
XM_005673734.1	397242	CYCLT1	2394	1.06241	0.460745	1.20529	0.0013	0.018114
XM_001925080.4	100155201	PPA1	1320	43.5014	70.7814	-0.702307	0.0013	0.018114
XM_005658078.1	100513827	WWC1	1596	16.1516	9.9748	0.69532	0.0013	0.018114
XM_005668798.1	100520862	TUBG2	963	3.12437	1.3042	1.2604	0.0013	0.018114
XM_003125297.2	100522734	PREB	2111	13.951	22.1985	-0.67009	0.0013	0.018114
XM_005659044.1	100623511	PDP2	1882	9.71346	15.5432	-0.678229	0.0013	0.018114
XM_005662494.1	100627082	LOC100627082	7220	1.83233	2.95054	-0.687301	0.0013	0.018114
XM_005670295.1	100736628	LOC100736628	2044	1.34477	0.578528	1.2169	0.0013	0.018114
XM_005655331.1	102166021	LOC102166021	601	1.76536	4.59024	-1.3786	0.0013	0.018114
XM_003483635.2	396625	GSR	2368	11.0322	17.5495	-0.669716	0.00135	0.0186969
NM_214369.1	397659	VDAC2	652	55.5967	88.5305	-0.671176	0.00135	0.0186969
XM_005664497.1	100038022	COX6B	633	125.247	204.513	-0.70742	0.00135	0.0186969
XM_003124819.4	100521262	MRPS5	1816	10.8263	19.398	-0.841369	0.00135	0.0186969
XM_003359006.2	100623793	C13H21orf33	1494	48.8422	76.9181	-0.655195	0.00135	0.0186969
XM_003361560.2	100626400	LOC100626400	567	0.412026	5.25198	-3.67206	0.00135	0.0186969
XM_005662121.1	100738647	LOC100738647	2141	4.30314	2.4542	0.810137	0.00135	0.0186969
XM_005663822.1	102161698	GGA1	1586	3.83007	6.70589	-0.80806	0.00135	0.0186969
NM_213976.1	397031	CD163	370	247.56	155.935	0.666836	0.0014	0.0191007
NM_001044607.2	733679	ECH1	699	143.386	318.252	-1.15027	0.0014	0.0191007
XM_001929233.2	100152503	LOC100152503	2220	2.20647	1.17017	0.915014	0.0014	0.0191007
XM_001929029.5	100153972	RAB8B	4335	15.9419	9.99977	0.67286	0.0014	0.0191007
XM_001927095.2	100157995	NT5E	4110	1.95526	1.10113	0.828372	0.0014	0.0191007
XM_003133948.4	100514880	DHX29	4489	12.2912	19.4701	-0.663636	0.0014	0.0191007
XM_003480887.2	100516959	REEP5	3238	18.5157	29.0964	-0.652088	0.0014	0.0191007
XM_003126004.2	100517713	SLC25A17	1757	55.6433	88.4243	-0.668236	0.0014	0.0191007
XM_003133460.4	100518697	NOSTRIN	1857	10.5968	6.09642	0.797598	0.0014	0.0191007
XM_003357325.2	100520041	USP2	3096	6.08578	9.90385	-0.702547	0.0014	0.0191007
XM_005673368.1	100520117	ZNF282	4322	4.33849	2.65697	0.707413	0.0014	0.0191007
XM_003124260.3	100523779	INTS1	7145	2.25348	3.61697	-0.682627	0.0014	0.0191007
XM_003124696.2	100524194	MRPL28	1453	42.2338	65.9396	-0.642747	0.0014	0.0191007
NM_001244581.1	100525186	PHYHIPL	1559	1.20948	3.36444	-1.47598	0.0014	0.0191007
XM_005674163.1	100622329	LOC100622329	2754	2.38447	1.31541	0.858151	0.0014	0.0191007
XM_003361013.2	100624116	LOC100624116	874	13.6312	22.3627	-0.714182	0.0014	0.0191007
XM_005658976.1	100627492	LOC100627492	1449	5.92911	3.29976	0.845452	0.0014	0.0191007
XM_003482168.2	100737442	NUDT3	8355	7.43649	11.7392	-0.658646	0.0014	0.0191007
NM_213964.1	397014	HDH	12706	4.92963	7.72112	-0.647333	0.00145	0.0195643
NM_214082.1	397155	RAMP2	744	27.6927	16.9566	0.707654	0.00145	0.0195643
NM_001101821.1	100124380	ZBTB12	1948	1.67395	0.770592	1.11922	0.00145	0.0195643
XM_001927097.3	100157266	SPRY2	2308	3.95918	6.63736	-0.745408	0.00145	0.0195643
NM_001244060.1	100512063	POU2AF1	1075	1.34433	3.00915	-1.16247	0.00145	0.0195643
XM_005662177.1	100513918	LOC100513918	651	11.8505	24.3529	-1.03915	0.00145	0.0195643
XM_003134157.2	100518225	MED10	1006	8.95548	14.7671	-0.721548	0.00145	0.0195643
XM_003131188.2	100520633	MRPL38	1765	38.5618	61.3402	-0.669663	0.00145	0.0195643
XM_005655839.1	100521453	MAP3K10	3465	2.01834	3.40386	-0.754001	0.00145	0.0195643
XM_003121665.2	100525443	MTMR10	4966	17.6958	11.3535	0.640278	0.00145	0.0195643
XM_003129824.1	100525827	RAB39A	1871	0.899375	0.27742	1.69685	0.00145	0.0195643
XM_005658693.1	100624447	LOC100624447	1012	10.4846	17.2303	-0.716675	0.00145	0.0195643
XM_003354942.2	100625452	DVL2	3037	2.77082	5.22915	-0.916261	0.00145	0.0195643
XM_005661986.1	100627618	LIMK1	3295	1.07705	2.33731	-1.11777	0.00145	0.0195643
XM_005667788.1	100737775	LOC100737775	602	9.74328	5.01419	0.95839	0.00145	0.0195643
NM_001168415.1	397439	SCP2	1074	521.862	311.435	0.74474	0.0015	0.020091
XM_001926378.2	100153977	GCLM	5057	22.6524	36.0779	-0.671455	0.0015	0.020091
XM_003484335.2	100154783	LOC100154783	943	221.38	359.247	-0.69845	0.0015	0.020091
XM_003134167.2	100520115	NDUFS6	847	40.214	63.207	-0.652387	0.0015	0.020091
XM_005662301.1	100522130	LOC100522130	1218	76.1682	121.59	-0.674759	0.0015	0.020091
XM_003361732.2	100621672	LOC100621672	2898	4.67353	2.78088	0.748973	0.0015	0.020091
XM_005658454.1	100625748	LOC100625748	1293	0.149535	1.1752	-2.97434	0.0015	0.020091
XM_003358485.1	100627663	ARHGEF3	3064	2.79082	1.59947	0.803096	0.0015	0.020091
XM_005659120.1	102159596	LOC102159596	490	59.728	94.5916	-0.663304	0.0015	0.020091
XM_005660378.1	102160657	LOC102160657	2873	0.804723	1.54709	-0.94299	0.0015	0.020091
NM_001129946.1	396613	CCL5	744	10.7734	5.92063	0.863656	0.00155	0.0206101
XM_005667666.1	396654	AHR	5736	16.9179	26.7419	-0.660555	0.00155	0.0206101
NM_214051.1	397118	DGAT	1930	16.3999	10.1545	0.691571	0.00155	0.0206101
NM_001097469.1	100037984	HIGD2A	585	43.8003	68.9288	-0.654169	0.00155	0.0206101
XM_005669114.1	100142661	ASPA	1429	11.6232	5.86357	0.987159	0.00155	0.0206101
XM_005669816.1	100515926	NUP210	6935	5.5238	8.64039	-0.645434	0.00155	0.0206101
XM_003482073.2	100516916	WLS	3242	3.24879	1.78684	0.862495	0.00155	0.0206101
XM_005656787.1	100519380	LOC100519380	1368	0.105013	1.59396	-3.92398	0.00155	0.0206101
XM_003126807.4	100525749	CDT1	2280	0.164101	0.629891	-1.94052	0.00155	0.0206101
XM_005666698.1	100627475	AASDH	1662	14.1194	8.79255	0.683327	0.00155	0.0206101
NM_213962.2	397012	HADHA	2712	201.842	123.391	0.709992	0.0016	0.0210761
NM_214416.1	403124	IYD	658	182.507	286.797	-0.652073	0.0016	0.0210761
XM_001927050.3	100154395	NOV	2415	1.53893	0.753377	1.03048	0.0016	0.0210761
NM_001137637.1	100192446	DBF4	2451	2.83872	4.80664	-0.759788	0.0016	0.0210761
XM_003126243.2	100512715	LOC100512715	939	0.345887	1.70455	-2.30102	0.0016	0.0210761
XM_005660050.1	100524661	SYNE2	9072	4.55493	17.7615	-1.96325	0.0016	0.0210761
XM_003123536.2	100525632	COPE	1175	44.9755	71.2546	-0.663846	0.0016	0.0210761
XM_005654254.1	100627033	LOC100627033	688	8.02298	4.0305	0.993178	0.0016	0.0210761
XM_003353702.2	100627299	TMEM8C	1261	0.88583	2.1922	-1.30727	0.0016	0.0210761
XM_003481604.1	100736743	LOC100736743	939	0.38853	1.66634	-2.10058	0.0016	0.0210761
XM_003484240.2	100738261	LOC100738261	501	186.039	294.001	-0.660216	0.0016	0.0210761
XM_003482041.2	100739096	LOC100739096	1760	3.30009	1.77902	0.89142	0.0016	0.0210761
NM_214128.1	397241	PPP3CA	1343	21.175	13.2758	0.673559	0.00165	0.0215796
XM_001928892.3	100152256	CRELD1	1831	14.3099	23.4064	-0.709891	0.00165	0.0215796
XM_003359563.2	100154822	WIPF1	4785	3.54725	2.18856	0.69672	0.00165	0.0215796
XM_001929331.3	100156375	LOC100156375	1730	13.7768	21.738	-0.657985	0.00165	0.0215796
XM_001926483.4	100158205	GALNT7	4383	1.13944	0.606691	0.909287	0.00165	0.0215796
XM_003129145.3	100518563	LOC100518563	2191	1.06266	0.436039	1.28514	0.00165	0.0215796
XM_005656607.1	100518980	SMPD1	1712	14.6717	22.9503	-0.645472	0.00165	0.0215796
XM_003355440.2	100627407	LOC100627407	995	1.3045	3.09653	-1.24715	0.00165	0.0215796
XM_005666442.1	102166101	LOC102166101	3172	0.632873	0.243123	1.38023	0.00165	0.0215796
XM_005668672.1	397184	PRKCA	1610	5.19518	8.51432	-0.712717	0.0017	0.0220135
XM_001928300.3	100157795	GJA5	3308	3.32533	1.87648	0.825472	0.0017	0.0220135
NM_001195357.1	100337661	MSH2	3075	1.95214	3.33335	-0.771918	0.0017	0.0220135
XM_003122207.2	100514697	C1H9orf114	1894	4.84296	9.45985	-0.965928	0.0017	0.0220135
XM_003131102.2	100518091	PCID2	1617	39.8597	62.4728	-0.648299	0.0017	0.0220135
XM_003127831.2	100519317	TWSG1	3814	25.2287	15.9243	0.663831	0.0017	0.0220135
XM_003134035.4	100519576	ZNF366	3544	2.3229	1.33135	0.803041	0.0017	0.0220135
XM_005668283.1	100521146	TNFRSF19	4980	2.07933	1.23698	0.749294	0.0017	0.0220135
XM_003355107.2	100620468	LOC100620468	2083	256.1	152.451	0.748366	0.0017	0.0220135
XM_005671600.1	100621830	LYPD6B	1154	1.339	0.18622	2.84608	0.0017	0.0220135
XM_003354540.2	100621901	DCTPP1	596	1.81413	4.49933	-1.31043	0.0017	0.0220135
NM_001243676.1	100626589	BCS1L	1372	6.74847	10.9725	-0.701255	0.0017	0.0220135
XM_003358756.2	100627569	CPN2	1960	97.1337	61.1134	0.668483	0.0017	0.0220135
XM_005666866.1	102166988	LOC102166988	867	3.85458	1.75837	1.13233	0.0017	0.0220135
XM_003482450.2	397616	PDE5	2704	5.38266	8.55258	-0.668041	0.00175	0.0225177
NM_001128486.1	100151766	FRRS1	1783	20.016	12.5683	0.671365	0.00175	0.0225177
XM_003360275.2	100154376	KDM6A	5335	4.97711	2.28084	1.12574	0.00175	0.0225177
XM_005665636.1	100154661	FAM65B	3542	1.62449	0.339009	2.26059	0.00175	0.0225177
XM_003125249.3	100511253	FAM98A	2843	14.5562	22.473	-0.62656	0.00175	0.0225177
XM_003128550.4	100522330	LOC100522330	3554	1.42363	0.74499	0.934281	0.00175	0.0225177
XM_005663706.1	100523310	GBP6	2539	1.27394	0.619268	1.04066	0.00175	0.0225177
XM_003131747.2	100524339	COPRS	903	4.47684	2.22695	1.00741	0.00175	0.0225177
XM_003360088.1	100621164	LOC100621164	945	0.432921	1.5683	-1.85703	0.00175	0.0225177
NM_001244785.1	100513191	C18H7orf41	1885	8.53615	5.24731	0.702008	0.0018	0.0230478
XM_005673279.1	100514551	FKBP14	3490	1.24069	3.15266	-1.34543	0.0018	0.0230478
XM_005653925.1	100516641	ERBB2	4508	1.8445	3.00776	-0.705455	0.0018	0.0230478
XM_003131046.2	100516928	GPR180	2842	6.17433	11.2657	-0.867576	0.0018	0.0230478
XM_005672881.1	100622161	LOC100622161	1500	0.98151	2.1363	-1.12204	0.0018	0.0230478
XM_005662533.1	102159733	LOC102159733	829	18.5031	11.1289	0.733455	0.0018	0.0230478
XM_003124492.4	397459	ITGAM	3185	1.51574	0.773322	0.970883	0.00185	0.02354
XM_005671244.1	494460	CXCL12	3625	43.075	26.5036	0.700664	0.00185	0.02354
XM_003360410.2	100157515	MID2	2359	0.630186	1.6121	-1.35509	0.00185	0.02354
XM_005661101.1	100514274	USH1C	2176	0.0929813	0.589828	-2.66528	0.00185	0.02354
XM_005668293.1	100515445	FLT3	3348	0.583124	0.233076	1.323	0.00185	0.02354
XM_003132182.2	100521222	CCDC51	1559	5.83894	10.1353	-0.795608	0.00185	0.02354
XM_003128906.3	100521564	ARAP2	7814	0.79981	0.442039	0.855484	0.00185	0.02354
XM_003359698.3	100623561	ASB1	4906	1.74053	3.09824	-0.831924	0.00185	0.02354
NM_001278779.1	100627652	CCT5	1961	40.7156	64.3911	-0.66128	0.00185	0.02354
XM_005668115.1	664651	SUV39H2	2379	0.231846	1.26652	-2.44963	0.0019	0.0240426
XM_005671044.1	733600	UNC5B	6970	1.20538	0.651031	0.888696	0.0019	0.0240426
NM_001112690.1	100127162	APRIL	1127	4.43475	2.30011	0.947148	0.0019	0.0240426
XM_001926763.3	100156167	LOC100156167	902	0.343556	1.75207	-2.35044	0.0019	0.0240426
NM_001256770.1	100514823	NLRP3	3329	1.50555	0.815992	0.883661	0.0019	0.0240426
XM_003360331.3	100518462	MAGED2	2043	8.22562	14.3712	-0.804988	0.0019	0.0240426
XM_005669430.1	100525890	LOC100525890	2299	0.993146	0.393723	1.33483	0.0019	0.0240426
XM_005657999.1	100622989	CDON	3113	0.874535	0.393849	1.15087	0.0019	0.0240426
NM_214423.1	403324	CYP3A29	536	478.85	773.071	-0.691029	0.00195	0.0245397
NM_001025227.1	574066	DCT	2160	0.672473	0.223639	1.5883	0.00195	0.0245397
NM_001037147.1	641352	LOC641352	566	7.43433	13.6962	-0.881504	0.00195	0.0245397
XM_005657333.1	100170851	PTPN11	5819	31.1061	49.5191	-0.670787	0.00195	0.0245397
XM_005667895.1	100514595	PLXNA2	2361	0.285194	0.765994	-1.42539	0.00195	0.0245397
XM_005657307.1	100520983	DHX37	3795	3.59302	5.70578	-0.667229	0.00195	0.0245397
XM_003483231.2	100738595	FBLN2	1416	2.32824	1.09537	1.08782	0.00195	0.0245397
XM_005653020.1	102159616	LOC102159616	3993	2.85254	4.57504	-0.681537	0.00195	0.0245397
NM_214269.2	397509	KITLG	508	9.52319	4.53073	1.0717	0.002	0.0249973
XM_005669647.1	100151982	CHDH	5061	38.7929	24.5898	0.657732	0.002	0.0249973
XM_001925990.4	100155863	MESP1	2000	1.16633	2.22165	-0.929654	0.002	0.0249973
NM_001137624.1	100171388	SLC30A5	2341	11.0685	18.4799	-0.739505	0.002	0.0249973
XM_005666595.1	100511091	LOC100511091	1708	2.36527	1.03775	1.18854	0.002	0.0249973
XM_005657019.1	100513375	CLUH	5110	32.2104	57.6236	-0.83913	0.002	0.0249973
XM_003357955.2	100622490	ST6GALNAC1	2088	0.584432	1.41193	-1.27256	0.002	0.0249973
XM_005669098.1	100624432	LOC100624432	672	0.564922	2.32505	-2.04114	0.002	0.0249973
XM_005674177.1	100627713	ZNF664	2236	1.70799	3.06126	-0.841827	0.002	0.0249973
XM_001924333.3	397538	ME1	2197	2.80168	1.52163	0.880676	0.00205	0.0254314
NM_001038645.2	654413	PALMD	1998	6.4367	3.52849	0.867271	0.00205	0.0254314
NM_001258360.1	100154062	OLFML2A	1957	0.940864	0.347065	1.43878	0.00205	0.0254314
XM_005670237.1	100154778	DZIP3	4491	1.83457	1.0642	0.785669	0.00205	0.0254314
NM_001190922.1	100156799	COX17	447	15.1156	27.7496	-0.876426	0.00205	0.0254314
XM_003133370.3	100525011	ZNF703	3374	1.65328	2.85196	-0.786623	0.00205	0.0254314
XM_005663955.1	100623817	TBC1D30	5102	0.512579	0.935532	-0.868013	0.00205	0.0254314
XM_005658487.1	100624811	CORO6	1728	0.90374	0.302731	1.57787	0.00205	0.0254314
XM_005655697.1	100627089	LOC100627089	3481	5.79674	3.68638	0.653036	0.00205	0.0254314
XM_005659650.1	100738527	LOC100738527	835	191.581	125.324	0.612296	0.00205	0.0254314
XM_005673189.1	102160962	LOC102160962	580	64.4096	98.8591	-0.618098	0.00205	0.0254314
XM_005674514.1	100155433	RASL12	1644	5.26083	3.02793	0.796959	0.0021	0.0259463
XM_005662431.1	100525866	LRRTM4	2625	0.961491	0.447657	1.10288	0.0021	0.0259463
XM_003356500.3	100620708	YBX1	1556	179.309	285.954	-0.673336	0.0021	0.0259463
XM_003483229.2	100738401	LOC100738401	2094	1.47105	0.697936	1.07568	0.0021	0.0259463
XM_005654250.1	102158770	PREX1	1860	2.37669	1.24669	0.930857	0.0021	0.0259463
XM_005672532.1	102164620	LOC102164620	2759	7.37798	11.6847	-0.663325	0.0021	0.0259463
NM_001110420.1	100037298	SLC7A2	3059	81.592	130.778	-0.680619	0.00215	0.0264215
XM_005652691.1	100155516	DMXL2	9519	1.0271	1.63016	-0.666437	0.00215	0.0264215
XM_005672764.1	100329127	CDC25B	3134	1.14488	0.517347	1.14599	0.00215	0.0264215
XM_005657542.1	100511786	RAPGEF4	3924	2.53527	1.46059	0.795595	0.00215	0.0264215
XM_003123228.2	100512648	OLFM2	2017	0.314181	0.815083	-1.37535	0.00215	0.0264215
XM_003130501.3	100515402	LYPLAL1	1049	12.4656	7.32675	0.766712	0.00215	0.0264215
XM_003123573.4	100518601	ZNF496	4943	1.11349	0.617205	0.851269	0.00215	0.0264215
XM_003122565.3	100518951	VPS51	2551	10.7973	20.6884	-0.938149	0.00215	0.0264215
XM_005653576.1	396623	TLR2	3067	4.04764	1.53985	1.39429	0.0022	0.0269456
XM_003134127.3	100511051	FAM114A2	2832	21.6583	34.5458	-0.673592	0.0022	0.0269456
XM_005674389.1	100516610	MARS	3030	11.7298	18.631	-0.667526	0.0022	0.0269456
XM_005657100.1	100519446	PLD1	7044	4.61487	2.72683	0.759068	0.0022	0.0269456
XM_005665352.1	100520083	LOC100520083	1015	4.18341	0.516319	3.01835	0.0022	0.0269456
NM_001112682.1	100127151	LOC100127151	851	8.75961	4.2029	1.05948	0.00225	0.0275028
NM_001185167.1	100152689	SSR1	3365	58.076	92.4252	-0.670343	0.00225	0.0275028
NM_001244571.1	100624723	BATF	919	1.69718	0.168958	3.3284	0.00225	0.0275028
NM_213903.1	396937	ITIH2	994	635.509	396.185	0.681739	0.0023	0.0279833
XM_005664198.1	397491	IGF1	891	14.0737	5.79669	1.2797	0.0023	0.0279833
NM_214405.1	399535	MUT	2162	91.5242	143.977	-0.653609	0.0023	0.0279833
XM_005656825.1	100521394	PFKP	1734	1.79534	0.889102	1.01384	0.0023	0.0279833
XM_003127906.2	100522324	MCOLN2	3088	0.785065	0.351247	1.16033	0.0023	0.0279833
XM_003359058.2	100624483	NEIL2	1418	9.41142	5.15128	0.869482	0.0023	0.0279833
XM_003480753.2	100739510	PIK3R2	3711	1.76994	3.0229	-0.772232	0.0023	0.0279833
XM_001929238.4	100155831	CNNM2	4427	1.33917	3.56894	-1.41415	0.00235	0.0284406
XM_003132764.2	100513379	MORC3	4263	6.43462	4.14718	0.633725	0.00235	0.0284406
XM_005672602.1	100525263	FAXDC2	2683	2.88998	7.02806	-1.28207	0.00235	0.0284406
XM_003355521.3	100620702	TRHDE	4295	17.2957	11.2036	0.626456	0.00235	0.0284406
XM_003355917.2	100625219	BLVRB	823	65.9757	100.802	-0.611521	0.00235	0.0284406
XM_003483498.2	100739807	LOC100739807	2247	0.414162	0.992271	-1.26054	0.00235	0.0284406
XM_005658405.1	102162966	LOC102162966	1320	3.26334	1.69524	0.944864	0.00235	0.0284406
NM_001112695.1	100127170	HNRNPAB	779	52.9237	80.965	-0.613384	0.0024	0.0289692
XM_001928708.4	100154835	MOCS1	2815	9.54734	16.7962	-0.814967	0.0024	0.0289692
XM_005663716.1	100155195	GBP7	2615	1.2637	0.628374	1.00796	0.0024	0.0289692
XM_005667618.1	100621071	PPP1R9A	1942	3.27481	1.8343	0.836178	0.0024	0.0289692
XM_001927137.1	100153519	LOC100153519	972	0.24261	1.36897	-2.49638	0.00245	0.0294756
XM_003128075.2	100519374	C6H1orf210	1414	25.6301	15.8796	0.690666	0.00245	0.0294756
XM_005658128.1	100621483	CORO1A	1337	3.37942	1.77895	0.925752	0.00245	0.0294756
XM_003353442.3	100622200	TIMM21	1158	8.18892	13.1969	-0.688453	0.00245	0.0294756
XM_001929262.5	100157687	MTFP1	1113	10.2814	16.7591	-0.704917	0.0025	0.0299787
XM_003126109.2	100512604	C1QL4	1394	0.783924	1.77758	-1.18113	0.0025	0.0299787
XM_005665846.1	100513097	LOC100513097	846	1.78559	0.487997	1.87145	0.0025	0.0299787
NM_001244979.1	100514587	ACOT13	1411	112.761	184.744	-0.712263	0.0025	0.0299787
NM_001190290.1	100462754	MAP1LC3B	1610	39.1789	59.7878	-0.609774	0.00255	0.0304587
NM_001243714.1	100511130	CD48	2174	2.9294	1.64473	0.83275	0.00255	0.0304587
XM_005672300.1	100512196	LOC100512196	1812	2.74944	4.66165	-0.761705	0.00255	0.0304587
XM_005653193.1	100519315	PANX2	2782	0.649458	2.38033	-1.87385	0.00255	0.0304587
XM_005656646.1	100621718	FMO4	5008	4.62845	2.21132	1.06562	0.00255	0.0304587
NM_001170516.1	494464	CCL19	303	32.1296	16.0799	0.99864	0.0026	0.0309149
XM_005661587.1	100312964	CDO1	1210	249.916	440.25	-0.816877	0.0026	0.0309149
XM_005672424.1	100322894	GDNF	1527	0.0446239	5.98548	-7.0675	0.0026	0.0309149
XM_005668995.1	100517305	RNF43	4740	3.95461	6.19307	-0.647121	0.0026	0.0309149
XM_005654672.1	100517804	LOC100517804	951	0.0761361	4.30117	-5.82001	0.0026	0.0309149
XM_003125038.4	100522732	LOC100522732	6615	3.05979	1.96445	0.639308	0.0026	0.0309149
XM_005667468.1	100525001	CCDC15	3749	2.89937	1.74954	0.728764	0.0026	0.0309149
NM_001204766.1	100135678	O3FAR1	1137	0.993248	0.0586204	4.08268	0.00265	0.0313264
XM_001926587.4	100151976	ALDH1L2	3442	4.91361	7.64542	-0.637812	0.00265	0.0313264
XM_001927828.4	100155928	LRIG3	4067	0.710946	0.339837	1.0649	0.00265	0.0313264
NM_001244776.1	100513159	MMACHC	1471	5.93252	9.52774	-0.68349	0.00265	0.0313264
XM_003127268.2	100520616	BSPH1	855	0.387481	1.70037	-2.13365	0.00265	0.0313264
NM_001202520.1	100529254	EIF4EBP3	681	3.29229	6.47089	-0.974873	0.00265	0.0313264
XM_003360737.2	100622365	TSPAN31	2244	36.2672	57.5308	-0.665667	0.00265	0.0313264
XM_003353690.2	100624292	FAM78A	2294	1.5408	0.77204	0.996934	0.00265	0.0313264
XM_003482358.2	100737183	GBA3	2389	19.8009	11.5453	0.778266	0.00265	0.0313264
XM_005660160.1	100048933	ZFAND5	2699	8.49382	13.1261	-0.627951	0.0027	0.0317536
NM_001185139.1	100155883	NANS	1080	21.8189	34.1382	-0.645811	0.0027	0.0317536
NM_001130534.1	100170768	AGPAT2	902	48.2312	74.5481	-0.628206	0.0027	0.0317536
XM_005654204.1	100233187	HDLBP	4448	57.7955	90.4897	-0.646796	0.0027	0.0317536
XM_005673254.1	100522963	LOC100522963	1802	0.619501	1.96203	-1.66317	0.0027	0.0317536
XM_005654431.1	100524659	ME2	2722	3.27502	1.97633	0.728684	0.0027	0.0317536
XM_003361975.1	100623124	EMR4	1579	14.6971	9.46218	0.635285	0.0027	0.0317536
XM_005664273.1	100738700	LOC100738700	4267	6.58256	4.23557	0.636093	0.0027	0.0317536
NM_214411.1	399685	COX7A1	328	139.349	216.716	-0.637106	0.00275	0.0321354
NM_001097428.1	100037289	IRF7	1695	2.29586	1.02958	1.15697	0.00275	0.0321354
NM_001112681.1	100127150	TKT	2039	49.2805	75.6025	-0.617417	0.00275	0.0321354
XM_001924672.5	100152212	HECTD1	9991	25.7609	40.6778	-0.659058	0.00275	0.0321354
XM_005656762.1	100312976	NDUFAB1	719	47.122	72.0515	-0.612627	0.00275	0.0321354
XM_003127888.3	100517591	RNF125	3383	34.1551	21.5632	0.663532	0.00275	0.0321354
XM_005655135.1	100521004	LOC100521004	1256	4.5923	7.67291	-0.740559	0.00275	0.0321354
XM_005656933.1	100522273	FAM20A	1591	29.2721	45.0368	-0.621578	0.00275	0.0321354
XM_003130597.4	100522819	ATP6V1G3	675	2.64593	0.861562	1.61875	0.00275	0.0321354
NM_213998.1	397059	ITGA2B	3325	2.37071	3.83989	-0.695747	0.0028	0.0325536
NM_214120.1	397217	F5	7062	152.143	91.0131	0.741281	0.0028	0.0325536
NM_214230.1	397460	TNC	4551	0.621716	1.10494	-0.829639	0.0028	0.0325536
NM_001097472.1	100037987	SLIRP	318	113.035	177.219	-0.64877	0.0028	0.0325536
XM_003133853.4	100521757	ZNF622	1570	8.82794	13.9947	-0.664737	0.0028	0.0325536
XM_005671279.1	100522283	PCGF5	6712	0.988065	0.407765	1.27687	0.0028	0.0325536
XM_005669813.1	100621722	LOC100621722	1928	0.791994	0.29852	1.40766	0.0028	0.0325536
XM_005662815.1	100514403	CPSF1	3431	8.39356	12.6989	-0.597345	0.00285	0.0329675
XM_005664584.1	100515483	PSMD8	1490	61.8972	95.9294	-0.632099	0.00285	0.0329675
XM_003130532.4	100522393	CNIH3	2190	0.594035	0.17081	1.79815	0.00285	0.0329675
XM_005661985.1	100526161	WBSCR27	925	13.4705	8.12208	0.729888	0.00285	0.0329675
XM_003357383.2	100622861	ETNK2	2344	137.502	88.6787	0.632793	0.00285	0.0329675
XM_003357130.2	100623166	DCHS1	11255	1.65901	1.04595	0.665514	0.00285	0.0329675
XM_005653999.1	100627421	ZNF286A	1549	1.13027	0.432215	1.38685	0.00285	0.0329675
XM_003483329.2	100739492	ST3GAL6	998	4.02844	2.11363	0.930499	0.00285	0.0329675
XM_005655674.1	396737	KLRK1	1013	4.82853	2.61348	0.885608	0.0029	0.0333773
NM_001244354.2	100155306	SEC61A1	1661	37.4342	57.3743	-0.616047	0.0029	0.0333773
XM_001929060.3	100155615	AVPI1	1064	3.93979	8.13803	-1.04656	0.0029	0.0333773
XM_003483435.2	100157055	COQ5	2589	16.1452	24.7206	-0.614605	0.0029	0.0333773
XM_005673349.1	100515808	TMED4	1950	23.8637	36.5486	-0.615002	0.0029	0.0333773
XM_005657973.1	100625270	LOC100625270	421	5.5417	1.64314	1.75387	0.0029	0.0333773
XM_003360704.1	100626273	CECR5	1257	2.55276	4.58569	-0.845081	0.0029	0.0333773
XM_003484001.2	100737610	TRPV5	2651	0.222831	0.586612	-1.39646	0.0029	0.0333773
NM_001044551.2	733602	CKMT2	1406	1.12543	0.409531	1.45843	0.00295	0.0338889
NM_001190175.1	100156927	ECHS1	526	476.463	735.452	-0.626267	0.00295	0.0338889
XM_005662667.1	100522014	SLC5A6	3186	83.3192	140.687	-0.755765	0.00295	0.0338889
NM_001123140.1	100144465	MRPS18B	777	35.8908	55.3392	-0.624686	0.003	0.0343556
XM_001924427.3	100153531	VSIG10	2207	5.24057	3.23708	0.695032	0.003	0.0343556
XM_003129118.4	100512118	NUP54	2656	15.3563	9.94455	0.626852	0.003	0.0343556
XM_005655692.1	100512963	PEX5	3396	5.99765	10.9082	-0.862941	0.003	0.0343556
XM_005665543.1	102163516	LOC102163516	1316	3.559	6.01682	-0.757531	0.003	0.0343556
NM_001007517.1	492822	COX5B	485	305.493	470.016	-0.62157	0.00305	0.0347977
XM_001926629.4	100156879	LOC100156879	1632	51.5777	96.9716	-0.910814	0.00305	0.0347977
NM_001244543.1	100513388	DDX56	1870	10.2948	15.8979	-0.626926	0.00305	0.0347977
XM_003480540.2	100524475	TLE1	4029	8.92747	5.27511	0.75905	0.00305	0.0347977
XM_003360735.2	100622167	TSFM	563	15.1066	24.9311	-0.722764	0.00305	0.0347977
XM_003359656.3	100626089	LOC100626089	557	16.517	27.0761	-0.713066	0.00305	0.0347977
XM_003124010.3	397497	AFGF	4121	0.782182	0.398815	0.971787	0.0031	0.0352803
XM_001927632.2	100153341	EPM2A	2178	3.85078	2.33719	0.720373	0.0031	0.0352803
XM_005658091.1	100620852	LOC100620852	3557	0.592018	0.262011	1.17601	0.0031	0.0352803
XM_005659837.1	102163586	LOC102163586	485	3.53007	0.857665	2.04121	0.0031	0.0352803
XM_005673500.1	397294	ZFX	7021	5.94058	2.60762	1.18787	0.00315	0.0357162
NM_001128463.1	100145887	ARHGEF2	4100	4.52554	2.63499	0.780294	0.00315	0.0357162
NM_001167781.1	100153993	IREB2	3476	2.41965	3.85609	-0.67234	0.00315	0.0357162
XM_005674549.1	100511746	PAPOLB	4335	0.253851	0.630672	-1.31291	0.00315	0.0357162
XM_003128329.4	100520621	TAP1	2892	1.29529	0.673175	0.944219	0.00315	0.0357162
XM_003356262.3	100624193	LAPTM5	2234	20.7431	13.621	0.606804	0.00315	0.0357162
XM_003123337.2	100524304	FARSA	3309	12.8669	20.2534	-0.654507	0.0032	0.0362159
XM_005658221.1	100622470	LOC100622470	2351	1.43575	0.754562	0.928098	0.0032	0.0362159
XM_003354701.2	100623541	SULT1C2	1303	3.44518	6.07897	-0.819248	0.0032	0.0362159
XM_005665686.1	100037293	SLA-1	1586	191.361	100.286	0.93218	0.00325	0.0366686
XM_001928988.3	100153355	LRP11	3340	7.5808	11.5406	-0.606301	0.00325	0.0366686
XM_005662362.1	100737826	RPL31	525	131.678	200.291	-0.605081	0.00325	0.0366686
XM_001925300.3	100151869	OXNAD1	1613	17.1309	26.1494	-0.61018	0.0033	0.0371184
XM_003480579.2	100517994	RGS3	4846	1.78412	1.06793	0.74039	0.0033	0.0371184
XM_003123069.2	100524481	UBXN6	1877	18.8392	29.0701	-0.625799	0.0033	0.0371184
XM_005674582.1	100621019	ANAPC2	1763	1.52381	0.711544	1.09866	0.0033	0.0371184
XM_005672543.1	102159529	LOC102159529	594	6.04848	2.83619	1.09262	0.0033	0.0371184
XM_003483537.2	100157984	CPN1	1745	69.5837	45.8077	0.603157	0.00335	0.0375655
XM_003121739.4	100516481	ZWILCH	1771	1.83785	3.26145	-0.827494	0.00335	0.0375655
XM_003357296.2	100520320	DIXDC1	5172	1.30235	2.5876	-0.990499	0.00335	0.0375655
XM_003123068.2	100524302	CHAF1A	3388	0.548668	1.05664	-0.945476	0.00335	0.0375655
XM_005657040.1	100620648	PER1	4625	2.75109	6.07906	-1.14385	0.00335	0.0375655
XM_003358174.3	100624252	POLDIP2	2131	73.4963	112.95	-0.61994	0.0034	0.0381029
XM_003122588.3	733659	PYGM	2890	0.691832	0.193888	1.8352	0.00345	0.038475
NM_001123086.1	100141312	BSG	751	98.9498	148.561	-0.586283	0.00345	0.038475
XM_005663983.1	100151994	LGR5	1497	0.810409	0.228908	1.82388	0.00345	0.038475
XM_005658013.1	100157413	LOC100157413	4149	5.10734	3.27084	0.642912	0.00345	0.038475
XM_003132775.2	100516832	B3GALT5	2522	14.8927	22.6755	-0.606525	0.00345	0.038475
XM_005669851.1	100523141	SRPRB	2572	50.0121	76.8814	-0.620356	0.00345	0.038475
XM_003361240.2	100626098	MCM10	1554	0.117783	0.733501	-2.63867	0.00345	0.038475
XM_003481360.2	100154008	RSPO2	2766	0.647648	1.2643	-0.965057	0.0035	0.0387495
XM_005668195.1	100510975	CCDC3	2645	0.982455	0.446579	1.13748	0.0035	0.0387495
NM_001243801.1	100510993	PRPS2	2048	32.1263	19.2333	0.740147	0.0035	0.0387495
XM_003133705.2	100516232	LOC100516232	883	12.8229	7.67359	0.740746	0.0035	0.0387495
XM_005658126.1	100516934	LOC100516934	972	1.80272	3.58332	-0.991121	0.0035	0.0387495
XM_005670492.1	100520589	NEK1	5129	2.70332	4.75806	-0.81564	0.0035	0.0387495
XM_005668157.1	100520800	BMI1	2948	16.8358	10.6439	0.661501	0.0035	0.0387495
XM_005667064.1	100621949	LOC100621949	705	2.69625	5.42739	-1.0093	0.0035	0.0387495
XM_003353228.2	100625542	LOC100625542	1670	3.95384	2.20009	0.84569	0.0035	0.0387495
XM_003483118.2	100737777	HS3ST3B1	2358	4.88351	7.62688	-0.643175	0.0035	0.0387495
XM_005668658.1	102167458	LOC102167458	2464	54.2682	35.5739	0.609287	0.0035	0.0387495
XM_005656398.1	100154506	ENTPD5	3484	23.122	47.1813	-1.02895	0.00355	0.0391376
NM_001168001.1	100155536	BMP6	1643	6.58603	10.5901	-0.685242	0.00355	0.0391376
XM_003126244.2	100513280	LOC100513280	939	0.30831	1.3424	-2.12235	0.00355	0.0391376
XM_003121205.2	100525016	SMLR1	875	40.7022	61.7483	-0.601291	0.00355	0.0391376
NM_001243411.1	100627864	LAT2	1711	4.30936	1.99056	1.1143	0.00355	0.0391376
XM_003482669.2	100736853	LOC100736853	1086	1.21238	0.0597748	4.34216	0.00355	0.0391376
XM_005657429.1	100153356	ZNF239	3312	3.19614	1.98255	0.688977	0.0036	0.0395698
XM_003480538.2	100157004	GCNT1	1802	1.51361	0.735431	1.04133	0.0036	0.0395698
NM_001142845.1	100217396	LCLAT1	1157	8.23662	13.0801	-0.667246	0.0036	0.0395698
XM_003356498.3	100620503	LEPRE1	1928	9.63407	14.6747	-0.607114	0.0036	0.0395698
XM_005668254.1	100739304	LOC100739304	1219	2.66251	4.91894	-0.885561	0.0036	0.0395698
XM_001927448.5	100144630	FKBP7	951	8.63114	14.6406	-0.762353	0.00365	0.0400473
XM_003121812.3	100524008	LOC100524008	3416	0.907508	0.457679	0.987574	0.00365	0.0400473
XM_005653375.1	100627656	FAM76A	3178	10.2312	6.63706	0.624362	0.00365	0.0400473
NM_001172363.2	407245	LDHA	1683	39.6778	25.9665	0.611677	0.0037	0.0404747
XM_001925143.5	100153225	SEMA3F	2758	4.39034	2.73312	0.683785	0.0037	0.0404747
XM_005666438.1	100512614	CCDC85C	3423	9.45363	14.2936	-0.596425	0.0037	0.0404747
XM_005673760.1	100516531	SYTL4	3955	2.64539	4.12668	-0.6415	0.0037	0.0404747
XM_005659461.1	100523414	MAPK4	4786	0.0538349	0.745589	-3.79177	0.0037	0.0404747
XM_003481623.2	100156757	LOC100156757	1729	364.355	232.224	0.649827	0.00375	0.0408752
XM_003126879.2	100525922	CLEC18A	1980	1.12449	0.0595262	4.2396	0.00375	0.0408752
XM_003360999.2	100622404	SASS6	1827	10.7764	16.5085	-0.615333	0.00375	0.0408752
XM_003357392.2	100625797	KLHDC8A	2493	1.04338	0.0462122	4.49685	0.00375	0.0408752
XM_005668250.1	102160244	LOC102160244	3771	4.93532	8.48014	-0.780943	0.00375	0.0408752
XM_005670265.1	102162528	LOC102162528	999	2.33436	4.35779	-0.90057	0.00375	0.0408752
XM_005660586.1	100158188	CTDP1	2531	5.99281	9.12259	-0.60621	0.0038	0.041224
XM_003125007.4	100516548	DUSP11	1210	15.5832	23.7589	-0.608477	0.0038	0.041224
XM_003131110.3	100519683	LOC100519683	3892	4.54973	6.92952	-0.606975	0.0038	0.041224
XM_003131552.2	100523089	CALCOCO2	2359	20.2455	30.4658	-0.589592	0.0038	0.041224
XM_003126097.2	100524935	FKBP11	1380	23.8508	36.319	-0.606689	0.0038	0.041224
XM_003357012.2	100624429	USP38	2051	17.2469	11.4712	0.588322	0.0038	0.041224
XM_003484246.1	100737659	LOC100737659	1137	8.4678	5.07446	0.738735	0.0038	0.041224
XM_005656988.1	100049650	LOC100049650	5020	4.30856	6.51016	-0.595488	0.00385	0.0416678
XM_003357314.2	100622487	TTC36	797	239.703	153.684	0.641281	0.00385	0.0416678
XM_003361887.2	100625070	LOC100625070	668	30.1415	46.3553	-0.620983	0.00385	0.0416678
NM_001244207.1	100626341	TSSC1	1458	9.11121	14.1155	-0.631564	0.00385	0.0416678
XM_003126494.2	100156970	KLRB1	732	3.38559	1.47263	1.20101	0.0039	0.0421343
XM_005667638.1	100511711	LOC100511711	884	3.8219	6.86246	-0.844434	0.0039	0.0421343
XM_005668881.1	100516037	PDK2	2239	25.5999	15.9895	0.679012	0.0039	0.0421343
NM_001097460.1	100037965	SEPX1	1251	90.8239	136.521	-0.587983	0.00395	0.042574
XM_005665942.1	100154835	MOCS1	2800	3.98286	10.3037	-1.37129	0.00395	0.042574
XM_005654025.1	100516936	COPG1	2156	40.9114	61.3176	-0.583798	0.00395	0.042574
XM_003355231.3	100622379	LOC100622379	474	17.5937	10.0715	0.80478	0.00395	0.042574
XM_001928060.5	100158101	ARHGAP30	3947	2.33526	1.43007	0.707498	0.004	0.0430117
XM_005661094.1	100525856	LOC100525856	834	541.339	271.085	0.997789	0.004	0.0430117
XM_003122250.2	100525976	UCK1	1928	5.20628	8.27923	-0.669244	0.004	0.0430117
XM_003354744.2	100620337	GGCX	3365	60.8221	93.186	-0.615518	0.004	0.0430117
XM_001929336.3	100153483	ADAM15	2843	1.11627	0.457064	1.28822	0.00405	0.0433712
XM_003134959.4	100519810	PHKA2	5337	10.039	6.68107	0.587459	0.00405	0.0433712
XM_003354092.2	100521069	LOC100521069	3232	2.92613	1.77252	0.723188	0.00405	0.0433712
XM_005654127.1	100620325	LOC100620325	660	32.5027	50.1811	-0.626583	0.00405	0.0433712
XM_005674365.1	100624213	DHODH	1293	6.04957	2.21556	1.44916	0.00405	0.0433712
XM_005667690.1	100624508	SEMA3C	2274	0.686128	0.26803	1.35608	0.00405	0.0433712
XM_005671779.1	100627508	EIF4EBP1	716	31.7048	48.4931	-0.613078	0.00405	0.0433712
XM_003126490.2	100144592	KLRF1	1450	0.762876	0.195932	1.9611	0.0041	0.0438043
XM_001929059.2	100155615	AVPI1	1350	2.76564	5.75342	-1.05681	0.0041	0.0438043
XM_005653819.1	100516928	GPR180	1341	5.88182	13.9263	-1.24348	0.0041	0.0438043
XM_003481959.2	100737484	LOC100737484	3224	8.61262	12.9153	-0.584554	0.0041	0.0438043
NM_001254716.1	492279	HSPD1	1998	204.933	322.137	-0.652524	0.00415	0.0442353
NM_001123195.2	100144510	SLCO2A1	475	0.605005	3.23525	-2.41886	0.00415	0.0442353
XM_005663402.1	100154707	RAB13	1406	31.2469	47.0861	-0.591589	0.00415	0.0442353
XM_003482219.2	100737943	LOC100737943	3777	2.52689	3.92688	-0.636022	0.00415	0.0442353
XM_005667539.1	396982	C4BPA	2561	18.317	8.73371	1.06852	0.0042	0.0445609
NM_001184895.1	100151790	PMM1	1533	23.7676	15.5461	0.612439	0.0042	0.0445609
XM_005671417.1	100154193	GBF1	6593	14.3506	22.8912	-0.673685	0.0042	0.0445609
XM_005653922.1	100513041	GSDMB	1691	3.07181	1.76171	0.802113	0.0042	0.0445609
XM_005656546.1	100516921	CFI	2083	526.341	327.003	0.686696	0.0042	0.0445609
XM_003130081.2	100518325	ADAMTS15	6394	1.41424	0.859877	0.717824	0.0042	0.0445609
XM_005660458.1	100523532	ST6GALNAC6	2406	2.35411	7.72682	-1.7147	0.0042	0.0445609
XM_005671549.1	100153610	FAM53B	3894	2.25185	3.51477	-0.642323	0.00425	0.0449612
XM_003123221.3	100511369	MRPL4	1820	25.7338	39.0674	-0.602299	0.00425	0.0449612
NM_001243920.1	100511956	CA4	1150	0.924409	0.198042	2.22273	0.00425	0.0449612
XM_005659438.1	100514614	FILIP1	4222	0.99424	0.547611	0.860442	0.00425	0.0449612
XM_005666006.1	100739138	LOC100739138	4545	1.54264	0.914692	0.754046	0.00425	0.0449612
XM_003358218.2	100525536	SCIMP	2310	0.903382	0.415394	1.12085	0.0043	0.0454115
XM_005659067.1	100628029	LOC100628029	773	29.2063	44.4239	-0.605055	0.0043	0.0454115
XM_003480249.2	100736905	LOC100736905	1027	2.54768	4.64814	-0.86747	0.0043	0.0454115
XM_001928784.4	100157552	MKKS	3399	8.23134	12.4224	-0.593747	0.00435	0.0457287
NM_001244149.1	100512312	COPS3	1625	17.2002	25.5829	-0.572757	0.00435	0.0457287
XM_005669992.1	100518275	MECOM	5180	1.57588	0.937438	0.749364	0.00435	0.0457287
XM_005653199.1	100521016	LOC100521016	2430	9.29713	5.99746	0.632435	0.00435	0.0457287
XM_003131262.4	100521038	LOC100521038	1354	4.79532	2.80227	0.775032	0.00435	0.0457287
XM_003353425.3	100521353	LRRK1	7514	1.33047	2.18766	-0.717456	0.00435	0.0457287
NM_001244553.1	100624945	MRPS9	1298	18.6725	28.1197	-0.590667	0.00435	0.0457287
XM_005666549.1	100739772	LOC100739772	1263	69.8717	132.442	-0.922583	0.00435	0.0457287
XM_005663308.1	100144501	EFNA1	1534	65.5628	41.5931	0.656532	0.0044	0.0460693
NM_001145022.1	100270682	LOC100270682	740	6.15412	3.15067	0.965892	0.0044	0.0460693
XM_003122892.4	100514702	ELP4	1587	11.5374	17.4748	-0.598961	0.0044	0.0460693
XM_003123894.3	100515883	PRRC1	2538	18.8608	28.0047	-0.570274	0.0044	0.0460693
XM_003122438.3	100522783	NDUFV1	1564	43.8885	65.1342	-0.569572	0.0044	0.0460693
XM_005659658.1	100739268	CTDSPL2	3174	7.42464	4.83428	0.619021	0.0044	0.0460693
XM_003482319.2	100739812	ANKRD9	1386	23.2271	35.812	-0.624635	0.0044	0.0460693
XM_005660030.1	448855	ISG20	753	2.86958	1.20098	1.25663	0.00445	0.0464071
XM_005673010.1	100124379	DPM1	543	4.97624	26.8878	-2.43382	0.00445	0.0464071
XM_003128657.2	100156930	PTGR2	1632	77.6737	17.8338	2.12281	0.00445	0.0464071
XM_005667606.1	100519098	SAMD9	5019	7.01657	4.47755	0.648058	0.00445	0.0464071
XM_003122569.3	100520358	CDC42BPG	5055	0.424068	0.781816	-0.882534	0.00445	0.0464071
XM_005658873.1	100620111	LOC100620111	513	7.14926	3.2838	1.12243	0.00445	0.0464071
XM_005658977.1	100627587	LOC100627587	1212	2.55851	4.49691	-0.813633	0.00445	0.0464071
NM_001123127.1	396906	HSP70	293	9.84772	2.60248	1.9199	0.0045	0.0467159
XM_005671275.1	100156262	PAPSS2	3836	20.6303	30.7883	-0.577617	0.0045	0.0467159
NM_001195367.1	100337671	RASGEF1B	1781	43.4265	28.7036	0.597344	0.0045	0.0467159
XM_005665478.1	100514412	HECTD3	1815	9.48822	14.6365	-0.625366	0.0045	0.0467159
XM_003129379.3	100517228	RPL27A	1704	122.561	192.092	-0.648296	0.0045	0.0467159
XM_005662408.1	100522988	LOC100522988	1818	9.04327	13.7093	-0.600242	0.0045	0.0467159
XM_003129354.2	100525594	THAP9	6490	2.37159	3.58787	-0.597274	0.0045	0.0467159
XM_005652665.1	102164268	LOC102164268	3798	5.1729	8.23277	-0.670404	0.0045	0.0467159
XM_001927384.2	100154996	MANEA	6238	22.0067	14.5413	0.59778	0.00455	0.0470218
XM_001929410.3	100157156	ATP5B	1874	305.593	490.983	-0.684063	0.00455	0.0470218
XM_003132559.4	100512193	YEATS2	6025	3.9684	2.27358	0.803592	0.00455	0.0470218
XM_005660331.1	100516174	SUSD1	3082	2.20776	1.29316	0.771679	0.00455	0.0470218
XM_003135124.4	100523938	SMC1A	8436	15.6612	27.5533	-0.815032	0.00455	0.0470218
XM_005656127.1	100524685	LPHN2	5720	27.0984	17.9542	0.593887	0.00455	0.0470218
XM_005655181.1	100738361	LOC100738361	3694	0.398358	0.812571	-1.02843	0.00455	0.0470218
XM_005652580.1	100156301	TENC1	3775	6.22	9.34578	-0.587399	0.00465	0.0479201
NM_001244303.1	100514248	CD300C	1232	3.35128	1.77867	0.913913	0.00465	0.0479201
XM_005653979.1	100621981	LOC100621981	6273	0.901602	1.45394	-0.689408	0.00465	0.0479201
XM_005671003.1	100626928	LOC100626928	3528	16.3635	10.8705	0.590068	0.00465	0.0479201
NM_001097413.1	396611	IRF1	2072	16.5235	10.9031	0.599785	0.0047	0.0482184
NM_214162.1	397319	CASP1	1209	1.24394	0.478123	1.37946	0.0047	0.0482184
XM_005656266.1	100152422	MTHFS	622	57.218	37.8508	0.596145	0.0047	0.0482184
XM_001925419.3	100156897	STOX2	9447	0.739861	0.146722	2.33417	0.0047	0.0482184
XM_003129178.4	100511393	INPP4B	3730	1.62978	0.964885	0.756251	0.0047	0.0482184
XM_003122189.4	100523532	ST6GALNAC6	2332	1.70987	5.57913	-1.70616	0.0047	0.0482184
XM_005655097.1	100623653	SPN	1853	0.884373	0.355102	1.31642	0.0047	0.0482184
XM_005660404.1	100153004	CNTRL	5788	7.04319	4.70016	0.583519	0.00475	0.0485953
XM_005669522.1	100156879	LOC100156879	1635	52.5481	96.0524	-0.870182	0.00475	0.0485953
XM_005658313.1	100621096	SLC48A1	501	4.77993	2.06688	1.20954	0.00475	0.0485953
NM_001243478.1	100627558	EMG1	970	13.5081	21.3541	-0.660686	0.00475	0.0485953
NM_001243416.1	100627842	JOSD2	895	9.15218	15.0447	-0.71707	0.00475	0.0485953
XM_001928889.3	100157173	ACOT8	1194	13.4445	22.0418	-0.713231	0.0048	0.0488342
XM_005659400.1	100158219	FAM26F	1019	1.72051	0.684019	1.33073	0.0048	0.0488342
XM_003131499.2	100512626	LOC100512626	2158	14.4251	4.47752	1.68781	0.0048	0.0488342
XM_005652825.1	100517751	LOC100517751	3266	0.993728	0.31456	1.65952	0.0048	0.0488342
XM_003124443.2	100517757	LOC100517757	1912	119.251	187.703	-0.654449	0.0048	0.0488342
XM_003127907.3	100522497	SSX2IP	5193	4.43387	8.59985	-0.955744	0.0048	0.0488342
XM_005656268.1	102160189	LOC102160189	3696	0.605591	0.230269	1.39503	0.0048	0.0488342
XM_003353215.2	100153609	PTPRK	5956	27.2995	17.2279	0.664132	0.00485	0.0492063
NM_001246198.1	100157928	TDRD10	1310	0.775806	0.197689	1.97247	0.00485	0.0492063
XM_005654059.1	100171390	FBXO40	5440	0.919041	0.505117	0.863511	0.00485	0.0492063
XM_003129296.2	100524883	LOC100524883	2046	2.02125	0.929951	1.12002	0.00485	0.0492063
XM_001929182.3	100152820	C7H15orf40	1083	6.55265	10.468	-0.675841	0.0049	0.0495763
XM_005671019.1	100153330	RHOBTB1	3183	8.74854	13.0212	-0.573749	0.0049	0.0495763
NM_001243883.1	100511702	CD38	2743	1.20893	0.638697	0.920523	0.0049	0.0495763
XM_003124558.4	100525512	ANKS4B	2217	4.63561	7.16906	-0.629027	0.0049	0.0495763
XM_003361273.2	100622542	LOC100622542	399	19.4572	32.6817	-0.748174	0.0049	0.0495763
XM_005669130.1	396820	ATP2A3	2389	3.43249	2.09501	0.712301	0.00495	0.0499994
XM_003354203.3	100624743	SERINC5	6273	12.6555	18.8939	-0.578158	0.00495	0.0499994
NM_001044578.1	733645	GRN	2088	68.777	46.2854	0.571368	0.005	0.0503103
NM_001244862.1	100513629	ATP5G3	697	215.8	323.123	-0.582386	0.005	0.0503103
XM_003129702.2	100514245	NARS2	2882	3.13038	4.86433	-0.635901	0.005	0.0503103
XM_005654357.1	100525194	ZDHHC14	1975	6.79922	4.3433	0.646577	0.005	0.0503103
XM_003355987.2	100622144	GLTSCR1	5666	0.881781	1.47688	-0.744062	0.005	0.0503103
XM_005667581.1	100622715	LOC100622715	2392	0.668336	0.0469316	3.83194	0.005	0.0503103
XM_005670299.1	102162453	LOC102162453	633	4.50062	8.17634	-0.861331	0.005	0.0503103
NM_214270.1	397510	UOX	939	153.94	231.124	-0.586303	0.00505	0.0506742
NM_001123167.1	100144537	PPT2	1789	6.31806	11.4363	-0.856071	0.00505	0.0506742
XM_005663148.1	100153809	ALDH9A1	2477	259.229	166.864	0.635549	0.00505	0.0506742
XM_005660250.1	100154014	GRHPR	1257	120.189	181.83	-0.597282	0.00505	0.0506742
XM_003129087.2	100521735	NAAA	2263	13.5986	9.03955	0.58914	0.00505	0.0506742
XM_005664147.1	100157209	PRICKLE1	2328	3.5302	2.15375	0.712899	0.0051	0.0510084
XM_003122335.3	100513261	LOC100513261	6846	1.56335	0.534761	1.54768	0.0051	0.0510084
XM_003123649.2	100521073	MGAT4B	2422	28.9272	43.0764	-0.574472	0.0051	0.0510084
XM_003132650.2	100522832	GPR156	4279	11.4711	7.59421	0.595029	0.0051	0.0510084
XM_003358187.2	100621364	TIMM22	1359	4.42728	7.15377	-0.692282	0.0051	0.0510084
XM_005655330.1	102165895	LOC102165895	1020	0.673682	1.64383	-1.28693	0.0051	0.0510084
XM_003129878.1	100522629	REXO2	1193	60.721	91.348	-0.589177	0.00515	0.0514523
XM_005657706.1	100522910	LOC100522910	2245	6.83124	10.2202	-0.581198	0.00515	0.0514523
XM_001926129.4	397541	PTGS1	2636	4.27754	2.67984	0.674637	0.0052	0.0518387
XM_003481849.2	100620899	SARS2	1770	1.97711	3.31157	-0.744121	0.0052	0.0518387
XM_005666857.1	100739067	LOC100739067	2780	1.68961	0.967214	0.804784	0.0052	0.0518387
NM_213776.1	396662	CD2	1023	3.42477	1.78236	0.942222	0.00525	0.0521669
XM_005662836.1	445537	ST3GAL1	6684	36.3384	57.0659	-0.651133	0.00525	0.0521669
NM_001195114.2	100157773	DYNLL1	705	21.0777	32.8823	-0.641594	0.00525	0.0521669
XM_003125447.4	100511128	FAM203A	2391	2.51311	4.03279	-0.682305	0.00525	0.0521669
XM_005664352.1	100521092	WDR59	3536	2.70783	4.16603	-0.621536	0.00525	0.0521669
NM_214104.1	397192	VTN	1515	448.996	738.02	-0.716957	0.0053	0.0525497
XM_005672619.1	100737194	LOC100737194	4452	0.658621	0.346101	0.928255	0.0053	0.0525497
XM_005655440.1	102162031	PPM1J	1614	0.863583	0.318379	1.43959	0.0053	0.0525497
NM_001001909.1	414285	GDF9	1335	11.0547	7.12431	0.633836	0.00535	0.0528453
NM_001244286.1	445460	C1QC	1158	202.7	136.52	0.570231	0.00535	0.0528453
NM_001195378.1	100270813	VARS	1380	2.33601	4.01538	-0.781487	0.00535	0.0528453
NM_001159592.1	100286856	CYB5B	919	33.6744	50.2095	-0.576308	0.00535	0.0528453
XM_003128101.3	100523850	PPCS	2112	12.5547	18.5898	-0.566284	0.00535	0.0528453
XM_003354985.2	100620179	COLEC10	3161	2.62536	4.11481	-0.648312	0.00535	0.0528453
XM_005656443.1	102165146	LOC102165146	1487	0.278019	0.857286	-1.62459	0.00535	0.0528453
XM_005667491.1	396689	DCPS	2354	10.3969	5.18442	1.0039	0.0054	0.0532244
XM_005653519.1	100157078	HAPLN3	2339	32.828	18.139	0.855834	0.0054	0.0532244
NM_001244478.1	100158011	LOC100158011	1283	0.796447	0.170821	2.2211	0.0054	0.0532244
XM_005664096.1	100514841	LOC100514841	3690	3.90119	2.51277	0.634639	0.0054	0.0532244
XM_003135490.2	396606	IRAK1	3162	3.80574	6.21997	-0.708729	0.00545	0.0535444
XM_001926478.5	100152415	LOC100152415	2185	4.88644	7.50657	-0.619372	0.00545	0.0535444
XM_005668373.1	100153860	MRPS31	1344	15.6429	23.4458	-0.583824	0.00545	0.0535444
XM_005653394.1	100515955	PTPRU	5643	2.98936	1.92457	0.635297	0.00545	0.0535444
XM_003134770.2	100520161	LRRN3	3542	10.9224	6.9715	0.647755	0.00545	0.0535444
XM_003482551.2	100738212	LOC100738212	2144	1.40523	0.729915	0.945008	0.00545	0.0535444
NM_001114672.1	100136901	ATP9A	7818	2.16361	1.39001	0.638344	0.0055	0.0538049
XM_005653598.1	100511825	LOC100511825	3125	15.9152	23.4711	-0.560481	0.0055	0.0538049
XM_003125941.2	100515895	GPIHBP1	769	1.67939	0.179313	3.22738	0.0055	0.0538049
XM_005653923.1	100516292	IKZF3	2289	0.83128	0.378935	1.13339	0.0055	0.0538049
XM_003135201.2	100516480	LOC100516480	489	265.483	397.25	-0.581426	0.0055	0.0538049
XM_005664256.1	100518487	TMCC3	5960	3.40692	0.761578	2.1614	0.0055	0.0538049
XM_003125033.3	100521659	LOC100521659	2213	0.243826	0.877653	-1.8478	0.0055	0.0538049
NM_001243365.1	100628096	TMEM61	1056	0.168096	1.01022	-2.58731	0.0055	0.0538049
NM_001161648.1	100302025	SELM	615	14.7563	23.3507	-0.66213	0.00555	0.0541494
XM_003481320.2	100526216	SHARPIN	1343	2.84197	5.31077	-0.902031	0.00555	0.0541494
XM_005659112.1	100738607	LOC100738607	3633	5.74627	8.56057	-0.575081	0.00555	0.0541494
XM_005662037.1	100739685	LOC100739685	1529	2.69688	1.47766	0.867979	0.00555	0.0541494
XM_005655049.1	102161229	LOC102161229	629	24.9304	47.3808	-0.926394	0.00555	0.0541494
XM_003482119.2	100155145	SERPINB1	2166	15.5768	9.11769	0.772655	0.0056	0.0544633
XM_005670638.1	100157723	P2RX4	1872	8.63942	12.9713	-0.58632	0.0056	0.0544633
XM_003121409.2	100515594	MTO1	2602	5.29157	8.02109	-0.600103	0.0056	0.0544633
XM_003125011.2	100517275	PRADC1	1824	38.8491	57.3003	-0.560661	0.0056	0.0544633
XM_003355493.3	100620084	INHBC	1425	40.0042	15.5096	1.36699	0.0056	0.0544633
XM_003480701.1	100739746	LOC100739746	930	0.078319	0.694465	-3.14847	0.0056	0.0544633
NM_001110425.1	100126280	CD302	723	50.1609	33.2689	0.592387	0.00565	0.0547172
NM_001145751.1	100156938	TRPC1	2107	12.2129	8.12773	0.587478	0.00565	0.0547172
NM_001244924.1	100514033	NDUFA11	566	41.0966	62.1496	-0.596728	0.00565	0.0547172
XM_005674640.1	100519412	ECSIT	1022	10.8352	19.1742	-0.823449	0.00565	0.0547172
XM_003355688.3	100626805	LOC100626805	1295	1.40347	0.624664	1.16785	0.00565	0.0547172
XM_005658493.1	100626870	SEPHS1	2690	9.32046	13.8793	-0.574464	0.00565	0.0547172
XM_003355438.1	100627212	LOC100627212	939	0.187563	1.29494	-2.78744	0.00565	0.0547172
XM_003483485.2	100737003	PBLD	1788	59.4349	39.2433	0.598863	0.00565	0.0547172
XM_005670666.1	100157748	LOC100157748	2239	3.22407	5.11601	-0.666135	0.0057	0.055085
XM_003130020.2	100521637	TBRG1	4374	2.7878	4.24811	-0.607693	0.0057	0.055085
XM_005660802.1	100621377	C2H11orf48	1566	3.48891	6.20377	-0.830371	0.0057	0.055085
XM_005658998.1	100622609	RELB	1290	1.95888	0.933199	1.06977	0.0057	0.055085
NM_214130.2	397243	CYSLTR2	2001	1.61553	0.879412	0.877398	0.00575	0.0555096
NM_001001908.1	404704	CD4	2709	1.94838	0.525367	1.89087	0.00575	0.0555096
NM_001097417.1	397429	SLC2A2	1784	170.373	257.502	-0.595888	0.0058	0.0558746
XM_003122772.1	100517453	LOC100517453	972	0.126822	1.40212	-3.46674	0.0058	0.0558746
XM_003121391.3	100524058	LOC100524058	789	4.41519	2.30838	0.935593	0.0058	0.0558746
XM_003355132.2	100152332	DAP3	2062	2.76728	4.4918	-0.698825	0.00585	0.0562675
XM_003126901.2	100516270	LOC100516270	1634	7.60783	11.6667	-0.616844	0.00585	0.0562675
XM_005659599.1	396833	MAPK6	4161	26.9979	15.1064	0.83769	0.0059	0.0565998
NM_001128435.1	397303	LBP	1732	877.539	532.207	0.721477	0.0059	0.0565998
XM_003353465.3	100157683	LOC100157683	4095	4.71471	3.11839	0.596367	0.0059	0.0565998
XM_003482030.2	100515840	PABPC4	2874	11.0429	19.8019	-0.842522	0.0059	0.0565998
XM_003128369.4	100524814	FGD2	2523	4.76342	2.31629	1.04018	0.0059	0.0565998
NM_001243896.1	100511783	GLRX3	1236	31.8765	46.9741	-0.559372	0.00595	0.0569305
XM_005660588.1	100516312	CARS	2702	4.33739	6.59937	-0.6055	0.00595	0.0569305
XM_003482152.2	100737680	LOC100737680	664	22.6064	34.4941	-0.609614	0.00595	0.0569305
XM_005665353.1	100739065	LOC100739065	452	16.0352	9.11548	0.814851	0.00595	0.0569305
XM_005665545.1	102163650	FARS2	580	5.42984	9.66169	-0.831365	0.00595	0.0569305
XM_003126151.4	100522548	FIGNL2	4472	2.43066	3.71863	-0.613426	0.006	0.0573789
NM_001244326.1	100625593	METTL17	1167	5.7801	9.18405	-0.668037	0.00605	0.0577967
XM_003484271.2	100736585	LOC100736585	2276	10.72	16.2837	-0.603129	0.00605	0.0577967
NM_214352.3	397636	ATP2B1	3679	16.9717	11.5157	0.55953	0.0061	0.058244
XM_003133463.2	100519223	LOC100519223	1965	0.676298	0.263652	1.35902	0.00615	0.0585993
NM_001267073.1	100519368	LOC100519368	1926	0.709427	0.105953	2.74323	0.00615	0.0585993
XM_005658713.1	100621416	LOC100621416	2545	1.07753	0.568717	0.92194	0.00615	0.0585993
XM_003483458.2	100739740	LOC100739740	1793	1.65993	0.870719	0.930844	0.00615	0.0585993
XM_003360277.2	100154376	KDM6A	5200	4.60108	1.86602	1.30201	0.0062	0.0589837
XM_005672531.1	100518224	MCCC2	1503	43.5808	68.5109	-0.652641	0.0062	0.0589837
NM_001278781.1	100135667	NLRC5	524	2.53226	0.436209	2.53733	0.00625	0.0593054
XM_003355244.3	100154817	ATP5F1	2044	86.081	132.734	-0.62477	0.00625	0.0593054
XM_003123321.4	100519823	WDR83	1349	5.72688	11.4931	-1.00494	0.00625	0.0593054
XM_005654182.1	100521824	CERKL	2126	0.700178	0.299252	1.22636	0.00625	0.0593054
XM_003130582.4	100519680	KCNT2	5549	1.38191	0.838935	0.72003	0.0063	0.0596871
XM_003121967.3	100520822	RFK	1034	21.3924	14.1861	0.592624	0.0063	0.0596871
XM_005674261.1	102160266	CD300A	1573	0.636151	0.108928	2.54599	0.0063	0.0596871
XM_003132044.2	100512496	LOC100512496	1059	2.69501	0.988086	1.44758	0.00635	0.0599748
XM_003123056.3	100521888	MRPL54	1817	19.4253	28.5688	-0.556501	0.00635	0.0599748
XM_005653244.1	100525224	LOC100525224	2546	5.33878	9.33551	-0.806217	0.00635	0.0599748
XM_005654885.1	100620357	LOC100620357	844	17.097	11.023	0.633223	0.00635	0.0599748
XM_003484284.1	100737466	LOC100737466	1874	0.0568994	0.876195	-3.94477	0.00635	0.0599748
XM_005674632.1	100738665	DOT1L	4837	1.56106	2.43789	-0.6431	0.00635	0.0599748
XM_005667403.1	100516688	SLC37A4	2296	85.156	146.149	-0.779257	0.0064	0.0603226
XM_003128328.3	100520439	LOC100520439	1924	0.716341	0.300646	1.25258	0.0064	0.0603226
XM_003129293.4	100524326	MANBA	2105	1.21618	0.612109	0.990491	0.0064	0.0603226
XM_003483540.2	100625408	C14H10orf2	4016	3.35329	5.08067	-0.599442	0.0064	0.0603226
XM_005668547.1	100153454	COL4A2	6005	11.1874	16.7647	-0.583556	0.00645	0.0607626
NM_001185172.1	100157621	UQCRB	274	89.3707	141.28	-0.660689	0.0065	0.061108
XM_003127828.3	100518612	MFSD2A	2174	155.33	96.5373	0.68618	0.0065	0.061108
NM_001244551.1	100624902	KAZALD1	1980	1.28824	2.24687	-0.802518	0.0065	0.061108
XM_005664347.1	100736792	MLKL	1075	2.71164	1.39809	0.955714	0.0065	0.061108
XM_003355228.2	100154558	ZNF697	2283	2.94	4.6073	-0.648103	0.00655	0.0614205
XM_003122594.2	100525326	FERMT3	2656	4.6227	2.77108	0.738287	0.00655	0.0614205
XM_005664825.1	100622613	RPS9	697	325.936	489.745	-0.587442	0.00655	0.0614205
XM_005664993.1	100736592	FBXO44	1714	0.279517	1.23862	-2.14772	0.00655	0.0614205
XM_005670294.1	100152428	LOC100152428	1997	1.34683	0.705434	0.932984	0.0066	0.0617629
XM_003133325.4	100511598	LOC100511598	1438	1.16634	2.21105	-0.922742	0.0066	0.0617629
XM_003122881.3	100512455	ABTB2	4910	9.03372	13.2283	-0.55024	0.0066	0.0617629
XM_005663616.1	100519836	FAM102B	1658	2.07261	1.12629	0.879872	0.0066	0.0617629
XM_003130974.3	399540	SUCLA2	2155	16.9563	24.722	-0.543977	0.0067	0.0624754
NM_001244800.1	100513336	CD5	1875	0.762315	0.208564	1.86989	0.0067	0.0624754
XM_003131653.3	100516395	LPO	2600	0.0388716	2.34858	-5.91693	0.0067	0.0624754
XM_005661513.1	100525563	DMGDH	3102	149.593	97.28	0.620828	0.0067	0.0624754
XM_005664459.1	100625487	LOC100625487	1019	96.4748	143.307	-0.570885	0.0067	0.0624754
XM_003483116.2	100625836	HS3ST3A1	3592	1.92649	1.18391	0.702423	0.0067	0.0624754
NM_001144930.1	100157587	NFYB	2778	4.3602	2.23537	0.963877	0.00675	0.0628776
XM_003357273.2	100626321	ALKBH8	2675	2.2752	4.46026	-0.971136	0.00675	0.0628776
XM_005668501.1	100154569	STK24	4129	9.42959	6.3244	0.576267	0.0068	0.063279
XM_005665390.1	102159321	LOC102159321	1098	12.6752	19.0121	-0.584914	0.0068	0.063279
NM_001007191.1	399528	CPT1B	1653	1.42998	0.698518	1.03363	0.00685	0.0635829
XM_005672302.1	100154213	USP40	5095	2.86535	4.26557	-0.574027	0.00685	0.0635829
XM_003359072.3	100157489	LOC100157489	2340	0.251608	0.58874	-1.22645	0.00685	0.0635829
NM_001244523.1	100513084	CSF1	942	1.19335	0.388596	1.61867	0.00685	0.0635829
XM_003126997.4	100521794	LOC100521794	830	27.4471	40.5403	-0.562705	0.00685	0.0635829
NM_001244582.1	100157089	TMEM26	1578	2.71436	1.56102	0.798119	0.0069	0.0639498
XM_003130480.4	100511033	LOC100511033	1766	10.9652	16.2957	-0.571564	0.0069	0.0639498
XM_005664742.1	100519258	CPT1C	2692	0.902425	0.461863	0.96634	0.0069	0.0639498
XM_001925800.5	100049676	LYST	12665	10.2321	6.97351	0.553141	0.00695	0.0643156
NM_001195337.2	100337672	FKBP4	1549	105.082	157.804	-0.586618	0.00695	0.0643156
XM_005658955.1	102163208	APOBR	2269	0.911275	0.432974	1.07361	0.00695	0.0643156
XM_003125717.4	100511014	FAM189B	3145	0.422401	0.812872	-0.944415	0.007	0.0647456
XM_005658592.1	100627774	LOC100627774	344	5.33065	11.5903	-1.12054	0.00705	0.0651423
XM_003482904.2	100737785	LOC100737785	4791	0.571053	0.305463	0.902627	0.00705	0.0651423
XM_001928469.3	100154449	LOC100154449	1733	29.8794	20.1813	0.566134	0.0071	0.0655052
XM_005664351.1	100622584	GLG1	8729	22.5298	34.9078	-0.631715	0.0071	0.0655052
XM_003483396.2	100627165	ESCO2	3901	0.672959	1.1394	-0.759684	0.0071	0.0655052
XM_003129812.4	100522887	CASP4	2722	9.61512	4.81023	0.999198	0.00715	0.065867
XM_003354009.2	100524132	MPND	1612	4.10683	6.47456	-0.656756	0.00715	0.065867
XM_005658003.1	100623863	MFHAS1	1915	8.58985	5.62006	0.612048	0.00715	0.065867
XM_005658934.1	780431	LOC780431	1986	208.368	135.558	0.620228	0.0072	0.0661613
XM_005663417.1	100157568	SLC27A3	2309	1.03513	1.7868	-0.787574	0.0072	0.0661613
XM_003121751.2	100158096	FEM1B	6573	15.0374	22.436	-0.577261	0.0072	0.0661613
XM_005658943.1	100621131	SSNA1	748	12.9528	19.9615	-0.62396	0.0072	0.0661613
XM_005659093.1	100625161	TTC33	1343	12.1338	7.98367	0.603907	0.0072	0.0661613
XM_001924531.3	100156669	FAM89A	1374	5.56397	3.41952	0.702324	0.00725	0.0664874
XM_003133785.3	100521478	NDUFA10	1439	43.9587	64.0337	-0.542684	0.00725	0.0664874
XM_003481775.2	100739500	LOC100739500	1630	6.77376	10.2787	-0.601627	0.00725	0.0664874
XM_005666212.1	102165436	LOC102165436	883	1.49208	3.05229	-1.03256	0.00725	0.0664874
XM_001929076.3	100155795	MYLIP	3044	3.59958	2.31354	0.637725	0.0073	0.0669124
NM_001206359.1	396823	GAPDH	657	302.554	616.818	-1.02765	0.00735	0.0673034
XM_005672303.1	100739320	LOC100739320	1053	3.55701	6.279	-0.81987	0.00735	0.0673034
NM_001243716.1	100511208	PARM1	1270	2.45846	1.28	0.941606	0.0074	0.0676598
XM_005664321.1	100516674	MBTPS1	4189	30.1595	44.3544	-0.556464	0.0074	0.0676598
XM_003355437.1	100627116	LOC100627116	939	0.157375	1.14761	-2.86636	0.0074	0.0676598
NM_214248.1	397480	HSD11B1	1334	483.029	316.78	0.608631	0.00745	0.0679813
XM_001928356.2	100156324	MRPL18	975	18.1225	27.3174	-0.592036	0.00745	0.0679813
XM_005661435.1	100517458	MIER2	2661	1.26263	2.09197	-0.728424	0.00745	0.0679813
NM_001129950.1	397271	AIF1	636	21.1627	13.2774	0.672551	0.0075	0.0683694
XM_003357909.3	100620837	LOC100620837	1400	0.323457	0.894171	-1.46698	0.0075	0.0683694
NM_001037996.1	654317	CAR	1391	49.4807	31.0813	0.67082	0.00755	0.0687226
XM_005663447.1	100157963	CGN	5026	14.9371	10.2895	0.537725	0.00755	0.0687226
XM_005658175.1	100624209	LOC100624209	1812	1.07126	1.95166	-0.865388	0.00755	0.0687226
XM_005656828.1	397011	OPTN	2037	6.15548	18.8776	-1.61673	0.0076	0.0689722
XM_005671253.1	100142668	LIPA	2626	65.9529	42.2818	0.6414	0.0076	0.0689722
XM_003481768.2	100153630	LOC100153630	1370	0.4295	1.53621	-1.83864	0.0076	0.0689722
XM_003134122.1	100525263	FAXDC2	2611	5.96468	1.49526	1.99605	0.0076	0.0689722
XM_005664974.1	100738870	ENO1	1230	168.29	249.206	-0.566392	0.0076	0.0689722
XM_003482397.2	100739598	LOC100739598	900	7.78287	4.73872	0.715805	0.0076	0.0689722
XM_001926780.4	100154769	PLEKHO2	3402	3.30982	2.15659	0.617998	0.0077	0.0697071
NM_001201381.1	100512899	LOC100512899	3545	21.192	30.9692	-0.547312	0.0077	0.0697071
XM_003361007.1	100515328	LOC100515328	2134	0.590558	0.220546	1.421	0.0077	0.0697071
XM_005663801.1	100623659	LOC100623659	771	1.3591	0.376819	1.85071	0.0077	0.0697071
XM_005652557.1	100626135	LOC100626135	706	13.444	20.9248	-0.638249	0.0077	0.0697071
XM_005660921.1	414912	SPI1	1410	4.10823	1.46375	1.48885	0.00775	0.0700905
NM_001243213.1	100523234	LHFPL2	2993	4.18407	2.74352	0.608877	0.0078	0.0705078
XM_005664493.1	100736963	SCN1B	1891	6.82332	4.48146	0.606505	0.00785	0.0709248
NM_001130535.1	100170772	2015-03-06	6380	69.4939	107.149	-0.62466	0.0079	0.071201
XM_005656759.1	100513489	LAMB3	2775	4.2284	6.50491	-0.621416	0.0079	0.071201
XM_003129278.4	100521465	TET2	7958	4.9775	3.38696	0.555432	0.0079	0.071201
XM_003129758.3	100526065	SESN3	9287	6.53866	4.50631	0.537051	0.0079	0.071201
XM_005661578.1	100738631	LOC100738631	1583	0.583641	1.2274	-1.07245	0.0079	0.071201
NM_001001539.2	396816	AKR1B1	967	8.41643	5.25836	0.678597	0.00795	0.0715813
NM_001206370.1	100518017	SBF1	5706	6.38069	10.1205	-0.665496	0.00795	0.0715813
NM_001128446.1	100141418	RNF39	1059	2.9294	1.57703	0.893394	0.008	0.0719254
XM_005665927.1	100157844	PIM1	2596	27.6903	18.6487	0.570306	0.008	0.0719254
XM_005658718.1	100622439	LOC100622439	1264	0.185669	0.666227	-1.84328	0.008	0.0719254
NM_214419.1	403163	EPCAM	1373	2.65299	4.38519	-0.725021	0.00805	0.0721978
XM_003125420.4	100518964	LOC100518964	3871	1.08614	0.630628	0.784355	0.00805	0.0721978
XM_003127630.4	100521094	FBLIM1	2833	0.768422	0.377714	1.0246	0.00805	0.0721978
XM_003127577.3	100525583	PLOD1	3123	15.8481	22.9633	-0.535015	0.00805	0.0721978
XM_003482823.2	100738267	ENKUR	1396	6.37847	4.04797	0.656012	0.00805	0.0721978
NM_214212.1	397419	TTR	583	2371.57	1553.6	0.610227	0.0081	0.0725752
XM_005661551.1	100522125	ANKRD32	3238	1.64795	0.998412	0.722966	0.0081	0.0725752
XM_001927695.3	100153302	SLC10A1	2130	22.4333	32.8657	-0.550942	0.00815	0.0728806
XM_005661600.1	100512589	ZNF608	5741	1.78303	0.842021	1.0824	0.00815	0.0728806
XM_003131531.2	100518988	MRPL10	1592	6.89232	10.56	-0.615551	0.00815	0.0728806
NM_001244505.1	100524014	TNFAIP8	2016	2.49999	1.47918	0.757124	0.00815	0.0728806
XM_005659110.1	100154378	PDE10A	7801	1.18749	0.761516	0.640974	0.0082	0.0731137
XM_005653285.1	100511697	CBLC	2180	0.273789	0.657489	-1.2639	0.0082	0.0731137
XM_005671972.1	100514196	KIAA1715	2277	3.11244	1.55181	1.00409	0.0082	0.0731137
XM_005667703.1	100515229	PHTF2	4877	4.69242	6.86254	-0.548408	0.0082	0.0731137
XM_003125604.2	100521788	RRS1	1703	3.2303	5.14338	-0.671052	0.0082	0.0731137
XM_005674576.1	100737463	SLC22A18	647	28.4323	42.5878	-0.582911	0.0082	0.0731137
XM_003358707.2	100626614	ABCF3	2863	21.9693	31.8834	-0.537319	0.00825	0.073488
XM_005658028.1	102164641	LOC102164641	505	7.15031	12.2645	-0.778415	0.00825	0.073488
NM_001144841.1	407066	HBB	496	1954.49	1220.66	0.679125	0.0083	0.0737183
XM_003359913.2	100156028	PLK1S1	2335	3.86743	6.16826	-0.673489	0.0083	0.0737183
XM_001926471.2	100157941	LOC100157941	939	0.177746	0.985904	-2.47163	0.0083	0.0737183
NM_001244801.1	100513347	NUBP2	1208	25.7256	17.3468	0.568536	0.0083	0.0737183
XM_003483138.2	100526184	OSBPL10	3279	0.658415	1.23613	-0.908758	0.0083	0.0737183
XM_005657726.1	100623494	LOC100623494	6781	0.961388	0.59007	0.704232	0.0083	0.0737183
XM_005657265.1	100037961	CTSB	2135	288.582	150.552	0.938715	0.00835	0.0740189
XM_005655350.1	100524741	STK3	1388	13.781	9.26047	0.573525	0.00835	0.0740189
XM_003358981.3	100620809	LOC100620809	1330	7.02959	10.5812	-0.589984	0.00835	0.0740189
XM_005658923.1	102163628	SEC16A	3798	7.23506	10.6438	-0.556941	0.00835	0.0740189
XM_001927113.4	100154828	ACSS1	3557	2.59882	1.65128	0.654272	0.0084	0.0742824
NM_001164512.1	100302698	SLC25A3	1082	167.717	247.431	-0.560997	0.0084	0.0742824
XM_003483162.2	100513625	LARS2	3285	6.47324	9.45039	-0.545885	0.0084	0.0742824
XM_005653378.1	100514466	THEMIS2	2603	2.1466	1.30005	0.723491	0.0084	0.0742824
XM_003122863.2	100524189	COMMD9	1384	10.2035	15.089	-0.564428	0.0084	0.0742824
NM_001244360.1	414369	SMTN	3282	16.359	10.4774	0.642798	0.00845	0.0745447
XM_003127584.4	100127359	MTOR	8699	8.16308	11.8391	-0.53638	0.00845	0.0745447
XM_005663730.1	100513149	ODF2L	2564	4.61963	2.48266	0.895892	0.00845	0.0745447
XM_003481526.2	100523962	ARFGAP3	2751	29.5225	42.7986	-0.535747	0.00845	0.0745447
XM_003129679.4	100524513	CAPN5	4525	4.19356	6.1526	-0.553019	0.00845	0.0745447
NM_214247.1	397479	NOR-1	5085	0.683555	0.264917	1.36752	0.0085	0.0748057
NM_001018033.1	553100	GUCY1A3	2081	3.61295	2.24401	0.687095	0.0085	0.0748057
XM_001924273.5	100155348	BRI3BP	1108	22.281	32.875	-0.561174	0.0085	0.0748057
XM_003134067.2	100511664	FAM196B	5356	0.68731	0.345425	0.99259	0.0085	0.0748057
XM_003361648.2	100624982	LOC100624982	431	44.1449	65.7572	-0.574904	0.0085	0.0748057
XM_003126524.3	100155745	LRRC23	1291	0.0885918	1.35245	-3.93226	0.00855	0.0751375
XM_003125724.4	100517341	ATP8B2	5502	1.10702	0.642193	0.785605	0.00855	0.0751375
XM_003132080.4	100524044	SLC4A7	8092	1.63426	0.931094	0.811637	0.00855	0.0751375
XM_003130746.2	100512676	ITGA8	6218	0.899699	0.548006	0.715252	0.0086	0.0755045
XM_005662677.1	100524558	TMEM214	2938	27.1017	39.0767	-0.527925	0.0086	0.0755045
XM_003124463.4	100521127	ZNF713	4333	0.696009	1.22213	-0.812215	0.00865	0.0759071
NM_001243715.1	100511136	MRTO4	1230	3.34088	10.9395	-1.71125	0.0087	0.0763093
XM_003482322.2	100152925	ZNF839	3174	4.01549	5.97485	-0.573325	0.00875	0.0765646
XM_001925127.5	100153223	MAGI3	6806	9.43839	6.17113	0.613005	0.00875	0.0765646
XM_003480725.2	100512826	NUCB2	1660	44.8306	68.3795	-0.60908	0.00875	0.0765646
XM_005668202.1	100513945	LOC100513945	4403	50.3896	75.3297	-0.580091	0.00875	0.0765646
XM_005658967.1	100626075	HAUS4	1486	1.31406	2.33666	-0.830417	0.00875	0.0765646
NM_001011508.2	494566	SIRPA	606	5.90585	3.10091	0.929451	0.0088	0.0768919
NM_001244398.1	100516042	PDHB	1528	77.9823	113.915	-0.546742	0.0088	0.0768919
XM_003480335.2	100737887	PPIB	645	611.928	928.201	-0.601076	0.0088	0.0768919
XM_003127241.3	100514771	TMEM160	695	11.212	17.5408	-0.645672	0.00885	0.0772551
XM_003133345.3	100517196	SLC25A4	1395	212.444	143.252	0.568522	0.00885	0.0772551
[truncated: 36,220 more rows]

## Sheet: GO terms
GO_accession	Description	Term_type	Over_represented_pValue	Corrected_pValue	CAD_item	CAD_list	Bg_item	Bg_list	Gene_names
GO:0003824	catalytic activity	molecular_function	2.5709e-11	1.0708e-07	657	1367	7596	20786	100523776,100622761,100522988,100520589,397134,100738177,396810,397673,100522018,100522640,100513388,100739056,100739575,100155201,100520358,100738234,100144586,396625,407245,100738647,100523451,100624541,100526126,100737484,100738359,396640,100153190,100621483,100154707,100233193,100520115,100521394,100620190,100620337,396848,100519446,100154272,100624383,100523089,100519821,100156375,100625138,…
GO:0016491	oxidoreductase activity	molecular_function	1.4476e-10	3.0146e-07	150	1367	1286	20786	100156278,100037287,641352,100624213,100301559,102157990,403107,100515259,397604,100523825,100153698,407245,100519138,396625,100516293,100151976,414380,397134,100620325,100627656,100151888,100519683,403216,100145887,100512476,100124375,492822,100513366,100627835,100522678,100626423,100626669,100621718,397063,100626104,100525333,100522732,100156930,397337,733641,100312964,100151982,397217,396918,1…
GO:0044710	single-organism metabolic process	biological_process	8.9338e-10	1.2403e-06	268	1367	2643	20786	100624447,100524766,100037965,100156167,100126281,100523669,100739137,100622861,100524617,100142666,733600,100153522,100627304,100512981,100157995,100511790,100516290,100127150,100101921,100152368,100157880,100154043,100737897,100158181,100152327,100523204,100624822,397460,100156419,100512698,100155115,100523064,403111,100524622,100154824,100156809,100516489,397013,100514569,100519306,100037285,1…
GO:0055114	oxidation-reduction process	biological_process	3.7672e-08	3.338e-05	132	1367	1177	20786	100513962,100157327,397039,397082,403104,100154143,100525112,445539,100271728,100523701,397590,100625092,100736965,100522783,100524750,100522653,100525263,100037271,397184,397348,100141312,397012,100510975,100517467,100170851,100154420,100152691,100524940,100152950,100623817,397132,414383,396707,100524089,396944,100151998,100620503,397013,100523064,100524622,403111,397538,397460,100622210,1001581…
GO:0016614	oxidoreductase activity, acting on CH-OH group of donors	molecular_function	4.0072e-08	3.338e-05	34	1367	167	20786	100519138,407245,396625,397604,100151982,414383,397132,100624447,100524659,100152691,100156167,100153090,397012,100513366,100517467,100037287,733641,397348,100525333,100621718,100515283,497050,100626886,100624383,100625092,100627727,100524622,100523064,397538,445539,397039,397082,100310802,397134
GO:0016616	oxidoreductase activity, acting on the CH-OH group of donors, NAD or NADP as acceptor	molecular_function	1.4875e-07	0.00010326	31	1367	153	20786	100515283,396625,497050,100519138,407245,100626886,414383,397604,397132,100624447,100524659,100152691,100625092,100156167,100627727,100524622,100523064,445539,397538,397012,100513366,100517467,100037287,397039,733641,397082,100310802,397348,397134,100525333,100621718
GO:0002376	immune system process	biological_process	2.7498e-07	0.00016361	36	1367	226	20786	100736977,396634,100522260,100621671,100513292,100037288,494460,445528,100037271,494464,100157996,445461,100628107,100620111,100513097,100124526,494019,100037921,102164647,100135036,396613,100037998,503658,397315,448797,397422,100135050,100135040,100157156,100522150,397253,100037293,100135681,100127162,102157763,100169744
GO:0006955	immune response	biological_process	5.1047e-07	0.00026576	34	1367	214	20786	100135036,102164647,100037921,100124526,494019,100513097,445461,100628107,100157996,494464,100037271,445528,494460,100037288,100513292,100621671,100522260,396634,100736977,100169744,102157763,100127162,100135681,397253,100037293,100522150,100157156,100135040,100135050,397422,448797,503658,100037998,396613
GO:0048037	cofactor binding	molecular_function	1.5795e-06	0.00073096	49	1367	330	20786	397132,397294,100151982,100153698,100519138,396625,100152950,100524618,100156075,100125966,100156167,100511756,100153090,100521603,100152691,100142666,100524659,396771,641352,100037287,100513366,733654,397348,100621718,100525333,100520083,100525187,497050,100170131,100624383,100513890,100523310,100625092,100627727,100621611,397500,100518817,100523064,445539,397538,397134,100512312,100516489,10015…
GO:0044281	small molecule metabolic process	biological_process	3.8037e-06	0.0015843	127	1367	1164	20786	100152422,100519446,100516290,100626886,100157995,497050,100624530,100627727,100101921,100157880,100523204,100152327,397561,100113422,733683,100513231,100155115,100518441,100737484,100512698,100156419,100156809,100624241,100513524,100518325,100621483,100511292,397324,100514569,397013,100518272,100516489,100037285,100516610,100310802,100524661,100157902,100154219,100524546,100524766,100312964,1005…
GO:0042611	MHC protein complex	cellular_component	1.1181e-05	0.0042337	10	1367	30	20786	100135050,100135040,100157996,100522260,100513292,100037293,100513097,100037288,100037921,445528
GO:0019882	antigen processing and presentation	biological_process	1.6233e-05	0.005634	14	1367	59	20786	100736977,100135050,100157996,100135040,100522260,100513292,100157156,100037293,100513097,100037288,100124526,100037921,445528,100135036
GO:0051287	NAD binding	molecular_function	1.7597e-05	0.0056378	16	1367	66	20786	100156075,100125966,100519138,100152691,100524659,100521603,100627727,100156167,100625092,397538,100037287,100513366,100513962,397039,100525333,397134
GO:1901564	organonitrogen compound metabolic process	biological_process	2.4101e-05	0.0071699	127	1367	1213	20786	100512797,396944,100515967,100524089,396707,100621514,100623817,100524304,100520782,100525632,100738647,100520862,100623422,397667,100510993,641352,100152212,100624292,100523423,100621981,102162113,100518027,100621671,100301559,100624213,733678,100739056,100519950,102157990,100158068,396913,100157716,100525187,100520358,100511642,100521564,100157156,397673,100233187,100625581,414411,100522018,397…
GO:0043436	oxoacid metabolic process	biological_process	0.00010386	0.02564	68	1367	577	20786	100511642,414411,100737277,397673,397690,100515791,100522018,100526191,100158059,397439,397039,397604,100524089,396944,100519138,100524304,100738647,100621981,100624292,100037287,397012,100301559,100621671,397348,100520358,100157716,100525187,396913,100525263,100152422,497050,100626886,100627727,100101921,100624530,100113422,100152327,397561,100523204,100156419,100155115,100518325,100621483,10051…
GO:0009063	cellular amino acid catabolic process	biological_process	0.00010723	0.02564	11	1367	41	20786	100518325,100620722,100301559,100513524,100624241,100524089,397690,397013,100624596,100511756,100101921
GO:0042613	MHC class II protein complex	cellular_component	0.00010922	0.02564	7	1367	18	20786	100513097,100135050,100135040,100157996,100037921,445528,100513292
GO:0006082	organic acid metabolic process	biological_process	0.00011647	0.02564	68	1367	579	20786	100526191,100158059,397690,100515791,100522018,414411,100737277,397673,100511642,397039,397439,100738647,100524304,100519138,397604,100524089,396944,100520358,100525187,100157716,100525263,396913,397348,100301559,397012,100621671,100621981,100624292,100037287,100113422,100152327,397561,100523204,100627727,100101921,100624530,497050,100626886,100152422,100524661,100310802,100516610,100037285,10051…
GO:0016903	oxidoreductase activity, acting on the aldehyde or oxo group of donors	molecular_function	0.00011697	0.02564	12	1367	51	20786	102162130,100521870,100142666,100513962,100521603,397039,641352,100627835,100522811,396944,100515636,100127150
GO:0019752	carboxylic acid metabolic process	biological_process	0.00014341	0.029864	67	1367	573	20786	397439,397039,100511642,414411,100737277,397673,100515791,397690,100522018,100526191,100158059,100621981,100624292,100037287,397012,100301559,100621671,397348,100520358,100157716,100525187,100525263,396913,397604,100524089,396944,100519138,100524304,100738647,100156419,100155115,100621483,100518325,100624241,100513524,100156809,100516489,397013,100511292,397324,100524661,100310802,100037285,10051…
GO:0006631	fatty acid metabolic process	biological_process	0.00015284	0.030313	19	1367	99	20786	397604,100154219,100519138,497050,100737277,397673,100626886,100627727,100113422,397561,100523204,397439,733600,100037287,397012,397348,397324,100524661,100525263
GO:0044282	small molecule catabolic process	biological_process	0.0002715	0.049165	13	1367	59	20786	100624596,397013,100511756,100101921,397690,100523199,100113422,100524089,100624241,100301559,100513524,100620722,100518325
GO:0044712	single-organism catabolic process	biological_process	0.0002715	0.049165	13	1367	59	20786	100523199,100113422,100624596,397013,100511756,100101921,397690,100624241,100301559,100513524,100620722,100518325,100524089
GO:0030170	pyridoxal phosphate binding	molecular_function	0.00038062	0.066054	13	1367	59	20786	100511756,396967,100155195,100523310,397500,100525187,100621611,100520083,397294,100518817,100513890,100524618,733654
GO:1901606	alpha-amino acid catabolic process	biological_process	0.0004297	0.06839	9	1367	34	20786	397690,397013,100101921,100524089,100518325,100620722,100301559,100624241,100513524
GO:0016620	oxidoreductase activity, acting on the aldehyde or oxo group of donors, NAD or NADP as acceptor	molecular_function	0.0004482	0.06839	8	1367	29	20786	396944,100627835,100522811,641352,102162130,397039,100513962,100521603
GO:0016054	organic acid catabolic process	biological_process	0.00045977	0.06839	12	1367	54	20786	397690,100624596,100101921,100511756,397013,100113422,100524089,100518325,100620722,100301559,100624241,100513524
GO:0046395	carboxylic acid catabolic process	biological_process	0.00045977	0.06839	12	1367	54	20786	100113422,397690,100511756,100624596,100101921,397013,100518325,100620722,100513524,100301559,100624241,100524089
GO:0008152	metabolic process	biological_process	0.00058233	0.083634	698	1367	9203	20786	100736965,100155423,100627470,100511479,100157029,100737277,100514702,100739772,100134969,100520033,102164268,100516921,100737446,100525112,100153283,100156022,100157327,397039,100521453,100156262,403104,100620929,100153434,100623817,100627713,100152950,102163193,396892,414383,100152691,397667,100170851,100626923,100520117,100524854,100511537,100515267,100520726,100514957,100736569,396974,1001525…
GO:0032787	monocarboxylic acid metabolic process	biological_process	0.00061602	0.084265	20	1367	118	20786	100523204,397561,100113422,100627727,397673,100626886,100519138,497050,100737277,100154219,397604,100525263,100524661,397324,397013,397348,397012,733600,100037287,397439
GO:1901565	organonitrogen compound catabolic process	biological_process	0.00062718	0.084265	33	1367	245	20786	100521564,397673,100101921,397690,100523204,100153283,100737484,100624241,100513524,100127131,100518325,397013,100514569,100518272,100738048,100524089,100621514,100623817,100516266,100624596,100511756,100520862,100737764,100518540,397667,100623422,100301559,102162113,100519950,100620722,100626125,100620652,100523199
GO:0050662	coenzyme binding	molecular_function	0.00069083	0.086181	32	1367	239	20786	397348,100621718,100525333,641352,100037287,396771,100513366,100156167,100521603,100152691,100524659,100142666,397132,100151982,100153698,396625,100152950,100519138,100125966,100156075,100516489,100512312,397134,100520846,100513962,397039,100523064,397538,445539,100625092,100627727,100624383
GO:0005125	cytokine activity	molecular_function	0.00070063	0.086181	12	1367	72	20786	396599,396613,100739007,397422,448797,100738902,494464,100169744,100135681,494019,494460,102157763
GO:0008373	sialyltransferase activity	molecular_function	0.0007554	0.086181	8	1367	29	20786	100625270,100627772,100622490,100739492,100518510,100523532,100522988,100621251
GO:0008009	chemokine activity	molecular_function	0.00076078	0.086181	9	1367	48	20786	494460,494019,102157763,100135681,494464,100169744,397422,448797,396613
GO:0042379	chemokine receptor binding	molecular_function	0.00076078	0.086181	9	1367	48	20786	494460,494019,102157763,100135681,494464,100169744,397422,448797,396613
GO:0007156	homophilic cell adhesion	biological_process	0.00076559	0.086181	18	1367	110	20786	102159412,100738226,100516678,100525685,100154043,100157834,100048953,100515639,100626940,100622713,100126163,100626354,100516485,100623651,102159296,100151991,102159549,100623166
GO:0003857	3-hydroxyacyl-CoA dehydrogenase activity	molecular_function	0.0010033	0.10996	8	1367	28	20786	100519138,497050,100626886,397012,397604,100037287,397348,100627727
GO:0006274	DNA replication termination	biological_process	0.0012465	0.13312	3	1367	4	20786	100739680,102164268,100154778
GO:0016705	oxidoreductase activity, acting on paired donors, with incorporation or reduction of molecular oxygen	molecular_function	0.001303	0.13567	31	1367	237	20786	100126281,100524940,100512476,100152368,100737897,100518620,100624822,100124375,100154420,100151982,397132,100152950,100519138,403110,403216,397348,403104,100620503,100626669,403107,100621718,100524750,100151998,100738359,100525742,733600,403111,100525112,100144468,100510975,100153522
GO:0016337	cell-cell adhesion	biological_process	0.0014187	0.14412	19	1367	130	20786	100516678,100154043,100525685,100048953,100157834,100515639,102159412,100738226,100127358,100623651,102159296,100151991,102159549,100623166,100622713,100626940,100626354,100126163,100516485
GO:0005044	scavenger receptor activity	molecular_function	0.0015125	0.1465	10	1367	44	20786	100520606,503658,100738048,100037271,100516921,397031,100627089,100516298,100628107,100621671
GO:0038024	cargo receptor activity	molecular_function	0.0015125	0.1465	10	1367	44	20786	100738048,100520606,503658,100516921,397031,100037271,100627089,100516298,100628107,100621671
GO:1901605	alpha-amino acid metabolic process	biological_process	0.0020022	0.18953	24	1367	176	20786	414411,100524089,396944,100312964,100152422,100152327,100521603,100101921,100624530,100738647,100515791,397690,100624241,100301559,100513524,397180,100518325,100620722,100624292,100157716,100520358,397039,397013,100511292
GO:0009064	glutamine family amino acid metabolic process	biological_process	0.002245	0.20742	8	1367	31	20786	100624292,100524089,396944,414411,100101921,100624530,100738647,100157716
GO:0009084	glutamine family amino acid biosynthetic process	biological_process	0.0022909	0.20742	5	1367	13	20786	414411,396944,100738647,100524089,100624292
GO:0009147	pyrimidine nucleoside triphosphate metabolic process	biological_process	0.0027641	0.24494	6	1367	22	20786	733683,100520782,100158068,100623653,100519446,100142626
GO:0009074	aromatic amino acid family catabolic process	biological_process	0.0030764	0.26694	4	1367	9	20786	100624241,100301559,100518325,100511756
GO:0020037	heme binding	molecular_function	0.0031899	0.27114	22	1367	172	20786	403104,403107,100524750,100738359,100154945,100737768,100144468,403111,100525112,444995,100525869,100301559,100524940,100126281,100737897,100124375,397590,100518620,444997,100170131,403110,403216
GO:0006520	cellular amino acid metabolic process	biological_process	0.003317	0.27631	49	1367	446	20786	397039,100516610,100037285,100310802,100516489,100511292,397013,100621483,100518325,100156809,100513524,100624241,100156419,100155115,100526191,100158059,100152327,100515791,397690,100624530,100522018,100101921,414411,497050,100152422,100511642,100523938,100520358,396913,100525187,100157716,100157129,100621718,100620722,100621671,100301559,492279,397180,100621981,100624292,100521603,100524617,100…
GO:0016624	oxidoreductase activity, acting on the aldehyde or oxo group of donors, disulfide as acceptor	molecular_function	0.0044216	0.36109	4	1367	11	20786	100515636,100142666,100127150,100521870
GO:0000166	nucleotide binding	molecular_function	0.0046859	0.36824	218	1367	2528	20786	100516488,100624523,100156075,102164809,100049650,100525976,100524659,100620969,100524617,100620480,100155164,100156167,100525819,100521353,100157947,100526085,100196908,100523669,100627733,100627587,100512496,100623653,100515445,100156398,396771,100523199,100523938,100152357,100517591,100521670,100154547,100512960,100518347,100626206,100513765,100627618,100738237,100626928,100513379,100513231,10…
GO:1901265	nucleoside phosphate binding	molecular_function	0.0046859	0.36824	218	1367	2528	20786	100623981,100158059,100523701,397559,100517246,102166104,100625092,102166276,100521016,100155831,102167458,100511642,100514880,100516558,100627251,397039,100521453,100513962,100156262,100512341,100156879,100521765,100737446,100622769,100157302,100157757,100152691,100155433,397193,100523990,100520782,100739537,100152536,100516934,100627713,100512115,100125966,102160784,100152950,100512797,10018890…
GO:0043168	anion binding	molecular_function	0.005127	0.38951	222	1367	2572	20786	100514823,100621718,100626412,100517028,100155631,100621926,100520983,102158346,100525443,100520621,100513914,100516037,492279,100738361,100626423,100521982,100525827,100511756,100519111,100518540,100523414,100516641,444997,100151982,397294,100511470,100518064,100524618,100626589,397251,397324,100737739,396967,100516610,406192,100155514,100515448,100337661,100048946,100626869,100624241,100525876,…
GO:0006220	pyrimidine nucleotide metabolic process	biological_process	0.0051733	0.38951	8	1367	39	20786	100624213,100519446,100623653,733683,100520782,102157990,100158068,100142626
GO:0046906	tetrapyrrole binding	molecular_function	0.0052371	0.38951	23	1367	189	20786	399535,100737897,100124375,397590,100518620,100524940,100126281,100170131,403216,403110,444997,100524750,403104,403107,403111,100144468,444995,100525112,100301559,100525869,100738359,100154945,100737768
GO:0016746	transferase activity, transferring acyl groups	molecular_function	0.0053353	0.38985	27	1367	220	20786	100622761,100521142,100217396,100737789,100520115,100739575,100739096,100514493,100516363,100523938,100624292,397439,100525559,100518817,396992,100626923,100101921,100154376,397690,100170768,397561,100312959,397333,100154530,100517514,397673,100517803
GO:0001871	pattern binding	molecular_function	0.0055921	0.39476	7	1367	31	20786	100628107,100621671,503658,100153341,100152321,100037271,100522745
GO:0030247	polysaccharide binding	molecular_function	0.0055921	0.39476	7	1367	31	20786	100621671,100628107,503658,100153341,100152321,100037271,100522745
GO:0008233	peptidase activity	molecular_function	0.0067005	0.46032	87	1367	925	20786	100153464,100523451,100157302,100158127,100625525,397155,396892,100525036,102163193,397062,100511084,100736569,100518951,100157276,100737659,100737094,100620702,100511536,100157984,100516921,100739292,396930,100626400,102157557,100623722,100739772,100153483,397125,100517799,100622161,100737277,100154778,100627842,100157816,100738048,100516643,100627089,100738029,100153090,100739583,100521201,1001…
GO:0006753	nucleoside phosphate metabolic process	biological_process	0.0067417	0.46032	48	1367	457	20786	100520782,100517776,100520862,100518540,100737764,100623422,100038002,100515967,100524766,396707,100621514,100516266,100623817,100522497,100316853,100525333,102157990,100621718,100158068,100626125,100523938,100510993,100152212,100523423,100623653,102162113,733678,100624213,100519950,100157880,100523204,733683,100513231,100521564,100157156,100519446,397673,100157995,100514569,100518272,100142626,1…
GO:1901135	carbohydrate derivative metabolic process	biological_process	0.0073161	0.49148	76	1367	789	20786	100127131,100153283,397070,100155431,100738048,100627772,100522988,100142626,397673,100521564,100154594,100157156,102164268,102162113,100518027,100624213,733678,100519950,100510993,100155799,100152212,100520353,100523423,100516832,102157990,100158068,100621251,100623817,100625270,100519138,100515967,396707,100621514,100157757,100523532,100623422,100520782,100520862,100156809,100518441,100048946,1…
GO:0030246	carbohydrate binding	molecular_function	0.0075609	0.49986	22	1367	176	20786	100628107,100511479,100522745,100524617,100739807,100144592,100524685,100621671,396737,100153341,100155108,100152321,100127147,100152603,397230,100513872,100525922,100739379,503658,397503,397150,100037271
GO:0050660	flavin adenine dinucleotide binding	molecular_function	0.0078708	0.51222	14	1367	90	20786	397348,100516489,397134,100621718,100151982,397132,100153698,396771,100037287,396625,100523064,100519138,100152950,100624383
GO:0044283	small molecule biosynthetic process	biological_process	0.0081407	0.52163	34	1367	299	20786	100622861,100521603,100738647,396944,100154219,100524089,100525263,100520358,100625452,100621718,100157129,100621671,100153025,733600,100624292,100523204,397561,100513231,100522018,100515791,397673,100233187,414411,497050,100737277,100152422,100310802,397039,100524661,397324,100511956,100516489,100156809,397439
GO:0070085	glycosylation	biological_process	0.0083755	0.52854	16	1367	122	20786	100154594,100511479,100625270,100622490,100738726,100518510,100523532,100155799,100522988,100621251,100516832,100627772,100155431,100152603,100513872,100739492
GO:0036094	small molecule binding	molecular_function	0.0086402	0.53506	220	1367	2592	20786	396723,100523437,100622680,100523310,100621810,397028,100625773,399535,100526191,100157552,396810,100157156,397673,414411,100625581,100520589,397134,100142626,397070,100624723,397059,100127131,100738029,100627652,100628176,100516293,100520862,100151976,100153698,100621514,100738234,100519138,100524304,396625,100144586,100157716,100153330,100519380,100520358,100037287,641352,100518027,100513388,10…
GO:1901361	organic cyclic compound catabolic process	biological_process	0.0087357	0.53506	28	1367	234	20786	100154547,100157995,100623817,100516266,397673,100621514,100521564,100524089,397667,100623422,100737764,100523204,100518540,100520862,100511756,100624530,100518325,100519950,100624241,100301559,100127131,102162113,100737484,100153283,100157902,100626125,100518272,100514569
GO:0072527	pyrimidine-containing compound metabolic process	biological_process	0.0090595	0.54685	10	1367	60	20786	100624213,100519446,100623653,100512797,733683,100622861,100142626,100158068,102157990,100520782
GO:0044711	single-organism biosynthetic process	biological_process	0.009848	0.58524	35	1367	314	20786	100156809,397439,397039,100524661,100310802,403104,100516489,100511956,397324,100737277,414411,497050,100233187,397673,100152422,100513231,397561,100523204,100515791,100522018,100621671,733600,100624292,100153025,100520358,100525263,100157129,100621718,100625452,100154219,100524089,396944,100521603,100622861,100738647
GO:0016778	diphosphotransferase activity	molecular_function	0.010159	0.58524	3	1367	7	20786	100517776,100510993,100512797
GO:0016787	hydrolase activity	molecular_function	0.010271	0.58524	279	1367	3381	20786	100154778,100738048,397059,100155893,100153341,100516643,100329127,100738029,100157984,100126844,100511536,100523310,100624429,100525685,100516309,100626400,100152077,397241,100158068,100157716,100519810,100523423,100518027,100621671,396634,100174954,100736628,733678,100520862,100621514,397155,100170147,100155514,100621672,100524661,100153368,100736966,100156545,100152351,100518462,100518325,1005…
GO:0001664	G-protein coupled receptor binding	molecular_function	0.010302	0.58524	9	1367	66	20786	396613,102157763,494460,494019,100135681,100169744,494464,448797,397422
GO:0016747	transferase activity, transferring acyl groups other than amino-acyl groups	molecular_function	0.010618	0.58524	17	1367	129	20786	100624292,397439,100518817,396992,100739575,100520115,100739096,100514493,100516363,100517514,397673,100517803,100626923,100101921,397561,100312959,397333
GO:0004489	methylenetetrahydrofolate reductase (NADPH) activity	molecular_function	0.010744	0.58524	2	1367	3	20786	1.00152e+08
GO:2001070	starch binding	molecular_function	0.010765	0.58524	3	1367	8	20786	100522745,100152321,100153341
GO:0006954	inflammatory response	biological_process	0.01082	0.58524	4	1367	14	20786	100738902,100526034,100525856,397614
GO:0009117	nucleotide metabolic process	biological_process	0.011358	0.6065	46	1367	447	20786	100158068,100525333,102157990,100621718,100523938,100626125,100523423,100623653,100510993,100152212,100624213,733678,100519950,102162113,100520862,100520782,100517776,100623422,100038002,100518540,100737764,396707,100524766,100621514,100515967,100516266,100623817,100522497,100518272,100142626,100514569,100310802,397082,100512698,100737484,100153283,100127131,100157880,733683,100513231,100523204,1…
GO:0016053	organic acid biosynthetic process	biological_process	0.011678	0.60801	28	1367	238	20786	100152422,100524089,100154219,396944,414411,497050,100737277,397673,100515791,100522018,100738647,100521603,397561,100523204,397439,100624292,733600,100156809,100621671,100516489,100157129,100621718,397324,100520358,397039,100524661,100310802,100525263
GO:0046394	carboxylic acid biosynthetic process	biological_process	0.011678	0.60801	28	1367	238	20786	397561,100523204,100521603,100738647,100522018,100515791,397673,497050,100737277,414411,100524089,100154219,396944,100152422,100310802,100525263,100520358,397039,100524661,100621718,397324,100516489,100157129,100156809,100621671,733600,100624292,397439
GO:0015934	large ribosomal subunit	cellular_component	0.011892	0.61147	5	1367	20	20786	100518601,100739056,100514317,397150,100134969
GO:0005158	insulin receptor binding	molecular_function	0.012455	0.63264	5	1367	21	20786	102163586,100736823,100512686,100517871,100152025
GO:0009141	nucleoside triphosphate metabolic process	biological_process	0.013525	0.64647	32	1367	294	20786	100524766,396707,100621514,100515967,100516266,100623817,100522497,100520862,100520782,100623422,100518540,100737764,100523423,100623653,733678,100519950,102162113,100158068,100626125,100157156,100519446,100521564,397673,100157880,733683,100523204,100737484,100153283,100127131,100518272,100142626,100514569
GO:0006720	isoprenoid metabolic process	biological_process	0.013598	0.64647	9	1367	50	20786	100739526,100155164,397348,100142666,100151982,100153094,100519138,100127150,397673
GO:0008299	isoprenoid biosynthetic process	biological_process	0.013598	0.64647	9	1367	50	20786	100151982,100127150,397673,100519138,100153094,100739526,397348,100155164,100142666
GO:0016820	hydrolase activity, acting on acid anhydrides, catalyzing transmembrane movement of substances	molecular_function	0.013608	0.64647	18	1367	135	20786	397059,100627251,100736628,100626423,733678,100738700,100523423,100622470,100520621,100513231,396910,100511746,100152536,100157880,100144586,100627713,100157156,100515967
GO:0004357	glutamate-cysteine ligase activity	molecular_function	0.01408	0.64647	3	1367	7	20786	100621671,100516489,100522018
GO:0000045	autophagic vacuole assembly	biological_process	0.014223	0.64647	3	1367	11	20786	100518837,100462751,100462754
GO:0016236	macroautophagy	biological_process	0.014223	0.64647	3	1367	11	20786	100518837,100462751,100462754
GO:0009218	pyrimidine ribonucleotide metabolic process	biological_process	0.014559	0.64647	5	1367	22	20786	100623653,100142626,102157990,733683,100624213
GO:0009220	pyrimidine ribonucleotide biosynthetic process	biological_process	0.014559	0.64647	5	1367	22	20786	100624213,733683,102157990,100623653,100142626
GO:0046132	pyrimidine ribonucleoside biosynthetic process	biological_process	0.014559	0.64647	5	1367	22	20786	100624213,733683,102157990,100623653,100142626
GO:0046134	pyrimidine nucleoside biosynthetic process	biological_process	0.014559	0.64647	5	1367	22	20786	733683,100624213,102157990,100142626,100623653
GO:0006633	fatty acid biosynthetic process	biological_process	0.01459	0.64647	10	1367	61	20786	397324,100523204,100525263,397561,100524661,733600,100154219,397439,397673,100737277
GO:0055086	nucleobase-containing small molecule metabolic process	biological_process	0.015376	0.65716	52	1367	524	20786	100157156,100519446,100521564,100157995,397673,100157880,733683,100513231,100523204,100512698,100737484,100518441,100153283,100127131,100518272,100142626,100514569,100157902,100310802,397082,396707,100524766,100621514,100515967,100524546,100516266,100623817,100522497,100520862,100520782,100517776,100623422,100038002,100518540,100737764,100523423,100623653,100510993,100152212,733678,100624213,1005…
GO:0000270	peptidoglycan metabolic process	biological_process	0.01568	0.65716	3	1367	8	20786	100525819,100620652,100521447
GO:0006869	lipid transport	biological_process	0.015762	0.65716	11	1367	75	20786	100518305,100154420,100521765,100525693,100513110,100153522,100152077,100152360,100738810,100737484,100525951
GO:0010876	lipid localization	biological_process	0.015762	0.65716	11	1367	75	20786	100521765,100525693,100513110,100154420,100518305,100738810,100737484,100152360,100525951,100152077,100153522
GO:0008121	ubiquinol-cytochrome-c reductase activity	molecular_function	0.015778	0.65716	5	1367	23	20786	100524239,100516293,100522732,100522678,100519683
GO:0016681	oxidoreductase activity, acting on diphenols and related substances as donors, cytochrome as acceptor	molecular_function	0.015778	0.65716	5	1367	23	20786	100522732,100516293,100524239,100519683,100522678
GO:0009254	peptidoglycan turnover	biological_process	0.016379	0.67542	2	1367	3	20786	1.00521e+08
GO:0006541	glutamine metabolic process	biological_process	0.016646	0.67971	4	1367	13	20786	100624530,396944,100738647,100157716
GO:0007155	cell adhesion	biological_process	0.017155	0.69158	44	1367	428	20786	397509,102159549,397059,100623651,102159296,397434,100156419,100626354,100126163,100156660,100622713,100626940,100157834,100048953,100739807,100154043,100525685,100513379,397333,100516678,100127358,100511642,100152077,100516290,396974,100623166,492312,100523938,100151991,100621981,100516485,100155108,100152212,396925,733702,397623,100515639,100521039,100524617,100154420,397217,396707,100738226,10…
GO:0004797	thymidine kinase activity	molecular_function	0.017601	0.69158	2	1367	4	20786	1.00152e+08
GO:0019136	deoxynucleoside kinase activity	molecular_function	0.017601	0.69158	2	1367	4	20786	1.00152e+08
GO:0019206	nucleoside kinase activity	molecular_function	0.017601	0.69158	2	1367	4	20786	1.00152e+08
GO:0046131	pyrimidine ribonucleoside metabolic process	biological_process	0.018144	0.69161	5	1367	23	20786	733683,100624213,100142626,100623653,102157990
GO:0015288	porin activity	molecular_function	0.018366	0.69161	2	1367	3	20786	1.00158e+08
GO:0022829	wide pore channel activity	molecular_function	0.018366	0.69161	2	1367	3	20786	1.00158e+08
GO:0006790	sulfur compound metabolic process	biological_process	0.01842	0.69161	11	1367	76	20786	396910,100622861,100152327,100624596,100156262,100522018,100144586,397180,100621671,100312964,100512797
GO:0004411	homogentisate 1,2-dioxygenase activity	molecular_function	0.018764	0.69161	2	1367	3	20786	1.00518e+08
GO:0006559	L-phenylalanine catabolic process	biological_process	0.018764	0.69161	2	1367	3	20786	1.00518e+08
GO:1902222	erythrose 4-phosphate/phosphoenolpyruvate family amino acid catabolic process	biological_process	0.018764	0.69161	2	1367	3	20786	1.00518e+08
GO:0022610	biological adhesion	biological_process	0.019876	0.72034	45	1367	443	20786	397217,100738226,396707,102159412,100515639,100521039,100154420,100524617,100152212,100155108,100524496,100621981,100516485,733702,397623,396925,396974,100623166,492312,100523938,100151991,100511642,100127358,100152077,100516290,100048953,100157834,100516678,100739807,100154043,100525685,100513379,397333,100626354,100126163,397434,100156419,100156660,100622713,100626940,397059,102159296,100623651…
GO:0016740	transferase activity	molecular_function	0.019889	0.72034	216	1367	2628	20786	100738110,100521863,100518817,100512698,100156419,397013,100516489,100513872,100157902,100739492,100512196,100627618,100513765,100737167,100512960,100127150,100154365,100620959,100157880,100101921,100516628,100144485,100155015,100624822,100513231,100738237,100518510,100623656,100515445,100623653,396992,100627587,100153522,100627733,100152357,100523938,100152150,100154530,100627332,100049650,10062…
GO:0004800	thyroxine 5'-deiodinase activity	molecular_function	0.021062	0.75456	2	1367	4	20786	414380
GO:0004315	3-oxoacyl-[acyl-carrier-protein] synthase activity	molecular_function	0.021197	0.75456	3	1367	8	20786	397673,397561,397439
GO:0009066	aspartate family amino acid metabolic process	biological_process	0.021686	0.76545	7	1367	39	20786	397013,100152327,397180,100520358,100521603,414411,397039
GO:0006213	pyrimidine nucleoside metabolic process	biological_process	0.021896	0.76636	5	1367	25	20786	100624213,733683,100142626,100623653,102157990
GO:0009200	deoxyribonucleoside triphosphate metabolic process	biological_process	0.022625	0.76798	3	1367	9	20786	100158068,100519446,100520782
GO:0009211	pyrimidine deoxyribonucleoside triphosphate metabolic process	biological_process	0.022625	0.76798	3	1367	9	20786	100519446,100158068,100520782
GO:0046080	dUTP metabolic process	biological_process	0.022625	0.76798	3	1367	9	20786	100519446,100158068,100520782
GO:0005921	gap junction	cellular_component	0.023049	0.76798	3	1367	9	20786	100519315,397623,100738603
GO:0006553	lysine metabolic process	biological_process	0.023357	0.76798	4	1367	15	20786	100521603,100520358,397039,397013
GO:0006486	protein glycosylation	biological_process	0.023572	0.76798	13	1367	105	20786	100516832,100627772,100155431,100738726,100622490,100739492,100518510,100523532,100522988,100621251,100625270,100154594,100155799
GO:0009101	glycoprotein biosynthetic process	biological_process	0.023572	0.76798	13	1367	105	20786	100154594,100155799,100625270,100621251,100522988,100739492,100518510,100523532,100516832,100627772,100155431,100738726,100622490
GO:0043413	macromolecule glycosylation	biological_process	0.023572	0.76798	13	1367	105	20786	100155799,100154594,100625270,100522988,100621251,100155431,100738726,100622490,100516832,100627772,100518510,100523532,100739492
GO:0006721	terpenoid metabolic process	biological_process	0.023786	0.76798	7	1367	38	20786	100127150,100142666,100153094,100519138,397348,100151982,100155164
GO:0016114	terpenoid biosynthetic process	biological_process	0.023786	0.76798	7	1367	38	20786	397348,100155164,100151982,100127150,100142666,100153094,100519138
GO:0006570	tyrosine metabolic process	biological_process	0.024562	0.77211	2	1367	4	20786	1.00624e+08
GO:0006629	lipid metabolic process	biological_process	0.024659	0.77211	58	1367	603	20786	397070,100513872,100519306,100524661,397324,100233193,100156809,445539,100524622,397439,100048946,100523204,397561,100113422,100627727,102164268,100625092,100622680,100516290,100127150,100511479,100626886,397673,497050,100737277,396848,100144508,100626400,100627618,102163104,100152603,100525263,397348,100739526,397012,396992,100627304,100157486,444995,397444,100153094,100520353,733600,100037287,1…
GO:0044391	ribosomal subunit	cellular_component	0.024722	0.77211	5	1367	24	20786	100518601,100739056,100514317,397150,100134969
GO:0030203	glycosaminoglycan metabolic process	biological_process	0.024796	0.77211	5	1367	23	20786	100521447,100620652,100154444,396937,100525819
GO:0019439	aromatic compound catabolic process	biological_process	0.024841	0.77211	26	1367	233	20786	100521564,100621514,397673,100516266,100623817,100157995,100154547,100624530,100511756,100520862,100523204,100518540,100737764,100623422,100153283,100737484,100127131,102162113,100624241,100301559,100518325,100519950,100514569,100518272,100626125,100157902
GO:0004749	ribose phosphate diphosphokinase activity	molecular_function	0.025268	0.77955	2	1367	4	20786	1.00518e+08
GO:0046933	proton-transporting ATP synthase activity, rotational mechanism	molecular_function	0.025764	0.78536	3	1367	10	20786	733678,100523423,100515967
GO:0006446	regulation of translational initiation	biological_process	0.02621	0.78536	2	1367	4	20786	1.00628e+08
GO:0008190	eukaryotic initiation factor 4E binding	molecular_function	0.02621	0.78536	2	1367	4	20786	1.00628e+08
GO:0045947	negative regulation of translational initiation	biological_process	0.02621	0.78536	2	1367	4	20786	1.00628e+08
GO:0016769	transferase activity, transferring nitrogenous groups	molecular_function	0.026431	0.78632	4	1367	16	20786	100511756,100513890,397500,100233187
GO:0006796	phosphate-containing compound metabolic process	biological_process	0.026911	0.79493	124	1367	1418	20786	396707,100621514,100153698,100515967,100512797,100516469,100519138,100623817,100520862,100739537,100516293,100523990,100520782,100038002,100170851,397193,100623422,100157757,100523423,100516548,100510993,100153609,100520353,100152212,100624213,733678,100519950,102162113,397184,100158068,100155201,100037271,100316853,102157990,100520358,100519380,100157156,100522631,396810,100521564,397673,1005210…
GO:0045261	proton-transporting ATP synthase complex, catalytic core F(1)	cellular_component	0.027578	0.80599	4	1367	16	20786	100515967,100523423,397673,100518540
GO:0016679	oxidoreductase activity, acting on diphenols and related substances as donors	molecular_function	0.027866	0.80599	6	1367	34	20786	100522732,100738612,100524239,100516293,100522678,100519683
GO:0007033	vacuole organization	biological_process	0.027866	0.80599	3	1367	13	20786	100462754,100462751,100518837
GO:0009100	glycoprotein metabolic process	biological_process	0.02869	0.80862	13	1367	109	20786	100625270,100155799,100154594,100738726,100155431,100622490,100627772,100516832,100518510,100523532,100739492,100522988,100621251
GO:0016843	amine-lyase activity	molecular_function	0.028844	0.80862	2	1367	4	20786	733674
GO:0016844	strictosidine synthase activity	molecular_function	0.028844	0.80862	2	1367	4	20786	733674
GO:0005525	GTP binding	molecular_function	0.029534	0.80862	52	1367	580	20786	100127131,100737446,100154707,100738029,100627251,100737739,100156262,100520512,100521038,100155195,100518347,100153972,100625581,100521670,102167458,100157156,100516558,100152503,100626928,397559,396910,100625773,100513231,100623186,100523310,100738361,100518027,100736628,100739056,100520621,100512496,100621926,100153330,100523141,100523199,100626412,100738234,100512115,100516488,100518064,10014…
GO:0032507	maintenance of protein location in cell	biological_process	0.02992	0.80862	11	1367	78	20786	100521161,100514523,100521765,100524661,100154420,100621981,100153948,100512686,100520320,100519683,100156660
GO:0045185	maintenance of protein location	biological_process	0.02992	0.80862	11	1367	78	20786	100512686,100153948,100621981,100519683,100156660,100520320,100521161,100521765,100514523,100154420,100524661
GO:0051235	maintenance of location	biological_process	0.02992	0.80862	11	1367	78	20786	100153948,100512686,100621981,100520320,100156660,100519683,100514523,100521161,100521765,100154420,100524661
GO:0051651	maintenance of location in cell	biological_process	0.02992	0.80862	11	1367	78	20786	100524661,100154420,100514523,100521161,100521765,100156660,100519683,100520320,100621981,100512686,100153948
GO:1901575	organic substance catabolic process	biological_process	0.030056	0.80862	61	1367	653	20786	100153283,100626354,100737484,100513524,100624241,100127131,100518325,100520041,397013,100514569,100518272,100310802,397082,100738048,100521394,100512196,100157902,100624340,100521564,397080,397673,100526145,100154547,100157995,100101921,100624530,397690,100624429,100523204,100171390,100113422,100524171,100621981,100301559,102162113,100519950,100519028,100620722,100621718,100525333,100626125,1006…
GO:1901292	nucleoside phosphate catabolic process	biological_process	0.030198	0.80862	20	1367	173	20786	100514569,100518272,100626125,100157902,100153283,100737484,100127131,102162113,100519950,100520862,100518540,100523204,100737764,100623422,100521564,100621514,100516266,397673,100623817,100157995
GO:0009132	nucleoside diphosphate metabolic process	biological_process	0.030253	0.80862	4	1367	18	20786	100316853,100142626,100623653,733683
GO:0009259	ribonucleotide metabolic process	biological_process	0.030525	0.80862	34	1367	333	20786	100523423,100623653,100152212,100624213,733678,100519950,102162113,102157990,100626125,396707,100524766,100621514,100515967,100516266,100623817,100522497,100520862,100623422,100518540,100737764,100512698,100737484,100153283,100127131,100518272,100142626,100514569,100157156,100521564,397673,100157880,733683,100513231,100523204
GO:0019693	ribose phosphate metabolic process	biological_process	0.030525	0.80862	34	1367	333	20786	733678,100624213,100519950,102162113,100523423,100623653,100152212,100626125,102157990,100516266,100522497,100623817,396707,100524766,100621514,100515967,100623422,100518540,100737764,100520862,100127131,100737484,100512698,100153283,100518272,100142626,100514569,397673,100157156,100521564,733683,100513231,100523204,100157880
GO:0042612	MHC class I protein complex	cellular_component	0.030675	0.80862	3	1367	12	20786	100037293,100037288,100522260
GO:0046700	heterocycle catabolic process	biological_process	0.031078	0.81409	25	1367	227	20786	100524089,100521564,100621514,100623817,100516266,397673,100154547,100157995,100624530,100520862,100737764,100523204,100518540,397667,100623422,100153283,100737484,100301559,102162113,100127131,100519950,100514569,100518272,100626125,100157902
GO:0002526	acute inflammatory response	biological_process	0.031599	0.81459	2	1367	5	20786	1.00526e+08
GO:0006953	acute-phase response	biological_process	0.031599	0.81459	2	1367	5	20786	1.00526e+08
GO:0046039	GTP metabolic process	biological_process	0.03174	0.81459	19	1367	165	20786	100127131,102162113,100519950,100153283,100623653,100737484,100626125,100514569,100142626,100518272,100623817,100516266,100521564,100621514,100737764,100523204,100623422,733683,100520862
GO:0032561	guanyl ribonucleotide binding	molecular_function	0.032203	0.81459	52	1367	583	20786	100738234,100512115,100144586,100518064,100516488,100512797,100188909,100621514,397073,100620969,100155433,100525827,100521353,100157947,100520862,100516934,100518027,100738361,100736628,100739056,100520621,100512496,100621926,100153330,100523199,100523141,100626412,100153972,100518347,100521670,100625581,102167458,100157156,100516558,100152503,100626928,397559,396910,100625773,100513231,10062318…
GO:0006793	phosphorus metabolic process	biological_process	0.032509	0.81459	124	1367	1429	20786	100523990,100520782,100520862,100739537,100516293,100157757,100623422,100038002,100170851,397193,100515967,100153698,100512797,100516469,396707,100621514,100623817,100519138,100316853,102157990,397184,100158068,100037271,100155201,100519380,100520358,100510993,100520353,100153609,100152212,100523423,100516548,102162113,100624213,733678,100519950,102164268,102166276,100523437,100622680,100623981,1…
GO:0042578	phosphoric ester hydrolase activity	molecular_function	0.032586	0.81459	31	1367	298	20786	100516548,100514336,100152321,100525921,100153609,100155438,100153341,100622329,100329127,396634,100627304,100037941,100737789,100524973,100170147,100037305,100525443,100516167,397082,397616,100522631,100516469,100521161,100522469,100623524,100170851,100516309,100623678,100523204,100525394,100518663
GO:0008484	sulfuric ester hydrolase activity	molecular_function	0.032668	0.81459	6	1367	32	20786	503658,100621671,100152351,100152427,100623722,100512797
GO:0004564	beta-fructofuranosidase activity	molecular_function	0.032858	0.81459	4	1367	20	20786	100519374,100622587,100623653,100626355
GO:0004575	sucrose alpha-glucosidase activity	molecular_function	0.032858	0.81459	4	1367	20	20786	100623653,100622587,100626355,100519374
GO:0044270	cellular nitrogen compound catabolic process	biological_process	0.03448	0.84599	25	1367	229	20786	100621514,100521564,100154547,100157995,100623817,397673,100516266,100520862,100624530,397667,100623422,100737764,100523204,100518540,100737484,100153283,100519950,100301559,102162113,100127131,100518272,100514569,100157902,100523199,100626125
GO:0006526	arginine biosynthetic process	biological_process	0.03453	0.84599	2	1367	4	20786	414411
GO:1901566	organonitrogen compound biosynthetic process	biological_process	0.035195	0.85723	55	1367	584	20786	100233187,414411,497050,397673,100152422,733683,396910,100513231,100156375,100515791,100522018,100156809,100525876,100154824,100512698,100154835,503658,397039,100739379,100310802,100511956,100142626,403104,100516489,100522497,396707,100524766,100512797,396944,100515967,100524546,100524089,100521603,100518540,100622861,100525632,100738647,100519111,733678,100624213,100518027,100621671,100523423,10…
GO:0006542	glutamine biosynthetic process	biological_process	0.035443	0.85793	2	1367	4	20786	396944
GO:1901068	guanosine-containing compound metabolic process	biological_process	0.035635	0.85793	19	1367	167	20786	100520862,100523204,100737764,733683,100623422,100521564,100621514,100516266,100623817,100514569,100518272,100142626,100626125,100153283,100737484,100623653,102162113,100127131,100519950
GO:0072330	monocarboxylic acid biosynthetic process	biological_process	0.036729	0.87621	10	1367	70	20786	100737277,397673,397439,733600,100154219,100524661,100523204,100525263,397561,397324
GO:0005506	iron ion binding	molecular_function	0.036815	0.87621	24	1367	254	20786	100737897,100124375,397214,100518620,100524940,100126281,100519111,100153090,100170131,403110,403216,100312964,100524750,100525263,403104,403107,100626423,100144468,403111,100525112,100525869,100738359,100154945,100737768
GO:0019637	organophosphate metabolic process	biological_process	0.037047	0.87671	56	1367	603	20786	100623817,100522497,100516266,100519138,100512797,100515967,100621514,100524766,396707,100737764,100518540,100623422,100038002,100517776,100520782,100520862,102162113,100519950,733678,100624213,100152212,100510993,100623653,100523423,100626125,100523938,100621718,102157990,100525333,100316853,100158068,397673,100157995,100521564,100519446,102163104,100157156,100523204,100513231,733683,100157880,1…
GO:0019001	guanyl nucleotide binding	molecular_function	0.038494	0.9058	52	1367	590	20786	397073,100621514,100188909,100512797,100516488,100144586,100518064,100738234,100512115,100516934,100520862,100157947,100525827,100521353,100155433,100620969,100512496,100520621,100736628,100739056,100738361,100518027,100626412,100523141,100523199,100621926,100153330,100157156,100152503,100516558,102167458,100625581,100521670,100518347,100153972,100523310,100623186,397559,100626928,100513231,39691…
GO:0009144	purine nucleoside triphosphate metabolic process	biological_process	0.039511	0.91424	29	1367	285	20786	100514569,100518272,100142626,100626125,100153283,100523423,100737484,100623653,100127131,102162113,733678,100519950,100157880,100520862,100518540,100523204,100737764,733683,100623422,100515967,100521564,100157156,100524766,396707,100621514,100516266,397673,100522497,100623817
GO:0009199	ribonucleoside triphosphate metabolic process	biological_process	0.039511	0.91424	29	1367	285	20786	100626125,100514569,100142626,100518272,102162113,100127131,100519950,733678,100153283,100623653,100737484,100523423,100737764,100523204,100518540,100623422,733683,100157880,100520862,100522497,100623817,100516266,397673,100521564,100515967,100621514,396707,100157156,100524766
GO:0009205	purine ribonucleoside triphosphate metabolic process	biological_process	0.039511	0.91424	29	1367	285	20786	733683,100623422,100523204,100518540,100737764,100520862,100157880,100516266,397673,100522497,100623817,100157156,100524766,396707,100621514,100515967,100521564,100626125,100518272,100142626,100514569,733678,100519950,100127131,102162113,100523423,100737484,100623653,100153283
GO:0030554	adenyl nucleotide binding	molecular_function	0.040674	0.92722	164	1367	1930	20786	100628176,100151976,100516293,100144586,100524304,100519380,100157716,100520358,100513388,100518027,100737698,100736628,100739056,100174954,397028,100621810,100526191,100622680,100523437,396723,397673,100625581,414411,100157552,100157156,396810,100624723,397059,397070,100520589,100142626,100627652,100738029,100518540,100523414,100519111,100511470,100518064,100626589,397251,100516641,444997,100155…
GO:0046434	organophosphate catabolic process	biological_process	0.04165	0.92722	22	1367	201	20786	100518272,100514569,100525333,100157902,100626125,100737484,100153283,100519950,100127131,102162113,100520862,100623422,100523204,100518540,100737764,100621514,100521564,100157995,100519138,100516266,397673,100623817
GO:0017076	purine nucleotide binding	molecular_function	0.042564	0.92722	188	1367	2283	20786	397324,100737739,100516610,100155514,100515448,100337661,100048946,100626869,100624241,100525876,100621483,100154707,100623186,100038019,396665,100152851,733683,396910,396848,100622145,100620190,100152422,100152503,100153972,100521447,100523089,100514823,100626412,100517028,100155631,100621926,102158346,100520983,100525443,100513914,100520621,100516037,100738361,492279,100626423,100525827,1005191…
GO:0016813	hydrolase activity, acting on carbon-nitrogen (but not peptide) bonds, in linear amidines	molecular_function	0.043697	0.92722	6	1367	34	20786	397667,100739379,100628107,397115,100155893,100126844
GO:0001883	purine nucleoside binding	molecular_function	0.044351	0.92722	184	1367	2231	20786	100525976,100620480,100524617,100620969,100155164,100523669,100526085,100157947,100196908,100521353,100525819,100516488,100624523,102164809,100049650,100523938,100523199,100152357,100517591,100627587,100627733,100515445,100623653,100512496,100156398,100626928,100513379,100513231,100738237,100624822,100516628,100157880,100624530,100154547,100521670,100518347,100512960,100626206,100627618,100513765…
GO:0032549	ribonucleoside binding	molecular_function	0.044351	0.92722	184	1367	2231	20786	100516293,100151976,100520862,100628176,100621514,100524304,100144586,100738234,100520358,100157716,100153330,100519380,100736628,100739056,100174954,100518027,100737698,100513388,396723,100523437,100622680,100523310,100625773,100526191,100621810,397028,396810,100157156,100157552,414411,100625581,397673,100142626,100520589,397059,100624723,397070,100738029,100627652,100127131,100519111,100525827,…
GO:0032550	purine ribonucleoside binding	molecular_function	0.044351	0.92722	184	1367	2231	20786	100127131,100627652,100738029,100520589,100142626,100624723,397070,397059,100157552,100157156,396810,397673,100625581,414411,100523437,100523310,100622680,396723,397028,100621810,100526191,100625773,100518027,100513388,100737698,100736628,100739056,100174954,100519380,100153330,100157716,100520358,100621514,100738234,100144586,100524304,100628176,100520862,100151976,100516293,100337661,100048946,…
GO:0017148	negative regulation of translation	biological_process	0.04462	0.92722	2	1367	5	20786	1.00529e+08
GO:0070011	peptidase activity, acting on L-amino acid peptides	molecular_function	0.044668	0.92722	75	1367	854	20786	100516643,100627089,100738029,100154778,100627842,100738048,100157816,100626400,102157557,100739772,100623722,100153483,397125,100517799,100622161,100737277,100511536,100620702,100157984,100516921,100739292,100157276,100737659,100737094,100511084,100736569,100518951,396892,397155,100525036,102163193,100153464,100157302,100625525,100156545,100518462,100521434,100518325,100126286,100233193,10014430…
GO:0006022	aminoglycan metabolic process	biological_process	0.045594	0.92722	7	1367	43	20786	396937,100525819,396982,100521447,100738048,100154444,100620652
GO:0009125	nucleoside monophosphate catabolic process	biological_process	0.046068	0.92722	1	1367	1	20786	100157902
GO:0009159	deoxyribonucleoside monophosphate catabolic process	biological_process	0.046068	0.92722	1	1367	1	20786	100157902
GO:0050144	nucleoside deoxyribosyltransferase activity	molecular_function	0.046068	0.92722	1	1367	1	20786	100157902
GO:0070694	deoxyribonucleoside 5'-monophosphate N-glycosidase activity	molecular_function	0.046068	0.92722	1	1367	1	20786	100157902
GO:0032555	purine ribonucleotide binding	molecular_function	0.046192	0.92722	184	1367	2234	20786	100523089,100521447,100153972,100152503,100152422,100620190,396848,100152851,733683,396910,396665,100038019,100623186,100621483,100154707,100525876,100624241,100048946,100626869,100337661,100515448,100516610,100155514,397324,100737739,100518064,100626589,397251,100511470,444997,100516641,100518540,100523414,100525827,100519111,100626423,492279,100738361,100513914,100520621,100516037,100520983,102…
GO:0004725	protein tyrosine phosphatase activity	molecular_function	0.046499	0.92722	13	1367	103	20786	100622329,396634,100329127,100153341,100153609,100516548,100514336,100522631,100170851,100522469,100623524,100524973,100737789
GO:0016311	dephosphorylation	biological_process	0.046631	0.92722	15	1367	129	20786	100525443,100170851,100623524,100522469,100524973,100737789,100519487,100329127,100622329,100153609,100516469,100153341,100522631,100514336,100516548
GO:0006007	glucose catabolic process	biological_process	0.046922	0.92722	7	1367	47	20786	100310802,397082,100521394,100158218,100626354,100525333,100621718
GO:0019320	hexose catabolic process	biological_process	0.046922	0.92722	7	1367	47	20786	100626354,100525333,100621718,100310802,100158218,100521394,397082
GO:0009116	nucleoside metabolic process	biological_process	0.046988	0.92722	36	1367	371	20786	100518540,100737764,100623422,100517776,100520862,100516266,100522497,100623817,100515967,100524546,100524766,396707,100621514,100626125,102157990,100518027,102162113,733678,100624213,100519950,100510993,100523423,100623653,100523204,733683,100157880,397673,100521564,100157156,100514569,100518272,100142626,100127131,100518441,100153283,100737484
GO:1901657	glycosyl compound metabolic process	biological_process	0.046988	0.92722	36	1367	371	20786	100626125,102157990,102162113,100518027,100624213,733678,100519950,100510993,100523423,100623653,100518540,100737764,100623422,100517776,100520862,100516266,100522497,100623817,100515967,100524546,100524766,396707,100621514,100514569,100518272,100142626,100127131,100518441,100153283,100737484,100523204,733683,100157880,397673,100521564,100157156
GO:0004550	nucleoside diphosphate kinase activity	molecular_function	0.047196	0.92722	3	1367	13	20786	100623653,100142626,733683
GO:0006165	nucleoside diphosphate phosphorylation	biological_process	0.047196	0.92722	3	1367	13	20786	100142626,100623653,733683
GO:0006183	GTP biosynthetic process	biological_process	0.047196	0.92722	3	1367	13	20786	100623653,100142626,733683
GO:0006228	UTP biosynthetic process	biological_process	0.047196	0.92722	3	1367	13	20786	733683,100623653,100142626
GO:0006241	CTP biosynthetic process	biological_process	0.047196	0.92722	3	1367	13	20786	100142626,100623653,733683
GO:0009148	pyrimidine nucleoside triphosphate biosynthetic process	biological_process	0.047196	0.92722	3	1367	13	20786	100142626,100623653,733683
GO:0009208	pyrimidine ribonucleoside triphosphate metabolic process	biological_process	0.047196	0.92722	3	1367	13	20786	100142626,100623653,733683
GO:0009209	pyrimidine ribonucleoside triphosphate biosynthetic process	biological_process	0.047196	0.92722	3	1367	13	20786	733683,100623653,100142626
GO:0046036	CTP metabolic process	biological_process	0.047196	0.92722	3	1367	13	20786	733683,100142626,100623653
GO:0046051	UTP metabolic process	biological_process	0.047196	0.92722	3	1367	13	20786	733683,100623653,100142626
GO:0046939	nucleotide phosphorylation	biological_process	0.047196	0.92722	3	1367	13	20786	733683,100623653,100142626
GO:0032559	adenyl ribonucleotide binding	molecular_function	0.047723	0.93317	160	1367	1887	20786	100154547,100518347,100512960,100626206,100627618,100513765,100513379,100513231,100738237,100624822,100516628,100157880,100624530,100154824,100520743,100512698,100156419,100518441,100738110,100155115,100620097,100037285,100521038,100520512,100624523,102164809,100049650,100525976,100524617,100620480,100155164,100526085,100196908,100523669,100525819,100521353,100627733,100627587,100623653,100515445…
GO:1901136	carbohydrate derivative catabolic process	biological_process	0.048672	0.93369	22	1367	205	20786	102162113,100127131,100519950,100153283,100737484,100620652,100626125,100738048,100514569,100525333,100518272,397673,100516266,100623817,100519138,100521564,100621514,100518540,100523204,100737764,100623422,100520862
GO:0035639	purine ribonucleoside triphosphate binding	molecular_function	0.048826	0.93369	183	1367	2225	20786	100738237,100513379,100626928,100513231,100624822,100516628,100624530,100157880,100521670,100154547,100512960,100518347,100626206,100627618,100513765,100620097,100037285,100155195,100521038,100520512,100154824,100520743,100512698,100156419,100155115,100518441,100738110,100525976,100620969,100524617,100620480,100155164,100525819,100521353,100526085,100157947,100196908,100523669,100516488,100624523…
GO:0009267	cellular response to starvation	biological_process	0.049211	0.93369	3	1367	17	20786	100462754,100462751,100518837
GO:0031667	response to nutrient levels	biological_process	0.049211	0.93369	3	1367	17	20786	100518837,100462754,100462751
GO:0031669	cellular response to nutrient levels	biological_process	0.049211	0.93369	3	1367	17	20786	100462751,100462754,100518837
GO:0042594	response to starvation	biological_process	0.049211	0.93369	3	1367	17	20786	100462754,100462751,100518837
GO:0006576	cellular biogenic amine metabolic process	biological_process	0.049319	0.93369	9	1367	68	20786	100625581,100739056,100154707,100737446,100518027,100301559,100739379,100511292,100737739
GO:0004064	arylesterase activity	molecular_function	0.049562	0.93406	3	1367	11	20786	733674,100627733,100048952
GO:0009166	nucleotide catabolic process	biological_process	0.051093	0.94284	19	1367	172	20786	100157995,100623817,397673,100516266,100621514,100521564,100623422,100737764,100518540,100523204,100520862,100519950,100127131,102162113,100737484,100153283,100626125,100518272,100514569
GO:0009150	purine ribonucleotide metabolic process	biological_process	0.051153	0.94284	32	1367	324	20786	100513231,733683,100523204,100157880,397673,100157156,100521564,100142626,100518272,100514569,100127131,100512698,100737484,100153283,100623422,100737764,100518540,100520862,100623817,100522497,100516266,100621514,396707,100524766,100515967,100626125,100519950,733678,102162113,100623653,100523423,100152212
GO:0008200	ion channel inhibitor activity	molecular_function	0.051194	0.94284	11	1367	93	20786	100518601,100516266,397460,100156545,100627711,100622166,100513191,100158059,102157763,100524302,100526114
GO:0016248	channel inhibitor activity	molecular_function	0.051194	0.94284	11	1367	93	20786	100156545,397460,100516266,100518601,100526114,100524302,100158059,102157763,100513191,100622166,100627711
GO:0000795	synaptonemal complex	cellular_component	0.051465	0.94284	3	1367	12	20786	100621981,396707,100520033
GO:0008081	phosphoric diester hydrolase activity	molecular_function	0.051672	0.94284	11	1367	84	20786	100523204,100518663,397616,100516309,100037305,100037941,100521161,100627304,100155438,100525921,100152321
GO:0009607	response to biotic stimulus	biological_process	0.052177	0.94284	16	1367	150	20786	100517776,102164647,100627004,396687,100127358,100154215,100621926,503658,100519082,100157266,100510887,100170118,100621483,100154945,397434,100515030
GO:0000103	sulfate assimilation	biological_process	0.052212	0.94284	3	1367	13	20786	100156262,100144586,396910
GO:0004020	adenylylsulfate kinase activity	molecular_function	0.052212	0.94284	3	1367	13	20786	100156262,396910,100144586
GO:0005524	ATP binding	molecular_function	0.052292	0.94284	159	1367	1879	20786	397059,100624723,397070,100142626,100520589,100738029,100627652,100526191,100621810,397028,100622680,100523437,396723,414411,100625581,397673,396810,100157156,100157552,100520358,100157716,100519380,100739056,100736628,100174954,100513388,100518027,100737698,100516293,100151976,100628176,100524304,100144586,100515448,100155514,100516610,100737739,397324,100154707,100621483,100624241,100525876,100…
GO:0015399	primary active transmembrane transporter activity	molecular_function	0.053452	0.95098	14	1367	115	20786	100523423,100738700,100520621,100515967,100626423,733678,100144586,100736628,100627713,100152536,100514237,396910,100513231,100627251
GO:0015405	P-P-bond-hydrolysis-driven transmembrane transporter activity	molecular_function	0.053452	0.95098	14	1367	115	20786	100152536,100514237,100513231,396910,100627251,100738700,100523423,100520621,100515967,100736628,733678,100626423,100144586,100627713
GO:0000096	sulfur amino acid metabolic process	biological_process	0.053967	0.95098	4	1367	21	20786	397180,100152327,100312964,100624596
GO:0016887	ATPase activity	molecular_function	0.054081	0.95098	47	1367	486	20786	100520983,100520621,100738700,100523423,100518027,100513388,100738361,100626423,733678,100736628,100521353,100519111,100196908,100152536,100518540,100515967,100188909,397073,100627713,100511470,102164809,100518064,100144586,100626589,100520512,100521038,100521765,100627251,100518441,100525876,100154824,100154707,100738029,102166104,396723,100513231,396910,102167458,100620190,100626206,100514880,1…
GO:0009065	glutamine family amino acid catabolic process	biological_process	0.054361	0.95098	2	1367	5	20786	1.00524e+08
GO:0005960	glycine cleavage complex	cellular_component	0.054397	0.95098	2	1367	8	20786	397690
GO:0004558	alpha-glucosidase activity	molecular_function	0.054481	0.95098	4	1367	24	20786	100519374,100626355,100622587,100623653
GO:0072528	pyrimidine-containing compound biosynthetic process	biological_process	0.05457	0.95098	7	1367	48	20786	100512797,102157990,100142626,100623653,100622861,100624213,733683
GO:0006221	pyrimidine nucleotide biosynthetic process	biological_process	0.055352	0.96059	5	1367	30	20786	102157990,100623653,100142626,100624213,733683
GO:0004356	glutamate-ammonia ligase activity	molecular_function	0.056149	0.96976	2	1367	5	20786	1.00739e+08
GO:0001882	nucleoside binding	molecular_function	0.056346	0.96976	184	1367	2251	20786	100626869,100048946,100337661,100621483,100154707,100624241,100525876,100737739,397324,100515448,100155514,100516610,100152503,100152422,100620190,396848,100523089,100521447,100153972,100038019,100623186,396910,733683,100152851,396665,100516037,100513914,100520621,100626423,492279,100738361,100517028,100626412,100514823,100525443,100520983,102158346,100155631,100621926,444997,100516641,397251,100…
GO:0009119	ribonucleoside metabolic process	biological_process	0.057235	0.97675	34	1367	353	20786	397673,100521564,100157156,100523204,733683,100157880,100127131,100153283,100518441,100737484,100514569,100518272,100142626,100516266,100522497,100623817,100515967,100524546,396707,100524766,100621514,100518540,100737764,100623422,100520862,102162113,100518027,100624213,733678,100519950,100523423,100623653,100626125,102157990
GO:0009072	aromatic amino acid family metabolic process	biological_process	0.057431	0.97675	6	1367	38	20786	100157129,100511756,100511292,100518325,100301559,100624241
GO:0009360	DNA polymerase III complex	cellular_component	0.05769	0.97675	3	1367	12	20786	396910,100144586,100514823
GO:0042575	DNA polymerase complex	cellular_component	0.05769	0.97675	3	1367	12	20786	100514823,396910,100144586
GO:0006152	purine nucleoside catabolic process	biological_process	0.05962	0.98183	18	1367	164	20786	100523204,100518540,100737764,100623422,100520862,100516266,397673,100623817,100521564,100621514,100626125,100514569,100518272,100127131,102162113,100519950,100153283,100737484
GO:0009143	nucleoside triphosphate catabolic process	biological_process	0.05962	0.98183	18	1367	164	20786	100518272,100514569,100626125,100737484,100153283,100519950,102162113,100127131,100520862,100623422,100737764,100523204,100518540,100621514,100521564,100623817,397673,100516266
GO:0009146	purine nucleoside triphosphate catabolic process	biological_process	0.05962	0.98183	18	1367	164	20786	100153283,100737484,100127131,102162113,100519950,100514569,100518272,100626125,100521564,100621514,100623817,397673,100516266,100520862,100737764,100523204,100518540,100623422
GO:0009203	ribonucleoside triphosphate catabolic process	biological_process	0.05962	0.98183	18	1367	164	20786	100623422,100737764,100518540,100523204,100520862,100623817,397673,100516266,100621514,100521564,100626125,100518272,100514569,100519950,102162113,100127131,100737484,100153283
GO:0009207	purine ribonucleoside triphosphate catabolic process	biological_process	0.05962	0.98183	18	1367	164	20786	100623422,100737764,100523204,100518540,100520862,100623817,100516266,397673,100621514,100521564,100626125,100518272,100514569,100519950,100127131,102162113,100737484,100153283
GO:0046130	purine ribonucleoside catabolic process	biological_process	0.05962	0.98183	18	1367	164	20786	100520862,100737764,100518540,100523204,100623422,100521564,100621514,100623817,397673,100516266,100514569,100518272,100626125,100153283,100737484,100127131,102162113,100519950
GO:1901070	guanosine-containing compound biosynthetic process	biological_process	0.059918	0.98183	3	1367	14	20786	100142626,100623653,733683
GO:0006858	extracellular transport	biological_process	0.060069	0.98183	3	1367	15	20786	100515339,399501,100126286
GO:0032553	ribonucleotide binding	molecular_function	0.060112	0.98183	184	1367	2254	20786	100154824,100520743,100512698,100156419,100155115,100518441,100738110,100620097,100037285,100521038,100155195,100520512,100521670,100154547,100512960,100518347,100626206,100513765,100627618,100738237,100513231,100513379,100626928,100624822,100516628,100624530,100157880,100627733,100627587,100623653,100512496,100515445,100156398,100523199,100523938,100152357,100517591,100624523,100516488,102164809…
GO:0010608	posttranscriptional regulation of gene expression	biological_process	0.061209	0.99192	5	1367	32	20786	100521670,100529254,100519028,100620111,100627508
GO:0016646	oxidoreductase activity, acting on the CH-NH group of donors, NAD or NADP as acceptor	molecular_function	0.061627	0.99192	5	1367	31	20786	397039,100170851,100152327,397180,100627656
GO:0009164	nucleoside catabolic process	biological_process	0.062776	0.99192	18	1367	165	20786	100127131,102162113,100519950,100153283,100737484,100626125,100514569,100518272,100516266,397673,100623817,100521564,100621514,100523204,100518540,100737764,100623422,100520862
GO:0042454	ribonucleoside catabolic process	biological_process	0.062776	0.99192	18	1367	165	20786	100518272,100514569,100626125,100737484,100153283,100519950,100127131,102162113,100520862,100623422,100523204,100518540,100737764,100621514,100521564,397673,100516266,100623817
GO:1901658	glycosyl compound catabolic process	biological_process	0.062776	0.99192	18	1367	165	20786	100623422,100523204,100518540,100737764,100520862,397673,100516266,100623817,100621514,100521564,100626125,100518272,100514569,100519950,100127131,102162113,100737484,100153283
GO:0006195	purine nucleotide catabolic process	biological_process	0.062904	0.99192	18	1367	165	20786	100623422,100518540,100523204,100737764,100520862,100516266,397673,100623817,100621514,100521564,100626125,100518272,100514569,100519950,100127131,102162113,100737484,100153283
GO:0009154	purine ribonucleotide catabolic process	biological_process	0.062904	0.99192	18	1367	165	20786	100153283,100737484,100127131,102162113,100519950,100514569,100518272,100626125,100521564,100621514,100623817,100516266,397673,100520862,100737764,100523204,100518540,100623422
GO:0009261	ribonucleotide catabolic process	biological_process	0.062904	0.99192	18	1367	165	20786	397673,100516266,100623817,100621514,100521564,100623422,100518540,100523204,100737764,100520862,100519950,102162113,100127131,100737484,100153283,100626125,100518272,100514569
GO:0072523	purine-containing compound catabolic process	biological_process	0.062904	0.99192	18	1367	165	20786	100626125,100514569,100518272,102162113,100127131,100519950,100153283,100737484,100523204,100518540,100737764,100623422,100520862,100516266,397673,100623817,100521564,100621514
GO:0046365	monosaccharide catabolic process	biological_process	0.063264	0.99192	7	1367	50	20786	100621718,100626354,100525333,397082,100310802,100521394,100158218
GO:0008661	1-deoxy-D-xylulose-5-phosphate synthase activity	molecular_function	0.063588	0.99192	2	1367	6	20786	1.00143e+08
GO:0016744	transferase activity, transferring aldehyde or ketonic groups	molecular_function	0.063588	0.99192	2	1367	6	20786	1.00127e+08
GO:0034655	nucleobase-containing compound catabolic process	biological_process	0.06405	0.99541	22	1367	210	20786	100157995,100154547,397673,100516266,100623817,100621514,100521564,100623422,100518540,100523204,100737764,100520862,100624530,100519950,100127131,102162113,100737484,100153283,100157902,100626125,100518272,100514569
GO:0051260	protein homooligomerization	biological_process	0.064506	0.99877	8	1367	68	20786	100038027,100156614,100515164,100151888,100521867,494014,100524761,100737417
GO:0006163	purine nucleotide metabolic process	biological_process	0.065244	1	32	1367	333	20786	733678,100519950,102162113,100523423,100623653,100152212,100626125,100516266,100623817,100522497,396707,100524766,100621514,100515967,100623422,100518540,100737764,100520862,100127131,100737484,100512698,100153283,100518272,100142626,100514569,397673,100157156,100521564,733683,100513231,100523204,100157880
GO:0004312	fatty acid synthase activity	molecular_function	0.065266	1	3	1367	12	20786	397439,397561,397673
GO:0005126	cytokine receptor binding	molecular_function	0.066838	1	13	1367	180	20786	397253,396613,445461,100169744,494464,397422,448797,102157763,494460,100127162,494019,100135681,397509
GO:0044255	cellular lipid metabolic process	biological_process	0.06689	1	41	1367	428	20786	100154219,397604,100151982,100519138,100523669,100155164,100142666,100157757,100523414,100520353,100037287,733600,397012,100153094,397348,100739526,100525263,100152603,396848,100627618,102163104,100626886,397673,100511479,100127150,100737277,497050,100627727,102164268,100622680,100523204,397561,100113422,397439,100048946,100156809,397324,100233193,100513872,397070,100524661
GO:0019072	viral genome packaging	biological_process	0.067261	1	4	1367	20	20786	100154215,100157276,100621981,100154945
GO:0016407	acetyltransferase activity	molecular_function	0.067503	1	7	1367	54	20786	100517803,397333,100739096,100514493,100516363,100626923,100624292
GO:0016840	carbon-nitrogen lyase activity	molecular_function	0.06751	1	3	1367	13	20786	100048952,100154617,733674
GO:0044106	cellular amine metabolic process	biological_process	0.067554	1	9	1367	72	20786	100739056,100154707,100625581,100301559,100737446,100518027,100737739,100511292,100739379
GO:0042626	ATPase activity, coupled to transmembrane movement of substances	molecular_function	0.068078	1	13	1367	108	20786	100627251,396910,100513231,100152536,100627713,100626423,100144586,733678,100736628,100520621,100515967,100738700,100523423
GO:0043492	ATPase activity, coupled to movement of substances	molecular_function	0.068078	1	13	1367	108	20786	100627251,396910,100513231,100152536,100627713,100626423,733678,100144586,100736628,100520621,100515967,100738700,100523423
GO:0008889	glycerophosphodiester phosphodiesterase activity	molecular_function	0.068138	1	3	1367	12	20786	100521161,100152321,100516309
GO:0008652	cellular amino acid biosynthetic process	biological_process	0.068666	1	18	1367	165	20786	100310802,100520358,397039,100621718,100516489,100157129,100621671,100156809,100624292,100521603,100738647,100522018,100515791,414411,497050,100524089,396944,100152422
GO:0009085	lysine biosynthetic process	biological_process	0.068739	1	3	1367	13	20786	397039,100520358,100521603
GO:0009089	lysine biosynthetic process via diaminopimelate	biological_process	0.068739	1	3	1367	13	20786	397039,100521603,100520358
GO:0046451	diaminopimelate metabolic process	biological_process	0.068739	1	3	1367	13	20786	100520358,100521603,397039
GO:0051213	dioxygenase activity	molecular_function	0.069188	1	9	1367	68	20786	100510975,100624241,100301559,100153522,100518325,100312964,100154420,100152368,100620503
GO:0016874	ligase activity	molecular_function	0.069489	1	56	1367	628	20786	100524338,100156419,100155115,100736810,100515872,100621483,100525876,100154824,100520743,100516489,397324,100620097,100524661,100037285,100516610,733658,100152422,100511642,414411,100516628,100738454,100522018,100624530,396910,100526191,100510925,100156944,100523204,100158059,100621981,100513041,100152212,100520621,492279,100621671,100518027,100518083,100517591,100514412,100520726,100523938,1000…
GO:0008610	lipid biosynthetic process	biological_process	0.069751	1	34	1367	351	20786	100627618,396848,102163104,100127150,397673,100737277,102164268,100622680,100625092,397561,100523204,397439,100048946,100156809,445539,100524622,397324,397070,100524661,100154219,100151982,100519138,100523669,100155164,100523414,100157757,100142666,100520353,733600,100153094,397444,100739526,397348,100525263
GO:0016645	oxidoreductase activity, acting on the CH-NH group of donors	molecular_function	0.071754	1	6	1367	41	20786	100627656,100524089,100170851,397039,100152327,397180
GO:0030150	protein import into mitochondrial matrix	biological_process	0.072556	1	2	1367	7	20786	1.00622e+08
GO:0009219	pyrimidine deoxyribonucleotide metabolic process	biological_process	0.073218	1	3	1367	14	20786	100520782,100519446,100158068
GO:0009262	deoxyribonucleotide metabolic process	biological_process	0.073218	1	3	1367	14	20786	100520782,100519446,100158068
GO:0009394	2'-deoxyribonucleotide metabolic process	biological_process	0.073218	1	3	1367	14	20786	100520782,100519446,100158068
GO:0019692	deoxyribose phosphate metabolic process	biological_process	0.073218	1	3	1367	14	20786	100158068,100519446,100520782
GO:0004616	phosphogluconate dehydrogenase (decarboxylating) activity	molecular_function	0.073293	1	4	1367	21	20786	100525333,100621718,100310802,397082
GO:0006098	pentose-phosphate shunt	biological_process	0.073293	1	4	1367	21	20786	397082,100310802,100621718,100525333
GO:0006740	NADPH regeneration	biological_process	0.073293	1	4	1367	21	20786	397082,100310802,100525333,100621718
GO:0031647	regulation of protein stability	biological_process	0.073861	1	3	1367	14	20786	100620111,100521670,100519028
GO:0050821	protein stabilization	biological_process	0.073861	1	3	1367	14	20786	100521670,100519028,100620111
GO:0006525	arginine metabolic process	biological_process	0.07577	1	3	1367	13	20786	100624292,100101921,414411
GO:0009308	amine metabolic process	biological_process	0.075786	1	10	1367	84	20786	100737446,100518027,100301559,100625581,100739056,100154707,100511292,100737739,100037941,100739379
GO:0000279	M phase	biological_process	0.076557	1	3	1367	14	20786	100329127,396707,100621981
GO:0022403	cell cycle phase	biological_process	0.076557	1	3	1367	14	20786	100621981,396707,100329127
GO:0004764	shikimate 3-dehydrogenase (NADP+) activity	molecular_function	0.077111	1	1	1367	1	20786	100515283
GO:0015858	nucleoside transport	biological_process	0.077211	1	1	1367	1	20786	100622126
GO:0034257	nicotinamide riboside transmembrane transporter activity	molecular_function	0.077211	1	1	1367	1	20786	100622126
GO:0034258	nicotinamide riboside transport	biological_process	0.077211	1	1	1367	1	20786	100622126
GO:0006568	tryptophan metabolic process	biological_process	0.077446	1	2	1367	7	20786	1.00302e+08
GO:0006586	indolalkylamine metabolic process	biological_process	0.077446	1	2	1367	7	20786	1.00511e+08
GO:0042430	indole-containing compound metabolic process	biological_process	0.077446	1	2	1367	7	20786	1.00511e+08
GO:0019205	nucleobase-containing compound kinase activity	molecular_function	0.078274	1	6	1367	44	20786	100623653,100142626,100524338,100151976,100158219,733683
GO:0004499	N,N-dimethylaniline monooxygenase activity	molecular_function	0.078717	1	3	1367	13	20786	100621718,397132,100152950
GO:0002532	production of molecular mediator involved in inflammatory response	biological_process	0.079943	1	1	1367	1	20786	397614
GO:0004896	cytokine receptor activity	molecular_function	0.079943	1	1	1367	1	20786	397614
GO:0009881	photoreceptor activity	molecular_function	0.080068	1	1	1367	1	20786	100516489
GO:0009882	blue light photoreceptor activity	molecular_function	0.080068	1	1	1367	1	20786	100516489
GO:0071949	FAD binding	molecular_function	0.080068	1	1	1367	1	20786	100516489
GO:0030688	preribosome, small subunit precursor	cellular_component	0.080436	1	2	1367	7	20786	1.00521e+08
GO:0004657	proline dehydrogenase activity	molecular_function	0.080693	1	1	1367	1	20786	100524089
GO:0006560	proline metabolic process	biological_process	0.080693	1	1	1367	1	20786	100524089
GO:0006562	proline catabolic process	biological_process	0.080693	1	1	1367	1	20786	100524089
GO:1901264	carbohydrate derivative transport	biological_process	0.081002	1	2	1367	7	20786	1.00622e+08
GO:0004026	alcohol O-acetyltransferase activity	molecular_function	0.081539	1	1	1367	1	20786	100514493
GO:0016413	O-acetyltransferase activity	molecular_function	0.081539	1	1	1367	1	20786	100514493
GO:0034318	alcohol O-acyltransferase activity	molecular_function	0.081539	1	1	1367	1	20786	100514493
GO:0008483	transaminase activity	molecular_function	0.081793	1	3	1367	14	20786	100511756,397500,100513890
GO:0003842	1-pyrroline-5-carboxylate dehydrogenase activity	molecular_function	0.081856	1	1	1367	1	20786	100627656
GO:0032011	ARF protein signal transduction	biological_process	0.081986	1	7	1367	48	20786	100154193,100240722,100153283,100521564,100514569,100623422,100626125
GO:0032012	regulation of ARF protein signal transduction	biological_process	0.081986	1	7	1367	48	20786	100514569,100521564,100153283,100240722,100154193,100626125,100623422
GO:0008138	protein tyrosine/serine/threonine phosphatase activity	molecular_function	0.082328	1	9	1367	72	20786	100153609,100153341,100514336,100516548,100522631,100622329,100623524,100522469,100737789
GO:0006066	alcohol metabolic process	biological_process	0.0826	1	6	1367	40	20786	100516309,100516290,100514493,100152321,100521161,100517467
GO:0043648	dicarboxylic acid metabolic process	biological_process	0.082871	1	4	1367	22	20786	397039,100521603,100520358,100524089
GO:0008239	dipeptidyl-peptidase activity	molecular_function	0.082963	1	1	1367	1	20786	100153368
GO:0016410	N-acyltransferase activity	molecular_function	0.083108	1	8	1367	67	20786	397333,100516363,100101921,100626923,100517803,100518817,100517514,100624292
GO:0008384	IkappaB kinase activity	molecular_function	0.083385	1	2	1367	7	20786	1.00624e+08
GO:0030416	methylamine metabolic process	biological_process	0.083442	1	1	1367	1	20786	100037941
GO:1901160	primary amino compound metabolic process	biological_process	0.083442	1	1	1367	1	20786	100037941
GO:0008791	arginine N-succinyltransferase activity	molecular_function	0.084071	1	1	1367	1	20786	100101921
GO:0045926	negative regulation of growth	biological_process	0.084072	1	1	1367	1	20786	100153434
GO:0004448	isocitrate dehydrogenase activity	molecular_function	0.08408	1	1	1367	1	20786	414383
GO:0004450	isocitrate dehydrogenase (NADP+) activity	molecular_function	0.08408	1	1	1367	1	20786	414383
GO:0040008	regulation of growth	biological_process	0.084099	1	4	1367	24	20786	100152141,100154395,397270,100153434
GO:0051259	protein oligomerization	biological_process	0.084878	1	9	1367	82	20786	100156614,100515164,100038027,100737417,100153522,100524761,494014,100151888,100521867
GO:0022804	active transmembrane transporter activity	molecular_function	0.085777	1	25	1367	250	20786	102160428,100513231,396910,100514237,100101921,100627068,100152536,100156897,100627713,100144586,397003,100515967,396707,100627251,100302506,397166,100621879,100626423,100156660,733678,100621483,100736628,100520621,100523423,100738700
GO:0006636	unsaturated fatty acid biosynthetic process	biological_process	0.086654	1	2	1367	7	20786	1.00737e+08
GO:0006690	icosanoid metabolic process	biological_process	0.086654	1	2	1367	7	20786	1.00737e+08
GO:0006691	leukotriene metabolic process	biological_process	0.086654	1	2	1367	7	20786	1.00737e+08
GO:0019370	leukotriene biosynthetic process	biological_process	0.086654	1	2	1367	7	20786	1.00154e+08
GO:0033559	unsaturated fatty acid metabolic process	biological_process	0.086654	1	2	1367	7	20786	1.00154e+08
GO:0046456	icosanoid biosynthetic process	biological_process	0.086654	1	2	1367	7	20786	1.00737e+08
GO:1901568	fatty acid derivative metabolic process	biological_process	0.086654	1	2	1367	7	20786	1.00737e+08
GO:1901570	fatty acid derivative biosynthetic process	biological_process	0.086654	1	2	1367	7	20786	1.00737e+08
GO:0072521	purine-containing compound metabolic process	biological_process	0.08747	1	35	1367	378	20786	100523204,100513231,733683,100157880,397673,100521564,100157156,100514569,100142626,100518272,100127131,100518441,100153283,100512698,100737484,100737764,100518540,100623422,100520862,100522497,100623817,100516266,100515967,100621514,396707,100524766,100626125,100620652,102162113,100518027,100519950,733678,100152212,100623653,100523423
GO:0004177	aminopeptidase activity	molecular_function	0.08912	1	5	1367	32	20786	100739583,100511084,100739772,100624812,100627689
GO:0006302	double-strand break repair	biological_process	0.08917	1	5	1367	30	20786	100517222,100156266,102160511,100524661,100154420
GO:0016247	channel regulator activity	molecular_function	0.090352	1	11	1367	104	20786	102157763,100158059,100524302,100513191,100622166,100627711,100526114,100516266,100518601,100156545,397460
GO:0008146	sulfotransferase activity	molecular_function	0.090774	1	8	1367	65	20786	100623441,100623656,396640,100152150,100737777,100624541,100521649,100623541
GO:0016055	Wnt receptor signaling pathway	biological_process	0.09142	1	8	1367	66	20786	102161361,397073,100156454,100739517,100624383,100126844,100627056,100513962
GO:0003854	3-beta-hydroxy-delta5-steroid dehydrogenase activity	molecular_function	0.091549	1	3	1367	15	20786	445539,100524622,100625092
GO:0016229	steroid dehydrogenase activity	molecular_function	0.091549	1	3	1367	15	20786	100524622,445539,100625092
GO:0033764	steroid dehydrogenase activity, acting on the CH-OH group of donors, NAD or NADP as acceptor	molecular_function	0.091549	1	3	1367	15	20786	445539,100524622,100625092
GO:0004721	phosphoprotein phosphatase activity	molecular_function	0.091551	1	14	1367	129	20786	100525394,100170851,100623524,100522469,100524973,100737789,100622329,396634,100329127,100153341,100153609,100514336,100522631,100516548
GO:0008716	D-alanine-D-alanine ligase activity	molecular_function	0.092485	1	2	1367	7	20786	1.00625e+08
GO:0016702	oxidoreductase activity, acting on single donors with incorporation of molecular oxygen, incorporation of two atoms of oxygen	molecular_function	0.093029	1	5	1367	33	20786	100312964,100518325,100301559,100624241,100510975
GO:0005351	sugar:hydrogen symporter activity	molecular_function	0.09346	1	4	1367	24	20786	100621483,100156660,100156897,396707
GO:0015295	solute:hydrogen symporter activity	molecular_function	0.09346	1	4	1367	24	20786	100621483,100156660,100156897,396707
GO:0006184	GTP catabolic process	biological_process	0.093529	1	16	1367	152	20786	100520862,100737764,100523204,100623422,100521564,100621514,100623817,100516266,100514569,100518272,100626125,100153283,100737484,100127131,102162113,100519950
GO:1901069	guanosine-containing compound catabolic process	biological_process	0.093529	1	16	1367	152	20786	100516266,100623817,100621514,100521564,100623422,100523204,100737764,100520862,100519950,100127131,102162113,100737484,100153283,100626125,100518272,100514569
GO:0006470	protein dephosphorylation	biological_process	0.096436	1	12	1367	106	20786	100153341,100153609,100516548,100514336,100522631,100329127,100622329,100623524,100522469,100524973,100737789,100170851
GO:0004383	guanylate cyclase activity	molecular_function	0.10032	1	3	1367	14	20786	100152212,100512698,100513231
GO:0006182	cGMP biosynthetic process	biological_process	0.10032	1	3	1367	14	20786	100152212,100512698,100513231
GO:0046068	cGMP metabolic process	biological_process	0.10032	1	3	1367	14	20786	100513231,100512698,100152212
GO:0004143	diacylglycerol kinase activity	molecular_function	0.10044	1	4	1367	24	20786	100625799,100622680,100155595,100154365
GO:0001682	tRNA 5'-leader removal	biological_process	0.10202	1	2	1367	7	20786	1.00514e+08
GO:0008440	inositol-1,4,5-trisphosphate 3-kinase activity	molecular_function	0.1022	1	2	1367	8	20786	1.00153e+08
GO:0016701	oxidoreductase activity, acting on single donors with incorporation of molecular oxygen	molecular_function	0.10248	1	6	1367	46	20786	100312964,100518325,100624213,100301559,100624241,100510975
GO:0008452	RNA ligase activity	molecular_function	0.1032	1	2	1367	7	20786	1.00145e+08
GO:0004190	aspartic-type endopeptidase activity	molecular_function	0.10357	1	8	1367	73	20786	100738029,397042,100626206,780410,396892,100157816,100622765,100521201
GO:0070001	aspartic-type peptidase activity	molecular_function	0.10357	1	8	1367	73	20786	100521201,100622765,100157816,100626206,396892,780410,397042,100738029
GO:0005402	cation:sugar symporter activity	molecular_function	0.10632	1	4	1367	25	20786	396707,100156660,100621483,100156897
GO:0051119	sugar transmembrane transporter activity	molecular_function	0.10632	1	4	1367	25	20786	396707,100156897,100156660,100621483
GO:0030145	manganese ion binding	molecular_function	0.10758	1	4	1367	25	20786	100626354,100511084,100524661,100624812
GO:0042278	purine nucleoside metabolic process	biological_process	0.10953	1	31	1367	339	20786	100520862,100157880,100623422,733683,100518540,100523204,100737764,100157156,100524766,396707,100621514,100515967,100521564,100516266,397673,100522497,100623817,100518272,100142626,100514569,100626125,100523423,100737484,100623653,100518441,100153283,733678,100519950,102162113,100518027,100127131
GO:0046128	purine ribonucleoside metabolic process	biological_process	0.10953	1	31	1367	339	20786	100518027,102162113,100127131,733678,100519950,100518441,100153283,100523423,100737484,100623653,100626125,100514569,100518272,100142626,100516266,397673,100623817,100522497,100515967,100521564,396707,100157156,100524766,100621514,100523204,100518540,100737764,100623422,733683,100157880,100520862
GO:0008060	ARF GTPase activator activity	molecular_function	0.10963	1	5	1367	33	20786	100153283,100521564,100514569,100626125,100623422
GO:0032312	regulation of ARF GTPase activity	biological_process	0.10963	1	5	1367	33	20786	100623422,100626125,100521564,100153283,100514569
GO:0005618	cell wall	cellular_component	0.10969	1	4	1367	25	20786	100518462,100157947,100623722,397682
GO:0003924	GTPase activity	molecular_function	0.11097	1	36	1367	414	20786	100737764,100157947,100520862,100738234,100516488,100518064,100144586,100512797,100621514,397073,100188909,100523141,100738361,100518027,100736628,100739056,100520621,100523204,100513231,396910,100523310,100153972,100518347,100521670,100625581,102167458,100152503,100157156,100627251,100520512,100521038,100155195,100127131,100154707,100738029,100737484
GO:0016799	hydrolase activity, hydrolyzing N-glycosyl compounds	molecular_function	0.1114	1	3	1367	17	20786	100511702,100624483,100157902
GO:0015926	glucosidase activity	molecular_function	0.11246	1	4	1367	31	20786	100519374,100626355,100623653,100622587
GO:0033178	proton-transporting two-sector ATPase complex, catalytic domain	cellular_component	0.11291	1	8	1367	64	20786	100518540,100157880,100522497,397673,100622470,100515967,100523423,100157156
GO:0032065	cortical protein anchoring	biological_process	0.11314	1	3	1367	15	20786	100521161,100512686,100519683
GO:0051220	cytoplasmic sequestering of protein	biological_process	0.11314	1	3	1367	15	20786	100512686,100521161,100519683
GO:0051224	negative regulation of protein transport	biological_process	0.11314	1	3	1367	15	20786	100519683,100512686,100521161
GO:0033227	dsRNA transport	biological_process	0.11327	1	2	1367	8	20786	1.00625e+08
GO:0051032	nucleic acid transmembrane transporter activity	molecular_function	0.11327	1	2	1367	8	20786	1.00625e+08
GO:0051033	RNA transmembrane transporter activity	molecular_function	0.11327	1	2	1367	8	20786	1.00737e+08
GO:0072524	pyridine-containing compound metabolic process	biological_process	0.11343	1	5	1367	36	20786	100310802,397082,100233187,100525333,100621718
GO:0030151	molybdenum ion binding	molecular_function	0.11425	1	3	1367	16	20786	397294,100621611,100520083
GO:0044724	single-organism carbohydrate catabolic process	biological_process	0.1147	1	7	1367	59	20786	100621718,100626354,100525333,100521394,100310802,397082,100158218
GO:0006006	glucose metabolic process	biological_process	0.1149	1	7	1367	59	20786	100310802,397082,100521394,100158218,100525333,100626354,100621718
GO:0004470	malic enzyme activity	molecular_function	0.1152	1	2	1367	8	20786	397538
GO:0004471	malate dehydrogenase (decarboxylating) activity	molecular_function	0.1152	1	2	1367	8	20786	1.00525e+08
GO:0044248	cellular catabolic process	biological_process	0.11569	1	67	1367	784	20786	100620722,100157129,100626125,100620652,100523938,100523199,100626293,100154530,100621019,100516266,100624596,100511756,396724,100737764,100518540,100521776,100737484,100624241,100513524,100518325,397013,100126286,100514569,100518272,100157902,100512196,100524661,397080,100154547,100526145,100157995,100101921,100624530,100171390,100523204,100113422,100621981,100518837,100524171,100301559,10051097…
GO:0004833	tryptophan 2,3-dioxygenase activity	molecular_function	0.11603	1	1	1367	2	20786	100301559
GO:0006569	tryptophan catabolic process	biological_process	0.11603	1	1	1367	2	20786	100301559
GO:0009310	amine catabolic process	biological_process	0.11603	1	1	1367	2	20786	100301559
GO:0019441	tryptophan catabolic process to kynurenine	biological_process	0.11603	1	1	1367	2	20786	100301559
GO:0042402	cellular biogenic amine catabolic process	biological_process	0.11603	1	1	1367	2	20786	100301559
GO:0042436	indole-containing compound catabolic process	biological_process	0.11603	1	1	1367	2	20786	100301559
GO:0042537	benzene-containing compound metabolic process	biological_process	0.11603	1	1	1367	2	20786	100301559
GO:0046218	indolalkylamine catabolic process	biological_process	0.11603	1	1	1367	2	20786	100301559
GO:0070189	kynurenine metabolic process	biological_process	0.11603	1	1	1367	2	20786	100301559
GO:0004619	phosphoglycerate mutase activity	molecular_function	0.11608	1	1	1367	2	20786	100626354
GO:0000228	nuclear chromosome	cellular_component	0.1164	1	11	1367	101	20786	100521765,100524661,100154420,100520033,100621981,396707,100153948,100516469,100155467,100520320,100153531
GO:0004435	phosphatidylinositol phospholipase C activity	molecular_function	0.11721	1	4	1367	24	20786	100627304,100518663,100523204,100521161
GO:0006546	glycine catabolic process	biological_process	0.11768	1	3	1367	19	20786	100513524,100620722,397690
GO:0009071	serine family amino acid catabolic process	biological_process	0.11768	1	3	1367	19	20786	397690,100513524,100620722
GO:0009306	protein secretion	biological_process	0.11775	1	5	1367	39	20786	100736569,100157156,100514237,100156959,100517459
GO:0000794	condensed nuclear chromosome	cellular_component	0.11811	1	9	1367	77	20786	100521765,100520033,100154420,100524661,100516469,100153948,396707,100621981,100520320
GO:0016709	oxidoreductase activity, acting on paired donors, with incorporation or reduction of molecular oxygen, NAD(P)H as one donor, and incorporation of one atom of oxygen	molecular_function	0.11828	1	4	1367	26	20786	100624822,100152950,100621718,397132
GO:0006739	NADP metabolic process	biological_process	0.11861	1	4	1367	25	20786	397082,100310802,100525333,100621718
GO:0052652	cyclic purine nucleotide metabolic process	biological_process	0.11867	1	3	1367	15	20786	100512698,100152212,100513231
GO:0047961	glycine N-acyltransferase activity	molecular_function	0.11931	1	2	1367	8	20786	1.00518e+08
GO:0030259	lipid glycosylation	biological_process	0.11944	1	3	1367	17	20786	100513872,100511479,100152603
GO:0015095	magnesium ion transmembrane transporter activity	molecular_function	0.12009	1	2	1367	8	20786	1.00522e+08
GO:0015693	magnesium ion transport	biological_process	0.12009	1	2	1367	8	20786	1.0052e+08
GO:0004629	phospholipase C activity	molecular_function	0.12167	1	4	1367	25	20786	100627304,100518663,100523204,100521161
GO:0005890	sodium:potassium-exchanging ATPase complex	cellular_component	0.12387	1	2	1367	10	20786	1.00514e+08
GO:0046148	pigment biosynthetic process	biological_process	0.12434	1	12	1367	108	20786	100519111,397348,100620652,100156375,503658,396910,100520621,100151982,100518027,100154824,100525876,100519138
GO:0047800	cysteamine dioxygenase activity	molecular_function	0.12616	1	1	1367	2	20786	100312964
GO:0006865	amino acid transport	biological_process	0.12618	1	6	1367	48	20786	100511947,100627082,100623148,100037298,100522330,100049683
GO:0019184	nonribosomal peptide biosynthetic process	biological_process	0.12655	1	3	1367	16	20786	100621671,100522018,403104
GO:0008202	steroid metabolic process	biological_process	0.1272	1	4	1367	27	20786	100625092,100524622,445539,100516290
GO:0016749	N-succinyltransferase activity	molecular_function	0.12829	1	2	1367	9	20786	1.00102e+08
GO:0001726	ruffle	cellular_component	0.12867	1	2	1367	8	20786	1.00157e+08
GO:0031252	cell leading edge	cellular_component	0.12867	1	2	1367	8	20786	1.00157e+08
GO:0044459	plasma membrane part	cellular_component	0.12871	1	16	1367	175	20786	100513292,100522260,396967,100525536,100037288,445528,100514493,100037293,100135050,100135040,100516701,100157996,100524008,100514914,100513097,100037921
GO:0004129	cytochrome-c oxidase activity	molecular_function	0.12935	1	7	1367	66	20786	492822,100151888,399685,397242,100517799,100038022,100154420
GO:0016675	oxidoreductase activity, acting on a heme group of donors	molecular_function	0.12935	1	7	1367	66	20786	492822,100151888,397242,399685,100038022,100517799,100154420
GO:0016676	oxidoreductase activity, acting on a heme group of donors, oxygen as acceptor	molecular_function	0.12935	1	7	1367	66	20786	100517799,100038022,100154420,399685,397242,100151888,492822
GO:0050793	regulation of developmental process	biological_process	0.12958	1	7	1367	54	20786	100524617,100154420,100152077,100513379,100511642,100155883,654413
GO:0008013	beta-catenin binding	molecular_function	0.13045	1	3	1367	19	20786	100524586,102161361,100126844
GO:0051766	inositol trisphosphate kinase activity	molecular_function	0.1305	1	2	1367	9	20786	1.00153e+08
GO:0052689	carboxylic ester hydrolase activity	molecular_function	0.13055	1	7	1367	60	20786	100233193,100144508,733674,100514763,100515402,100048952,100627733
GO:0008643	carbohydrate transport	biological_process	0.13115	1	6	1367	47	20786	100523825,396707,100156897,100621483,100520379,100156660
GO:0033856	pyridoxine 5'-phosphate synthase activity	molecular_function	0.13119	1	1	1367	2	20786	100233187
GO:0009069	serine family amino acid metabolic process	biological_process	0.13142	1	4	1367	32	20786	397690,100312964,100513524,100620722
GO:0009986	cell surface	cellular_component	0.13266	1	3	1367	16	20786	397315,100737150,100514300
GO:0009056	catabolic process	biological_process	0.13318	1	77	1367	924	20786	397667,100038002,100623422,100158218,100154420,100738152,100520862,100153464,100519138,100623817,100621514,396707,100524089,100152547,100519950,100519028,100301559,102162113,100510975,100518837,100621981,100524171,100520033,100624429,397690,397673,100462751,100521564,100624340,397082,100738048,100624723,100462754,100520041,100127131,100153283,100626354,100737764,100518540,100624596,100511756,3967…
GO:0007129	synapsis	biological_process	0.13336	1	3	1367	18	20786	396707,100621981,100520033
GO:0007130	synaptonemal complex assembly	biological_process	0.13336	1	3	1367	18	20786	100621981,396707,100520033
GO:0070192	chromosome organization involved in meiosis	biological_process	0.13336	1	3	1367	18	20786	396707,100621981,100520033
GO:0070193	synaptonemal complex organization	biological_process	0.13336	1	3	1367	18	20786	100520033,396707,100621981
GO:0008150	biological_process	biological_process	0.13545	1	1026	1367	15487	20786	100510975,100156927,100517271,100737775,100517467,100523141,494460,396913,100154607,100037271,100621251,100625206,100512115,100525175,100188909,100155467,397242,102164647,100516934,100153464,100037296,100737943,100170118,100037998,100627772,396930,100523701,100515791,100158106,100620182,100620722,100157486,100516485,100152785,100621523,100156637,100523199,100154444,414379,100625452,100153993,1005…
GO:0016211	ammonia ligase activity	molecular_function	0.13619	1	2	1367	8	20786	1.00739e+08
GO:0016880	acid-ammonia (or amide) ligase activity	molecular_function	0.13619	1	2	1367	8	20786	396944
GO:0007264	small GTPase mediated signal transduction	biological_process	0.13752	1	48	1367	559	20786	397559,100625773,100513231,396910,100626928,102158770,100519821,100145887,100625581,100519683,100521670,100153972,100627663,100337671,100516558,100521564,100627251,100520565,100154193,100240722,100518272,100737739,100514569,100520512,100154707,100513970,100737446,100153283,100155433,100623422,100516934,100521353,100525827,100623817,100516266,100512115,100511786,100512797,100523141,100626125,10015…
GO:0004152	dihydroorotate dehydrogenase activity	molecular_function	0.13774	1	2	1367	9	20786	1.02158e+08
GO:0006222	UMP biosynthetic process	biological_process	0.13774	1	2	1367	9	20786	1.00624e+08
GO:0009173	pyrimidine ribonucleoside monophosphate metabolic process	biological_process	0.13774	1	2	1367	9	20786	1.02158e+08
GO:0009174	pyrimidine ribonucleoside monophosphate biosynthetic process	biological_process	0.13774	1	2	1367	9	20786	1.02158e+08
GO:0016635	oxidoreductase activity, acting on the CH-CH group of donors, quinone or related compound as acceptor	molecular_function	0.13774	1	2	1367	9	20786	1.02158e+08
GO:0046049	UMP metabolic process	biological_process	0.13774	1	2	1367	9	20786	1.00624e+08
GO:0016757	transferase activity, transferring glycosyl groups	molecular_function	0.1382	1	30	1367	354	20786	100621251,100626111,100522988,100739492,100157902,100623504,100627772,100516832,733659,100155431,100513872,100152603,100154661,100516628,102164268,100627022,100623848,100157004,100523532,100518510,100622490,100738726,102163104,100515394,100154594,100524546,100153948,100625270,100511479,100156897
GO:0009790	embryo development	biological_process	0.13855	1	6	1367	46	20786	100511642,100524617,100154420,100152077,100513379,100158106
GO:0005606	laminin-1 complex	cellular_component	0.13856	1	5	1367	35	20786	100513379,100152077,100524617,100154420,100511642
GO:0016477	cell migration	biological_process	0.13856	1	5	1367	35	20786	100511642,100152077,100154420,100524617,100513379
GO:0030155	regulation of cell adhesion	biological_process	0.13856	1	5	1367	35	20786	100511642,100513379,100154420,100524617,100152077
GO:0030334	regulation of cell migration	biological_process	0.13856	1	5	1367	35	20786	100513379,100152077,100154420,100524617,100511642
GO:0040012	regulation of locomotion	biological_process	0.13856	1	5	1367	35	20786	100152077,100154420,100524617,100513379,100511642
GO:0043256	laminin complex	cellular_component	0.13856	1	5	1367	35	20786	100511642,100152077,100154420,100524617,100513379
GO:0045995	regulation of embryonic development	biological_process	0.13856	1	5	1367	35	20786	100511642,100513379,100152077,100154420,100524617
GO:0051270	regulation of cellular component movement	biological_process	0.13856	1	5	1367	35	20786	100511642,100154420,100524617,100152077,100513379
GO:2000145	regulation of cell motility	biological_process	0.13856	1	5	1367	35	20786	100511642,100152077,100154420,100524617,100513379
GO:0005744	mitochondrial inner membrane presequence translocase complex	cellular_component	0.13943	1	1	1367	3	20786	100622200
GO:0030054	cell junction	cellular_component	0.14006	1	5	1367	38	20786	397623,100156660,100519315,100738603,100621981
GO:0022884	macromolecule transmembrane transporter activity	molecular_function	0.14068	1	3	1367	18	20786	100514237,100736569,100625203
GO:0042555	MCM complex	cellular_component	0.14071	1	1	1367	2	20786	100519111
GO:0004531	deoxyribonuclease II activity	molecular_function	0.14086	1	1	1367	3	20786	100620625
GO:0016889	endodeoxyribonuclease activity, producing 3'-phosphomonoesters	molecular_function	0.14086	1	1	1367	3	20786	100620625
GO:0010340	carboxyl-O-methyltransferase activity	molecular_function	0.14111	1	3	1367	19	20786	100624822,397444,100514510
GO:0051998	protein carboxyl O-methyltransferase activity	molecular_function	0.14111	1	3	1367	19	20786	397444,100624822,100514510
GO:0019748	secondary metabolic process	biological_process	0.14133	1	5	1367	37	20786	100153698,100523990,100524475,403104,100517228
GO:0003810	protein-glutamine gamma-glutamyltransferase activity	molecular_function	0.14161	1	3	1367	17	20786	100154376,100154530,100737789
GO:1901615	organic hydroxy compound metabolic process	biological_process	0.14183	1	6	1367	46	20786	100517467,100521161,100152321,100516290,100514493,100516309
GO:0008237	metallopeptidase activity	molecular_function	0.14204	1	24	1367	253	20786	397125,100153483,100737277,100520218,100622161,100525036,100513765,100154219,100623722,397080,397155,100627204,100157984,100620702,100511536,100516481,100518325,100737094,100521434,100514105,100157276,100518951,100152613,100144303
GO:0034660	ncRNA metabolic process	biological_process	0.14216	1	36	1367	410	20786	100518027,492279,100156972,100621981,396913,100520983,100523938,397348,100627713,100144586,100519138,100524304,396625,100524546,397294,100524617,100621483,100155115,100518441,100156419,100037285,100516610,100627711,100516870,100620097,100233187,414411,100620190,100511642,100134969,100158059,100624822,100144485,100526191,100154043,100513568
GO:0009611	response to wounding	biological_process	0.1422	1	15	1367	149	20786	102164647,100512118,100738902,100623186,100038002,397614,100037998,100523938,397059,100524617,100520033,100154420,397217,100526034,100525856
GO:0006140	regulation of nucleotide metabolic process	biological_process	0.14313	1	11	1367	99	20786	100626125,100623422,100038002,100514569,100518272,100516266,102162113,100623817,100519950,100153283,100521564
GO:0004788	thiamine diphosphokinase activity	molecular_function	0.14319	1	1	1367	2	20786	100512797
GO:0009229	thiamine diphosphate biosynthetic process	biological_process	0.14319	1	1	1367	2	20786	100512797
GO:0042357	thiamine diphosphate metabolic process	biological_process	0.14319	1	1	1367	2	20786	100512797
GO:1901137	carbohydrate derivative biosynthetic process	biological_process	0.14381	1	42	1367	491	20786	100625270,100522497,100524766,396707,100524546,100515967,100523532,100523414,100157757,100622490,100518540,100523669,100624213,733678,100623653,100523423,100520353,100152212,100155799,100516832,100154444,100621251,102157990,397673,102163104,100154594,100627618,396848,100513231,100518510,733683,100738726,102164268,100156809,100048946,100512698,100739492,100627772,100155431,397070,100142626,1005229…
GO:0009401	phosphoenolpyruvate-dependent sugar phosphotransferase system	biological_process	0.14387	1	4	1367	28	20786	396707,100621483,100520379,100156660
GO:0007005	mitochondrion organization	biological_process	0.14393	1	8	1367	71	20786	100737484,100622200,100511543,100523938,100623908,100622861,100737764,100523204
GO:0009055	electron carrier activity	molecular_function	0.14412	1	13	1367	146	20786	100522732,100524239,399685,100523701,414412,100154945,100523825,100515259,100520772,100525869,100170131,733678,100519683
GO:0005911	cell-cell junction	cellular_component	0.14481	1	3	1367	18	20786	397623,100519315,100738603
GO:0003697	single-stranded DNA binding	molecular_function	0.14559	1	3	1367	17	20786	100510975,100517443,100156398
GO:0009314	response to radiation	biological_process	0.14603	1	2	1367	9	20786	1.00518e+08
GO:0009416	response to light stimulus	biological_process	0.14603	1	2	1367	9	20786	1.00627e+08
GO:0004358	glutamate N-acetyltransferase activity	molecular_function	0.14668	1	1	1367	2	20786	100624292
GO:0004045	aminoacyl-tRNA hydrolase activity	molecular_function	0.14764	1	1	1367	3	20786	100514763
GO:0043167	ion binding	molecular_function	0.14795	1	416	1367	5506	20786	397434,100738359,100048946,100521434,100738401,100154707,100622713,100621483,100737811,100525644,100525876,100233193,100737739,100515448,100153543,100516610,406192,100519446,100620190,396848,100523089,100170131,396827,100192446,100517751,100624383,100153972,397123,397500,100624725,100516037,100626423,100521982,100622268,100738361,492279,100737911,100517028,100518275,100517145,100626412,100621718,…
GO:0050151	oleate hydratase activity	molecular_function	0.149	1	1	1367	2	20786	100519138
GO:0032318	regulation of Ras GTPase activity	biological_process	0.14923	1	10	1367	87	20786	100514569,100518272,100626125,100623422,100153283,100521564,100623817,102162113,100516266,100519950
GO:0016791	phosphatase activity	molecular_function	0.15213	1	19	1367	204	20786	100525443,397082,100737789,100524973,100170147,396634,100622329,100329127,100514336,100516548,100153609,100153341,100170851,100623678,100525394,100623524,100522469,100522631,100516469
GO:0007128	meiotic prophase I	biological_process	0.15329	1	2	1367	10	20786	396707
GO:0051324	prophase	biological_process	0.15329	1	2	1367	10	20786	1.00622e+08
GO:0016782	transferase activity, transferring sulfur-containing groups	molecular_function	0.15384	1	8	1367	74	20786	100623441,396640,100623656,100152150,100737777,100624541,100623541,100521649
GO:0008488	gamma-glutamyl carboxylase activity	molecular_function	0.15477	1	1	1367	2	20786	100620337
GO:0017187	peptidyl-glutamic acid carboxylation	biological_process	0.15477	1	1	1367	2	20786	100620337
GO:0018200	peptidyl-glutamic acid modification	biological_process	0.15477	1	1	1367	2	20786	100620337
GO:0018214	protein carboxylation	biological_process	0.15477	1	1	1367	2	20786	100620337
GO:0006784	heme a biosynthetic process	biological_process	0.15507	1	1	1367	2	20786	100156375
GO:0046160	heme a metabolic process	biological_process	0.15507	1	1	1367	2	20786	100156375
GO:0043461	proton-transporting ATP synthase complex assembly	biological_process	0.15508	1	1	1367	2	20786	100153522
GO:0070071	proton-transporting two-sector ATPase complex assembly	biological_process	0.15508	1	1	1367	2	20786	100153522
GO:0070272	proton-transporting ATP synthase complex biogenesis	biological_process	0.15508	1	1	1367	2	20786	100153522
GO:0005674	transcription factor TFIIF complex	cellular_component	0.15611	1	1	1367	2	20786	100626869
GO:0042302	structural constituent of cuticle	molecular_function	0.15614	1	3	1367	20	20786	100512083,397460,100523199
GO:0009445	putrescine metabolic process	biological_process	0.1564	1	1	1367	2	20786	100739379
GO:0009446	putrescine biosynthetic process	biological_process	0.1564	1	1	1367	2	20786	100739379
GO:0015643	toxic substance binding	molecular_function	0.1564	1	3	1367	18	20786	100521453,403111,100517228
GO:0006626	protein targeting to mitochondrion	biological_process	0.15671	1	4	1367	29	20786	100622861,100523938,100622200,100511543
GO:0070585	protein localization to mitochondrion	biological_process	0.15671	1	4	1367	29	20786	100511543,100523938,100622200,100622861
GO:0072655	establishment of protein localization to mitochondrion	biological_process	0.15671	1	4	1367	29	20786	100511543,100622200,100523938,100622861
GO:0034470	ncRNA processing	biological_process	0.15697	1	22	1367	243	20786	100144586,100233187,396625,414411,100519138,100627713,397294,100134969,100620190,100524546,100154043,100624822,100144485,100513568,100518027,100156972,100518441,100520983,100516870,100620097,100627711,397348
GO:0004834	tryptophan synthase activity	molecular_function	0.15726	1	1	1367	2	20786	100511292
GO:0006694	steroid biosynthetic process	biological_process	0.15741	1	3	1367	20	20786	445539,100524622,100625092
GO:0008614	pyridoxine metabolic process	biological_process	0.15745	1	1	1367	3	20786	100233187
GO:0008615	pyridoxine biosynthetic process	biological_process	0.15745	1	1	1367	3	20786	100233187
GO:0042816	vitamin B6 metabolic process	biological_process	0.15745	1	1	1367	3	20786	100233187
GO:0042819	vitamin B6 biosynthetic process	biological_process	0.15745	1	1	1367	3	20786	100233187
GO:0016838	carbon-oxygen lyase activity, acting on phosphates	molecular_function	0.15784	1	2	1367	10	20786	1.00157e+08
GO:0006658	phosphatidylserine metabolic process	biological_process	0.15821	1	1	1367	2	20786	100156809
GO:0006659	phosphatidylserine biosynthetic process	biological_process	0.15821	1	1	1367	2	20786	100156809
GO:0008083	growth factor activity	molecular_function	0.1588	1	11	1367	120	20786	100621981,100286741,397253,100515267,100739007,100152077,396599,100155536,100322894,397497,100513645
GO:0017070	U6 snRNA binding	molecular_function	0.15906	1	1	1367	2	20786	100526074
GO:0003953	NAD+ nucleosidase activity	molecular_function	0.15913	1	1	1367	2	20786	100511702
GO:0015002	heme-copper terminal oxidase activity	molecular_function	0.15961	1	7	1367	69	20786	100154420,100038022,100517799,399685,397242,100151888,492822
GO:0042301	phosphate ion binding	molecular_function	0.15974	1	2	1367	10	20786	1.00519e+08
GO:0031369	translation initiation factor binding	molecular_function	0.15996	1	2	1367	10	20786	1.00628e+08
GO:0043605	cellular amide catabolic process	biological_process	0.16031	1	2	1367	9	20786	1.00523e+08
GO:0006554	lysine catabolic process	biological_process	0.16046	1	1	1367	2	20786	397013
GO:0009068	aspartate family amino acid catabolic process	biological_process	0.16046	1	1	1367	2	20786	397013
GO:0019475	L-lysine catabolic process to acetate	biological_process	0.16046	1	1	1367	2	20786	397013
GO:0019477	L-lysine catabolic process	biological_process	0.16046	1	1	1367	2	20786	397013
GO:0046440	L-lysine metabolic process	biological_process	0.16046	1	1	1367	2	20786	397013
GO:0031023	microtubule organizing center organization	biological_process	0.16053	1	2	1367	9	20786	1.00157e+08
GO:0004055	argininosuccinate synthase activity	molecular_function	0.16102	1	1	1367	2	20786	414411
GO:0016989	sigma factor antagonist activity	molecular_function	0.16108	1	1	1367	2	20786	100525559
GO:0005509	calcium ion binding	molecular_function	0.16165	1	51	1367	604	20786	100738226,100625206,100520025,100037286,102159412,100738234,100521161,100152256,100620107,100623848,100515639,641309,100144630,100156254,100516485,100624725,100625799,100155108,100521982,100621722,100623166,397348,100155883,100151991,100156773,100511642,100514551,100514300,100048953,100516174,100157834,100525685,100154043,100514123,100516678,100523204,100126163,100626354,100738401,100626940,10051…
GO:0006040	amino sugar metabolic process	biological_process	0.16415	1	4	1367	27	20786	100521447,396982,100738048,100525819
GO:0019087	transformation of host cell by virus	biological_process	0.16461	1	3	1367	21	20786	100514105,100626400,100626355
GO:0016298	lipase activity	molecular_function	0.16472	1	7	1367	61	20786	100521161,100144508,100233193,100515402,100518663,100627304,100523204
GO:0016301	kinase activity	molecular_function	0.16481	1	84	1367	1013	20786	100627587,100623653,100515445,100624475,100513914,100520621,102158346,100152357,100155631,445528,100620652,100517028,100152613,397251,100624523,100626589,100627332,100049650,100516641,100525976,100523414,100155164,100523669,100526085,100521353,100512698,100156419,100048946,100738110,100515448,100521394,100516235,100521447,100154365,100512960,100513765,100627618,396848,100513231,396910,733683,1007…
GO:0004812	aminoacyl-tRNA ligase activity	molecular_function	0.16493	1	15	1367	153	20786	100524304,100621483,100520743,492279,100621981,100156419,100511642,100155115,100523938,100526191,100524617,100516610,396913,100037285,100158059
GO:0032879	regulation of localization	biological_process	0.16494	1	8	1367	69	20786	100154420,100524617,100513379,100521161,100152077,100519683,100511642,100512686
GO:0005605	basal lamina	cellular_component	0.16505	1	5	1367	37	20786	100511642,100513379,100154420,100524617,100152077
GO:0008839	4-hydroxy-tetrahydrodipicolinate reductase	molecular_function	0.16666	1	2	1367	10	20786	397039
GO:0006364	rRNA processing	biological_process	0.16691	1	8	1367	79	20786	397294,100156972,100627713,100154043,100516870,100520983,100624822,100144485
GO:0016072	rRNA metabolic process	biological_process	0.16691	1	8	1367	79	20786	100627713,100156972,397294,100624822,100144485,100516870,100520983,100154043
GO:0004455	ketol-acid reductoisomerase activity	molecular_function	0.16778	1	3	1367	18	20786	497050,100310802,100621718
GO:0005200	structural constituent of cytoskeleton	molecular_function	0.1679	1	3	1367	19	20786	100523542,100156660,100621981
GO:0004828	serine-tRNA ligase activity	molecular_function	0.16941	1	7	1367	60	20786	100511642,100156419,100621981,396913,100524617,100523938,100621483
GO:0006434	seryl-tRNA aminoacylation	biological_process	0.16941	1	7	1367	60	20786	100524617,396913,100621483,100523938,100511642,100621981,100156419
GO:0001558	regulation of cell growth	biological_process	0.17046	1	3	1367	21	20786	397270,100154395,100152141
GO:0005520	insulin-like growth factor binding	molecular_function	0.17046	1	3	1367	21	20786	397270,100154395,100152141
GO:0044723	single-organism carbohydrate metabolic process	biological_process	0.17098	1	38	1367	463	20786	100511479,396848,100627618,100154594,100518510,100738726,100625092,100151790,102164268,100048946,100626354,100623908,100739492,100513872,397070,100155431,397082,100310802,100627772,100521394,100155195,100522988,100625270,100523532,100157757,100622490,100523414,100158218,100523669,100625799,100155799,100520353,100152603,100516832,100621251,100525333,100621718,100155883
GO:0009118	regulation of nucleoside metabolic process	biological_process	0.17101	1	10	1367	90	20786	100514569,100518272,100626125,100623422,100153283,100521564,100623817,100516266,102162113,100519950
GO:0030811	regulation of nucleotide catabolic process	biological_process	0.17101	1	10	1367	90	20786	100514569,100518272,100626125,100623422,100153283,100521564,102162113,100516266,100623817,100519950
GO:0033121	regulation of purine nucleotide catabolic process	biological_process	0.17101	1	10	1367	90	20786	100623422,100626125,100518272,100514569,100519950,100623817,102162113,100516266,100153283,100521564
GO:0033124	regulation of GTP catabolic process	biological_process	0.17101	1	10	1367	90	20786	100518272,100514569,100623422,100626125,100153283,100521564,100519950,100516266,102162113,100623817
GO:0043087	regulation of GTPase activity	biological_process	0.17101	1	10	1367	90	20786	100623422,100626125,100518272,100514569,100519950,100623817,102162113,100516266,100153283,100521564
GO:1900542	regulation of purine nucleotide metabolic process	biological_process	0.17101	1	10	1367	90	20786	100518272,100514569,100623422,100626125,100153283,100521564,100519950,100623817,100516266,102162113
GO:0044454	nuclear chromosome part	cellular_component	0.17109	1	9	1367	86	20786	100521765,100524661,100154420,100520033,396707,100621981,100516469,100153948,100520320
GO:0004860	protein kinase inhibitor activity	molecular_function	0.17144	1	4	1367	30	20786	100156972,100627713,100515264,100152215
GO:0019210	kinase inhibitor activity	molecular_function	0.17144	1	4	1367	30	20786	100152215,100515264,100627713,100156972
GO:0016748	succinyltransferase activity	molecular_function	0.17222	1	2	1367	11	20786	1.00519e+08
GO:0032269	negative regulation of cellular protein metabolic process	biological_process	0.1734	1	2	1367	10	20786	1.00529e+08
GO:0051248	negative regulation of protein metabolic process	biological_process	0.1734	1	2	1367	10	20786	1.00529e+08
GO:0009628	response to abiotic stimulus	biological_process	0.17589	1	2	1367	10	20786	1.00627e+08
GO:0003333	amino acid transmembrane transport	biological_process	0.17636	1	5	1367	40	20786	100049683,100522330,100037298,100623148,100511947
GO:0008608	attachment of spindle microtubules to kinetochore	biological_process	0.17706	1	5	1367	40	20786	100521765,100153948,100520320,100524661,100154420
GO:0004526	ribonuclease P activity	molecular_function	0.17764	1	2	1367	10	20786	1.00135e+08
GO:0052646	alditol phosphate metabolic process	biological_process	0.17822	1	3	1367	20	20786	100156809,100519138,100525333
GO:0050661	NADP binding	molecular_function	0.17887	1	4	1367	31	20786	100152950,397132,100621718,641352
GO:0030258	lipid modification	biological_process	0.18045	1	4	1367	30	20786	100513872,100511479,100152603,100113422
GO:0004806	triglyceride lipase activity	molecular_function	0.18221	1	3	1367	20	20786	100515402,100144508,100233193
GO:0034618	arginine binding	molecular_function	0.1834	1	1	1367	3	20786	100153522
GO:0006959	humoral immune response	biological_process	0.18377	1	2	1367	11	20786	1.02165e+08
GO:0042381	hemolymph coagulation	biological_process	0.18377	1	2	1367	11	20786	1.00038e+08
GO:0016049	cell growth	biological_process	0.18443	1	3	1367	23	20786	397270,100154395,100152141
GO:0016592	mediator complex	cellular_component	0.18457	1	18	1367	195	20786	102157430,100621514,100152360,396707,100514403,102163193,100154420,100523204,100515423,100154945,100524586,100156419,100521765,100513317,100155514,100518225,100037305,100524661
GO:0042440	pigment metabolic process	biological_process	0.18532	1	12	1367	117	20786	100519138,100525876,100154824,100518027,100151982,100520621,396910,503658,100156375,100620652,397348,100519111
GO:0004555	alpha,alpha-trehalase activity	molecular_function	0.18653	1	1	1367	4	20786	100155195
GO:0015927	trehalase activity	molecular_function	0.18653	1	1	1367	4	20786	100155195
GO:0042802	identical protein binding	molecular_function	0.18699	1	16	1367	168	20786	100126286,100517762,100737979,100156419,100622404,100154945,100521183,100153038,100516364,100525632,100515339,100513379,100524617,100622145,100155467,100523089
GO:0006399	tRNA metabolic process	biological_process	0.18798	1	30	1367	341	20786	100524304,100519138,396625,414411,100144586,100233187,100134969,100524546,100511642,100620190,100526191,100154043,100524617,100158059,100624822,100513568,100621483,492279,100518027,100621981,100156419,100518441,100155115,100523938,100620097,100627711,100516610,396913,100037285,397348
GO:2000026	regulation of multicellular organismal development	biological_process	0.18803	1	5	1367	39	20786	100513379,100154420,100524617,100152077,100511642
GO:0007059	chromosome segregation	biological_process	0.19051	1	11	1367	109	20786	100520983,100524661,100154420,100521765,100623848,100520320,100739056,100154547,100514880,100188909,100153948
GO:0015105	arsenite transmembrane transporter activity	molecular_function	0.19342	1	1	1367	3	20786	100124380
GO:0015700	arsenite transport	biological_process	0.19342	1	1	1367	3	20786	100124380
GO:0008289	lipid binding	molecular_function	0.19374	1	21	1367	227	20786	100521765,406192,100524171,100737484,100153522,100521982,102162014,100513110,100525693,100628176,100521161,100518305,100154420,100525951,100512686,100519446,100152360,100518347,100152077,100519683,100512193
GO:0030699	glycine reductase activity	molecular_function	0.19504	1	1	1367	3	20786	100271728
GO:0030700	glycine reductase complex	cellular_component	0.19504	1	1	1367	3	20786	100271728
GO:0046992	oxidoreductase activity, acting on X-H and Y-H to form an X-Y bond	molecular_function	0.19504	1	1	1367	3	20786	100271728
GO:0050485	oxidoreductase activity, acting on X-H and Y-H to form an X-Y bond, with a disulfide as acceptor	molecular_function	0.19504	1	1	1367	3	20786	100271728
GO:0019207	kinase regulator activity	molecular_function	0.19673	1	5	1367	47	20786	100520933,100156972,100515264,100152215,100627713
GO:0019887	protein kinase regulator activity	molecular_function	0.19673	1	5	1367	47	20786	100152215,100515264,100627713,100520933,100156972
GO:0009260	ribonucleotide biosynthetic process	biological_process	0.19805	1	16	1367	174	20786	100518540,100513231,733683,100522497,397673,100515967,396707,100524766,102157990,100142626,733678,100624213,100152212,100623653,100512698,100523423
GO:0046390	ribose phosphate biosynthetic process	biological_process	0.19805	1	16	1367	174	20786	100624213,733678,100152212,100512698,100523423,100623653,102157990,100142626,397673,100522497,100515967,396707,100524766,100518540,733683,100513231
GO:0005097	Rab GTPase activator activity	molecular_function	0.19932	1	6	1367	50	20786	102162113,100516266,100623817,100520668,100519950,100518272
GO:0043043	peptide biosynthetic process	biological_process	0.19998	1	3	1367	20	20786	403104,100522018,100621671
GO:0070566	adenylyltransferase activity	molecular_function	0.20082	1	3	1367	24	20786	100517028,100156262,100511746
GO:0016742	hydroxymethyl-, formyl- and related transferase activity	molecular_function	0.20112	1	2	1367	12	20786	1.00621e+08
GO:0042597	periplasmic space	cellular_component	0.20119	1	4	1367	32	20786	100525976,100739016,100154945,100523825
GO:0004809	tRNA (guanine-N2-)-methyltransferase activity	molecular_function	0.20224	1	1	1367	3	20786	100627711
GO:0046729	viral procapsid	cellular_component	0.20293	1	1	1367	3	20786	100517871
GO:0048583	regulation of response to stimulus	biological_process	0.20318	1	31	1367	345	20786	100157266,397059,102159733,100626125,100240722,100518272,100154193,100520565,100514569,100623913,100513970,100519950,396634,102162113,397544,100153283,397640,100523478,100623422,102158770,100519821,100516481,100145887,100519683,100516266,100623817,100511786,397155,100337671,100627663,100521564
GO:0006544	glycine metabolic process	biological_process	0.2045	1	3	1367	26	20786	100513524,100620722,397690
GO:0044743	intracellular protein transmembrane import	biological_process	0.20475	1	3	1367	22	20786	100736569,100622861,100622200
GO:0065002	intracellular protein transmembrane transport	biological_process	0.20475	1	3	1367	22	20786	100622861,100622200,100736569
GO:0006508	proteolysis	biological_process	0.20686	1	64	1367	794	20786	100153464,100625525,100158127,396892,397062,100736569,100518951,100524171,100157276,100621981,100737659,100157984,100516921,100511536,100739292,100523310,100624429,396930,100626400,100739772,102157557,100517799,397125,100153483,100622161,100738048,100157816,100624340,100516643,100520041,100739583,100153090,100155164,100521201,100627204,100157979,100154530,100522279,100621019,397217,100520218,1005…
GO:0006558	L-phenylalanine metabolic process	biological_process	0.20697	1	2	1367	12	20786	1.00518e+08
GO:1902221	erythrose 4-phosphate/phosphoenolpyruvate family amino acid metabolic process	biological_process	0.20697	1	2	1367	12	20786	1.00518e+08
GO:0015293	symporter activity	molecular_function	0.20698	1	9	1367	89	20786	102160428,100302506,100627068,100621483,100156660,100621879,100156897,396707,397003
GO:0015294	solute:cation symporter activity	molecular_function	0.20698	1	9	1367	89	20786	396707,397003,100621483,100156660,100621879,100156897,100627068,100302506,102160428
GO:0043190	ATP-binding cassette (ABC) transporter complex	cellular_component	0.20711	1	1	1367	3	20786	397059
GO:0016052	carbohydrate catabolic process	biological_process	0.20758	1	7	1367	68	20786	100626354,100525333,100621718,100521394,100310802,100158218,397082
GO:0005096	GTPase activator activity	molecular_function	0.20834	1	14	1367	140	20786	100518272,100514569,100623422,100626125,100621981,100521564,100153283,100519950,100519683,100623817,100520668,100516266,100152077,102162113
GO:0015171	amino acid transmembrane transporter activity	molecular_function	0.20847	1	5	1367	44	20786	100522330,100049683,100623148,100037298,100511947
GO:0006733	oxidoreduction coenzyme metabolic process	biological_process	0.20995	1	5	1367	44	20786	100525333,100153025,100621718,100310802,397082
GO:0008033	tRNA processing	biological_process	0.20995	1	16	1367	173	20786	100624822,100154043,100513568,396625,414411,100519138,100144586,100233187,100524546,100620190,100134969,100627711,100620097,397348,100518027,100518441
GO:0017080	sodium channel regulator activity	molecular_function	0.21013	1	3	1367	26	20786	100622166,102157763,100158059
GO:0019871	sodium channel inhibitor activity	molecular_function	0.21013	1	3	1367	26	20786	102157763,100158059,100622166
GO:0006575	cellular modified amino acid metabolic process	biological_process	0.21063	1	8	1367	76	20786	100301559,100621671,100156809,100152422,397039,100624596,100522018,100516489
GO:0017153	sodium:dicarboxylate symporter activity	molecular_function	0.21103	1	2	1367	11	20786	1.00627e+08
GO:0016706	oxidoreductase activity, acting on paired donors, with incorporation or reduction of molecular oxygen, 2-oxoglutarate as one donor, and incorporation of one atom each of oxygen into both donors	molecular_function	0.21201	1	5	1367	41	20786	100620503,100152368,100153522,100154420,100510975
GO:0009522	photosystem I	cellular_component	0.21314	1	3	1367	22	20786	100627727,100142626,403124
GO:0045087	innate immune response	biological_process	0.21527	1	2	1367	12	20786	1.00038e+08
GO:0004425	indole-3-glycerol-phosphate synthase activity	molecular_function	0.21563	1	1	1367	3	20786	664651
GO:0008813	chorismate lyase activity	molecular_function	0.21596	1	1	1367	3	20786	100153025
GO:0000793	condensed chromosome	cellular_component	0.21629	1	9	1367	91	20786	100520033,100154420,100524661,100521765,100520320,100153948,100516469,100621981,396707
GO:0000098	sulfur amino acid catabolic process	biological_process	0.21699	1	1	1367	3	20786	100624596
GO:0030328	prenylcysteine catabolic process	biological_process	0.21699	1	1	1367	3	20786	100624596
GO:0030329	prenylcysteine metabolic process	biological_process	0.21699	1	1	1367	3	20786	100624596
GO:0042219	cellular modified amino acid catabolic process	biological_process	0.21699	1	1	1367	3	20786	100624596
GO:0044273	sulfur compound catabolic process	biological_process	0.21699	1	1	1367	3	20786	100624596
GO:0003989	acetyl-CoA carboxylase activity	molecular_function	0.21742	1	3	1367	20	20786	397324,100524661,100523204
GO:0016421	CoA carboxylase activity	molecular_function	0.21742	1	3	1367	20	20786	100524661,100523204,397324
GO:0016885	ligase activity, forming carbon-carbon bonds	molecular_function	0.21742	1	3	1367	20	20786	397324,100523204,100524661
GO:0008837	diaminopimelate epimerase activity	molecular_function	0.21754	1	1	1367	3	20786	100520358
GO:0006527	arginine catabolic process	biological_process	0.2179	1	1	1367	3	20786	100101921
GO:0019236	response to pheromone	biological_process	0.21928	1	1	1367	3	20786	100516928
GO:0009067	aspartate family amino acid biosynthetic process	biological_process	0.21946	1	4	1367	32	20786	100521603,414411,100520358,397039
GO:0030174	regulation of DNA-dependent DNA replication initiation	biological_process	0.2201	1	1	1367	3	20786	100520033
GO:0032297	negative regulation of DNA-dependent DNA replication initiation	biological_process	0.2201	1	1	1367	3	20786	100520033
GO:0005912	adherens junction	cellular_component	0.22017	1	2	1367	11	20786	1.00622e+08
GO:0005924	cell-substrate adherens junction	cellular_component	0.22017	1	2	1367	11	20786	1.00157e+08
GO:0005925	focal adhesion	cellular_component	0.22017	1	2	1367	11	20786	1.00622e+08
GO:0030055	cell-substrate junction	cellular_component	0.22017	1	2	1367	11	20786	1.00157e+08
GO:0070161	anchoring junction	cellular_component	0.22017	1	2	1367	11	20786	1.00157e+08
GO:0004107	chorismate synthase activity	molecular_function	0.22038	1	1	1367	3	20786	100157129
GO:0000778	condensed nuclear chromosome kinetochore	cellular_component	0.22057	1	6	1367	54	20786	100520320,100524661,100154420,100521765,100153948,100516469
GO:0000780	condensed nuclear chromosome, centromeric region	cellular_component	0.22057	1	6	1367	54	20786	100516469,100153948,100521765,100154420,100520320,100524661
GO:0000940	condensed chromosome outer kinetochore	cellular_component	0.22057	1	6	1367	54	20786	100521765,100153948,100516469,100520320,100524661,100154420
GO:0000942	condensed nuclear chromosome outer kinetochore	cellular_component	0.22057	1	6	1367	54	20786	100520320,100524661,100154420,100521765,100153948,100516469
GO:0042729	DASH complex	cellular_component	0.22057	1	6	1367	54	20786	100520320,100524661,100154420,100521765,100516469,100153948
GO:0034453	microtubule anchoring	biological_process	0.2206	1	5	1367	43	20786	100521765,100153948,100520320,100524661,100154420
GO:0004175	endopeptidase activity	molecular_function	0.22092	1	54	1367	676	20786	397155,396892,102163193,100520218,100622765,100153464,100521201,100155164,100153090,100627204,100157302,100157276,780410,100154945,397042,100514105,397319,100737094,100523542,100737659,100736569,100518275,100625452,100152613,100156168,100154444,100518951,100623722,397080,100626206,102157557,100513765,100516701,100622161,100153483,397125,100739292,397682,100516481,100516921,100511536,100155015,100…
GO:0048472	threonine-phosphate decarboxylase activity	molecular_function	0.22103	1	1	1367	3	20786	100625452
GO:0051336	regulation of hydrolase activity	biological_process	0.2211	1	11	1367	112	20786	100623422,100623908,100626125,100518272,100514569,100519950,100623817,100516266,102162113,100153283,100521564
GO:0019362	pyridine nucleotide metabolic process	biological_process	0.22117	1	4	1367	33	20786	100621718,100525333,397082,100310802
GO:0046496	nicotinamide nucleotide metabolic process	biological_process	0.22117	1	4	1367	33	20786	100525333,100621718,100310802,397082
GO:0003997	acyl-CoA oxidase activity	molecular_function	0.22186	1	1	1367	3	20786	100113422
GO:0006635	fatty acid beta-oxidation	biological_process	0.22186	1	1	1367	3	20786	100113422
GO:0019395	fatty acid oxidation	biological_process	0.22186	1	1	1367	3	20786	100113422
GO:0034440	lipid oxidation	biological_process	0.22186	1	1	1367	3	20786	100113422
GO:0008374	O-acyltransferase activity	molecular_function	0.22191	1	2	1367	12	20786	396992
GO:0006357	regulation of transcription from RNA polymerase II promoter	biological_process	0.22194	1	18	1367	202	20786	100513317,100521765,100155514,100524661,100037305,100518225,100154945,100156419,100523204,100154420,100515423,396707,100514403,100621514,102157430,100152360,100514702,102163193
GO:0004427	inorganic diphosphatase activity	molecular_function	0.22205	1	1	1367	3	20786	100155201
GO:0004645	phosphorylase activity	molecular_function	0.22286	1	1	1367	3	20786	733659
GO:0008184	glycogen phosphorylase activity	molecular_function	0.22286	1	1	1367	3	20786	733659
GO:0008479	queuine tRNA-ribosyltransferase activity	molecular_function	0.22296	1	1	1367	3	20786	100524546
GO:0008080	N-acetyltransferase activity	molecular_function	0.22302	1	5	1367	49	20786	100626923,100624292,100516363,100517803,397333
GO:0008565	protein transporter activity	molecular_function	0.22316	1	6	1367	58	20786	100736569,100621981,100516481,397155,100514237,100154824
GO:0016615	malate dehydrogenase activity	molecular_function	0.22321	1	2	1367	12	20786	1.00525e+08
GO:0019627	urea metabolic process	biological_process	0.22342	1	2	1367	11	20786	1.00156e+08
GO:0004421	hydroxymethylglutaryl-CoA synthase activity	molecular_function	0.22348	1	1	1367	3	20786	397673
GO:0000172	ribonuclease MRP complex	cellular_component	0.22422	1	1	1367	3	20786	100154043
GO:0006379	mRNA cleavage	biological_process	0.22422	1	1	1367	3	20786	100154043
GO:0030677	ribonuclease P complex	cellular_component	0.22422	1	1	1367	3	20786	100154043
GO:0004637	phosphoribosylamine-glycine ligase activity	molecular_function	0.22472	1	1	1367	3	20786	100620652
GO:0006144	purine nucleobase metabolic process	biological_process	0.22472	1	1	1367	3	20786	100620652
GO:0009113	purine nucleobase biosynthetic process	biological_process	0.22472	1	1	1367	3	20786	100620652
GO:0009584	detection of visible light	biological_process	0.22513	1	1	1367	3	20786	100518347
GO:0018298	protein-chromophore linkage	biological_process	0.22513	1	1	1367	3	20786	100518347
GO:0007205	protein kinase C-activating G-protein coupled receptor signaling pathway	biological_process	0.22601	1	3	1367	22	20786	100154365,100155595,100625799
GO:0019838	growth factor binding	molecular_function	0.22634	1	3	1367	26	20786	100154395,100152141,397270
GO:0043603	cellular amide metabolic process	biological_process	0.22656	1	8	1367	79	20786	100522018,403104,397667,100523199,100156419,100153685,100621671,414411
GO:0004649	poly(ADP-ribose) glycohydrolase activity	molecular_function	0.22695	1	1	1367	3	20786	100522038
GO:0016879	ligase activity, forming carbon-nitrogen bonds	molecular_function	0.22906	1	29	1367	354	20786	100621671,100518083,100515872,100736810,100152212,100524338,100622166,100157716,100620652,100520726,100514412,100038004,100620097,100516489,100517591,414411,396944,100152422,100156944,100518586,100620788,100623678,100510925,100738454,100738647,100624530,100522018,100516628,100524940
GO:0006621	protein retention in ER lumen	biological_process	0.22983	1	1	1367	4	20786	100514523
GO:0035437	maintenance of protein localization in endoplasmic reticulum	biological_process	0.22983	1	1	1367	4	20786	100514523
GO:0046923	ER retention sequence binding	molecular_function	0.22983	1	1	1367	4	20786	100514523
GO:0072595	maintenance of protein localization in organelle	biological_process	0.22983	1	1	1367	4	20786	100514523
GO:0043419	urea catabolic process	biological_process	0.22986	1	1	1367	3	20786	100523199
GO:0001076	RNA polymerase II transcription factor binding transcription factor activity	molecular_function	0.23048	1	17	1367	190	20786	100513317,100521765,100524661,100037305,100518225,100155514,100156419,100154945,100515423,100523204,100154420,100514403,396707,100152360,102157430,100621514,102163193
GO:0001104	RNA polymerase II transcription cofactor activity	molecular_function	0.23048	1	17	1367	190	20786	100523204,100154420,100515423,396707,100514403,100621514,100152360,102157430,102163193,100513317,100521765,100155514,100524661,100037305,100518225,100154945,100156419
GO:0006113	fermentation	biological_process	0.23051	1	1	1367	3	20786	397013
GO:0019665	anaerobic amino acid catabolic process	biological_process	0.23051	1	1	1367	3	20786	397013
GO:0000462	maturation of SSU-rRNA from tricistronic rRNA transcript (SSU-rRNA, 5.8S rRNA, LSU-rRNA)	biological_process	0.23094	1	1	1367	4	20786	100520983
GO:0030490	maturation of SSU-rRNA	biological_process	0.23094	1	1	1367	4	20786	100520983
GO:0030686	90S preribosome	cellular_component	0.23094	1	1	1367	4	20786	100520983
GO:0042274	ribosomal small subunit biogenesis	biological_process	0.23094	1	1	1367	4	20786	100520983
GO:0004615	phosphomannomutase activity	molecular_function	0.23194	1	1	1367	4	20786	100151790
GO:0019307	mannose biosynthetic process	biological_process	0.23194	1	1	1367	4	20786	100151790
GO:0016875	ligase activity, forming carbon-oxygen bonds	molecular_function	0.23307	1	15	1367	163	20786	100621483,100524304,492279,100520743,100621981,100156419,100511642,100155115,100523938,100526191,100524617,100037285,100516610,396913,100158059
GO:0016876	ligase activity, forming aminoacyl-tRNA and related compounds	molecular_function	0.23307	1	15	1367	163	20786	100526191,100523938,100516610,396913,100037285,100158059,100524617,100621483,100524304,492279,100520743,100156419,100621981,100155115,100511642
GO:0009163	nucleoside biosynthetic process	biological_process	0.23317	1	14	1367	157	20786	733683,100518540,100142626,102157990,733678,100624213,100522497,397673,100623653,396707,100523423,100524766,100524546,100515967
GO:0042455	ribonucleoside biosynthetic process	biological_process	0.23317	1	14	1367	157	20786	397673,100522497,100624213,733678,100515967,100524546,100524766,100523423,396707,100623653,100518540,733683,102157990,100142626
GO:1901659	glycosyl compound biosynthetic process	biological_process	0.23317	1	14	1367	157	20786	100522497,397673,733678,100624213,100524546,100515967,100623653,100523423,100524766,396707,100518540,733683,102157990,100142626
GO:0006109	regulation of carbohydrate metabolic process	biological_process	0.23434	1	2	1367	12	20786	1.0005e+08
GO:0019538	protein metabolic process	biological_process	0.23599	1	230	1367	3246	20786	100158059,100623981,396930,100516921,100524475,100739292,102166276,100521016,100517799,100153483,100155423,397125,100622161,100511642,100154594,100525951,100627508,100134969,100739772,100522631,102157557,100157816,100627772,100521453,100624340,100512341,100621283,100520041,100154835,100622769,100154420,100625525,100157757,100155181,100170851,397193,100620094,100520782,100523990,100739537,10015346…
GO:0005342	organic acid transmembrane transporter activity	molecular_function	0.23625	1	7	1367	69	20786	100049683,100522330,100037298,100623148,100511947,397003,100627068
GO:0008514	organic anion transmembrane transporter activity	molecular_function	0.23625	1	7	1367	69	20786	100511947,397003,100627068,100037298,100623148,100049683,100522330
GO:0046943	carboxylic acid transmembrane transporter activity	molecular_function	0.23625	1	7	1367	69	20786	100522330,100049683,100623148,100037298,100627068,397003,100511947
GO:0006071	glycerol metabolic process	biological_process	0.2364	1	3	1367	21	20786	100152321,100521161,100516309
GO:0004779	sulfate adenylyltransferase activity	molecular_function	0.23774	1	1	1367	4	20786	100156262
GO:0004781	sulfate adenylyltransferase (ATP) activity	molecular_function	0.23774	1	1	1367	4	20786	100156262
GO:0006750	glutathione biosynthetic process	biological_process	0.23839	1	2	1367	12	20786	1.00622e+08
GO:0008238	exopeptidase activity	molecular_function	0.2387	1	12	1367	126	20786	397217,100739772,100627089,100739583,100511084,100157984,100144303,100627842,100155015,100153368,100627689,100624812
GO:0016841	ammonia-lyase activity	molecular_function	0.23939	1	1	1367	4	20786	100154617
GO:0004013	adenosylhomocysteinase activity	molecular_function	0.24095	1	1	1367	4	20786	497050
GO:0016801	hydrolase activity, acting on ether bonds	molecular_function	0.24095	1	1	1367	4	20786	497050
GO:0016802	trialkylsulfonium hydrolase activity	molecular_function	0.24095	1	1	1367	4	20786	497050
GO:0015296	anion:cation symporter activity	molecular_function	0.24162	1	2	1367	12	20786	1.00627e+08
GO:0000049	tRNA binding	molecular_function	0.24166	1	2	1367	12	20786	1.00524e+08
GO:0006200	ATP catabolic process	biological_process	0.24184	1	2	1367	12	20786	1.00519e+08
GO:0071705	nitrogen compound transport	biological_process	0.24265	1	11	1367	117	20786	100736569,100625203,100627082,100623148,100037298,100522330,100049683,100521100,100511947,100515872,100622126
GO:0006555	methionine metabolic process	biological_process	0.24328	1	2	1367	14	20786	1.00152e+08
GO:0003729	mRNA binding	molecular_function	0.24361	1	3	1367	27	20786	100512797,100524661,100155928
GO:0016671	oxidoreductase activity, acting on a sulfur group of donors, disulfide as acceptor	molecular_function	0.24409	1	2	1367	12	20786	1.00038e+08
GO:0006944	cellular membrane fusion	biological_process	0.24525	1	4	1367	34	20786	100523204,100737764,100170118,100737484
GO:0006461	protein complex assembly	biological_process	0.24538	1	27	1367	326	20786	100523938,100038027,100736569,100515164,100153522,100127131,100515872,100521867,100738810,494014,100156419,100524617,100520033,100154420,100038002,100624743,100514317,100623186,100156614,100520862,100152077,100524761,100737417,100621607,100521100,100151888,100621514
GO:0070271	protein complex biogenesis	biological_process	0.24538	1	27	1367	326	20786	100523938,100038027,100736569,100515164,100127131,100153522,100515872,100521867,494014,100738810,100156419,100520033,100524617,100154420,100624743,100038002,100514317,100623186,100520862,100156614,100152077,100524761,100621607,100737417,100151888,100521100,100621514
GO:0072686	mitotic spindle	cellular_component	0.24599	1	5	1367	44	20786	100521765,100516469,100524661,100520320,100154420
GO:1901505	carbohydrate derivative transporter activity	molecular_function	0.24687	1	3	1367	23	20786	100736569,100513110,100622126
GO:0004222	metalloendopeptidase activity	molecular_function	0.24772	1	17	1367	189	20786	100627204,100516481,100511536,100622161,100520218,397125,100153483,397155,100623722,100513765,100518951,100152613,100521434,100737094,100518325,100157276,100514105
GO:0019904	protein domain specific binding	molecular_function	0.24809	1	4	1367	32	20786	100152438,100511711,100511342,100520606
GO:0016627	oxidoreductase activity, acting on the CH-CH group of donors	molecular_function	0.24864	1	9	1367	93	20786	100624213,396771,100153698,100156375,100521603,397039,100113422,102157990,397063
GO:0009966	regulation of signal transduction	biological_process	0.25038	1	29	1367	330	20786	100518272,100240722,100154193,100520565,100514569,100623913,100157266,100626125,102159733,397640,100153283,100513970,100519950,102162113,397544,100519821,100516481,100145887,100523478,100623422,102158770,100511786,397155,100337671,100627663,100521564,100519683,100516266,100623817
GO:0006714	sesquiterpenoid metabolic process	biological_process	0.25211	1	1	1367	4	20786	100155164
GO:0010334	sesquiterpene synthase activity	molecular_function	0.25211	1	1	1367	4	20786	100155164
GO:0016106	sesquiterpenoid biosynthetic process	biological_process	0.25211	1	1	1367	4	20786	100155164
GO:0045482	trichodiene synthase activity	molecular_function	0.25211	1	1	1367	4	20786	100155164
GO:0003880	protein C-terminal carboxyl O-methyltransferase activity	molecular_function	0.25214	1	1	1367	4	20786	100514510
GO:0004671	protein C-terminal S-isoprenylcysteine carboxyl O-methyltransferase activity	molecular_function	0.25214	1	1	1367	4	20786	100514510
GO:0006481	C-terminal protein methylation	biological_process	0.25214	1	1	1367	4	20786	100514510
GO:0018410	C-terminal protein amino acid modification	biological_process	0.25214	1	1	1367	4	20786	100514510
GO:0043687	post-translational protein modification	biological_process	0.25214	1	1	1367	4	20786	100514510
GO:0006534	cysteine metabolic process	biological_process	0.25225	1	1	1367	4	20786	100312964
GO:0017172	cysteine dioxygenase activity	molecular_function	0.25225	1	1	1367	4	20786	100312964
GO:0046439	L-cysteine metabolic process	biological_process	0.25225	1	1	1367	4	20786	100312964
GO:0018580	nitronate monooxygenase activity	molecular_function	0.25229	1	1	1367	4	20786	100624213
GO:0031329	regulation of cellular catabolic process	biological_process	0.25256	1	20	1367	221	20786	100623817,100516266,100521564,100038002,100623422,100738152,396724,100519950,100510975,102162113,100153283,100523938,100524661,100626125,100624723,100152547,100157129,100518272,100126286,100514569
GO:0020027	hemoglobin metabolic process	biological_process	0.25279	1	1	1367	4	20786	100620111
GO:0030097	hemopoiesis	biological_process	0.25279	1	1	1367	4	20786	100620111
GO:0030492	hemoglobin binding	molecular_function	0.25279	1	1	1367	4	20786	100620111
GO:0048534	hematopoietic or lymphoid organ development	biological_process	0.25279	1	1	1367	4	20786	100620111
GO:0042803	protein homodimerization activity	molecular_function	0.25284	1	12	1367	129	20786	100524617,100737979,100513379,100515339,100517762,100126286,100521183,100523089,100154945,100622404,100622145,100156419
GO:0006839	mitochondrial transport	biological_process	0.25456	1	4	1367	37	20786	100622200,100523938,100622861,100511543
GO:0032403	protein complex binding	molecular_function	0.25459	1	10	1367	113	20786	100517871,100512686,100152025,100518027,100144586,100625581,100739056,100736823,396910,102163586
GO:0008745	N-acetylmuramoyl-L-alanine amidase activity	molecular_function	0.25683	1	1	1367	4	20786	100620652
GO:0044085	cellular component biogenesis	biological_process	0.25804	1	58	1367	757	20786	100737417,100524761,100152077,595122,100517871,450242,100462751,100521100,100151888,100514317,100624743,100154043,100520606,100513379,100624822,100144485,100520033,100523358,100156614,100524475,100623186,100156959,100515872,100127131,494014,100156419,100738810,100626193,100524661,100516870,100620929,100515164,100152438,100462754,100621607,100627713,396707,397294,100621514,100038002,100154420,1005…
GO:0016810	hydrolase activity, acting on carbon-nitrogen (but not peptide) bonds	molecular_function	0.25818	1	10	1367	107	20786	100628107,100520862,100126844,100510925,100625406,100739379,397667,100620652,397115,100155893
GO:0045116	protein neddylation	biological_process	0.25908	1	1	1367	4	20786	100516628
GO:0019400	alditol metabolic process	biological_process	0.25963	1	3	1367	22	20786	100152321,100521161,100516309
GO:0009521	photosystem	cellular_component	0.25965	1	9	1367	98	20786	100521670,100513630,100519028,100157741,100127358,100739719,403124,100627727,100142626
GO:0007342	fusion of sperm to egg plasma membrane	biological_process	0.26005	1	1	1367	4	20786	100170118
GO:0045026	plasma membrane fusion	biological_process	0.26005	1	1	1367	4	20786	100170118
GO:0004813	alanine-tRNA ligase activity	molecular_function	0.26052	1	1	1367	4	20786	100155115
GO:0006419	alanyl-tRNA aminoacylation	biological_process	0.26052	1	1	1367	4	20786	100155115
GO:0000275	mitochondrial proton-transporting ATP synthase complex, catalytic core F(1)	cellular_component	0.26062	1	2	1367	13	20786	397673
GO:0000777	condensed chromosome kinetochore	cellular_component	0.26191	1	6	1367	57	20786	100521765,100153948,100516469,100524661,100520320,100154420
GO:0000779	condensed chromosome, centromeric region	cellular_component	0.26191	1	6	1367	57	20786	100516469,100153948,100521765,100154420,100524661,100520320
GO:0048038	quinone binding	molecular_function	0.26241	1	2	1367	13	20786	1.00153e+08
GO:0016773	phosphotransferase activity, alcohol group as acceptor	molecular_function	0.26319	1	76	1367	948	20786	100627587,100627733,100515445,100624475,100513914,102158346,100155631,100152357,445528,100620652,100517028,100152613,100624523,397251,397217,100049650,100516641,100523414,102166471,100155164,100523669,100526085,100233182,100525819,100521353,100153190,100156419,100512698,100048946,100738110,100515448,100521394,100516235,100521447,100154365,100512960,100513765,100627618,396848,396910,100738237,3966…
GO:0009379	Holliday junction helicase complex	cellular_component	0.26327	1	1	1367	5	20786	102160784
GO:0048476	Holliday junction resolvase complex	cellular_component	0.26327	1	1	1367	5	20786	102160784
GO:0007126	meiosis	biological_process	0.26331	1	4	1367	36	20786	100154547,100520033,100621981,396707
GO:0051321	meiotic cell cycle	biological_process	0.26331	1	4	1367	36	20786	100520033,100154547,396707,100621981
GO:0051707	response to other organism	biological_process	0.26357	1	11	1367	123	20786	102164647,100517776,100157266,503658,100154215,100515030,397434,100154945,396687,100621483,100170118
GO:0009620	response to fungus	biological_process	0.26412	1	2	1367	15	20786	1.00154e+08
GO:0050832	defense response to fungus	biological_process	0.26412	1	2	1367	15	20786	1.00518e+08
GO:0050380	undecaprenyl-diphosphatase activity	molecular_function	0.26501	1	1	1367	4	20786	100519487
GO:0030493	bacteriochlorophyll metabolic process	biological_process	0.2668	1	1	1367	5	20786	503658
GO:0030494	bacteriochlorophyll biosynthetic process	biological_process	0.2668	1	1	1367	5	20786	503658
GO:0015995	chlorophyll biosynthetic process	biological_process	0.26735	1	7	1367	69	20786	100520621,100519111,100518027,100154824,100525876,503658,396910
GO:0000786	nucleosome	cellular_component	0.26763	1	3	1367	29	20786	100516037,595122,100520379
GO:0032993	protein-DNA complex	cellular_component	0.26763	1	3	1367	29	20786	100516037,100520379,595122
GO:0004022	alcohol dehydrogenase (NAD) activity	molecular_function	0.26769	1	1	1367	4	20786	100517467
GO:0015945	methanol metabolic process	biological_process	0.26769	1	1	1367	4	20786	100517467
GO:0015946	methanol oxidation	biological_process	0.26769	1	1	1367	4	20786	100517467
GO:0034308	primary alcohol metabolic process	biological_process	0.26769	1	1	1367	4	20786	100517467
GO:0051920	peroxiredoxin activity	molecular_function	0.26772	1	2	1367	14	20786	1.00512e+08
GO:0048519	negative regulation of biological process	biological_process	0.26773	1	21	1367	251	20786	397544,100156959,397640,100156419,100157360,100520726,100521453,100623913,100153434,396974,100515402,100529254,100519683,100516641,100512686,100627508,100520033,100152215,100038002,100521161,100513569
GO:0010646	regulation of cell communication	biological_process	0.26777	1	29	1367	333	20786	100145887,100519821,100516481,102158770,100523478,100623422,100521564,100511786,397155,100627663,100337671,100516266,100623817,100519683,100514569,100623913,100240722,100518272,100520565,100154193,100626125,102159733,100157266,397640,100153283,102162113,397544,100513970,100519950
GO:0015711	organic anion transport	biological_process	0.26876	1	8	1367	85	20786	100522330,100049683,100623148,100037298,100627068,100627082,100511947,397003
GO:0015849	organic acid transport	biological_process	0.26876	1	8	1367	85	20786	100627082,100627068,100037298,100623148,100049683,100522330,397003,100511947
GO:0046942	carboxylic acid transport	biological_process	0.26876	1	8	1367	85	20786	100627082,100627068,100037298,100623148,100049683,100522330,100511947,397003
GO:0009129	pyrimidine nucleoside monophosphate metabolic process	biological_process	0.26877	1	2	1367	14	20786	1.00624e+08
GO:0009130	pyrimidine nucleoside monophosphate biosynthetic process	biological_process	0.26877	1	2	1367	14	20786	1.02158e+08
GO:0022607	cellular component assembly	biological_process	0.26886	1	50	1367	647	20786	100517871,100462751,450242,100521100,100151888,100737417,100524761,100152077,595122,100523358,100156614,100623186,100624743,100514317,100513379,100520606,100520033,100738810,494014,100156419,100626193,100156959,100515872,100127131,100620929,100515164,100152438,100462754,100524661,396707,100621514,100621607,100520862,100153090,100038002,100154420,100524617,100157276,100621981,100518837,100521867,1…
GO:0008531	riboflavin kinase activity	molecular_function	0.26947	1	1	1367	4	20786	100511956
GO:0007265	Ras protein signal transduction	biological_process	0.26961	1	17	1367	179	20786	100626125,100514569,100240722,100518272,100154193,100520565,102162113,100519950,100153283,102158770,100623422,100145887,100519821,100516266,100623817,100521564,100627663
GO:0046578	regulation of Ras protein signal transduction	biological_process	0.26961	1	17	1367	179	20786	100519821,100145887,100623422,102158770,100627663,100521564,100623817,100516266,100154193,100520565,100240722,100518272,100514569,100626125,100153283,100519950,102162113
GO:0003877	ATP adenylyltransferase activity	molecular_function	0.27061	1	1	1367	5	20786	100517028
GO:0005272	sodium channel activity	molecular_function	0.27079	1	3	1367	24	20786	100516701,100517467,100627971
GO:0002064	epithelial cell development	biological_process	0.27102	1	1	1367	4	20786	100153531
GO:0007281	germ cell development	biological_process	0.27102	1	1	1367	4	20786	100153531
GO:0007286	spermatid development	biological_process	0.27102	1	1	1367	4	20786	100153531
GO:0007289	spermatid nucleus differentiation	biological_process	0.27102	1	1	1367	4	20786	100153531
GO:0035092	sperm chromatin condensation	biological_process	0.27102	1	1	1367	4	20786	100153531
GO:0048515	spermatid differentiation	biological_process	0.27102	1	1	1367	4	20786	100153531
GO:0033743	peptide-methionine (R)-S-oxide reductase activity	molecular_function	0.27155	1	1	1367	4	20786	100037965
GO:0006418	tRNA aminoacylation for protein translation	biological_process	0.27286	1	14	1367	157	20786	100523938,100526191,100524617,100516610,100158059,396913,100037285,100524304,100621483,492279,100621981,100156419,100511642,100155115
GO:0005310	dicarboxylic acid transmembrane transporter activity	molecular_function	0.27302	1	2	1367	13	20786	1.00627e+08
GO:0004497	monooxygenase activity	molecular_function	0.27354	1	7	1367	75	20786	397132,100626669,100621718,100624213,100152950,100624822,100151998
GO:0008685	2-C-methyl-D-erythritol 2,4-cyclodiphosphate synthase activity	molecular_function	0.27492	1	1	1367	4	20786	100153094
GO:0023051	regulation of signaling	biological_process	0.27506	1	29	1367	335	20786	100623817,100516266,100519683,100521564,100337671,100627663,397155,100511786,102158770,100523478,100623422,100145887,100516481,100519821,397544,102162113,100519950,100513970,397640,100153283,102159733,100626125,100157266,100623913,100514569,100154193,100520565,100518272,100240722
GO:0015291	secondary active transmembrane transporter activity	molecular_function	0.27617	1	11	1367	119	20786	397003,396707,100621879,100156897,100621483,100156660,100627068,100101921,102160428,100302506,397166
GO:0005746	mitochondrial respiratory chain	cellular_component	0.27731	1	4	1367	39	20786	100512981,100154043,399685,100196908
GO:0046983	protein dimerization activity	molecular_function	0.27749	1	25	1367	327	20786	100517762,100126286,396654,100514493,100737979,100154945,100622404,100499567,100155863,100156714,100518432,100156419,100514873,100521183,100522839,100515339,100523367,100737319,100524617,100513379,100144508,100622145,100037286,100523089,100233187
GO:0004848	ureidoglycolate hydrolase activity	molecular_function	0.27801	1	1	1367	4	20786	397667
GO:0005026	transforming growth factor beta receptor activity, type II	molecular_function	0.27811	1	1	1367	5	20786	100739537
GO:0008241	peptidyl-dipeptidase activity	molecular_function	0.27814	1	1	1367	4	20786	100144303
GO:0042157	lipoprotein metabolic process	biological_process	0.27855	1	7	1367	77	20786	100518305,100154420,100153522,100525951,100737484,102163104,100152360
GO:0004719	protein-L-isoaspartate (D-aspartate) O-methyltransferase activity	molecular_function	0.27861	1	2	1367	15	20786	397444
GO:0000087	M phase of mitotic cell cycle	biological_process	0.2791	1	1	1367	4	20786	100329127
GO:0009581	detection of external stimulus	biological_process	0.28008	1	1	1367	4	20786	100518347
GO:0009582	detection of abiotic stimulus	biological_process	0.28008	1	1	1367	4	20786	100518347
GO:0009583	detection of light stimulus	biological_process	0.28008	1	1	1367	4	20786	100518347
GO:0009894	regulation of catabolic process	biological_process	0.28054	1	20	1367	225	20786	100157129,100518272,100152547,100126286,100514569,100524661,100523938,100624723,100626125,100153283,100519950,100510975,102162113,100738152,396724,100623422,100038002,100521564,100516266,100623817
GO:1901607	alpha-amino acid biosynthetic process	biological_process	0.2808	1	10	1367	109	20786	100152422,100524089,100624292,396944,414411,100515791,100738647,100521603,100520358,397039
GO:0047661	amino-acid racemase activity	molecular_function	0.2811	1	1	1367	4	20786	100520358
GO:0002097	tRNA wobble base modification	biological_process	0.28133	1	1	1367	4	20786	100620190
GO:0002098	tRNA wobble uridine modification	biological_process	0.28133	1	1	1367	4	20786	100620190
GO:0002143	tRNA wobble position uridine thiolation	biological_process	0.28133	1	1	1367	4	20786	100620190
GO:0016634	oxidoreductase activity, acting on the CH-CH group of donors, oxygen as acceptor	molecular_function	0.28204	1	1	1367	4	20786	100113422
GO:0035556	intracellular signal transduction	biological_process	0.28234	1	72	1367	916	20786	100156972,100737775,100625799,102162113,100518027,100518601,100519950,100739056,100623561,397184,100153330,100520358,100522393,100523141,100512797,100511786,100623817,100627713,100512115,100521161,100516934,100623422,100155433,100153283,497624,100037966,100737446,100154193,100514933,100627251,100521564,100627663,100516558,100519683,100625581,100145887,102158770,397559,100625773,100153025,10051249…
GO:0004549	tRNA-specific ribonuclease activity	molecular_function	0.28281	1	2	1367	14	20786	1.00514e+08
GO:0022613	ribonucleoprotein complex biogenesis	biological_process	0.28303	1	10	1367	120	20786	100524475,100144485,100624822,100520983,100516870,100154043,100524661,100156972,397294,100627713
GO:0004476	mannose-6-phosphate isomerase activity	molecular_function	0.28327	1	1	1367	4	20786	100154551
GO:0008616	queuosine biosynthetic process	biological_process	0.28328	1	1	1367	4	20786	100524546
GO:0046116	queuosine metabolic process	biological_process	0.28328	1	1	1367	4	20786	100524546
GO:0004838	L-tyrosine:2-oxoglutarate aminotransferase activity	molecular_function	0.28404	1	1	1367	4	20786	100511756
GO:0070547	L-tyrosine aminotransferase activity	molecular_function	0.28404	1	1	1367	4	20786	100511756
GO:0016108	tetraterpenoid metabolic process	biological_process	0.28416	1	3	1367	23	20786	100519138,100151982,397348
GO:0016109	tetraterpenoid biosynthetic process	biological_process	0.28416	1	3	1367	23	20786	100151982,397348,100519138
GO:0016116	carotenoid metabolic process	biological_process	0.28416	1	3	1367	23	20786	100519138,100151982,397348
GO:0016117	carotenoid biosynthetic process	biological_process	0.28416	1	3	1367	23	20786	100519138,397348,100151982
GO:0070469	respiratory chain	cellular_component	0.28482	1	4	1367	40	20786	100154043,399685,100512981,100196908
GO:0002520	immune system development	biological_process	0.2849	1	1	1367	5	20786	100620111
GO:0007098	centrosome cycle	biological_process	0.28525	1	1	1367	4	20786	100156959
GO:0010824	regulation of centrosome duplication	biological_process	0.28525	1	1	1367	4	20786	100156959
GO:0010826	negative regulation of centrosome duplication	biological_process	0.28525	1	1	1367	4	20786	100156959
GO:0031513	nonmotile primary cilium	cellular_component	0.28525	1	1	1367	4	20786	100156959
GO:0035869	ciliary transition zone	cellular_component	0.28525	1	1	1367	4	20786	100156959
GO:0036038	TCTN-B9D complex	cellular_component	0.28525	1	1	1367	4	20786	100156959
GO:0046605	regulation of centrosome cycle	biological_process	0.28525	1	1	1367	4	20786	100156959
GO:0051297	centrosome organization	biological_process	0.28525	1	1	1367	4	20786	100156959
GO:0051298	centrosome duplication	biological_process	0.28525	1	1	1367	4	20786	100156959
GO:0072372	primary cilium	cellular_component	0.28525	1	1	1367	4	20786	100156959
GO:0031342	negative regulation of cell killing	biological_process	0.28547	1	1	1367	4	20786	100521453
GO:0008535	respiratory chain complex IV assembly	biological_process	0.28561	1	1	1367	4	20786	100738810
GO:0008898	homocysteine S-methyltransferase activity	molecular_function	0.28568	1	1	1367	4	20786	100523776
GO:0032880	regulation of protein localization	biological_process	0.28574	1	3	1367	25	20786	100512686,100521161,100519683
GO:0051223	regulation of protein transport	biological_process	0.28574	1	3	1367	25	20786	100512686,100521161,100519683
GO:0070201	regulation of establishment of protein localization	biological_process	0.28574	1	3	1367	25	20786	100521161,100512686,100519683
GO:0050750	low-density lipoprotein particle receptor binding	molecular_function	0.287	1	1	1367	4	20786	399654
GO:0070325	lipoprotein particle receptor binding	molecular_function	0.287	1	1	1367	4	20786	399654
GO:0016788	hydrolase activity, acting on ester bonds	molecular_function	0.28714	1	69	1367	872	20786	100624530,100513568,100522469,100154043,396910,100523204,100144508,100516701,100523089,100154547,100142661,100737789,100152427,100170147,100233193,100524661,503658,100512196,100519306,100048946,100152351,100623524,100620625,100739739,100525394,100518663,733674,100515402,100517591,100524973,100525443,100514336,100152321,100525921,100155438,100622329,100627733,100627304,100624429,100516309,10052003…
GO:0018149	peptide cross-linking	biological_process	0.2874	1	3	1367	25	20786	100737789,100154530,100154376
GO:0009887	organ morphogenesis	biological_process	0.28764	1	1	1367	4	20786	733600
GO:0030021	extracellular matrix structural constituent conferring compression resistance	molecular_function	0.28764	1	1	1367	4	20786	733600
GO:0030345	structural constituent of tooth enamel	molecular_function	0.28764	1	1	1367	4	20786	733600
GO:0042475	odontogenesis of dentin-containing tooth	biological_process	0.28764	1	1	1367	4	20786	733600
GO:0042476	odontogenesis	biological_process	0.28764	1	1	1367	4	20786	733600
GO:0003872	6-phosphofructokinase activity	molecular_function	0.28808	1	1	1367	4	20786	100521394
GO:0005945	6-phosphofructokinase complex	cellular_component	0.28808	1	1	1367	4	20786	100521394
GO:0042173	regulation of sporulation resulting in formation of a cellular spore	biological_process	0.28836	1	1	1367	4	20786	100155883
GO:0043937	regulation of sporulation	biological_process	0.28836	1	1	1367	4	20786	100155883
GO:0009237	siderophore metabolic process	biological_process	0.28899	1	1	1367	4	20786	403104
GO:0015343	siderophore transmembrane transporter activity	molecular_function	0.28899	1	1	1367	4	20786	403104
GO:0015603	iron chelate transmembrane transporter activity	molecular_function	0.28899	1	1	1367	4	20786	403104
GO:0019290	siderophore biosynthetic process	biological_process	0.28899	1	1	1367	4	20786	403104
GO:0042927	siderophore transporter activity	molecular_function	0.28899	1	1	1367	4	20786	403104
GO:0003714	transcription corepressor activity	molecular_function	0.28916	1	1	1367	4	20786	100521564
GO:0006083	acetate metabolic process	biological_process	0.28956	1	1	1367	4	20786	397013
GO:0015886	heme transport	biological_process	0.28964	1	2	1367	15	20786	1.00521e+08
GO:1901678	iron coordination entity transport	biological_process	0.28964	1	2	1367	15	20786	1.00521e+08
GO:0008272	sulfate transport	biological_process	0.29004	1	2	1367	15	20786	396723
GO:0015116	sulfate transmembrane transporter activity	molecular_function	0.29004	1	2	1367	15	20786	497236
GO:0045132	meiotic chromosome segregation	biological_process	0.29022	1	1	1367	4	20786	100154547
GO:0005739	mitochondrion	cellular_component	0.2904	1	28	1367	365	20786	100523804,100523938,100518817,492822,100737484,100621283,397659,100512981,100511543,100196908,100514317,100038002,399685,100154043,100154420,100737764,100038022,100622861,100518540,100523204,100156799,100517514,100524766,100151888,100622200,100517803,100522497,397673
GO:0006898	receptor-mediated endocytosis	biological_process	0.29283	1	1	1367	4	20786	100520606
GO:0005048	signal sequence binding	molecular_function	0.29301	1	1	1367	5	20786	100514523
GO:0042277	peptide binding	molecular_function	0.29301	1	1	1367	5	20786	100514523
GO:0043531	ADP binding	molecular_function	0.29368	1	6	1367	60	20786	100157156,100514823,100144586,100513231,396910,100627251
GO:0016538	cyclin-dependent protein serine/threonine kinase regulator activity	molecular_function	0.29386	1	2	1367	17	20786	1.00521e+08
GO:0042126	nitrate metabolic process	biological_process	0.29464	1	1	1367	4	20786	100516531
GO:0042128	nitrate assimilation	biological_process	0.29464	1	1	1367	4	20786	100516531
GO:2001057	reactive nitrogen species metabolic process	biological_process	0.29464	1	1	1367	4	20786	100516531
GO:0004146	dihydrofolate reductase activity	molecular_function	0.29542	1	1	1367	6	20786	100170851
GO:0080019	fatty-acyl-CoA reductase (alcohol-forming) activity	molecular_function	0.29565	1	1	1367	4	20786	100522811
GO:0010033	response to organic substance	biological_process	0.29816	1	8	1367	84	20786	100526226,102164268,100627082,100520726,100516928,100156637,397297,100518347
GO:0006779	porphyrin-containing compound biosynthetic process	biological_process	0.29822	1	9	1367	96	20786	100520621,100518027,100154824,100525876,100525632,100519111,503658,396910,100156375
GO:0035299	inositol pentakisphosphate 2-kinase activity	molecular_function	0.30018	1	1	1367	5	20786	100513765
GO:0006595	polyamine metabolic process	biological_process	0.30032	1	1	1367	6	20786	100739379
GO:0006596	polyamine biosynthetic process	biological_process	0.30032	1	1	1367	6	20786	100739379
GO:0042254	ribosome biogenesis	biological_process	0.30087	1	9	1367	108	20786	100156972,397294,100627713,100524475,100144485,100624822,100154043,100520983,100516870
GO:0042623	ATPase activity, coupled	molecular_function	0.30135	1	23	1367	270	20786	100513388,100736628,100626423,733678,100520621,100738700,100523423,100627251,100520983,100521765,100517799,100627713,100626589,100144586,100620190,100515967,100514880,100152503,100513231,396910,102166104,100152536,396723
GO:0006027	glycosaminoglycan catabolic process	biological_process	0.30145	1	1	1367	5	20786	100620652
GO:0009253	peptidoglycan catabolic process	biological_process	0.30145	1	1	1367	5	20786	100620652
GO:0017137	Rab GTPase binding	molecular_function	0.30204	1	5	1367	46	20786	100511543,100624568,100519576,100516531,100154908
GO:0051051	negative regulation of transport	biological_process	0.30291	1	3	1367	24	20786	100519683,100521161,100512686
GO:0007217	tachykinin receptor signaling pathway	biological_process	0.30365	1	2	1367	15	20786	1.00526e+08
GO:0008201	heparin binding	molecular_function	0.30449	1	2	1367	15	20786	399654
GO:0031625	ubiquitin protein ligase binding	molecular_function	0.30689	1	2	1367	14	20786	1.00621e+08
GO:0044389	small conjugating protein ligase binding	molecular_function	0.30689	1	2	1367	14	20786	1.00155e+08
GO:0016851	magnesium chelatase activity	molecular_function	0.30716	1	6	1367	59	20786	100519111,100520621,396910,100525876,100154824,100518027
GO:0051002	ligase activity, forming nitrogen-metal bonds	molecular_function	0.30716	1	6	1367	59	20786	100520621,100519111,100518027,100525876,100154824,396910
GO:0051003	ligase activity, forming nitrogen-metal bonds, forming coordination complexes	molecular_function	0.30716	1	6	1367	59	20786	100519111,100520621,396910,100154824,100525876,100518027
GO:0008173	RNA methyltransferase activity	molecular_function	0.30822	1	6	1367	63	20786	397294,100522640,100515267,100624822,100627711,100144485
GO:0016558	protein import into peroxisome matrix	biological_process	0.30868	1	1	1367	5	20786	100736569
GO:0016560	protein import into peroxisome matrix, docking	biological_process	0.30868	1	1	1367	5	20786	100736569
GO:0031555	transcriptional attenuation	biological_process	0.30961	1	1	1367	6	20786	100156419
GO:0031556	transcriptional attenuation by ribosome	biological_process	0.30961	1	1	1367	6	20786	100156419
GO:0022603	regulation of anatomical structure morphogenesis	biological_process	0.30979	1	2	1367	14	20786	654413
GO:0000375	RNA splicing, via transesterification reactions	biological_process	0.31082	1	4	1367	39	20786	396707,100514829,100526074,100524661
GO:0000377	RNA splicing, via transesterification reactions with bulged adenosine as nucleophile	biological_process	0.31082	1	4	1367	39	20786	100524661,396707,100514829,100526074
GO:0000398	mRNA splicing, via spliceosome	biological_process	0.31082	1	4	1367	39	20786	100524661,100526074,100514829,396707
GO:0043604	amide biosynthetic process	biological_process	0.31224	1	4	1367	37	20786	100522018,403104,100621671,414411
GO:0009142	nucleoside triphosphate biosynthetic process	biological_process	0.31245	1	11	1367	130	20786	100515967,100523423,396707,100524766,100623653,397673,100522497,733678,100142626,100518540,733683
GO:0009145	purine nucleoside triphosphate biosynthetic process	biological_process	0.31245	1	11	1367	130	20786	100142626,100518540,733683,100515967,100623653,100523423,100524766,396707,100522497,397673,733678
GO:0009201	ribonucleoside triphosphate biosynthetic process	biological_process	0.31245	1	11	1367	130	20786	397673,100522497,733678,100515967,100523423,100524766,396707,100623653,100518540,733683,100142626
GO:0009206	purine ribonucleoside triphosphate biosynthetic process	biological_process	0.31245	1	11	1367	130	20786	733678,100522497,397673,100623653,396707,100523423,100524766,100515967,733683,100518540,100142626
GO:0009152	purine ribonucleotide biosynthetic process	biological_process	0.31288	1	14	1367	165	20786	100142626,100518540,100513231,733683,100152212,100515967,100623653,100512698,396707,100523423,100524766,100522497,397673,733678
GO:0042398	cellular modified amino acid biosynthetic process	biological_process	0.31306	1	6	1367	60	20786	100516489,100152422,100522018,397039,100156809,100621671
GO:0008277	regulation of G-protein coupled receptor protein signaling pathway	biological_process	0.31469	1	4	1367	37	20786	397640,100516481,397155,397544
GO:0016882	cyclo-ligase activity	molecular_function	0.31536	1	1	1367	5	20786	100152422
GO:0030272	5-formyltetrahydrofolate cyclo-ligase activity	molecular_function	0.31536	1	1	1367	5	20786	100152422
GO:0009725	response to hormone stimulus	biological_process	0.31537	1	7	1367	74	20786	100518347,397297,100520726,100156637,100627082,102164268,100526226
GO:0000989	transcription factor binding transcription factor activity	molecular_function	0.31542	1	19	1367	232	20786	100155514,100524661,100518225,100037305,100513317,100521765,100154945,100156419,100525559,100523204,100154420,100515423,102163193,100521564,100514403,396707,102157430,100621514,100152360
GO:0000902	cell morphogenesis	biological_process	0.31557	1	4	1367	40	20786	100522150,654413,100521183,100156959
GO:0032989	cellular component morphogenesis	biological_process	0.31557	1	4	1367	40	20786	100522150,654413,100521183,100156959
GO:0009975	cyclase activity	molecular_function	0.31576	1	4	1367	35	20786	100152212,100512698,100523938,100513231
GO:0007016	cytoskeletal anchoring at plasma membrane	biological_process	0.31594	1	2	1367	16	20786	1.00622e+08
GO:0003746	translation elongation factor activity	molecular_function	0.3161	1	3	1367	29	20786	100517467,100625070,100622167
GO:0065008	regulation of biological quality	biological_process	0.31628	1	41	1367	540	20786	100156660,100736966,397059,100524302,100521988,100524661,100515371,100037998,100521765,100519683,100521670,100626400,100520033,100624743,100623186,100519028,100514105,397207,100621981,100520772,100515030,100520726,100523938,100736569,100514523,654413,100516171,100520320,396625,100512686,100153948,100523825,397217,100620111,100154420,100524617,100038002,100512118,100626355,100521161,102164647
GO:0015932	nucleobase-containing compound transmembrane transporter activity	molecular_function	0.31684	1	3	1367	26	20786	100622126,100625203,100736569
GO:0051536	iron-sulfur cluster binding	molecular_function	0.31687	1	16	1367	201	20786	100515259,100522783,396918,100520218,100153090,100521945,100523701,100154008,414412,100516760,100154835,733678,100522678,100620929,100522653,100519306
GO:0051540	metal cluster binding	molecular_function	0.31687	1	16	1367	201	20786	100516760,100154835,733678,100522678,100620929,100519306,100522653,396918,100515259,100522783,100520218,100153090,100521945,100154008,100523701,414412
GO:0005991	trehalose metabolic process	biological_process	0.31757	1	1	1367	6	20786	100155195
GO:0016868	intramolecular transferase activity, phosphotransferases	molecular_function	0.31767	1	2	1367	16	20786	1.00626e+08
GO:0034357	photosynthetic membrane	cellular_component	0.31798	1	9	1367	104	20786	403124,100739719,100142626,100627727,100521670,100513630,100157741,100519028,100127358
GO:0043631	RNA polyadenylation	biological_process	0.31821	1	2	1367	21	20786	1.00513e+08
GO:0016597	amino acid binding	molecular_function	0.31823	1	2	1367	15	20786	1.00154e+08
GO:0016881	acid-amino acid ligase activity	molecular_function	0.31898	1	23	1367	294	20786	100621671,100518083,100736810,100515872,100152212,100524338,100157716,100622166,100038004,100514412,100520726,100516489,100517591,100518586,100156944,100510925,100623678,100620788,100624530,100522018,100738454,100524940,100516628
GO:0019220	regulation of phosphate metabolic process	biological_process	0.32034	1	11	1367	124	20786	100153283,100521564,100623817,100516266,102162113,100519950,100514569,100518272,100626125,100038002,100623422
GO:0051174	regulation of phosphorus metabolic process	biological_process	0.32034	1	11	1367	124	20786	100521564,100153283,100519950,100516266,102162113,100623817,100518272,100514569,100038002,100623422,100626125
GO:0008757	S-adenosylmethionine-dependent methyltransferase activity	molecular_function	0.32056	1	10	1367	114	20786	100523776,397444,100625799,397294,100624822,100627711,100144485,664651,100514510,100516489
GO:0071806	protein transmembrane transport	biological_process	0.3209	1	3	1367	29	20786	100736569,100622861,100622200
GO:0005215	transporter activity	molecular_function	0.32118	1	128	1367	1685	20786	100523938,397166,100525742,100520893,396992,100627068,397049,100620969,100524766,100156257,100520441,100522074,100153749,100126283,100622126,100621879,100154824,100625203,100101921,100157880,100513231,100155015,100523204,100521670,100516701,100518347,100127153,100736569,100627971,100038027,100523141,100623148,100621981,100738700,100517467,100511537,100510975,100152536,100620627,397242,100154420,1…
GO:0006825	copper ion transport	biological_process	0.32151	1	3	1367	28	20786	100156799,100736569,100154945
GO:0016776	phosphotransferase activity, phosphate group as acceptor	molecular_function	0.32217	1	4	1367	41	20786	100142626,100623653,100524338,733683
GO:0006417	regulation of translation	biological_process	0.3228	1	2	1367	18	20786	1.00529e+08
GO:0007283	spermatogenesis	biological_process	0.32298	1	3	1367	30	20786	100516037,100153531,100520379
GO:0048232	male gamete generation	biological_process	0.32298	1	3	1367	30	20786	100153531,100520379,100516037
GO:0015994	chlorophyll metabolic process	biological_process	0.32673	1	7	1367	74	20786	100519111,100520621,396910,503658,100525876,100154824,100518027
GO:0005886	plasma membrane	cellular_component	0.32708	1	24	1367	308	20786	100513292,100156419,100154945,100522260,100518275,396967,100525536,102161761,100037288,100514493,445528,100037293,102163193,100135050,100157996,100512193,100516701,100135040,396906,100524008,100514914,100513097,100037921,100157302
GO:0006537	glutamate biosynthetic process	biological_process	0.32716	1	1	1367	5	20786	100524089
GO:0043650	dicarboxylic acid biosynthetic process	biological_process	0.32716	1	1	1367	5	20786	100524089
GO:0008053	mitochondrial fusion	biological_process	0.32823	1	3	1367	27	20786	100737484,100737764,100523204
GO:0000975	regulatory region DNA binding	molecular_function	0.32869	1	2	1367	16	20786	396611
GO:0001067	regulatory region nucleic acid binding	molecular_function	0.32869	1	2	1367	16	20786	1.00037e+08
GO:0006261	DNA-dependent DNA replication	biological_process	0.32895	1	10	1367	118	20786	100154778,100736569,100519111,102164268,100520033,100739680,100736966,100523825,102163193,100154824
GO:0006778	porphyrin-containing compound metabolic process	biological_process	0.32895	1	10	1367	112	20786	100519111,100525632,100156375,396910,503658,100520621,100518817,100525876,100154824,100518027
GO:0005083	small GTPase regulator activity	molecular_function	0.32942	1	19	1367	213	20786	100623422,102158770,100519821,100145887,100516266,100623817,100627663,100521564,100520358,100626125,100518272,100240722,100154193,100520565,100514569,100519950,102162113,100520668,100153283
GO:0033202	DNA helicase complex	cellular_component	0.32976	1	1	1367	7	20786	102160784
GO:0009186	deoxyribonucleoside diphosphate metabolic process	biological_process	0.32981	1	1	1367	5	20786	100316853
GO:0005819	spindle	cellular_component	0.33	1	6	1367	62	20786	100154420,100520320,100524661,100516469,100153948,100521765
GO:0046649	lymphocyte activation	biological_process	0.33295	1	1	1367	5	20786	397315
GO:0009617	response to bacterium	biological_process	0.33406	1	7	1367	81	20786	100157266,100170118,503658,102164647,397434,396687,100517776
GO:0042742	defense response to bacterium	biological_process	0.33406	1	7	1367	81	20786	396687,100517776,102164647,397434,100157266,100170118,503658
GO:0010333	terpene synthase activity	molecular_function	0.33485	1	1	1367	6	20786	100155164
GO:0005544	calcium-dependent phospholipid binding	molecular_function	0.33536	1	2	1367	16	20786	406192
GO:0019751	polyol metabolic process	biological_process	0.33569	1	3	1367	27	20786	100516309,100152321,100521161
GO:0044767	single-organism developmental process	biological_process	0.33599	1	15	1367	189	20786	100522150,100511642,733600,100620111,100152077,100521183,100153531,100156959,100158106,100155883,654413,100738726,100154420,100524617,100513379
GO:0072522	purine-containing compound biosynthetic process	biological_process	0.33621	1	15	1367	182	20786	100152212,100515967,100623653,100523423,100512698,100524766,396707,100522497,397673,733678,100142626,100620652,100518540,100513231,733683
GO:0009916	alternative oxidase activity	molecular_function	0.3366	1	1	1367	5	20786	100738612
GO:0009162	deoxyribonucleoside monophosphate metabolic process	biological_process	0.33701	1	1	1367	6	20786	100157902
GO:0008191	metalloendopeptidase inhibitor activity	molecular_function	0.3372	1	1	1367	6	20786	396775
GO:0010576	metalloenzyme regulator activity	molecular_function	0.3372	1	1	1367	6	20786	396775
GO:0048551	metalloenzyme inhibitor activity	molecular_function	0.3372	1	1	1367	6	20786	396775
GO:0005637	nuclear inner membrane	cellular_component	0.33934	1	2	1367	17	20786	1.00136e+08
GO:0005639	integral to nuclear inner membrane	cellular_component	0.33934	1	2	1367	17	20786	1.00136e+08
GO:0031229	intrinsic to nuclear inner membrane	cellular_component	0.33934	1	2	1367	17	20786	1.00737e+08
GO:0044453	nuclear membrane part	cellular_component	0.33934	1	2	1367	17	20786	1.00737e+08
GO:0009719	response to endogenous stimulus	biological_process	0.33945	1	7	1367	76	20786	102164268,100627082,100156637,100526226,100518347,100520726,397297
GO:0046332	SMAD binding	molecular_function	0.33965	1	1	1367	5	20786	100736597
GO:0000015	phosphopyruvate hydratase complex	cellular_component	0.33971	1	1	1367	6	20786	100158218
GO:0004634	phosphopyruvate hydratase activity	molecular_function	0.33971	1	1	1367	6	20786	100158218
GO:0051181	cofactor transport	biological_process	0.33976	1	2	1367	17	20786	1.00521e+08
GO:0044769	ATPase activity, coupled to transmembrane movement of ions, rotational mechanism	molecular_function	0.33989	1	3	1367	28	20786	100523423,100515967,733678
GO:0009165	nucleotide biosynthetic process	biological_process	0.34008	1	19	1367	235	20786	100523938,100142626,102157990,100624213,733678,100523423,100512698,100623653,100510993,100152212,733683,100513231,100518540,100517776,397673,100522497,100524766,396707,100515967
GO:0006396	RNA processing	biological_process	0.34026	1	37	1367	480	20786	100515267,100518027,100521477,100156972,100520983,397348,100514829,396625,100519138,100144586,100627713,397294,396707,100524546,100512797,100525394,100048946,100518441,100516870,100620097,100524661,100627711,100126286,414411,100233187,100516701,100134969,733658,100156373,100620190,100511746,100154043,100144485,100624822,100526074,100522640,100513568
GO:0016423	tRNA (guanine) methyltransferase activity	molecular_function	0.34071	1	2	1367	16	20786	1.00628e+08
GO:0051186	cofactor metabolic process	biological_process	0.34116	1	20	1367	242	20786	100512797,100152422,100525632,100519111,100156375,396910,100520621,100153025,100154835,100518817,100518027,100154824,100525876,100525333,100621718,403104,100310802,397082,503658,397039
GO:0016855	racemase and epimerase activity, acting on amino acids and derivatives	molecular_function	0.34156	1	1	1367	5	20786	100520358
GO:0036361	racemase activity, acting on amino acids and derivatives	molecular_function	0.34156	1	1	1367	5	20786	100520358
GO:0051239	regulation of multicellular organismal process	biological_process	0.34284	1	6	1367	63	20786	100511642,100152077,397059,100524617,100154420,100513379
GO:0004789	thiamine-phosphate diphosphorylase activity	molecular_function	0.34387	1	1	1367	5	20786	100622861
GO:0051225	spindle assembly	biological_process	0.34394	1	1	1367	5	20786	100152077
GO:0005542	folic acid binding	molecular_function	0.34394	1	1	1367	5	20786	100517028
GO:0072341	modified amino acid binding	molecular_function	0.34394	1	1	1367	5	20786	100517028
GO:0004620	phospholipase activity	molecular_function	0.34411	1	4	1367	40	20786	100523204,100518663,100627304,100521161
GO:0042775	mitochondrial ATP synthesis coupled electron transport	biological_process	0.34541	1	2	1367	18	20786	1.00037e+08
GO:0016886	ligase activity, forming phosphoric ester bonds	molecular_function	0.34662	1	3	1367	27	20786	100144586,733658,100513041
GO:0009892	negative regulation of metabolic process	biological_process	0.34682	1	8	1367	96	20786	100627508,100516641,100515402,100529254,396974,100038002,100157360,100520033
GO:0008320	protein transmembrane transporter activity	molecular_function	0.3474	1	1	1367	6	20786	100514237
GO:0015450	P-P-bond-hydrolysis-driven protein transmembrane transporter activity	molecular_function	0.3474	1	1	1367	6	20786	100514237
GO:0017089	glycolipid transporter activity	molecular_function	0.34741	1	1	1367	6	20786	100513110
GO:0046836	glycolipid transport	biological_process	0.34741	1	1	1367	6	20786	100513110
GO:0051861	glycolipid binding	molecular_function	0.34741	1	1	1367	6	20786	100513110
GO:0017022	myosin binding	molecular_function	0.3487	1	1	1367	5	20786	100523141
GO:0006997	nucleus organization	biological_process	0.34877	1	1	1367	6	20786	100153531
GO:1901682	sulfur compound transmembrane transporter activity	molecular_function	0.34904	1	2	1367	17	20786	396723
GO:0030695	GTPase regulator activity	molecular_function	0.34918	1	26	1367	306	20786	100623422,102158770,100519821,100145887,100519683,100516266,100152077,100623817,100511786,100627663,100337671,100521564,100520358,100626125,100518272,100240722,100520565,100154193,100514569,100513970,100519950,102162113,100520668,100737775,100621981,100153283
GO:0019050	suppression by virus of host apoptotic process	biological_process	0.34933	1	1	1367	6	20786	100520726
GO:0033668	negative regulation by symbiont of host apoptotic process	biological_process	0.34933	1	1	1367	6	20786	100520726
GO:0052041	negative regulation by symbiont of host programmed cell death	biological_process	0.34933	1	1	1367	6	20786	100520726
GO:0052490	negative regulation by organism of programmed cell death in other organism involved in symbiotic interaction	biological_process	0.34933	1	1	1367	6	20786	100520726
GO:0042180	cellular ketone metabolic process	biological_process	0.34983	1	2	1367	18	20786	1.00302e+08
GO:0032465	regulation of cytokinesis	biological_process	0.3503	1	1	1367	5	20786	100524338
GO:0003980	UDP-glucose:glycoprotein glucosyltransferase activity	molecular_function	0.3503	1	1	1367	5	20786	100154594
GO:0019318	hexose metabolic process	biological_process	0.35071	1	9	1367	109	20786	100626354,397082,100158218,100310802,100521394,100623908,100525333,100621718,100151790
GO:0090407	organophosphate biosynthetic process	biological_process	0.35193	1	25	1367	318	20786	100523938,102157990,100142626,100156809,733678,100624213,100152212,100510993,100154835,100623653,100523423,100512698,100518540,100513231,733683,100517776,102164268,100622680,100522497,397673,100512797,100515967,102163104,100524766,396707
GO:0005086	ARF guanyl-nucleotide exchange factor activity	molecular_function	0.35212	1	2	1367	15	20786	1.00154e+08
GO:0072594	establishment of protein localization to organelle	biological_process	0.35474	1	9	1367	104	20786	100518064,100622200,100738361,100520621,396930,100523938,100622861,100511543,100736569
GO:0016715	oxidoreductase activity, acting on paired donors, with incorporation or reduction of molecular oxygen, reduced ascorbate as one donor, and incorporation of one atom of oxygen	molecular_function	0.35479	1	1	1367	6	20786	100151998
GO:0005747	mitochondrial respiratory chain complex I	cellular_component	0.35502	1	2	1367	16	20786	1.00197e+08
GO:0030964	NADH dehydrogenase complex	cellular_component	0.35502	1	2	1367	16	20786	1.00154e+08
GO:0045271	respiratory chain complex I	cellular_component	0.35502	1	2	1367	16	20786	1.00197e+08
GO:0005212	structural constituent of eye lens	molecular_function	0.35519	1	1	1367	7	20786	100519789
GO:0008649	rRNA methyltransferase activity	molecular_function	0.35554	1	3	1367	29	20786	397294,100624822,100144485
GO:0006026	aminoglycan catabolic process	biological_process	0.35574	1	2	1367	16	20786	1.00738e+08
GO:0008915	lipid-A-disaccharide synthase activity	molecular_function	0.35604	1	1	1367	6	20786	102164268
GO:0006730	one-carbon metabolic process	biological_process	0.35617	1	1	1367	6	20786	497050
GO:0031047	gene silencing by RNA	biological_process	0.35623	1	1	1367	6	20786	100516641
GO:0005099	Ras GTPase activator activity	molecular_function	0.35794	1	6	1367	63	20786	100518272,100520668,100623817,100516266,102162113,100519950
GO:0019829	cation-transporting ATPase activity	molecular_function	0.35821	1	4	1367	41	20786	733678,100515967,100523423,100738700
GO:0042625	ATPase activity, coupled to transmembrane movement of ions	molecular_function	0.35821	1	4	1367	41	20786	733678,100515967,100738700,100523423
GO:0071702	organic substance transport	biological_process	0.36014	1	78	1367	1015	20786	100736569,100512141,100154908,100037305,100623148,100621981,100154661,100525693,100521161,100154420,100522330,100038002,100523825,100516469,100153948,100155766,100512686,100516859,396707,397155,102161698,100521765,100049683,100738810,100515872,100517459,100156959,100156660,100513110,100511543,100520033,396930,100521100,100511642,100525951,100511947,100152360,100157156,100152077,100519683,10073800…
GO:0005975	carbohydrate metabolic process	biological_process	0.36033	1	59	1367	784	20786	100153190,100048946,100626354,100739492,100524661,100623908,100737183,100310802,100627772,100521394,397082,100155514,100155431,100513872,397070,100155195,100522038,100522988,100511479,100154594,100627618,396848,100525685,100516309,100523701,100518510,100738726,100151790,100154551,100625092,102164268,100525825,100627733,100152321,100625799,100519810,100520353,100155799,100516832,733659,100152603,1…
GO:0071203	WASH complex	cellular_component	0.36042	1	5	1367	56	20786	100512149,100520726,100624050,100739245,102165500
GO:0004066	asparagine synthase (glutamine-hydrolyzing) activity	molecular_function	0.36047	1	1	1367	6	20786	414411
GO:0008198	ferrous iron binding	molecular_function	0.36091	1	1	1367	6	20786	100626423
GO:0051056	regulation of small GTPase mediated signal transduction	biological_process	0.36183	1	21	1367	242	20786	100516266,100623817,100519683,100521564,100511786,100627663,100337671,102158770,100623422,100145887,100519821,102162113,100513970,100519950,100153283,100626125,100514569,100518272,100240722,100520565,100154193
GO:0045502	dynein binding	molecular_function	0.36304	1	9	1367	102	20786	100622404,100154945,100156419,100523089,100126286,100515339,100524617,100737979,100513379
GO:0046660	female sex differentiation	biological_process	0.3638	1	1	1367	7	20786	100521477
GO:1901293	nucleoside phosphate biosynthetic process	biological_process	0.36565	1	19	1367	239	20786	100152212,100510993,100623653,100523423,100512698,100624213,733678,102157990,100142626,100523938,100515967,396707,100524766,100522497,397673,100517776,100518540,100513231,733683
GO:0004517	nitric-oxide synthase activity	molecular_function	0.36755	1	1	1367	7	20786	100624822
GO:0006809	nitric oxide biosynthetic process	biological_process	0.36755	1	1	1367	7	20786	100624822
GO:0046209	nitric oxide metabolic process	biological_process	0.36755	1	1	1367	7	20786	100624822
GO:0033218	amide binding	molecular_function	0.36953	1	1	1367	7	20786	100514523
GO:0015931	nucleobase-containing compound transport	biological_process	0.37039	1	3	1367	29	20786	100622126,100625203,100736569
GO:0051087	chaperone binding	molecular_function	0.37083	1	4	1367	43	20786	100622145,100156989,100154661,100521183
GO:0065003	macromolecular complex assembly	biological_process	0.3718	1	29	1367	385	20786	100152077,100524761,595122,100621607,100737417,100521100,100151888,100621514,100154420,100520033,100524617,100038002,100624743,100514317,100623186,100520862,100156614,100127131,100153522,100515872,100521867,100738810,494014,100156419,100524661,100523938,100038027,100736569,100515164
GO:0050790	regulation of catalytic activity	biological_process	0.3722	1	12	1367	142	20786	100518272,100625452,100514569,100623422,100623908,100626125,100153283,100521564,100519950,100623817,100516266,102162113
GO:0006164	purine nucleotide biosynthetic process	biological_process	0.37275	1	14	1367	174	20786	100515967,100152212,100512698,100523423,396707,100524766,100623653,397673,100522497,733678,100142626,100518540,733683,100513231
GO:0030193	regulation of blood coagulation	biological_process	0.37408	1	1	1367	6	20786	397059
GO:0050818	regulation of coagulation	biological_process	0.37408	1	1	1367	6	20786	397059
GO:0061041	regulation of wound healing	biological_process	0.37408	1	1	1367	6	20786	397059
GO:1900046	regulation of hemostasis	biological_process	0.37408	1	1	1367	6	20786	397059
GO:0009110	vitamin biosynthetic process	biological_process	0.3744	1	5	1367	56	20786	100622861,100233187,100513231,100625452,100511956
GO:0042364	water-soluble vitamin biosynthetic process	biological_process	0.3744	1	5	1367	56	20786	100511956,100625452,100513231,100233187,100622861
GO:0008907	integrase activity	molecular_function	0.375	1	1	1367	6	20786	100738007
GO:0004824	lysine-tRNA ligase activity	molecular_function	0.37511	1	1	1367	6	20786	100158059
GO:0006430	lysyl-tRNA aminoacylation	biological_process	0.37511	1	1	1367	6	20786	100158059
GO:0009991	response to extracellular stimulus	biological_process	0.37767	1	3	1367	36	20786	100462751,100462754,100518837
GO:0031668	cellular response to extracellular stimulus	biological_process	0.37767	1	3	1367	36	20786	100518837,100462754,100462751
GO:0071496	cellular response to external stimulus	biological_process	0.37767	1	3	1367	36	20786	100518837,100462754,100462751
GO:0033014	tetrapyrrole biosynthetic process	biological_process	0.37875	1	12	1367	144	20786	641352,100520621,100525876,100154824,100518027,100519111,100625452,100525632,100156375,396910,100513231,503658
GO:0006072	glycerol-3-phosphate metabolic process	biological_process	0.37884	1	2	1367	18	20786	1.00525e+08
GO:0046168	glycerol-3-phosphate catabolic process	biological_process	0.37884	1	2	1367	18	20786	1.00519e+08
GO:0016755	transferase activity, transferring amino-acyl groups	molecular_function	0.37887	1	4	1367	42	20786	100523938,100154530,100154376,100737789
GO:0016149	translation release factor activity, codon specific	molecular_function	0.37937	1	1	1367	6	20786	100523938
GO:0031965	nuclear membrane	cellular_component	0.37998	1	2	1367	19	20786	1.00136e+08
GO:0005388	calcium-transporting ATPase activity	molecular_function	0.38	1	1	1367	6	20786	100738700
GO:0005741	mitochondrial outer membrane	cellular_component	0.38084	1	7	1367	82	20786	100511543,100737484,100523938,100737764,100622861,397659,100523204
GO:0031968	organelle outer membrane	cellular_component	0.38084	1	7	1367	82	20786	100737484,100511543,100523204,100737764,100622861,397659,100523938
GO:0006457	protein folding	biological_process	0.3825	1	16	1367	207	20786	100523938,100524935,100736569,100154783,100621483,100521183,100513379,397028,100144630,100196908,100515339,100514551,100155423,100620111,100737167,100622145
GO:0019008	molybdopterin synthase complex	cellular_component	0.38277	1	1	1367	6	20786	100154835
GO:0005337	nucleoside transmembrane transporter activity	molecular_function	0.38296	1	2	1367	17	20786	1.00622e+08
GO:0006536	glutamate metabolic process	biological_process	0.38331	1	1	1367	6	20786	100524089
GO:0022857	transmembrane transporter activity	molecular_function	0.38389	1	113	1367	1499	20786	100518733,100620969,100038022,397049,396724,100738612,497236,100627068,100156897,100522497,100156257,100171388,397003,397621,100524766,100124380,100302506,100037298,397166,100523938,100522732,100518083,100520893,100626423,100522678,396925,100525742,100520621,100154945,100622470,492822,102160428,100523204,397561,100155015,399685,396910,100511746,100513231,100514237,100101921,100157880,100522469,10…
GO:0043038	amino acid activation	biological_process	0.38491	1	14	1367	170	20786	100516610,100158059,100037285,396913,100524617,100526191,100523938,492279,100524304,100621483,100155115,100511642,100156419,100621981
GO:0043039	tRNA aminoacylation	biological_process	0.38491	1	14	1367	170	20786	100524617,100037285,100516610,396913,100158059,100523938,100526191,492279,100524304,100621483,100511642,100155115,100621981,100156419
GO:0071822	protein complex subunit organization	biological_process	0.38547	1	27	1367	352	20786	100521867,100738810,494014,100156419,100153522,100127131,100515872,100038027,100515164,100736569,100523938,100521100,100151888,100621514,100524761,100152077,100737417,100621607,100623186,100156614,100520862,100524617,100520033,100154420,100624743,100038002,100514317
GO:0046034	ATP metabolic process	biological_process	0.38573	1	10	1367	123	20786	100157880,100518540,100515967,100523423,396707,100157156,100524766,100522497,397673,733678
GO:0005315	inorganic phosphate transmembrane transporter activity	molecular_function	0.38588	1	1	1367	6	20786	397166
GO:1901677	phosphate transmembrane transporter activity	molecular_function	0.38588	1	1	1367	6	20786	397166
GO:0010605	negative regulation of macromolecule metabolic process	biological_process	0.38589	1	7	1367	85	20786	100529254,100515402,100157360,100520033,396974,100627508,100516641
GO:0007599	hemostasis	biological_process	0.38618	1	11	1367	128	20786	397217,100523938,100037998,100038002,100524617,100520033,100154420,397059,102164647,100512118,100623186
GO:0050817	coagulation	biological_process	0.38618	1	11	1367	128	20786	397217,397059,100524617,100520033,100154420,100038002,100523938,100037998,100623186,100512118,102164647
GO:0050878	regulation of body fluid levels	biological_process	0.38618	1	11	1367	128	20786	397059,100154420,100524617,100520033,100038002,100037998,100523938,100623186,100512118,102164647,397217
GO:0004197	cysteine-type endopeptidase activity	molecular_function	0.38753	1	11	1367	133	20786	100154444,100155015,100126286,100625452,100153090,100154778,100155164,100736569,100523542,397319,100156545
GO:0031123	RNA 3'-end processing	biological_process	0.38834	1	2	1367	24	20786	1.00512e+08
GO:0006820	anion transport	biological_process	0.38999	1	13	1367	161	20786	397003,100511947,100124380,100627068,497236,100627082,396723,100522330,100049683,100738726,100623148,100037298,397166
GO:0017025	TBP-class protein binding	molecular_function	0.39	1	1	1367	7	20786	100626293
GO:0016568	chromatin modification	biological_process	0.39046	1	5	1367	56	20786	100155467,664651,100156773,102159616,100524302
GO:0003756	protein disulfide isomerase activity	molecular_function	0.39055	1	1	1367	6	20786	100620325
GO:0016862	intramolecular oxidoreductase activity, interconverting keto- and enol-groups	molecular_function	0.39055	1	1	1367	6	20786	100620325
GO:0016864	intramolecular oxidoreductase activity, transposing S-S bonds	molecular_function	0.39055	1	1	1367	6	20786	100620325
GO:0000255	allantoin metabolic process	biological_process	0.39073	1	1	1367	6	20786	397667
GO:0000256	allantoin catabolic process	biological_process	0.39073	1	1	1367	6	20786	397667
GO:0016849	phosphorus-oxygen lyase activity	molecular_function	0.39081	1	5	1367	51	20786	100523938,100153094,100513231,100512698,100152212
GO:0048284	organelle fusion	biological_process	0.39119	1	3	1367	30	20786	100523204,100737764,100737484
GO:0008810	cellulase activity	molecular_function	0.3916	1	1	1367	6	20786	100525685
GO:0044272	sulfur compound biosynthetic process	biological_process	0.39212	1	4	1367	42	20786	100622861,100621671,100522018,100512797
GO:0051606	detection of stimulus	biological_process	0.39293	1	1	1367	7	20786	100518347
GO:0016741	transferase activity, transferring one-carbon groups	molecular_function	0.39307	1	25	1367	328	20786	100627558,397294,397561,100625252,100144485,100526161,100624822,664651,100514510,100522640,100151976,100157055,100513524,492279,100153522,100523776,100515267,397444,100153052,100625799,100526126,100627711,100620652,100516489,100620929
GO:0003972	RNA ligase (ATP) activity	molecular_function	0.39441	1	1	1367	6	20786	100144586
GO:0065009	regulation of molecular function	biological_process	0.39486	1	12	1367	145	20786	100153283,100521564,100519950,100623817,102162113,100516266,100518272,100514569,100625452,100623908,100623422,100626125
GO:0006766	vitamin metabolic process	biological_process	0.39502	1	5	1367	58	20786	100513231,100233187,100622861,100511956,100625452
GO:0006767	water-soluble vitamin metabolic process	biological_process	0.39502	1	5	1367	58	20786	100625452,100511956,100622861,100513231,100233187
GO:0004866	endopeptidase inhibitor activity	molecular_function	0.39533	1	8	1367	100	20786	100048952,100525394,100523451,100517145,396775,100154530,100737442,396937
GO:0061135	endopeptidase regulator activity	molecular_function	0.39533	1	8	1367	100	20786	100048952,100525394,100517145,100523451,396775,100154530,396937,100737442
GO:0006518	peptide metabolic process	biological_process	0.39639	1	4	1367	45	20786	100153685,100621671,403104,100522018
GO:0015081	sodium ion transmembrane transporter activity	molecular_function	0.39647	1	10	1367	121	20786	100517467,397003,100516701,100621879,100513050,100627971,100627068,100302506,102160428,100620969
GO:0008380	RNA splicing	biological_process	0.39671	1	5	1367	57	20786	396707,100514829,100526074,100524661,100144586
GO:0008283	cell proliferation	biological_process	0.39728	1	1	1367	7	20786	100155514
GO:0008284	positive regulation of cell proliferation	biological_process	0.39728	1	1	1367	7	20786	100155514
GO:0042127	regulation of cell proliferation	biological_process	0.39728	1	1	1367	7	20786	100155514
GO:0072348	sulfur compound transport	biological_process	0.39773	1	2	1367	19	20786	396723
GO:0047750	cholestenol delta-isomerase activity	molecular_function	0.39871	1	1	1367	6	20786	100516290
GO:0044441	cilium part	cellular_component	0.39893	1	1	1367	7	20786	100156959
GO:0009311	oligosaccharide metabolic process	biological_process	0.39917	1	3	1367	34	20786	102164268,100625799,100155195
GO:0000226	microtubule cytoskeleton organization	biological_process	0.39983	1	9	1367	105	20786	100521765,100154420,100523126,100524661,100153948,100152077,100156959,100511393,100520320
GO:0003712	transcription cofactor activity	molecular_function	0.40015	1	18	1367	231	20786	100521564,102157430,100152360,100621514,100514403,396707,102163193,100154420,100523204,100515423,100154945,100156419,100513317,100521765,100155514,100518225,100037305,100524661
GO:0009297	pilus assembly	biological_process	0.40079	1	1	1367	6	20786	450242
GO:0043711	pilus organization	biological_process	0.40079	1	1	1367	6	20786	450242
GO:0009605	response to external stimulus	biological_process	0.40117	1	5	1367	65	20786	100518837,100462754,100462751,100518347,397059
GO:0032313	regulation of Rab GTPase activity	biological_process	0.40228	1	5	1367	52	20786	100623817,102162113,100516266,100519950,100518272
GO:0032482	Rab protein signal transduction	biological_process	0.40228	1	5	1367	52	20786	100518272,100623817,100516266,102162113,100519950
GO:0032483	regulation of Rab protein signal transduction	biological_process	0.40228	1	5	1367	52	20786	102162113,100516266,100623817,100519950,100518272
GO:0019089	transmission of virus	biological_process	0.40242	1	1	1367	7	20786	100621981
GO:0044007	dissemination or transmission of symbiont from host	biological_process	0.40242	1	1	1367	7	20786	100621981
GO:0051821	dissemination or transmission of organism from other organism involved in symbiotic interaction	biological_process	0.40242	1	1	1367	7	20786	100621981
GO:0007127	meiosis I	biological_process	0.4025	1	3	1367	32	20786	396707,100621981,100520033
GO:0009317	acetyl-CoA carboxylase complex	cellular_component	0.40252	1	2	1367	17	20786	1.00525e+08
GO:0005173	stem cell factor receptor binding	molecular_function	0.40252	1	1	1367	6	20786	397509
GO:0008883	glutamyl-tRNA reductase activity	molecular_function	0.40363	1	1	1367	7	20786	641352
GO:0006338	chromatin remodeling	biological_process	0.40431	1	3	1367	31	20786	100156773,102159616,100155467
GO:0008360	regulation of cell shape	biological_process	0.40467	1	1	1367	6	20786	654413
GO:0022604	regulation of cell morphogenesis	biological_process	0.40467	1	1	1367	6	20786	654413
GO:0009190	cyclic nucleotide biosynthetic process	biological_process	0.40545	1	4	1367	40	20786	100512698,100152212,100513231,100523938
GO:0005750	mitochondrial respiratory chain complex III	cellular_component	0.40556	1	1	1367	8	20786	100512981
GO:0006122	mitochondrial electron transport, ubiquinol to cytochrome c	biological_process	0.40556	1	1	1367	8	20786	100512981
GO:0045275	respiratory chain complex III	cellular_component	0.40556	1	1	1367	8	20786	100512981
GO:0010558	negative regulation of macromolecule biosynthetic process	biological_process	0.40723	1	6	1367	74	20786	100520033,100157360,100515402,100529254,100627508,396974
GO:0031327	negative regulation of cellular biosynthetic process	biological_process	0.40723	1	6	1367	74	20786	100627508,396974,100520033,100157360,100515402,100529254
GO:2000113	negative regulation of cellular macromolecule biosynthetic process	biological_process	0.40723	1	6	1367	74	20786	100627508,396974,100520033,100157360,100515402,100529254
GO:0009123	nucleoside monophosphate metabolic process	biological_process	0.40731	1	3	1367	31	20786	100624213,100157902,102157990
GO:0001653	peptide receptor activity	molecular_function	0.40829	1	1	1367	7	20786	397561
GO:0007622	rhythmic behavior	biological_process	0.40829	1	1	1367	7	20786	397561
GO:0008528	G-protein coupled peptide receptor activity	molecular_function	0.40829	1	1	1367	7	20786	397561
GO:0016499	orexin receptor activity	molecular_function	0.40829	1	1	1367	7	20786	397561
GO:0022410	circadian sleep/wake cycle process	biological_process	0.40829	1	1	1367	7	20786	397561
GO:0042745	circadian sleep/wake cycle	biological_process	0.40829	1	1	1367	7	20786	397561
GO:0048512	circadian behavior	biological_process	0.40829	1	1	1367	7	20786	397561
GO:0031324	negative regulation of cellular metabolic process	biological_process	0.40918	1	7	1367	88	20786	100157360,100520033,100038002,100529254,100515402,100627508,396974
GO:0016854	racemase and epimerase activity	molecular_function	0.41066	1	2	1367	20	20786	1.00154e+08
GO:0009309	amine biosynthetic process	biological_process	0.41297	1	1	1367	8	20786	100739379
GO:0042401	cellular biogenic amine biosynthetic process	biological_process	0.41297	1	1	1367	8	20786	100739379
GO:0008093	cytoskeletal adaptor activity	molecular_function	0.41315	1	2	1367	17	20786	1.00521e+08
GO:0017124	SH3 domain binding	molecular_function	0.41315	1	2	1367	17	20786	1.00152e+08
GO:0046847	filopodium assembly	biological_process	0.41315	1	2	1367	17	20786	1.00521e+08
GO:0002253	activation of immune response	biological_process	0.41339	1	1	1367	7	20786	396634
GO:0002429	immune response-activating cell surface receptor signaling pathway	biological_process	0.41339	1	1	1367	7	20786	396634
GO:0002684	positive regulation of immune system process	biological_process	0.41339	1	1	1367	7	20786	396634
GO:0002757	immune response-activating signal transduction	biological_process	0.41339	1	1	1367	7	20786	396634
GO:0002764	immune response-regulating signaling pathway	biological_process	0.41339	1	1	1367	7	20786	396634
GO:0002768	immune response-regulating cell surface receptor signaling pathway	biological_process	0.41339	1	1	1367	7	20786	396634
GO:0050776	regulation of immune response	biological_process	0.41339	1	1	1367	7	20786	396634
GO:0050778	positive regulation of immune response	biological_process	0.41339	1	1	1367	7	20786	396634
GO:0050851	antigen receptor-mediated signaling pathway	biological_process	0.41339	1	1	1367	7	20786	396634
GO:0050852	T cell receptor signaling pathway	biological_process	0.41339	1	1	1367	7	20786	396634
GO:0033013	tetrapyrrole metabolic process	biological_process	0.41345	1	13	1367	162	20786	503658,100513231,396910,100156375,100525632,100625452,100519111,100518027,100154824,100525876,100518817,100520621,641352
GO:0015979	photosynthesis	biological_process	0.41426	1	16	1367	205	20786	100127358,100521670,100513630,100157741,100627727,100519111,403124,396910,100520621,100519028,100518027,100154824,100525876,100142626,503658,100739719
GO:0071704	organic substance metabolic process	biological_process	0.41463	1	554	1367	7922	20786	100520589,100522988,100624945,397028,100522640,100522018,397673,100520050,396810,100152360,100520358,100316853,100155201,100519950,100739056,444995,100738647,100525632,100624541,100523451,407245,396625,100144586,100525411,100521394,100233193,100737739,100621483,100154707,100522681,100499567,100153190,414415,100737484,397434,414910,100156375,100519821,100624383,100523089,100037289,100620190,396848…
GO:0030212	hyaluronan metabolic process	biological_process	0.41513	1	1	1367	7	20786	396937
GO:0005375	copper ion transmembrane transporter activity	molecular_function	0.4159	1	2	1367	20	20786	1.00737e+08
GO:0035434	copper ion transmembrane transport	biological_process	0.4159	1	2	1367	20	20786	1.00737e+08
GO:0016829	lyase activity	molecular_function	0.41614	1	23	1367	295	20786	100155164,100513231,664651,100158218,100620969,102160244,100620337,733674,100519138,100624483,100154617,100513050,100157129,100511292,100625452,100523938,100525187,100048952,100512698,100152212,100153025,100153094,100152094
GO:0008234	cysteine-type peptidase activity	molecular_function	0.41621	1	13	1367	163	20786	100523542,397319,100156545,100625525,100155015,100154444,100153090,100625452,100126286,100736569,100525853,100155164,100154778
GO:0009372	quorum sensing	biological_process	0.4165	1	1	1367	7	20786	100523938
GO:0048872	homeostasis of number of cells	biological_process	0.4165	1	1	1367	7	20786	100523938
GO:0048874	homeostasis of number of cells in a free-living population	biological_process	0.4165	1	1	1367	7	20786	100523938
GO:0016998	cell wall macromolecule catabolic process	biological_process	0.41805	1	1	1367	7	20786	100620652
GO:0040007	growth	biological_process	0.41834	1	5	1367	65	20786	100152141,100154395,100153434,100155536,397270
GO:0042651	thylakoid membrane	cellular_component	0.41928	1	1	1367	8	20786	100127358
GO:0016462	pyrophosphatase activity	molecular_function	0.41987	1	83	1367	1097	20786	100738361,100519487,100626423,100520621,100520983,102164809,100511470,100516488,100518064,100626589,100049650,100737764,100518540,100157947,100624596,100519111,100196908,100515339,100521353,100525876,100154824,100154707,100518441,100156545,100737484,100155514,100126286,100520512,100521038,100155195,100518347,100153972,100154547,100521670,100620190,100626206,100152503,100155015,100523204,100513231…
GO:0033588	Elongator holoenzyme complex	cellular_component	0.41995	1	1	1367	7	20786	100514702
GO:0006814	sodium ion transport	biological_process	0.42112	1	8	1367	99	20786	100513050,100516701,100517467,100738810,100620969,100514493,396967,100627971
GO:0004525	ribonuclease III activity	molecular_function	0.42168	1	1	1367	7	20786	100516701
GO:0008108	UDP-glucose:hexose-1-phosphate uridylyltransferase activity	molecular_function	0.42313	1	1	1367	7	20786	100623908
GO:0004867	serine-type endopeptidase inhibitor activity	molecular_function	0.42402	1	5	1367	60	20786	100737442,100523451,396937,100525394,100048952
GO:0015698	inorganic anion transport	biological_process	0.42405	1	5	1367	58	20786	397166,100738726,396723,100124380,497236
GO:0045444	fat cell differentiation	biological_process	0.42429	1	2	1367	19	20786	1.00525e+08
GO:0060589	nucleoside-triphosphatase regulator activity	molecular_function	0.42451	1	28	1367	349	20786	100520358,100626125,100520565,100154193,100240722,100518272,100514569,100519950,100513970,100520668,102162113,100521183,100621981,100737775,100153283,100623422,102158770,100519821,100145887,100519683,100623817,100152077,100516266,100627663,100337671,100511786,100521564,100622145
GO:0030683	evasion or tolerance by virus of host immune response	biological_process	0.42457	1	1	1367	8	20786	100515030
GO:0009318	exodeoxyribonuclease VII complex	cellular_component	0.42458	1	1	1367	7	20786	100624530
GO:0006817	phosphate ion transport	biological_process	0.42542	1	2	1367	20	20786	397166
GO:0004198	calcium-dependent cysteine-type endopeptidase activity	molecular_function	0.42564	1	2	1367	18	20786	1.00155e+08
GO:0071840	cellular component organization or biogenesis	biological_process	0.426	1	104	1367	1439	20786	100738810,100154395,100127131,100737943,100515872,100156959,100156660,100170118,100152438,100462754,100739016,100521765,100620929,100524302,100037998,100623908,100462751,100151888,100521100,100156373,100517871,100152077,100737417,100524475,100156614,100511543,100523358,100520033,664651,100520606,100156972,100621981,100518837,100157276,100153531,100510975,100038027,654413,100736569,396913,10015421…
GO:0042493	response to drug	biological_process	0.42622	1	1	1367	7	20786	100170851
GO:0007548	sex differentiation	biological_process	0.42774	1	1	1367	9	20786	100521477
GO:0046813	virion attachment, binding of host cell surface receptor	biological_process	0.42779	1	1	1367	7	20786	100524496
GO:0008171	O-methyltransferase activity	molecular_function	0.42967	1	3	1367	34	20786	100514510,397444,100624822
GO:0042162	telomeric DNA binding	molecular_function	0.43032	1	1	1367	7	20786	100517762
GO:0009890	negative regulation of biosynthetic process	biological_process	0.43077	1	6	1367	76	20786	100520033,100157360,100529254,100515402,100627508,396974
GO:0005326	neurotransmitter transporter activity	molecular_function	0.43349	1	3	1367	32	20786	100621879,102160428,100302506
GO:0005328	neurotransmitter:sodium symporter activity	molecular_function	0.43349	1	3	1367	32	20786	100621879,102160428,100302506
GO:0003870	5-aminolevulinate synthase activity	molecular_function	0.43418	1	1	1367	8	20786	100518817
GO:0009271	phage shock	biological_process	0.43422	1	2	1367	18	20786	1.00621e+08
GO:0006464	cellular protein modification process	biological_process	0.43422	1	90	1367	1197	20786	100516641,100154530,397251,100624523,100155164,100526085,100154376,100514510,100523669,100623524,100521353,100523414,100622490,100515445,100514336,100156398,100513914,100622329,397444,100627587,100517591,100517028,100524973,102158346,100152357,100155631,102163104,100627618,396848,100620337,100519576,100521447,100518347,100512960,100516628,100038019,100522469,100510925,100738237,100518510,10062482…
GO:0036211	protein modification process	biological_process	0.43422	1	90	1367	1197	20786	100156419,100512698,100048946,100738110,100739492,100515448,100737789,100519576,100521447,100518347,100512960,102163104,100627618,396848,100620337,100510925,100518510,100738237,100624822,100738726,396665,100038019,100516628,100522469,100622329,397444,100627587,100515445,100514336,100156398,100513914,102158346,100152357,100155631,100517591,100517028,100524973,397251,100624523,100516641,100154530,1…
GO:0005996	monosaccharide metabolic process	biological_process	0.43736	1	9	1367	117	20786	100151790,100525333,100621718,100623908,100158218,397082,100310802,100521394,100626354
GO:0042060	wound healing	biological_process	0.43749	1	11	1367	135	20786	397217,100038002,100523938,100037998,397059,100520033,100524617,100154420,102164647,100512118,100623186
GO:0016894	endonuclease activity, active with either ribo- or deoxyribonucleic acids and producing 3'-phosphomonoesters	molecular_function	0.4389	1	1	1367	9	20786	100620625
GO:0045321	leukocyte activation	biological_process	0.43908	1	1	1367	7	20786	397315
GO:0016044	cellular membrane organization	biological_process	0.43928	1	5	1367	61	20786	100523204,100737764,100621607,100170118,100737484
GO:0051493	regulation of cytoskeleton organization	biological_process	0.43941	1	2	1367	19	20786	1.00625e+08
GO:0045980	negative regulation of nucleotide metabolic process	biological_process	0.44149	1	1	1367	9	20786	100038002
GO:0003950	NAD+ ADP-ribosyltransferase activity	molecular_function	0.44206	1	3	1367	30	20786	100626111,100153948,100738726
GO:0005849	mRNA cleavage factor complex	cellular_component	0.44251	1	1	1367	11	20786	100512797
GO:0006378	mRNA polyadenylation	biological_process	0.44251	1	1	1367	11	20786	100512797
GO:0031124	mRNA 3'-end processing	biological_process	0.44251	1	1	1367	11	20786	100512797
GO:0034227	tRNA thio-modification	biological_process	0.44375	1	1	1367	7	20786	100620190
GO:0006813	potassium ion transport	biological_process	0.44467	1	9	1367	114	20786	497050,396925,397434,100514493,100521160,100152631,397242,100522469,396967
GO:0005604	basement membrane	cellular_component	0.44565	1	8	1367	94	20786	100154420,100524617,100513379,100511642,396707,100156419,100621981,100152077
GO:0006952	defense response	biological_process	0.44599	1	21	1367	330	20786	100154215,100155514,503658,397614,100157266,100037998,100738902,100153434,100525856,100170118,397434,100515030,404699,100517776,100622784,102164647,100620959,102160189,396687,100738226,100526034
GO:0004652	polynucleotide adenylyltransferase activity	molecular_function	0.44653	1	1	1367	10	20786	100511746
GO:0006289	nucleotide-excision repair	biological_process	0.44663	1	3	1367	36	20786	100624483,100526145,100621981
GO:0009755	hormone-mediated signaling pathway	biological_process	0.44752	1	6	1367	71	20786	100518347,397297,100520726,100627082,100156637,100526226
GO:0032870	cellular response to hormone stimulus	biological_process	0.44752	1	6	1367	71	20786	100518347,397297,100520726,100627082,100156637,100526226
GO:0009061	anaerobic respiration	biological_process	0.4476	1	3	1367	32	20786	100736965,492279,397460
GO:0015948	methanogenesis	biological_process	0.4476	1	3	1367	32	20786	492279,100736965,397460
GO:0015975	energy derivation by oxidation of reduced inorganic compounds	biological_process	0.4476	1	3	1367	32	20786	397460,492279,100736965
GO:0043447	alkane biosynthetic process	biological_process	0.4476	1	3	1367	32	20786	397460,492279,100736965
GO:0009523	photosystem II	cellular_component	0.44804	1	6	1367	76	20786	100513630,100519028,100157741,100521670,100739719,100127358
GO:0015144	carbohydrate transmembrane transporter activity	molecular_function	0.44808	1	4	1367	47	20786	396707,100156897,100621483,100156660
GO:1901476	carbohydrate transporter activity	molecular_function	0.44808	1	4	1367	47	20786	100621483,100156660,100156897,396707
GO:0008509	anion transmembrane transporter activity	molecular_function	0.44884	1	10	1367	127	20786	100124380,100511947,397003,100037298,100623148,100049683,100522330,396723,497236,100627068
GO:0042451	purine nucleoside biosynthetic process	biological_process	0.44917	1	11	1367	144	20786	733678,397673,100522497,100523423,100524766,396707,100623653,100515967,733683,100518540,100142626
GO:0046129	purine ribonucleoside biosynthetic process	biological_process	0.44917	1	11	1367	144	20786	100623653,100523423,100524766,396707,100515967,733678,100522497,397673,100142626,733683,100518540
GO:0031554	regulation of DNA-dependent transcription, termination	biological_process	0.44952	1	1	1367	9	20786	100156419
GO:0007051	spindle organization	biological_process	0.44964	1	1	1367	7	20786	100152077
GO:0006772	thiamine metabolic process	biological_process	0.45012	1	1	1367	8	20786	100622861
GO:0009228	thiamine biosynthetic process	biological_process	0.45012	1	1	1367	8	20786	100622861
GO:0042723	thiamine-containing compound metabolic process	biological_process	0.45012	1	1	1367	8	20786	100622861
GO:0042724	thiamine-containing compound biosynthetic process	biological_process	0.45012	1	1	1367	8	20786	100622861
GO:0000155	phosphorelay sensor kinase activity	molecular_function	0.45044	1	3	1367	33	20786	100523701,100511642,100049650
GO:0020012	evasion or tolerance of host immune response	biological_process	0.45094	1	1	1367	9	20786	100515030
GO:0051805	evasion or tolerance of immune response of other organism involved in symbiotic interaction	biological_process	0.45094	1	1	1367	9	20786	100515030
GO:0052564	response to immune response of other organism involved in symbiotic interaction	biological_process	0.45094	1	1	1367	9	20786	100515030
GO:0052572	response to host immune response	biological_process	0.45094	1	1	1367	9	20786	100515030
GO:0055085	transmembrane transport	biological_process	0.45236	1	81	1367	1074	20786	100625564,100038027,100736569,100623148,100523423,100621981,100510975,397659,733678,100736628,100620627,100525844,100522014,100152536,574054,100154420,100522330,641309,100626468,100515967,396707,100144586,100523389,100521765,100622020,100049683,100627251,100737610,100144510,100271728,100738810,100155620,397690,100156614,100520033,100511947,100513770,100157156,100624611,100152360,100513050,1001562…
GO:0008250	oligosaccharyltransferase complex	cellular_component	0.45308	1	1	1367	9	20786	100155799
GO:0004656	procollagen-proline 4-dioxygenase activity	molecular_function	0.4532	1	1	1367	7	20786	100510975
GO:0019798	procollagen-proline dioxygenase activity	molecular_function	0.4532	1	1	1367	7	20786	100510975
GO:0031543	peptidyl-proline dioxygenase activity	molecular_function	0.4532	1	1	1367	7	20786	100510975
GO:0031545	peptidyl-proline 4-dioxygenase activity	molecular_function	0.4532	1	1	1367	7	20786	100510975
GO:0016310	phosphorylation	biological_process	0.45337	1	56	1367	729	20786	733683,100154043,100738237,100621810,396665,100623981,100523437,100038019,102166276,100521447,100521016,100512960,396810,100627618,396848,100515448,100521453,397070,100624723,100142626,100512341,100520589,100622769,100156419,100512698,100048946,100126163,100738110,397193,100523414,100157757,100516293,100155164,100739537,100523669,100526085,100523990,100521353,100624523,397251,100516641,100153698,…
GO:0016891	endoribonuclease activity, producing 5'-phosphomonoesters	molecular_function	0.45344	1	3	1367	38	20786	100516701,100513568,100134969
GO:0043241	protein complex disassembly	biological_process	0.45345	1	2	1367	22	20786	1.00524e+08
GO:1901681	sulfur compound binding	molecular_function	0.45397	1	4	1367	47	20786	399654,100516171,100142666,100620959
GO:0006749	glutathione metabolic process	biological_process	0.4541	1	2	1367	21	20786	1.00522e+08
GO:0009187	cyclic nucleotide metabolic process	biological_process	0.45416	1	4	1367	43	20786	100513231,100523938,100152212,100512698
GO:0004659	prenyltransferase activity	molecular_function	0.4546	1	2	1367	20	20786	397230
GO:0005758	mitochondrial intermembrane space	cellular_component	0.45624	1	1	1367	8	20786	100156799
GO:0016530	metallochaperone activity	molecular_function	0.45624	1	1	1367	8	20786	100156799
GO:0016531	copper chaperone activity	molecular_function	0.45624	1	1	1367	8	20786	100156799
GO:0031970	organelle envelope lumen	cellular_component	0.45624	1	1	1367	8	20786	100156799
GO:0015947	methane metabolic process	biological_process	0.45916	1	3	1367	33	20786	397460,492279,100736965
GO:0043446	cellular alkane metabolic process	biological_process	0.45916	1	3	1367	33	20786	397460,492279,100736965
GO:0016043	cellular component organization	biological_process	0.45963	1	95	1367	1320	20786	494014,100737484,100156419,100626193,100521183,100515164,397270,100524661,100152141,100522150,450242,100512149,595122,100524761,100623186,100513379,100514317,100624743,100523204,100524496,733600,100154945,100621523,100521867,100511393,100153522,100626669,100738007,100523938,100520983,100156773,100622200,102159087,100621607,100156434,102159616,397628,100153090,100520913,102164620,100737764,1005246…
GO:0030684	preribosome	cellular_component	0.45964	1	8	1367	102	20786	396664,100516870,100520983,100627713,100511843,100736966,100523825,100156972
GO:0016458	gene silencing	biological_process	0.45996	1	1	1367	8	20786	100516641
GO:0048856	anatomical structure development	biological_process	0.46037	1	15	1367	202	20786	100620111,100522150,100511642,733600,100158106,100156959,100153531,100521183,100152077,654413,100155883,100513379,100524617,100154420,100738726
GO:0005727	extrachromosomal circular DNA	cellular_component	0.461	1	2	1367	20	20786	1.00521e+08
GO:0046821	extrachromosomal DNA	cellular_component	0.461	1	2	1367	20	20786	1.00521e+08
GO:0004861	cyclin-dependent protein serine/threonine kinase inhibitor activity	molecular_function	0.46192	1	1	1367	9	20786	100152215
GO:0032101	regulation of response to external stimulus	biological_process	0.4638	1	1	1367	9	20786	397059
GO:0001906	cell killing	biological_process	0.46445	1	3	1367	36	20786	100736966,100521453,100516171
GO:0005024	transforming growth factor beta-activated receptor activity	molecular_function	0.46482	1	2	1367	23	20786	396665
GO:0006325	chromatin organization	biological_process	0.46494	1	7	1367	96	20786	100155467,595122,100153531,100156773,102159616,100524302,664651
GO:0006119	oxidative phosphorylation	biological_process	0.46698	1	3	1367	37	20786	100037271,100154043,100512981
GO:0042773	ATP synthesis coupled electron transport	biological_process	0.46698	1	3	1367	37	20786	100154043,100512981,100037271
GO:0007010	cytoskeleton organization	biological_process	0.46749	1	27	1367	364	20786	733600,100621523,100621981,100737943,100511393,100156959,100156660,100521765,100626669,100037998,100524661,100153948,100512149,100156373,100623817,100152077,100515194,100520320,102159087,100156434,100520913,100738152,397628,100523126,100154420,102164620,100624743
GO:0008168	methyltransferase activity	molecular_function	0.46932	1	23	1367	313	20786	100157055,100514510,100522640,664651,100625252,397561,100144485,100624822,100526161,397294,100627558,100516489,100620929,100627711,100153052,100625799,100526126,100515267,397444,100153522,100513524,492279,100523776
GO:0016833	oxo-acid-lyase activity	molecular_function	0.47252	1	1	1367	8	20786	100153025
GO:0006471	protein ADP-ribosylation	biological_process	0.47317	1	1	1367	8	20786	100738726
GO:0009245	lipid A biosynthetic process	biological_process	0.47324	1	1	1367	9	20786	102164268
GO:0046493	lipid A metabolic process	biological_process	0.47324	1	1	1367	9	20786	102164268
GO:1901269	lipooligosaccharide metabolic process	biological_process	0.47324	1	1	1367	9	20786	102164268
GO:1901271	lipooligosaccharide biosynthetic process	biological_process	0.47324	1	1	1367	9	20786	102164268
GO:0006801	superoxide metabolic process	biological_process	0.47324	1	1	1367	9	20786	414913
GO:0072593	reactive oxygen species metabolic process	biological_process	0.47324	1	1	1367	9	20786	414913
GO:0080134	regulation of response to stress	biological_process	0.47365	1	1	1367	8	20786	397059
GO:0071495	cellular response to endogenous stimulus	biological_process	0.47375	1	6	1367	73	20786	100520726,397297,100518347,100526226,100627082,100156637
GO:0030623	U5 snRNA binding	molecular_function	0.47393	1	1	1367	9	20786	100526074
GO:0035821	modification of morphology or physiology of other organism	biological_process	0.4758	1	7	1367	93	20786	100515030,100626355,100626400,100736966,100514105,100520726,100516171
GO:0006024	glycosaminoglycan biosynthetic process	biological_process	0.47764	1	1	1367	8	20786	100154444
GO:0051015	actin filament binding	molecular_function	0.47868	1	1	1367	9	20786	100286741
GO:0018342	protein prenylation	biological_process	0.47956	1	1	1367	9	20786	397230
GO:0097354	prenylation	biological_process	0.47956	1	1	1367	9	20786	397230
GO:0005887	integral to plasma membrane	cellular_component	0.48027	1	3	1367	36	20786	100516701,100514493,396967
GO:0031226	intrinsic to plasma membrane	cellular_component	0.48027	1	3	1367	36	20786	396967,100516701,100514493
GO:0006284	base-excision repair	biological_process	0.48095	1	1	1367	10	20786	100624483
GO:0009579	thylakoid	cellular_component	0.48174	1	9	1367	123	20786	100519028,100513630,100157741,100521670,100127358,100739719,403124,100627727,100142626
GO:0044436	thylakoid part	cellular_component	0.48174	1	9	1367	123	20786	100739719,403124,100142626,100627727,100521670,100157741,100513630,100519028,100127358
GO:0016846	carbon-sulfur lyase activity	molecular_function	0.48276	1	2	1367	23	20786	1.0216e+08
GO:0016817	hydrolase activity, acting on acid anhydrides	molecular_function	0.48277	1	90	1367	1214	20786	444997,100049650,102164809,100511470,100516488,100518064,100626589,100515339,100624596,100157947,100196908,100519111,100521353,100737764,100518540,100622470,100520621,100738361,100519487,100626423,100520983,100620190,100152503,100626206,100153972,100518347,100154547,100521670,100157880,100625203,100155015,100523204,396910,100513231,100511746,100152851,100518441,100737484,100156545,100154824,10052…
GO:0006096	glycolysis	biological_process	0.48301	1	2	1367	24	20786	1.00158e+08
GO:0071941	nitrogen cycle metabolic process	biological_process	0.48365	1	3	1367	32	20786	100156419,100523199,100516531
GO:0006900	membrane budding	biological_process	0.48453	1	1	1367	9	20786	100621607
GO:0006901	vesicle coating	biological_process	0.48453	1	1	1367	9	20786	100621607
GO:0007212	dopamine receptor signaling pathway	biological_process	0.48453	1	1	1367	9	20786	100621607
GO:0030276	clathrin binding	molecular_function	0.48453	1	1	1367	9	20786	100621607
GO:0032051	clathrin light chain binding	molecular_function	0.48453	1	1	1367	9	20786	100621607
GO:0048268	clathrin coat assembly	biological_process	0.48453	1	1	1367	9	20786	100621607
GO:0009062	fatty acid catabolic process	biological_process	0.48551	1	1	1367	8	20786	100113422
GO:0019843	rRNA binding	molecular_function	0.48556	1	1	1367	15	20786	100624650
GO:0015085	calcium ion transmembrane transporter activity	molecular_function	0.4859	1	4	1367	48	20786	100736569,100738700,100155015,100524302
GO:0051049	regulation of transport	biological_process	0.48616	1	3	1367	34	20786	100519683,100512686,100521161
GO:0015980	energy derivation by oxidation of organic compounds	biological_process	0.48694	1	8	1367	107	20786	100512981,492279,100736965,414383,397460,100154043,397013,100037271
GO:0030435	sporulation resulting in formation of a cellular spore	biological_process	0.48699	1	1	1367	8	20786	100155883
GO:0072509	divalent inorganic cation transmembrane transporter activity	molecular_function	0.4873	1	11	1367	143	20786	100522074,100523141,100524302,100155015,100736569,100520441,100521670,100154707,100518027,100518347,100738700
GO:0016758	transferase activity, transferring hexosyl groups	molecular_function	0.48743	1	15	1367	221	20786	100511479,100154594,100515394,102163104,100152603,100155431,100513872,733659,100516832,100623504,100157004,100627022,102164268,100623848,100516628
GO:0009312	oligosaccharide biosynthetic process	biological_process	0.48747	1	2	1367	23	20786	1.00626e+08
GO:0005227	calcium activated cation channel activity	molecular_function	0.48863	1	3	1367	32	20786	100521160,397242,397434
GO:0015269	calcium-activated potassium channel activity	molecular_function	0.48863	1	3	1367	32	20786	100521160,397242,397434
GO:0016125	sterol metabolic process	biological_process	0.48865	1	1	1367	8	20786	100516290
GO:0006030	chitin metabolic process	biological_process	0.48892	1	2	1367	20	20786	1.00738e+08
GO:1901071	glucosamine-containing compound metabolic process	biological_process	0.48892	1	2	1367	20	20786	1.00738e+08
GO:0009615	response to virus	biological_process	0.49094	1	2	1367	20	20786	1.00155e+08
GO:0051539	4 iron, 4 sulfur cluster binding	molecular_function	0.49098	1	2	1367	25	20786	1.00523e+08
GO:0048869	cellular developmental process	biological_process	0.49137	1	12	1367	159	20786	100522150,100525016,100521183,100153531,100156959,100622365,100738193,100155883,654413,100738726,100625778,100523478
GO:0090305	nucleic acid phosphodiester bond hydrolysis	biological_process	0.49181	1	1	1367	9	20786	100154043
GO:0016863	intramolecular oxidoreductase activity, transposing C=C bonds	molecular_function	0.49264	1	1	1367	8	20786	100516290
GO:0050840	extracellular matrix binding	molecular_function	0.49273	1	2	1367	23	20786	1.00127e+08
GO:0036128	CatSper complex	cellular_component	0.49296	1	1	1367	9	20786	100514914
GO:0044708	single-organism behavior	biological_process	0.49311	1	1	1367	10	20786	397561
GO:0070569	uridylyltransferase activity	molecular_function	0.49384	1	1	1367	9	20786	100623908
GO:0031406	carboxylic acid binding	molecular_function	0.49485	1	2	1367	22	20786	1.00517e+08
GO:0005783	endoplasmic reticulum	cellular_component	0.49507	1	17	1367	232	20786	100153685,100516290,100620325,100520033,100154420,100038002,100627022,100623848,100510975,100154945,100152689,100155799,100621981,100141417,399654,100736569,100738007
GO:0006013	mannose metabolic process	biological_process	0.49548	1	1	1367	9	20786	100151790
GO:0046961	proton-transporting ATPase activity, rotational mechanism	molecular_function	0.496	1	2	1367	22	20786	1.00523e+08
GO:0048870	cell motility	biological_process	0.49651	1	12	1367	153	20786	100156266,100152077,100153004,100156419,100621981,100511642,100513379,100523938,100523204,100154420,100524617,100521765
GO:0051674	localization of cell	biological_process	0.49651	1	12	1367	153	20786	100156266,100153004,100152077,100621981,100156419,100511642,100523938,100513379,100524617,100154420,100523204,100521765
GO:0030031	cell projection assembly	biological_process	0.49656	1	5	1367	58	20786	450242,100152438,100520983,100156959,100520606
GO:0051188	cofactor biosynthetic process	biological_process	0.49759	1	15	1367	196	20786	100525876,100154824,100518027,100154835,100520621,100153025,100512797,100152422,100156375,396910,397039,503658,100519111,100525632,403104
GO:0030865	cortical cytoskeleton organization	biological_process	0.49803	1	1	1367	8	20786	100520913
GO:0030866	cortical actin cytoskeleton organization	biological_process	0.49803	1	1	1367	8	20786	100520913
GO:0070403	NAD+ binding	molecular_function	0.49905	1	1	1367	9	20786	100125966
GO:0019049	evasion or tolerance of host defenses by virus	biological_process	0.50111	1	1	1367	10	20786	100515030
GO:0016763	transferase activity, transferring pentosyl groups	molecular_function	0.50118	1	5	1367	64	20786	100626111,100153948,100524546,100157902,100738726
GO:0005164	tumor necrosis factor receptor binding	molecular_function	0.50186	1	2	1367	29	20786	1.00127e+08
GO:0032813	tumor necrosis factor receptor superfamily binding	molecular_function	0.50186	1	2	1367	29	20786	445461
GO:0016831	carboxy-lyase activity	molecular_function	0.50207	1	6	1367	80	20786	100620969,100513050,100525187,664651,100620337,100625452
GO:0030855	epithelial cell differentiation	biological_process	0.50275	1	1	1367	9	20786	100153531
GO:0060429	epithelium development	biological_process	0.50275	1	1	1367	9	20786	100153531
GO:0005685	U1 snRNP	cellular_component	0.50304	1	1	1367	10	20786	100524661
GO:0006376	mRNA splice site selection	biological_process	0.50304	1	1	1367	10	20786	100524661
GO:0030532	small nuclear ribonucleoprotein complex	cellular_component	0.50304	1	1	1367	10	20786	100524661
GO:0001836	release of cytochrome c from mitochondria	biological_process	0.50376	1	1	1367	10	20786	100623908
GO:0008637	apoptotic mitochondrial changes	biological_process	0.50376	1	1	1367	10	20786	100623908
GO:0097190	apoptotic signaling pathway	biological_process	0.50376	1	1	1367	10	20786	100623908
GO:0046912	transferase activity, transferring acyl groups, acyl groups converted into alkyl on transfer	molecular_function	0.50483	1	1	1367	10	20786	397673
GO:0030414	peptidase inhibitor activity	molecular_function	0.5057	1	10	1367	144	20786	100737442,396937,100154530,396775,396886,100523451,100517145,396999,100048952,100525394
GO:0061134	peptidase regulator activity	molecular_function	0.5057	1	10	1367	144	20786	100154530,100737442,396937,396886,396775,396999,100523451,100517145,100525394,100048952
GO:0002682	regulation of immune system process	biological_process	0.50671	1	1	1367	9	20786	396634
GO:0008064	regulation of actin polymerization or depolymerization	biological_process	0.50681	1	1	1367	9	20786	100624743
GO:0008154	actin polymerization or depolymerization	biological_process	0.50681	1	1	1367	9	20786	100624743
GO:0030041	actin filament polymerization	biological_process	0.50681	1	1	1367	9	20786	100624743
GO:0030832	regulation of actin filament length	biological_process	0.50681	1	1	1367	9	20786	100624743
GO:0030833	regulation of actin filament polymerization	biological_process	0.50681	1	1	1367	9	20786	100624743
GO:0032271	regulation of protein polymerization	biological_process	0.50681	1	1	1367	9	20786	100624743
GO:0032535	regulation of cellular component size	biological_process	0.50681	1	1	1367	9	20786	100624743
GO:0032956	regulation of actin cytoskeleton organization	biological_process	0.50681	1	1	1367	9	20786	100624743
GO:0032970	regulation of actin filament-based process	biological_process	0.50681	1	1	1367	9	20786	100624743
GO:0043254	regulation of protein complex assembly	biological_process	0.50681	1	1	1367	9	20786	100624743
GO:0008047	enzyme activator activity	molecular_function	0.50691	1	14	1367	179	20786	100521564,100153283,100621981,100152077,102162113,100516266,100520668,100623817,100519683,100519950,100514569,100518272,100626125,100623422
GO:0009654	oxygen evolving complex	cellular_component	0.50698	1	1	1367	10	20786	100127358
GO:0017111	nucleoside-triphosphatase activity	molecular_function	0.50735	1	80	1367	1082	20786	100523141,100739056,100736628,733678,100510975,100518027,100513388,100621981,100738700,100523423,100154420,100157302,100152536,100520862,100628176,102160784,100144586,100627713,100738234,100621514,397073,100188909,100512797,100515967,100627251,100521765,100738029,100127131,100524338,396723,100523310,102166104,100517246,100625581,100517799,397673,100157156,100514880,102167458,100520983,100626423,1…
GO:0016818	hydrolase activity, acting on acid anhydrides, in phosphorus-containing anhydrides	molecular_function	0.50779	1	84	1367	1139	20786	100523310,396723,102166104,100517246,100625581,397673,100517799,100514880,100157156,102167458,100627251,100521765,100738029,100127131,100524338,100157302,100154420,100520862,100152536,100628176,100620107,102160784,100144586,100738234,100627713,100188909,397073,100621514,100512797,100515967,100523141,100155201,733678,100739056,100736628,100518027,100510975,100513388,100523423,100738700,100621981,1…
GO:0003906	DNA-(apurinic or apyrimidinic site) lyase activity	molecular_function	0.50798	1	1	1367	9	20786	100624483
GO:0006528	asparagine metabolic process	biological_process	0.50834	1	1	1367	9	20786	414411
GO:0006529	asparagine biosynthetic process	biological_process	0.50834	1	1	1367	9	20786	414411
GO:0008276	protein methyltransferase activity	molecular_function	0.51051	1	5	1367	65	20786	664651,397444,100624822,100516489,100514510
GO:0019076	viral release from host cell	biological_process	0.51057	1	2	1367	23	20786	1.00155e+08
GO:0008965	phosphoenolpyruvate-protein phosphotransferase activity	molecular_function	0.51108	1	1	1367	10	20786	100621483
GO:0044238	primary metabolic process	biological_process	0.51149	1	530	1367	7649	20786	100048946,100521434,100525876,100513524,100737789,100126286,100627689,100515448,100152811,100519237,100516610,102157430,100517751,595122,100626886,100525853,100511746,100738726,100516037,397319,492279,100737911,100517145,100739526,100517028,100621718,100152613,100525333,100525443,100626293,100626125,100623616,100152603,397294,100522279,100516641,100622691,102163452,100522497,100521201,100514510,1…
GO:0032940	secretion by cell	biological_process	0.51161	1	7	1367	92	20786	100517459,100156959,100514237,100152438,100156419,100157156,100736569
GO:0016866	intramolecular transferase activity	molecular_function	0.51178	1	4	1367	52	20786	100626354,100151790,100620093,399535
GO:0006771	riboflavin metabolic process	biological_process	0.51349	1	1	1367	9	20786	100511956
GO:0009231	riboflavin biosynthetic process	biological_process	0.51349	1	1	1367	9	20786	100511956
GO:0042726	flavin-containing compound metabolic process	biological_process	0.51349	1	1	1367	9	20786	100511956
GO:0042727	flavin-containing compound biosynthetic process	biological_process	0.51349	1	1	1367	9	20786	100511956
GO:0015370	solute:sodium symporter activity	molecular_function	0.51373	1	5	1367	64	20786	100627068,397003,100621879,102160428,100302506
GO:0008762	UDP-N-acetylmuramate dehydrogenase activity	molecular_function	0.51412	1	1	1367	9	20786	100523064
GO:0045595	regulation of cell differentiation	biological_process	0.51415	1	1	1367	9	20786	100155883
GO:0017004	cytochrome complex assembly	biological_process	0.51425	1	2	1367	25	20786	1.00521e+08
GO:0004003	ATP-dependent DNA helicase activity	molecular_function	0.51439	1	2	1367	22	20786	1.02166e+08
GO:0044267	cellular protein metabolic process	biological_process	0.51476	1	174	1367	2602	20786	100153341,100624945,100627652,100329127,100522988,397150,100520589,100624723,100155431,397070,100524302,100157552,396810,100625415,100624429,100523437,100622680,397028,100621810,100526191,664651,100155799,100518405,100518601,100737698,100739056,100519380,397230,100517705,100516832,100520358,100153698,100620111,100524304,100624541,100516293,100523532,100048946,414415,100522681,100621483,100737789,…
GO:0042025	host cell nucleus	cellular_component	0.51527	1	8	1367	108	20786	100739096,100154215,100737183,397667,100154945,100518441,100621981,100157276
GO:0016226	iron-sulfur cluster assembly	biological_process	0.51579	1	2	1367	24	20786	1.00621e+08
GO:0031163	metallo-sulfur cluster assembly	biological_process	0.51579	1	2	1367	24	20786	1.00621e+08
GO:0016860	intramolecular oxidoreductase activity	molecular_function	0.51769	1	3	1367	38	20786	100620325,100154551,100516290
GO:0006270	DNA replication initiation	biological_process	0.51796	1	7	1367	93	20786	100736569,100523825,100736966,100519111,102163193,100520033,100154824
GO:0006023	aminoglycan biosynthetic process	biological_process	0.51796	1	1	1367	9	20786	100154444
GO:0008236	serine-type peptidase activity	molecular_function	0.51968	1	23	1367	318	20786	100516643,100154945,100156545,100518462,100737659,100627089,100126286,100233193,100518275,100519237,100738048,100623616,100156168,100626400,102157557,100516701,102163193,100515402,100516921,397682,100739292,100157302,100155015
GO:0017171	serine hydrolase activity	molecular_function	0.51968	1	23	1367	318	20786	100518275,100126286,100233193,100156168,100738048,100623616,100519237,100156545,100516643,100154945,100737659,100518462,100627089,397682,100739292,100516921,100157302,100155015,102157557,100626400,100516701,102163193,100515402
[truncated: 1,088 more rows]

## Sheet: KEGG
Term	Sample number	Background number	P-value	Corrected P-value	KO	Gene name
[truncated: 259 more rows]
