# Supplementary material for: Characterization of long non-coding RNA transcriptome in high-energy diet induced nonalcoholic steatohepatitis minipigs
Source: Sci Rep. 2016 Jul 28;6:30709. doi: 10.1038/srep30709 (PMC4964571; doi:10.1038/srep30709)
Supplement: Supplementary Table S8 [file srep30709-s5.xlsx]

## Sheet: LncRNAs
transcript_id	gene_id	gene_name	length	BM_HFHSD_FPKM	BM_Contr_FPKM	log2(foldchange)	pvalue	qvalue
TCONS_00020037	XLOC_003978	-	680	0.214228	7.36556	-5.10358	0.0042	0.0445609
TCONS_00124304	XLOC_019601	-	7785	0.176207	4.67303	-4.72901	5e-05	0.00119602
TCONS_00003433	XLOC_000996	-	1643	0.270611	5.60865	-4.37336	5e-05	0.00119602
TCONS_00105410	XLOC_016515	-	4130	0.0647804	0.959942	-3.88932	5e-05	0.00119602
TCONS_00149076	XLOC_023718	-	1750	0.0653641	0.960328	-3.87696	0.00485	0.0492063
TCONS_00021251	XLOC_002816	-	907	0.235112	3.14272	-3.74059	0.0003	0.00559766
TCONS_00018540	XLOC_002942	-	1257	0.202465	2.29973	-3.50571	0.0003	0.00559766
TCONS_00028210	XLOC_005629	-	845	3.00096	31.3273	-3.38392	5e-05	0.00119602
TCONS_00021177	XLOC_004826	-	957	0.204861	1.89631	-3.21048	0.0018	0.0230478
TCONS_00046756	XLOC_008674	-	2302	0.488125	3.43022	-2.81298	5e-05	0.00119602
TCONS_00147418	XLOC_024351	-	1348	1.85392	11.294	-2.6069	5e-05	0.00119602
TCONS_00113096	XLOC_018318	-	8005	0.227201	1.29599	-2.51201	5e-05	0.00119602
TCONS_00137392	XLOC_022695	-	1493	0.215183	1.20996	-2.49132	0.00085	0.0130222
TCONS_00033060	XLOC_006863	-	2842	0.27207	1.46073	-2.42464	5e-05	0.00119602
TCONS_00026964	XLOC_005284	-	1194	0.283978	1.45851	-2.36064	0.00055	0.00921175
TCONS_00096344	XLOC_016280	-	2391	0.414497	1.71469	-2.04851	5e-05	0.00119602
TCONS_00002727	XLOC_000796	-	406	1.20714	4.51324	-1.90258	0.0048	0.0488342
TCONS_00105065	XLOC_017005	-	4091	0.662759	2.45243	-1.88765	5e-05	0.00119602
TCONS_00000096	XLOC_000040	-	1085	0.803881	2.95114	-1.87622	5e-05	0.00119602
TCONS_00091373	XLOC_016162	-	718	6.15406	20.7108	-1.75077	5e-05	0.00119602
TCONS_00045459	XLOC_007846	-	1155	0.836269	2.78818	-1.73729	0.0001	0.00222097
TCONS_00049640	XLOC_008832	-	640	0.725994	2.39353	-1.72111	0.00345	0.038475
TCONS_00035436	XLOC_006813	-	567	622.413	2006.41	-1.68868	5e-05	0.00119602
TCONS_00041851	XLOC_008031	-	1080	0.538323	1.67093	-1.63411	0.002	0.0249973
TCONS_00010523	XLOC_003941	-	6229	0.621584	1.72515	-1.4727	5e-05	0.00119602
TCONS_00006106	XLOC_001790	-	2675	1.00659	2.75047	-1.4502	0.00055	0.00921175
TCONS_00079360	XLOC_014057	-	3445	0.754359	2.04764	-1.44064	5e-05	0.00119602
TCONS_00028419	XLOC_005853	-	1022	1.85997	4.52867	-1.28381	0.00035	0.00636215
TCONS_00054801	XLOC_009214	-	5434	2.09171	4.97625	-1.25037	5e-05	0.00119602
TCONS_00056328	XLOC_009214	-	11145	1.41379	3.28959	-1.21834	5e-05	0.00119602
TCONS_00078435	XLOC_013214	-	1215	7.50633	16.472	-1.13384	5e-05	0.00119602
TCONS_00122136	XLOC_019923	-	2230	1.13227	2.36383	-1.06191	0.0006	0.00991326
TCONS_00129138	XLOC_022326	-	5141	0.955336	1.99081	-1.05928	0.0002	0.00400065
TCONS_00140350	XLOC_023046	-	7315	8.23034	16.7554	-1.0256	0.0002	0.00400065
TCONS_00013238	XLOC_004581	-	5865	1.29366	2.53492	-0.970485	0.0011	0.0159079
TCONS_00030189	XLOC_005920	-	5194	1.22515	2.30323	-0.910703	0.00035	0.00636215
TCONS_00144349	XLOC_024205	-	3151	2.04144	3.77982	-0.888734	0.00255	0.0304587
TCONS_00068336	XLOC_011533	-	11820	1.94409	1.19654	0.700233	0.00165	0.0215796
TCONS_00094019	XLOC_015479	-	3034	13.4873	7.86899	0.777355	0.0001	0.00222097
TCONS_00032342	XLOC_007030	-	1662	7.08639	4.02679	0.815421	0.0047	0.0482184
TCONS_00006984	XLOC_002067	-	1979	2.68154	1.44539	0.891602	0.0028	0.0325536
TCONS_00131306	XLOC_021217	-	8388	3.40474	1.81892	0.904462	0.0001	0.00222097
TCONS_00002700	XLOC_000785	-	1555	3.33059	1.7433	0.93396	0.00245	0.0294756
TCONS_00119524	XLOC_018993	-	2320	3.01501	1.56936	0.94199	0.00105	0.0153545
TCONS_00052163	XLOC_009845	-	2300	1.95197	1.01066	0.94964	0.00275	0.0321354
TCONS_00002745	XLOC_000803	-	1688	2.33156	1.14869	1.02131	0.0025	0.0299787
TCONS_00090843	XLOC_015621	-	2318	1.07932	0.513523	1.07162	0.0035	0.0387495
TCONS_00045079	XLOC_008583	-	9539	9.8879	4.42498	1.15999	5e-05	0.00119602
TCONS_00119585	XLOC_019120	-	1764	5.67113	2.46984	1.19922	5e-05	0.00119602
TCONS_00003374	XLOC_000978	-	3869	1.51268	0.648345	1.22228	5e-05	0.00119602
TCONS_00101057	XLOC_016838	-	2544	19.3469	8.22342	1.23429	5e-05	0.00119602
TCONS_00061255	XLOC_011235	-	12682	2.34348	0.983323	1.25292	5e-05	0.00119602
TCONS_00060414	XLOC_010296	-	5002	1.31067	0.533495	1.29675	0.0048	0.0488342
TCONS_00010392	XLOC_003825	-	599	3.22429	1.24978	1.36731	0.0048	0.0488342
TCONS_00145765	XLOC_024375	-	2498	1.52256	0.573598	1.40839	0.00025	0.00481677
TCONS_00005241	XLOC_001509	-	2103	0.727786	0.262444	1.4715	0.0038	0.041224
TCONS_00061256	XLOC_011236	-	14702	4.56667	1.6061	1.50759	5e-05	0.00119602
TCONS_00010402	XLOC_003833	-	2853	1.1848	0.400325	1.5654	5e-05	0.00119602
TCONS_00140780	XLOC_023001	-	1299	10.7837	3.47554	1.63355	5e-05	0.00119602
TCONS_00128527	XLOC_021723	-	1465	0.807385	0.259733	1.63623	0.00455	0.0470218
TCONS_00028911	XLOC_005916	-	675	2.07982	0.658081	1.66012	0.0046	0.0475117
TCONS_00049990	XLOC_009175	-	1783	1.01567	0.313575	1.69554	0.0016	0.0210761
TCONS_00092567	XLOC_016103	-	4089	12.4426	3.78688	1.71621	5e-05	0.00119602
TCONS_00038787	XLOC_007869	-	2410	0.780303	0.229743	1.76401	0.0009	0.013595
TCONS_00029644	XLOC_005725	-	1702	2.62001	0.768446	1.76956	5e-05	0.00119602
TCONS_00050604	XLOC_009783	-	1758	0.803741	0.221407	1.86003	0.00235	0.0284406
TCONS_00074824	XLOC_012626	-	2321	0.835156	0.22809	1.87244	0.00095	0.0141981
TCONS_00128340	XLOC_021529	-	5462	2.27187	0.611697	1.89299	0.00035	0.00636215
TCONS_00090418	XLOC_015135	-	2038	1.63352	0.437707	1.89994	5e-05	0.00119602
TCONS_00069002	XLOC_011655	-	3319	1.28521	0.340005	1.91838	0.0014	0.0191007
TCONS_00075175	XLOC_012996	-	1286	1.18621	0.294538	2.00984	0.00325	0.0366686
TCONS_00138562	XLOC_023001	-	2700	6.06356	1.48258	2.03206	5e-05	0.00119602
TCONS_00145178	XLOC_023704	-	6686	13.7995	3.00432	2.1995	5e-05	0.00119602
TCONS_00075176	XLOC_012997	-	427	5.75631	1.23735	2.21789	0.0014	0.0191007
TCONS_00101352	XLOC_017148	-	2664	1.08949	0.233475	2.22231	5e-05	0.00119602
TCONS_00075080	XLOC_012896	-	1426	0.704614	0.133279	2.40238	0.00495	0.0499994
TCONS_00101784	XLOC_017612	-	1119	2.39872	0.433928	2.46674	5e-05	0.00119602
TCONS_00100090	XLOC_017148	-	3780	1.01651	0.177608	2.51686	5e-05	0.00119602
TCONS_00102297	XLOC_017148	-	6174	1.14959	0.182045	2.65876	5e-05	0.00119602
TCONS_00118090	XLOC_019084	-	966	41.7099	6.07759	2.77882	5e-05	0.00119602
TCONS_00008718	XLOC_002591	-	494	54.5211	4.73642	3.52495	5e-05	0.00119602
TCONS_00042189	XLOC_008628	-	1928	1.47949	0.0656903	4.49327	0.00325	0.0366686
TCONS_00132537	XLOC_021863	-	1374	1.29096	0.0451185	4.83858	0.00355	0.0391376
TCONS_00028225	XLOC_005646	-	2153	1.55428	0	0	5e-05	0.00119602
TCONS_00108215	XLOC_017942	-	391	1.17143	0	0	5e-05	0.00119602
TCONS_00045661	XLOC_008327	-	387	0	1.18051	0	5e-05	0.00119602
TCONS_00077038	XLOC_012912	-	819	0	1.07773	0	5e-05	0.00119602
TCONS_00156907	XLOC_025415	-	1330	0	0.998076	0	5e-05	0.00119602
TCONS_00156911	XLOC_025418	-	1118	0	7.76127	0	5e-05	0.00119602
TCONS_00047090	XLOC_008031	-	1291	0.158724	1.16094	-2.8707	0.0052	0.0518387
TCONS_00139074	XLOC_022825	-	791	1.46977	3.21583	-1.1296	0.00525	0.0521669
TCONS_00039670	XLOC_008690	-	828	0.717289	0.0884619	3.01943	0.0053	0.0525497
TCONS_00038460	XLOC_007568	-	3676	2.29159	0.90588	1.33896	0.0058	0.0558746
TCONS_00085689	XLOC_013225	-	1514	0.0761004	1.24831	-4.03593	0.00585	0.0562675
TCONS_00122147	XLOC_019960	-	1208	0.0991427	1.28087	-3.69147	0.0062	0.0589837
TCONS_00069544	XLOC_011339	-	1370	0.0854458	0.964923	-3.49733	0.00625	0.0593054
TCONS_00062328	XLOC_010275	-	1090	0.978687	0.313044	1.64448	0.00655	0.0614205
TCONS_00038786	XLOC_007868	-	887	1.85889	0.699454	1.41014	0.0067	0.0624754
TCONS_00005607	XLOC_001644	-	2419	1.32445	0.718185	0.88296	0.00745	0.0679813
TCONS_00075073	XLOC_012889	-	1654	0.130713	0.719873	-2.46134	0.00775	0.0700904
TCONS_00090543	XLOC_015274	-	502	2.58241	0.355086	2.86247	0.00935	0.0805075
TCONS_00067636	XLOC_011655	-	3647	0.851753	0.256107	1.73369	0.0099	0.0838639
TCONS_00079040	XLOC_013759	-	941	0.63284	1.5147	-1.25912	0.01045	0.0874716
TCONS_00008802	XLOC_002596	-	758	4.43917	2.22756	0.994828	0.0105	0.0876898
TCONS_00093242	XLOC_015555	-	767	1.22807	0.183485	2.74266	0.0106	0.0882434
TCONS_00113156	XLOC_018413	-	1219	0.064256	0.974795	-3.9232	0.01105	0.0909974
TCONS_00005002	XLOC_001424	-	725	2.39402	0.272825	3.13339	0.0112	0.0917789
TCONS_00040514	XLOC_007884	-	1931	0.541367	1.65902	-1.61565	0.0114	0.0927129
TCONS_00009614	XLOC_003068	-	994	1.96011	0.954164	1.03863	0.01145	0.0930782
TCONS_00008574	XLOC_002538	-	2799	1.01965	0.567598	0.845136	0.01155	0.0935591
TCONS_00101302	XLOC_017096	-	2349	1.31861	0.734124	0.844923	0.01175	0.0947602
TCONS_00078636	XLOC_013397	-	560	1.76209	0.476298	1.88735	0.01195	0.096035
TCONS_00068448	XLOC_011761	-	911	1.07195	0.345357	1.63408	0.012	0.096268
TCONS_00103663	XLOC_016644	-	1359	1.61348	0.549685	1.5535	0.0121	0.0967314
TCONS_00141828	XLOC_023046	-	1701	2.4759	13.9502	-2.49426	0.01285	0.100792
TCONS_00002703	XLOC_000785	-	889	0.387251	1.12962	-1.54449	0.0131	0.102141
TCONS_00144446	XLOC_024294	-	1542	1.34285	0.68082	0.979952	0.0131	0.102141
TCONS_00077040	XLOC_012915	-	13495	3.20698	2.20812	0.538398	0.0134	0.103817
TCONS_00006093	XLOC_001793	-	969	2.94787	6.33428	-1.10351	0.01355	0.104582
TCONS_00128341	XLOC_021534	-	849	0.372028	1.29688	-1.80157	0.01355	0.104582
TCONS_00029064	XLOC_005723	-	919	1.13226	0.398789	1.50551	0.0139	0.106476
TCONS_00109157	XLOC_018905	-	1227	16.9822	6.37304	1.41397	0.01405	0.1074
TCONS_00020503	XLOC_002792	-	3207	2.20021	1.40484	0.647234	0.0141	0.107513
TCONS_00035992	XLOC_007091	-	1231	0.229262	0.669226	-1.5455	0.0143	0.108452
TCONS_00152271	XLOC_024635	-	217	406.661	594.686	-0.548303	0.0143	0.108452
TCONS_00047600	XLOC_007620	-	937	0.700642	1.53367	-1.13024	0.0147	0.110524
TCONS_00074788	XLOC_012577	-	4006	2.31876	1.40815	0.719555	0.0147	0.110524
TCONS_00111962	XLOC_018322	-	541	1.90422	4.4618	-1.22842	0.0152	0.113446
TCONS_00031455	XLOC_006162	-	804	0.538118	1.38761	-1.36661	0.0163	0.11937
TCONS_00109531	XLOC_018142	-	4266	10.8342	5.66868	0.934513	0.0165	0.120211
TCONS_00033729	XLOC_006873	-	1284	0.602049	1.23003	-1.03074	0.01685	0.121792
TCONS_00039101	XLOC_008170	-	1482	1.00614	0.491834	1.03259	0.01695	0.122274
TCONS_00152492	XLOC_024853	-	3155	1.62875	1.01464	0.682801	0.0172	0.1233
TCONS_00062435	XLOC_010445	-	1493	1.01858	0.492027	1.04975	0.01735	0.123988
TCONS_00051528	XLOC_009188	-	961	0.77067	0.182506	2.07817	0.0177	0.125851
TCONS_00068430	XLOC_011714	-	7784	1.85968	1.26614	0.554619	0.0183	0.129015
TCONS_00096328	XLOC_016240	-	1658	0.269199	1.3862	-2.36439	0.0192	0.133612
TCONS_00023855	XLOC_004893	-	423	2.61734	5.48947	-1.06856	0.02075	0.141627
TCONS_00033835	XLOC_007070	-	1341	0.663787	0.189115	1.81146	0.0208	0.141627
TCONS_00045227	XLOC_007231	-	4711	0.603188	0.951346	-0.657361	0.02085	0.141757
TCONS_00074709	XLOC_012504	-	259	2.94349	0.846824	1.79739	0.0216	0.145399
TCONS_00097037	XLOC_016162	-	3016	1.00639	2.21424	-1.13762	0.02205	0.147615
TCONS_00013064	XLOC_004355	-	481	2.04779	5.34371	-1.38377	0.02225	0.148628
TCONS_00005038	XLOC_001438	-	837	1.56894	3.65922	-1.22174	0.0223	0.148854
TCONS_00103985	XLOC_017430	-	730	0.911505	0.124215	2.87541	0.02295	0.151427
TCONS_00067372	XLOC_011384	-	2411	1.15137	0.674875	0.770659	0.02345	0.15384
TCONS_00079451	XLOC_014149	-	1892	1.5038	0.866139	0.795946	0.0254	0.162331
TCONS_00067545	XLOC_011561	-	632	1.69287	0.67314	1.33049	0.02545	0.162538
TCONS_00003112	XLOC_000907	-	2154	0.915304	1.64094	-0.842203	0.02565	0.163359
TCONS_00076390	XLOC_012519	-	533	0.914878	2.89863	-1.66372	0.0258	0.163916
TCONS_00094848	XLOC_015643	-	757	0.338467	1.00581	-1.57127	0.02635	0.166659
TCONS_00073350	XLOC_012401	-	1004	0.583361	1.21995	-1.06436	0.02655	0.167577
TCONS_00020768	XLOC_003689	-	769	0.0924731	1.03064	-3.47836	0.02665	0.167746
TCONS_00026678	XLOC_005451	-	1276	0.0488171	0.875419	-4.16451	0.02665	0.167746
TCONS_00146068	XLOC_023445	-	8348	1.58143	1.00692	0.651279	0.027	0.169367
TCONS_00055164	XLOC_010005	-	435	1.23583	0.222067	2.47641	0.02745	0.17131
TCONS_00116130	XLOC_019086	-	1628	1.73788	1.05136	0.725064	0.0276	0.17207
TCONS_00042782	XLOC_007784	-	1197	2.51344	0.986779	1.34886	0.02765	0.172265
TCONS_00109090	XLOC_018829	-	1574	0.746203	0.371721	1.00535	0.02795	0.173309
TCONS_00067632	XLOC_011653	-	2907	3.69096	1.73922	1.08555	0.02805	0.173635
TCONS_00122548	XLOC_020925	-	2253	1.13509	0.669998	0.760576	0.02825	0.174167
TCONS_00115269	XLOC_018318	-	4348	0.0953428	1.4371	-3.91389	0.0283	0.174241
TCONS_00051148	XLOC_008794	-	3010	2.93028	1.97726	0.567535	0.02835	0.174373
TCONS_00013616	XLOC_002897	-	3653	1.46188	0.309986	2.23755	0.0284	0.174563
TCONS_00068103	XLOC_011653	-	3030	2.67243	1.3942	0.938715	0.0284	0.174563
TCONS_00152971	XLOC_025365	-	1190	2.52738	1.53428	0.720082	0.0285	0.174826
TCONS_00048723	XLOC_008638	-	1103	0.211183	1.00971	-2.25737	0.0294	0.178791
TCONS_00155248	XLOC_025102	-	1598	1.09461	2.9782	-1.44403	0.02945	0.178976
TCONS_00019926	XLOC_003840	-	789	0.662158	1.4505	-1.13131	0.02955	0.179405
TCONS_00149133	XLOC_023866	-	1740	3.85116	6.27923	-0.705296	0.0297	0.179899
TCONS_00147998	XLOC_024205	-	2453	0.862411	2.10181	-1.28518	0.02985	0.18039
TCONS_00093655	XLOC_016329	-	5037	0.953631	1.45092	-0.605465	0.03	0.180879
TCONS_00069474	XLOC_011641	-	464	4.41153	2.25096	0.97074	0.0303	0.182268
TCONS_00143662	XLOC_023484	-	1105	0.747527	0.309844	1.27058	0.03185	0.188802
TCONS_00008105	XLOC_002394	-	1083	1.01805	0.48179	1.07934	0.03235	0.190717
TCONS_00011735	XLOC_002960	-	2029	1.31022	0.796025	0.718921	0.03245	0.191184
TCONS_00103687	XLOC_016708	-	2122	5.06204	3.56884	0.504264	0.03255	0.191527
TCONS_00113706	XLOC_018318	-	2746	0.166228	1.22893	-2.88617	0.0326	0.191575
TCONS_00030326	XLOC_005671	-	2506	0.245913	0.714708	-1.53921	0.0332	0.194166
TCONS_00003700	XLOC_001058	-	2702	1.66976	2.63603	-0.658728	0.03405	0.197436
TCONS_00113194	XLOC_018541	-	4660	0.828675	1.22197	-0.56033	0.03425	0.198219
TCONS_00000665	XLOC_000168	-	2715	4.04303	2.83388	0.512656	0.0344	0.198774
TCONS_00155254	XLOC_025122	-	770	0.543149	1.23879	-1.18951	0.0346	0.199552
TCONS_00143502	XLOC_023310	-	288	11.2925	5.69676	0.987146	0.0349	0.200776
TCONS_00099965	XLOC_017003	-	743	1.37064	0.599484	1.19305	0.03565	0.203811
TCONS_00106212	XLOC_016805	-	8930	1.2446	1.91235	-0.619665	0.0358	0.204414
TCONS_00110115	XLOC_018770	-	345	2.98151	0.945514	1.65687	0.036	0.204981
TCONS_00092812	XLOC_016350	-	698	4.62274	7.08692	-0.616411	0.0366	0.207046
TCONS_00068416	XLOC_011691	-	15976	0.60286	0.885545	-0.554743	0.039	0.216348
TCONS_00010403	XLOC_003833	-	876	1.00125	0.449229	1.15628	0.03945	0.217789
TCONS_00054920	XLOC_009505	-	1701	0.981447	0.0477891	4.36016	0.04055	0.22179
TCONS_00005291	XLOC_001534	-	2503	0.634385	1.02589	-0.693441	0.04115	0.224002
TCONS_00070956	XLOC_012125	-	2502	0.711403	1.12996	-0.667533	0.04115	0.224002
TCONS_00039675	XLOC_008697	-	1072	0.921059	1.68438	-0.870849	0.04145	0.224967
TCONS_00008612	XLOC_002546	-	753	1.13679	0.50341	1.17516	0.04185	0.226203
TCONS_00084811	XLOC_013213	-	1756	0.665652	1.13318	-0.767533	0.0423	0.227291
TCONS_00079039	XLOC_013758	-	1444	1.88376	0.708911	1.40994	0.04275	0.228636
TCONS_00139044	XLOC_022777	-	2751	1.40904	0.585654	1.2666	0.0448	0.235544
TCONS_00133696	XLOC_021326	-	4617	0.761133	1.12427	-0.562763	0.04755	0.245218
TCONS_00144962	XLOC_023511	-	340	2.47693	0.365831	2.7593	0.04785	0.246418
TCONS_00111866	XLOC_018097	-	642	1.13157	0.473279	1.25757	0.0479	0.246537
TCONS_00029037	XLOC_005671	-	957	0.372243	0.810304	-1.12222	0.049	0.25086
TCONS_00009507	XLOC_002960	-	1129	1.46351	0.848472	0.786495	0.04945	0.25274
TCONS_00002739	XLOC_000799	-	1503	0.384307	1.01307	-1.39841	0.0501	0.254924
TCONS_00115004	XLOC_018758	-	791	0.424907	3.4933	-3.03937	0.0501	0.254924
TCONS_00004271	XLOC_001187	-	689	0.516009	1.25798	-1.28564	0.0511	0.258719
TCONS_00010962	XLOC_004356	-	1031	1.26407	0.644071	0.972789	0.0519	0.260609
TCONS_00040515	XLOC_007884	-	1422	1.46418	0.128937	3.50535	0.0523	0.261686
TCONS_00062246	XLOC_011237	-	208	13.8319	3.40359	2.02287	0.0523	0.261686
TCONS_00077112	XLOC_012519	-	530	0.452436	2.75283	-2.60513	0.0527	0.263184
TCONS_00019883	XLOC_003764	-	955	0.468891	0.939157	-1.00211	0.05385	0.266746
TCONS_00077056	XLOC_012949	-	797	0.200278	1.12154	-2.4854	0.0541	0.267395
TCONS_00133833	XLOC_021682	-	621	0.24918	0.783522	-1.65279	0.0549	0.269543
TCONS_00004410	XLOC_001232	-	962	1.08748	0.568265	0.936349	0.05495	0.269644
TCONS_00005027	XLOC_001438	-	1258	0.640152	1.74943	-1.4504	0.055	0.269672
TCONS_00008992	XLOC_002644	-	1755	1.83318	0.914506	1.00328	0.05505	0.269773
TCONS_00100835	XLOC_016644	-	1232	1.06764	0.416035	1.35965	0.0554	0.270259
TCONS_00094127	XLOC_015600	-	1741	0.867028	0.0109129	6.31197	0.05625	0.27317
TCONS_00112674	XLOC_018605	-	622	5.97745	8.71507	-0.543983	0.058	0.279153
TCONS_00146817	XLOC_023404	-	769	3.23291	1.99975	0.693015	0.05855	0.280547
TCONS_00060413	XLOC_010296	-	2201	1.37989	0.628428	1.13474	0.05895	0.281874
TCONS_00067651	XLOC_011680	-	391	1.34571	0.340999	1.98053	0.06015	0.285156
TCONS_00024937	XLOC_005385	-	699	0.758106	0.256349	1.56429	0.06255	0.292448
TCONS_00042817	XLOC_007833	-	6797	2.21282	1.52538	0.53672	0.06275	0.293159
TCONS_00003288	XLOC_000953	-	1666	1.42148	0.0565509	4.6517	0.0638	0.295951
TCONS_00148941	XLOC_023391	-	1031	0.0933366	1.94783	-4.38328	0.0639	0.296265
TCONS_00038064	XLOC_007134	-	3056	1.46854	2.03963	-0.473919	0.0643	0.297517
TCONS_00039346	XLOC_008390	-	2069	2.43504	1.72209	0.499784	0.0647	0.298539
TCONS_00003714	XLOC_001066	-	473	1.76949	0.7802	1.18142	0.06495	0.299391
TCONS_00008519	XLOC_002518	-	327	0.57015	2.34626	-2.04095	0.06515	0.300086
TCONS_00033263	XLOC_006091	-	1013	0.677986	0.321253	1.07754	0.06545	0.30109
TCONS_00013617	XLOC_002899	-	1539	0.852321	0.48477	0.814096	0.0669	0.305003
TCONS_00075195	XLOC_013028	-	8247	2.434	1.40224	0.795592	0.0682	0.308779
TCONS_00004401	XLOC_001227	-	1543	0.772005	1.24924	-0.694365	0.0689	0.310949
TCONS_00071051	XLOC_012211	-	3108	0.982017	0.523326	0.908037	0.0724	0.319582
TCONS_00011615	XLOC_002832	-	1198	1.63336	3.25008	-0.992632	0.07295	0.321082
TCONS_00141247	XLOC_023001	-	2071	3.33622	0.903936	1.88392	0.073	0.321147
TCONS_00050277	XLOC_009461	-	2618	2.69831	0.807636	1.74028	0.0733	0.321926
TCONS_00006840	XLOC_002016	-	436	4.20281	6.70086	-0.672993	0.0739	0.323399
TCONS_00113203	XLOC_018580	-	2786	1.21747	2.12203	-0.801552	0.07465	0.325825
TCONS_00135266	XLOC_022082	-	448	0.189985	1.36359	-2.84345	0.0768	0.332202
TCONS_00087252	XLOC_014714	-	2374	5.96393	4.16818	0.516847	0.07775	0.334495
TCONS_00050520	XLOC_009719	-	430	1.2549	0.217446	2.52884	0.0786	0.336571
TCONS_00120534	XLOC_020819	-	564	0.39054	1.00127	-1.35829	0.0795	0.339078
TCONS_00075709	XLOC_012471	-	1981	0.774092	0.381687	1.02011	0.08155	0.343741
TCONS_00117723	XLOC_020723	-	402	19.9807	14.3434	0.478223	0.08295	0.347318
TCONS_00108620	XLOC_018362	-	1591	0.734255	0.429309	0.774263	0.08455	0.351534
TCONS_00080832	XLOC_013758	-	4238	1.42065	0.876597	0.696562	0.08605	0.355913
TCONS_00003227	XLOC_000942	-	258	8.19996	3.92348	1.06348	0.0873	0.358493
TCONS_00100550	XLOC_017633	-	1170	0.807385	0.449653	0.844446	0.08835	0.361025
TCONS_00105522	XLOC_016717	-	874	23.7378	18.3913	0.368166	0.0884	0.361068
TCONS_00038681	XLOC_007754	-	27035	1.98065	1.30232	0.604893	0.08855	0.361439
TCONS_00110241	XLOC_018905	-	1458	2.03356	0.483753	2.07167	0.0893	0.363368
TCONS_00137389	XLOC_022692	-	1098	0.715257	0.151982	2.23456	0.0899	0.364756
TCONS_00015219	XLOC_003361	-	5015	1.30113	0.943722	0.463333	0.0908	0.366864
TCONS_00041647	XLOC_007682	-	4986	0.772827	0.543113	0.508894	0.09165	0.368753
TCONS_00090827	XLOC_015600	-	1262	2.04463	0	0	0.0916	0.368753
TCONS_00011106	XLOC_004506	-	2921	1.38405	0.989756	0.483752	0.09255	0.370503
TCONS_00148824	XLOC_024489	-	1294	2.39617	1.66248	0.527398	0.0935	0.373084
TCONS_00075918	XLOC_012897	-	2229	0.23084	0.646762	-1.48634	0.09365	0.373438
TCONS_00062306	XLOC_010215	-	1789	1.23782	0.0535537	4.53067	0.09385	0.373992
TCONS_00140782	XLOC_023001	-	1426	1.67615	0.67123	1.32027	0.09475	0.37634
TCONS_00077281	XLOC_012803	-	418	0.251427	1.0989	-2.12785	0.09605	0.379376
TCONS_00002735	XLOC_000799	-	919	0.283458	0.982003	-1.79259	0.09655	0.380776
TCONS_00030080	XLOC_005671	-	2929	0.468885	0.806651	-0.78271	0.09845	0.385449
TCONS_00093071	XLOC_015217	-	484	2.53597	4.06716	-0.681483	0.09935	0.387317
TCONS_00075155	XLOC_012975	-	657	1.38454	0.750069	0.884307	0.0996	0.387714
TCONS_00117185	XLOC_020160	-	424	1.10873	0.220152	2.33234	0.10335	0.396251
TCONS_00067615	XLOC_011641	-	705	1.38423	0.773712	0.839218	0.10395	0.397636
TCONS_00068477	XLOC_011800	-	377	2.82224	4.77444	-0.758491	0.104	0.397661
TCONS_00024486	XLOC_004921	-	2103	0.902068	0.547922	0.719265	0.1049	0.399518
TCONS_00042190	XLOC_008629	-	506	21.7511	0.793629	4.77648	0.10635	0.402864
TCONS_00003655	XLOC_001042	-	2489	0.99761	0.565279	0.819513	0.10735	0.405645
TCONS_00024061	XLOC_005110	-	456	1.31543	0.568556	1.21016	0.10935	0.40999
TCONS_00018998	XLOC_004038	-	1051	2.27647	1.55025	0.554297	0.10995	0.411585
TCONS_00062335	XLOC_010296	-	4657	0.729063	0.371	0.974624	0.11025	0.411679
TCONS_00064903	XLOC_010896	-	554	0.142487	1.0824	-2.92533	0.1109	0.413012
TCONS_00024020	XLOC_005064	-	2920	3.08745	2.30089	0.424225	0.1111	0.413271
TCONS_00096390	XLOC_016371	-	525	0	1.1516	0	0.1126	0.416213
TCONS_00056432	XLOC_009507	-	2534	0.0618765	1.62001	-4.71047	0.1132	0.417673
TCONS_00045143	XLOC_008665	-	2969	22.6949	28.5483	-0.331041	0.1133	0.417705
TCONS_00072716	XLOC_012211	-	1176	1.55642	0.826478	0.913186	0.1145	0.420606
TCONS_00010016	XLOC_003459	-	631	1.03263	0	0	0.11535	0.422458
TCONS_00145807	XLOC_024401	-	2140	1.58826	2.16734	-0.448477	0.11685	0.425993
TCONS_00081637	XLOC_014685	-	3730	3.26479	2.45571	0.41085	0.117	0.426455
TCONS_00106337	XLOC_017201	-	1124	0.517765	0.862061	-0.735491	0.11715	0.426747
TCONS_00032288	XLOC_006974	-	1035	0.664336	0.126127	2.39703	0.1176	0.427537
TCONS_00070731	XLOC_011889	-	402	1.3684	0	0	0.1176	0.427537
TCONS_00005656	XLOC_001666	-	417	2.99071	1.71031	0.806232	0.1185	0.429191
TCONS_00054930	XLOC_009546	-	649	2.77528	0.744597	1.8981	0.11895	0.429569
TCONS_00078487	XLOC_013262	-	423	0.811406	0	0	0.1192	0.429857
TCONS_00091598	XLOC_016399	-	275	4.24074	0	0	0.1197	0.430727
TCONS_00012828	XLOC_004080	-	525	10.8581	0	0	0.1216	0.434417
TCONS_00150360	XLOC_023859	-	251	1.01324	3.85261	-1.92687	0.12165	0.434417
TCONS_00091599	XLOC_016401	-	2504	0.748283	0.510853	0.550677	0.12295	0.436422
TCONS_00036832	XLOC_006871	-	1111	0.430043	0.734002	-0.771305	0.12375	0.438498
TCONS_00031652	XLOC_006355	-	971	1.04237	0.631109	0.723903	0.12475	0.440933
TCONS_00056321	XLOC_009193	-	234	0	2.05578	0	0.1248	0.441024
TCONS_00057277	XLOC_009507	-	802	0	1.45926	0	0.1261	0.44365
TCONS_00000816	XLOC_000214	-	471	1.14427	0.434226	1.39791	0.12665	0.444576
TCONS_00019225	XLOC_004657	-	1747	1.11302	2.0604	-0.888436	0.12705	0.445032
TCONS_00077856	XLOC_012520	-	395	3.3987	5.33229	-0.649775	0.12885	0.448929
TCONS_00110482	XLOC_018178	-	1311	1.69525	0.545919	1.63474	0.12935	0.449987
TCONS_00135146	XLOC_021719	-	380	0	1.24924	0	0.13025	0.451745
TCONS_00010394	XLOC_003825	-	465	2.35887	1.36312	0.791184	0.13085	0.452712
TCONS_00000950	XLOC_000256	-	2017	1.1391	0.786515	0.534353	0.1309	0.452714
TCONS_00017204	XLOC_004860	-	961	0.410088	0.732624	-0.837138	0.13135	0.453415
TCONS_00113139	XLOC_018386	-	532	0	0.871527	0	0.13255	0.455754
TCONS_00108357	XLOC_018100	-	3211	1.22391	0.911078	0.425848	0.13325	0.456962
TCONS_00141137	XLOC_022764	-	1148	0.0740427	1.36505	-4.20445	0.13345	0.457048
TCONS_00008118	XLOC_002391	-	520	0.0503383	3.76523	-6.22494	0.13385	0.457818
TCONS_00010384	XLOC_003819	-	579	1.16821	1.9642	-0.749641	0.1339	0.457904
TCONS_00113705	XLOC_018318	-	2606	0.06132	0.742437	-3.59784	0.1355	0.461309
TCONS_00005003	XLOC_001424	-	676	2.5444	0.661805	1.94285	0.136	0.461893
TCONS_00045468	XLOC_007865	-	1143	1.16362	0.752932	0.628023	0.1377	0.464826
TCONS_00040748	XLOC_008110	-	2363	0.723952	1.5077	-1.05839	0.13875	0.466823
TCONS_00063861	XLOC_010775	-	730	1.65075	0.0304703	5.75957	0.13885	0.466899
TCONS_00038702	XLOC_007784	-	2456	1.482	0.843566	0.812971	0.1405	0.469093
TCONS_00093272	XLOC_015620	-	3165	0.580544	0.402418	0.52871	0.1404	0.469093
TCONS_00061007	XLOC_010966	-	872	1.51075	0.0240706	5.97185	0.14115	0.470577
TCONS_00154214	XLOC_025102	-	2707	0.679956	1.16478	-0.77654	0.14185	0.471191
TCONS_00002742	XLOC_000801	-	380	9.17712	6.37921	0.524664	0.14335	0.474287
TCONS_00038746	XLOC_007831	-	241	3.45635	0	0	0.14545	0.478385
TCONS_00030045	XLOC_005579	-	6498	0.696191	0.918782	-0.400239	0.1467	0.480504
TCONS_00093249	XLOC_015582	-	580	1.0359	0.317819	1.70461	0.1467	0.480504
TCONS_00014506	XLOC_004479	-	1543	12.786	10.3048	0.311246	0.1475	0.481721
TCONS_00080013	XLOC_014698	-	556	3.02903	1.97833	0.614568	0.1478	0.481875
TCONS_00068234	XLOC_011808	-	278	1.59918	1.0083	0.665403	0.14785	0.481953
TCONS_00090846	XLOC_015626	-	360	1.36654	0.49001	1.47964	0.14805	0.482519
TCONS_00050888	XLOC_010013	-	2288	4.68857	3.72962	0.330117	0.1491	0.483857
TCONS_00105362	XLOC_017728	-	589	0.548225	1.30975	-1.25646	0.1493	0.483924
TCONS_00100201	XLOC_017272	-	3014	0.987598	0.721817	0.452291	0.15305	0.492063
TCONS_00141552	XLOC_022695	-	441	0	0.62498	0	0.1543	0.493557
TCONS_00146044	XLOC_023405	-	641	0.662388	0.140825	2.23378	0.1546	0.494012
TCONS_00045340	XLOC_007568	-	619	2.24259	0.794426	1.49718	0.15495	0.494453
TCONS_00024012	XLOC_005056	-	7872	1.4304	1.12787	0.342822	0.1551	0.494845
TCONS_00100382	XLOC_017459	-	1017	1.15365	0.751602	0.618165	0.1561	0.496738
TCONS_00151540	XLOC_024101	-	490	0.796	1.45343	-0.868623	0.15635	0.497089
TCONS_00128022	XLOC_021218	-	417	1.29919	0.407182	1.67387	0.15805	0.499977
TCONS_00019290	XLOC_004827	-	320	0.1506	3.99822	-4.73056	0.159	0.501337
TCONS_00058172	XLOC_010084	-	531	0.0553992	1.12986	-4.35013	0.159	0.501337
TCONS_00069443	XLOC_011567	-	415	0.0849655	1.48887	-4.1312	0.159	0.501337
TCONS_00099701	XLOC_016759	-	2183	0.902894	0.640022	0.496436	0.16475	0.50966
TCONS_00100622	XLOC_017716	-	249	1.78658	0	0	0.1656	0.510995
TCONS_00024291	XLOC_005347	-	250	3.3781	0.368651	3.19589	0.1663	0.512637
TCONS_00115088	XLOC_018905	-	728	4.78613	0.865295	2.4676	0.16665	0.512921
TCONS_00149132	XLOC_023865	-	10934	1.61213	2.02234	-0.327061	0.16805	0.514722
TCONS_00137244	XLOC_022532	-	661	6.44102	4.58618	0.489997	0.17115	0.519719
TCONS_00057584	XLOC_010002	-	887	0.0296258	1.91321	-6.013	0.1714	0.519961
TCONS_00057759	XLOC_010171	-	1175	0.0208987	1.37556	-6.04046	0.1714	0.519961
TCONS_00024098	XLOC_005159	-	580	1.49967	0.705522	1.08788	0.173	0.523147
TCONS_00075667	XLOC_012996	-	776	0.829948	0.279043	1.57253	0.17385	0.524873
TCONS_00060834	XLOC_010782	-	560	0.891495	0.308426	1.5313	0.1749	0.526914
TCONS_00116378	XLOC_019334	-	233	1.94163	0	0	0.17555	0.527658
TCONS_00053216	XLOC_009941	-	2211	1.26845	0.563338	1.171	0.178	0.531251
TCONS_00112050	XLOC_018554	-	1009	0.916032	0.237153	1.94958	0.1781	0.531313
TCONS_00146697	XLOC_024524	-	1240	0.292261	0.79831	-1.44969	0.1801	0.53389
TCONS_00038470	XLOC_007575	-	18342	3.93765	2.73262	0.527054	0.1803	0.53431
TCONS_00098593	XLOC_015793	-	355	0.571638	1.61992	-1.50275	0.1845	0.541421
TCONS_00006091	XLOC_001791	-	1100	3.99022	3.08769	0.369941	0.1854	0.542665
TCONS_00099665	XLOC_016719	-	779	0.984611	0.604721	0.703283	0.1866	0.545133
TCONS_00090861	XLOC_015644	-	2351	3.3995	2.62116	0.37512	0.19075	0.549892
TCONS_00091438	XLOC_016235	-	408	1.05551	0.490915	1.10439	0.1921	0.551844
TCONS_00078902	XLOC_013638	-	1587	0.702323	0.477572	0.556417	0.19225	0.552045
TCONS_00092269	XLOC_015644	-	1098	2.59625	1.49547	0.795835	0.19245	0.552446
TCONS_00031417	XLOC_006121	-	427	1.60305	2.98069	-0.894823	0.19335	0.553209
TCONS_00085698	XLOC_013249	-	3246	0.594053	0.795387	-0.421066	0.19325	0.553209
TCONS_00091276	XLOC_016073	-	507	0.515	0.979797	-0.92791	0.19335	0.553209
TCONS_00008717	XLOC_002591	-	904	8.17745	0.815047	3.3267	0.19355	0.553436
TCONS_00144143	XLOC_023982	-	3432	2.67361	3.29823	-0.302904	0.1943	0.554253
TCONS_00070730	XLOC_011889	-	316	2.12444	0.480509	2.14445	0.19645	0.55709
TCONS_00061437	XLOC_010365	-	1739	4.86627	3.87653	0.32805	0.19755	0.558942
TCONS_00110461	XLOC_018127	-	4399	1.64664	1.27915	0.364332	0.1997	0.561643
TCONS_00113138	XLOC_018386	-	345	0	0.670974	0	0.2002	0.562445
TCONS_00024741	XLOC_005160	-	2774	2.04432	1.6219	0.333934	0.2021	0.56622
TCONS_00138076	XLOC_022492	-	1616	2.26518	1.51717	0.578247	0.20245	0.56694
TCONS_00049909	XLOC_009079	-	1991	1.52862	1.96091	-0.359292	0.2027	0.567294
TCONS_00058130	XLOC_009939	-	477	0.849217	1.46273	-0.784461	0.20335	0.568418
TCONS_00053647	XLOC_009075	-	1375	0.872662	0.602273	0.535006	0.2052	0.57063
TCONS_00134950	XLOC_021189	-	1839	0.000296881	1.13173	-11.8964	0.2055	0.570858
TCONS_00039491	XLOC_008541	-	3478	0.801176	1.07572	-0.42511	0.20635	0.572264
TCONS_00003100	XLOC_000907	-	834	0.983817	1.82618	-0.892369	0.2076	0.573907
TCONS_00005384	XLOC_001567	-	1654	3.15175	1.88806	0.73925	0.2078	0.574113
TCONS_00016442	XLOC_003130	-	241	0	0.77978	0	0.20835	0.574558
TCONS_00137690	XLOC_023001	-	2293	1.09446	0.504169	1.11824	0.20905	0.575398
TCONS_00077506	XLOC_012850	-	5647	0.78244	1.04225	-0.413657	0.21105	0.57847
TCONS_00014666	XLOC_004729	-	626	3.33146	2.41004	0.467095	0.2122	0.579764
TCONS_00091372	XLOC_016162	-	1318	0.910073	1.79409	-0.979199	0.21225	0.579764
TCONS_00025993	XLOC_005213	-	234	5.5165	2.12349	1.37731	0.214	0.582201
TCONS_00041705	XLOC_007784	-	1355	3.6733	2.56873	0.516021	0.2161	0.585356
TCONS_00100834	XLOC_016643	-	1856	2.71292	1.60531	0.75699	0.21675	0.586114
TCONS_00137243	XLOC_022532	-	711	1.72485	0.723988	1.25243	0.2173	0.586995
TCONS_00079926	XLOC_014615	-	808	5.5739	4.22887	0.398414	0.22135	0.590879
TCONS_00032374	XLOC_007075	-	1555	0.770515	0.479178	0.685262	0.2227	0.592584
TCONS_00058153	XLOC_010008	-	331	6.67909	9.27212	-0.473247	0.224	0.593801
TCONS_00148133	XLOC_024524	-	1333	0.251767	0.807904	-1.6821	0.22475	0.593984
TCONS_00064696	XLOC_010296	-	1183	0.509996	1.51183	-1.56774	0.22635	0.595978
TCONS_00143606	XLOC_023405	-	368	0.911997	0.326737	1.4809	0.2266	0.596465
TCONS_00069591	XLOC_011399	-	3607	1.82853	0.739252	1.30655	0.2307	0.60139
TCONS_00026646	XLOC_005382	-	812	0.999956	1.43481	-0.520927	0.23125	0.602045
TCONS_00099911	XLOC_016957	-	1185	0.578148	0.865366	-0.581873	0.23145	0.60248
TCONS_00127011	XLOC_020804	-	777	1.70436	2.34291	-0.459068	0.23195	0.603096
TCONS_00044612	XLOC_007754	-	6653	3.18366	1.9457	0.710395	0.23285	0.604664
TCONS_00013692	XLOC_003065	-	235	1.79628	0	0	0.2338	0.605415
TCONS_00116905	XLOC_019865	-	988	0.87163	0.078018	3.48184	0.23415	0.605808
TCONS_00024177	XLOC_005235	-	2107	1.24124	0.940096	0.400907	0.23465	0.60616
TCONS_00060954	XLOC_010915	-	1849	1.0033	0.746536	0.426463	0.2349	0.606378
TCONS_00114142	XLOC_018027	-	834	0.0641841	1.71438	-4.73933	0.2351	0.606382
TCONS_00150470	XLOC_024186	-	637	0.738557	1.54642	-1.06615	0.23555	0.606945
TCONS_00033186	XLOC_007030	-	929	1.78583	0.822443	1.11861	0.236	0.607762
TCONS_00090232	XLOC_014938	-	240	7.50312	11.6911	-0.639846	0.2369	0.608882
TCONS_00098528	XLOC_015536	-	826	0.0650009	7.4469	-6.84004	0.23805	0.610382
TCONS_00039302	XLOC_008345	-	3994	0.72707	0.454986	0.676273	0.23885	0.611236
TCONS_00105313	XLOC_017571	-	637	0.0885044	1.40346	-3.9871	0.2406	0.613999
TCONS_00103632	XLOC_016560	-	2233	0.821141	0.570076	0.526476	0.24095	0.614292
TCONS_00062867	XLOC_010215	-	479	7.57803	0.0194269	8.60762	0.24155	0.614967
TCONS_00009462	XLOC_002897	-	4996	1.32291	0.0729633	4.1804	0.24295	0.616732
TCONS_00056433	XLOC_009507	-	1697	0.0293637	0.730405	-4.63659	0.2442	0.617851
TCONS_00011631	XLOC_002845	-	6806	2.58209	1.29354	0.997218	0.24435	0.617974
TCONS_00130757	XLOC_021599	-	5167	2.50358	2.08478	0.264097	0.24445	0.618095
TCONS_00131020	XLOC_022089	-	225	2.19933	4.40019	-1.0005	0.2451	0.618846
TCONS_00096343	XLOC_016276	-	1448	0.0163368	2.64704	-7.34011	0.2454	0.618962
TCONS_00084816	XLOC_013214	-	1211	1.43609	2.56538	-0.837026	0.2455	0.619003
TCONS_00044615	XLOC_007755	-	3742	3.62208	1.97966	0.871561	0.24615	0.619534
TCONS_00043393	XLOC_008629	-	669	3.87527	1.54e-06	21.2651	0.24685	0.620188
TCONS_00028492	XLOC_005918	-	781	0.605037	0.308084	0.973701	0.2472	0.620472
TCONS_00045424	XLOC_007754	-	20953	1.57672	1.09363	0.527807	0.2483	0.621691
TCONS_00038745	XLOC_007831	-	984	0.818501	0.0453591	4.17352	0.2481	0.621691
TCONS_00008280	XLOC_002446	-	359	0.776549	1.67922	-1.11264	0.24955	0.622742
TCONS_00024235	XLOC_005290	-	1677	1.13374	0.851685	0.412701	0.2519	0.624631
TCONS_00062500	XLOC_010560	-	4035	19.1536	16.0387	0.256065	0.2527	0.62503
TCONS_00091597	XLOC_016399	-	1731	1.46968	0.0215853	6.08931	0.25345	0.626209
TCONS_00028402	XLOC_005832	-	467	0.546844	0.983285	-0.846481	0.25395	0.626852
TCONS_00046297	XLOC_007884	-	1471	0.448767	0.782444	-0.802021	0.25475	0.627222
TCONS_00069541	XLOC_011323	-	386	0.0890838	1.3268	-3.89665	0.2547	0.627222
TCONS_00124303	XLOC_019601	-	925	0.00443389	5.70291	-10.3289	0.255	0.627409
TCONS_00006512	XLOC_001914	-	455	2.45913	1.67088	0.557537	0.2567	0.629271
TCONS_00099754	XLOC_016805	-	2045	0.531289	1.10504	-1.05654	0.2569	0.62947
TCONS_00091488	XLOC_016294	-	618	6.1143	4.8015	0.3487	0.25735	0.630404
TCONS_00131817	XLOC_021806	-	725	2.60565	4.47357	-0.779782	0.25745	0.630481
TCONS_00082236	XLOC_013860	-	558	1.02725	0.624945	0.716987	0.26205	0.635545
TCONS_00045785	XLOC_008638	-	911	0.585943	1.02778	-0.810696	0.26215	0.635619
TCONS_00067884	XLOC_011399	-	2045	5.81366	3.46981	0.744592	0.2632	0.63646
TCONS_00074845	XLOC_012645	-	811	0.72848	1.06663	-0.550103	0.26475	0.638102
TCONS_00109888	XLOC_018580	-	2194	0.932535	0.242884	1.94089	0.2651	0.638379
TCONS_00025291	XLOC_005337	-	1346	1.25746	0.94527	0.41171	0.26635	0.63954
TCONS_00029036	XLOC_005669	-	3027	1.26886	1.59127	-0.326646	0.2662	0.63954
TCONS_00016331	XLOC_002897	-	867	1.0016	0.682044	0.554366	0.27125	0.644967
TCONS_00006884	XLOC_002031	-	253	2.58763	0.702791	1.88046	0.2729	0.645741
TCONS_00120989	XLOC_019703	-	1850	3.6036	4.34568	-0.270141	0.27275	0.645741
TCONS_00145820	XLOC_024414	-	7096	1.54946	1.84383	-0.250935	0.27635	0.647949
TCONS_00069947	XLOC_011591	-	8174	3.3195	2.84686	0.221595	0.27865	0.650491
TCONS_00028557	XLOC_005993	-	6514	4.22992	2.98078	0.504942	0.28035	0.651885
TCONS_00040314	XLOC_007701	-	5908	5.63682	4.83908	0.22015	0.28105	0.65285
TCONS_00040750	XLOC_008110	-	2736	0.757075	1.411	-0.898213	0.2827	0.654773
TCONS_00068870	XLOC_011368	-	592	1.62024	0.99652	0.701236	0.284	0.65596
TCONS_00007482	XLOC_002205	-	424	2.49603	1.69207	0.560847	0.2845	0.656467
TCONS_00067885	XLOC_011399	-	3961	2.07094	0.269418	2.94236	0.2849	0.656467
TCONS_00140424	XLOC_023237	-	1684	0.736245	0.413422	0.832573	0.28485	0.656467
TCONS_00143735	XLOC_023553	-	791	1.31479	0.934375	0.492755	0.2846	0.656467
TCONS_00043742	XLOC_007754	-	3118	2.78844	1.32767	1.07057	0.2898	0.660298
TCONS_00019500	XLOC_003031	-	1791	1.1426	0.879779	0.377106	0.2903	0.66052
TCONS_00029685	XLOC_005820	-	470	2.05899	1.40008	0.556425	0.2913	0.661563
TCONS_00144050	XLOC_023866	-	2511	1.45055	0.890281	0.70427	0.2935	0.663906
TCONS_00105242	XLOC_017403	-	4997	0.486518	0.605753	-0.316237	0.29775	0.667524
TCONS_00139268	XLOC_023165	-	443	0.977767	0.366498	1.41569	0.29775	0.667524
TCONS_00039345	XLOC_008389	-	5230	2.1958	2.57081	-0.227476	0.3016	0.671309
TCONS_00099751	XLOC_016804	-	5260	1.41091	1.68009	-0.251911	0.3012	0.671309
TCONS_00051213	XLOC_008842	-	4898	0.770409	0.933191	-0.276549	0.3042	0.673526
TCONS_00139539	XLOC_022694	-	852	1.23983	0.844193	0.554498	0.30525	0.674598
TCONS_00026121	XLOC_004921	-	904	0.95316	0.513705	0.891778	0.30565	0.674669
TCONS_00092149	XLOC_015539	-	2703	1.74812	0.827977	1.07814	0.3064	0.675621
TCONS_00005253	XLOC_001513	-	1103	19.6886	22.8569	-0.215266	0.3077	0.676423
TCONS_00068251	XLOC_011334	-	259	8.885	0.583877	3.92764	0.30785	0.676591
TCONS_00079106	XLOC_013833	-	432	4.02199	10.2882	-1.355	0.30785	0.676591
TCONS_00001321	XLOC_000374	-	393	2.059	2.94143	-0.514575	0.3079	0.676619
TCONS_00024099	XLOC_005159	-	670	0.964588	0.374881	1.36348	0.3088	0.677297
TCONS_00050890	XLOC_010015	-	1254	0.721438	0.523081	0.463842	0.3129	0.682288
TCONS_00043129	XLOC_008247	-	248	6.38473	9.74207	-0.609602	0.3131	0.682481
TCONS_00069096	XLOC_011399	-	3773	4.72976	3.31894	0.511044	0.316	0.685783
TCONS_00071102	XLOC_012253	-	1658	1.57257	2.13427	-0.440612	0.318	0.688249
TCONS_00062321	XLOC_010255	-	1613	1.12045	0.873637	0.358979	0.3191	0.688595
TCONS_00076866	XLOC_012494	-	1833	1.34293	1.06708	0.331713	0.31925	0.688595
TCONS_00146275	XLOC_023782	-	5986	2.33072	1.05502	1.14351	0.3272	0.695993
TCONS_00008896	XLOC_002624	-	459	1.583	1.06665	0.569572	0.3277	0.696168
TCONS_00026665	XLOC_005425	-	1162	0.682083	0.483274	0.497105	0.33185	0.700114
TCONS_00103832	XLOC_017070	-	794	1.37988	1.02996	0.421952	0.33305	0.701515
TCONS_00008964	XLOC_002644	-	1185	3.0357	2.26852	0.420273	0.33625	0.703678
TCONS_00151044	XLOC_024187	-	855	1.69728	3.05774	-0.849237	0.3366	0.703678
TCONS_00083802	XLOC_014685	-	1371	0.540199	1.05186	-0.961384	0.34675	0.713155
TCONS_00045786	XLOC_008638	-	625	0.246407	0.607728	-1.30238	0.3487	0.714769
TCONS_00054814	XLOC_009259	-	2214	1.38157	0.754991	0.871772	0.34885	0.714769
TCONS_00016597	XLOC_003459	-	775	0.621514	0.984761	-0.663987	0.34995	0.716266
TCONS_00132646	XLOC_022093	-	1153	0.689711	0.502419	0.457102	0.3505	0.716685
TCONS_00108832	XLOC_018580	-	3126	3.33391	2.74515	0.280332	0.35105	0.717409
TCONS_00004870	XLOC_001377	-	298	0.567336	1.46421	-1.36785	0.3529	0.719184
TCONS_00137937	XLOC_023225	-	1063	3.29654	2.72947	0.272331	0.35275	0.719184
TCONS_00030987	XLOC_005671	-	958	0.873802	1.35887	-0.637032	0.35705	0.722818
TCONS_00006826	XLOC_002011	-	1665	0.952172	0.75272	0.339109	0.35735	0.723186
TCONS_00011827	XLOC_003031	-	1931	4.90931	4.22504	0.216556	0.35795	0.723681
TCONS_00138075	XLOC_022492	-	1401	1.2935	0.844358	0.615356	0.36215	0.727038
TCONS_00075804	XLOC_012666	-	2783	0.581232	0.794672	-0.451246	0.3624	0.727221
TCONS_00053214	XLOC_009936	-	544	0.272217	0.613729	-1.17284	0.36455	0.72914
TCONS_00110556	XLOC_018322	-	885	0.229267	0.558418	-1.28432	0.36625	0.730785
TCONS_00140383	XLOC_023142	-	291	4.99648	3.51404	0.507781	0.36785	0.732303
TCONS_00128523	XLOC_021719	-	712	1.34671	0.968717	0.475287	0.3696	0.733476
TCONS_00100626	XLOC_017728	-	565	0.929391	0.472856	0.974885	0.37005	0.733991
TCONS_00000662	XLOC_000169	-	692	1.1048	0.785701	0.491728	0.3707	0.734425
TCONS_00026902	XLOC_005189	-	2027	0.780831	0.619851	0.33309	0.37445	0.737747
TCONS_00063686	XLOC_010329	-	215	2.85647	5.18422	-0.859895	0.37605	0.739389
TCONS_00013816	XLOC_003239	-	269	0.252393	0.558221	-1.14516	0.37845	0.742037
TCONS_00056500	XLOC_009664	-	1066	0.513712	0.703953	-0.454521	0.37975	0.742441
TCONS_00005351	XLOC_001555	-	240	19.5909	15.0938	0.376227	0.3801	0.742492
TCONS_00008379	XLOC_002472	-	472	0.134627	0.836634	-2.63563	0.3809	0.74342
TCONS_00096120	XLOC_015679	-	1517	0.768065	1.56118	-1.02333	0.3827	0.744675
TCONS_00072014	XLOC_012253	-	615	2.35398	1.22078	0.9473	0.38455	0.745226
TCONS_00063994	XLOC_011064	-	676	0.834493	0.44529	0.906153	0.3847	0.74528
TCONS_00069098	XLOC_011399	-	1338	4.32946	2.39481	0.85428	0.3913	0.750528
TCONS_00073660	XLOC_012353	-	5624	1.22398	1.02579	0.254837	0.39735	0.755489
TCONS_00004696	XLOC_001314	-	1112	2.89894	2.35225	0.301484	0.3978	0.755734
TCONS_00061204	XLOC_011182	-	621	1.26194	1.65583	-0.39191	0.39855	0.756391
TCONS_00117527	XLOC_020528	-	1201	0.682553	0.991019	-0.537972	0.40325	0.758832
TCONS_00009390	XLOC_002839	-	365	0.746698	1.7155	-1.20003	0.40455	0.760186
TCONS_00031318	XLOC_006012	-	3947	1.1987	1.3911	-0.214756	0.40525	0.760799
TCONS_00130255	XLOC_022220	-	751	1.86921	1.12097	0.737677	0.4083	0.763178
TCONS_00054617	XLOC_008772	-	437	5.44625	4.38687	0.31207	0.41	0.764391
TCONS_00042471	XLOC_007391	-	4156	0.831994	0.708837	0.23112	0.4116	0.765612
TCONS_00112194	XLOC_018905	-	814	3.53738	1.74678	1.01798	0.41425	0.767472
TCONS_00047181	XLOC_008247	-	431	1.00368	1.53321	-0.611252	0.417	0.7693
TCONS_00041939	XLOC_008170	-	1486	0.717134	0.463165	0.630716	0.4197	0.771872
TCONS_00094145	XLOC_015628	-	1005	0.777732	1.16927	-0.588266	0.4202	0.772482
TCONS_00068269	XLOC_011392	-	721	2.25551	2.75865	-0.290508	0.42215	0.774512
TCONS_00072625	XLOC_012008	-	431	1.92823	1.42459	0.436729	0.4283	0.779282
TCONS_00055954	XLOC_009949	-	2569	1.47989	1.72198	-0.218573	0.4301	0.780515
TCONS_00077960	XLOC_012897	-	320	0.757492	1.91756	-1.33997	0.43105	0.780625
TCONS_00002985	XLOC_000864	-	721	0.615155	1.40046	-1.18687	0.43635	0.783924
TCONS_00005019	XLOC_001434	-	730	7.42871	5.94152	0.322278	0.43905	0.786538
TCONS_00063525	XLOC_011099	-	893	0.58791	0.121348	2.27645	0.44305	0.789508
TCONS_00068304	XLOC_011459	-	1700	1.69754	1.15713	0.5529	0.4426	0.789508
TCONS_00137948	XLOC_023237	-	1752	0.780265	1.02283	-0.390535	0.4431	0.789508
TCONS_00154450	XLOC_024725	-	440	0.953797	0.541831	0.815841	0.4519	0.796399
TCONS_00041360	XLOC_007150	-	2518	1.73379	1.1714	0.565696	0.4542	0.797461
TCONS_00044553	XLOC_007681	-	1821	0.781826	0.945931	-0.274888	0.4588	0.800172
TCONS_00078340	XLOC_013141	-	588	1.77777	0.844662	1.07362	0.4615	0.801219
TCONS_00116184	XLOC_019152	-	523	0.782755	1.72771	-1.14223	0.46185	0.801371
TCONS_00137556	XLOC_022867	-	906	1.41463	1.71889	-0.281052	0.46265	0.802075
TCONS_00060390	XLOC_010263	-	2816	1.19776	0.735494	0.703551	0.46365	0.802247
TCONS_00153040	XLOC_024679	-	648	1.43308	0.85457	0.745852	0.464	0.80229
TCONS_00142991	XLOC_023086	-	1555	2.26001	1.95417	0.209774	0.46455	0.802635
TCONS_00002690	XLOC_000785	-	416	3.71933	5.20771	-0.485608	0.46515	0.802915
TCONS_00146481	XLOC_024187	-	1334	1.96687	2.62685	-0.417435	0.46885	0.805432
TCONS_00004400	XLOC_001226	-	1391	1.84306	2.1505	-0.222564	0.4718	0.806793
TCONS_00054022	XLOC_009577	-	1828	0.897357	0.746132	0.266251	0.47205	0.806995
TCONS_00081844	XLOC_013197	-	1271	0.561475	1.00867	-0.845156	0.47605	0.810333
TCONS_00095407	XLOC_015516	-	2072	2.84646	2.49018	0.192919	0.47655	0.810333
TCONS_00055119	XLOC_009891	-	308	1.00617	1.54667	-0.620298	0.4811	0.811871
TCONS_00120140	XLOC_020124	-	432	0.928867	1.26835	-0.449414	0.4811	0.811871
TCONS_00082347	XLOC_014037	-	321	1.06043	1.53814	-0.536542	0.49195	0.820275
TCONS_00029177	XLOC_005944	-	5969	1.61097	1.4336	0.168291	0.49475	0.821133
TCONS_00024034	XLOC_005076	-	2474	0.764262	0.649264	0.235262	0.49855	0.823709
TCONS_00045526	XLOC_008026	-	7712	1.20392	1.06171	0.181345	0.5029	0.826054
TCONS_00149129	XLOC_023851	-	8524	1.66399	1.50316	0.146651	0.50695	0.828038
TCONS_00039027	XLOC_008110	-	2873	1.14022	1.46556	-0.362146	0.5082	0.829037
TCONS_00138916	XLOC_022497	-	896	1.57088	0.836237	0.90959	0.5143	0.832246
TCONS_00096252	XLOC_016004	-	683	0.997179	2.7152	-1.44514	0.51445	0.832341
TCONS_00079141	XLOC_013858	-	2133	1.53516	1.23364	0.315464	0.517	0.83367
TCONS_00075110	XLOC_012930	-	830	4.68361	4.11872	0.185424	0.51775	0.833999
TCONS_00004692	XLOC_001315	-	286	5.53391	4.3615	0.343476	0.51875	0.834875
TCONS_00145961	XLOC_024589	-	677	1.56574	0.258702	2.59748	0.5189	0.83497
TCONS_00105398	XLOC_016467	-	1253	0.103337	0.85656	-3.0512	0.52145	0.837015
TCONS_00040385	XLOC_007754	-	4270	1.80488	1.15912	0.638875	0.5221	0.837545
TCONS_00008965	XLOC_002644	-	420	11.6448	9.27846	0.327728	0.52235	0.83766
TCONS_00116137	XLOC_019091	-	337	1.35746	0.741309	0.872766	0.5223	0.83766
TCONS_00042955	XLOC_008026	-	2305	0.966785	0.729428	0.406429	0.5245	0.838898
TCONS_00137788	XLOC_023087	-	555	1.77053	1.12082	0.659626	0.52475	0.839078
TCONS_00148002	XLOC_024214	-	743	0.890716	0.700529	0.34652	0.52475	0.839078
TCONS_00075447	XLOC_012715	-	5422	0.747176	0.253686	1.55841	0.5256	0.839498
TCONS_00020732	XLOC_003551	-	391	4.94687	5.87044	-0.246951	0.52665	0.84001
TCONS_00035349	XLOC_006632	-	769	1.74081	2.24901	-0.369526	0.52975	0.841438
TCONS_00031642	XLOC_006349	-	517	2.14794	1.7541	0.292223	0.531	0.842024
TCONS_00008787	XLOC_002591	-	908	4.25362	2.84042	0.582585	0.53135	0.842208
TCONS_00147139	XLOC_023868	-	500	1.75834	1.40079	0.327972	0.5348	0.844608
TCONS_00094775	XLOC_015447	-	404	0.655168	1.03329	-0.657316	0.5362	0.845368
TCONS_00000197	XLOC_000068	-	218	4.37896	2.79168	0.649456	0.5365	0.845422
TCONS_00001576	XLOC_000470	-	4408	5.24952	5.75833	-0.133463	0.5367	0.845422
TCONS_00000648	XLOC_000165	-	517	0.748524	0.394766	0.923051	0.54215	0.849262
TCONS_00079927	XLOC_014615	-	1502	0.922115	0.718702	0.359553	0.54765	0.852485
TCONS_00097598	XLOC_016240	-	1505	0.414077	0.647036	-0.643946	0.54925	0.852657
TCONS_00068350	XLOC_011552	-	706	5.33687	6.02267	-0.17441	0.55155	0.854057
TCONS_00144549	XLOC_024374	-	352	0.622779	0.218078	1.51387	0.55185	0.854088
TCONS_00000330	XLOC_000088	-	398	1.19364	0.877557	0.4438	0.5556	0.856636
TCONS_00005857	XLOC_001730	-	616	0.721593	0.920029	-0.350494	0.55805	0.858391
TCONS_00016330	XLOC_002897	-	2750	1.43574	1.11121	0.369656	0.5583	0.858492
TCONS_00062367	XLOC_010346	-	1521	2.36836	1.3784	0.780892	0.5615	0.859297
TCONS_00068155	XLOC_011691	-	1462	1.26956	1.6894	-0.412187	0.5654	0.861023
TCONS_00081902	XLOC_013331	-	330	0.571753	0.121171	2.23834	0.56515	0.861023
TCONS_00010943	XLOC_004334	-	510	0.470375	1.08915	-1.21132	0.5661	0.86123
TCONS_00025560	XLOC_005099	-	918	0.410961	0.74162	-0.851679	0.5696	0.863472
TCONS_00149323	XLOC_024356	-	1369	0.919991	0.494259	0.896354	0.57135	0.863552
TCONS_00006825	XLOC_002011	-	725	0.820549	0.657948	0.318616	0.5731	0.863988
TCONS_00141149	XLOC_022788	-	2208	0.634994	1.05634	-0.734254	0.5755	0.865541
TCONS_00050601	XLOC_009782	-	330	0.830772	1.76676	-1.08858	0.58335	0.869072
TCONS_00116182	XLOC_019152	-	1986	1.45468	1.74528	-0.26276	0.5848	0.870313
TCONS_00024054	XLOC_005104	-	895	1.0604	1.27193	-0.262413	0.5857	0.870945
TCONS_00153149	XLOC_024817	-	1809	3.72293	2.06841	0.847918	0.58595	0.871034
TCONS_00041960	XLOC_008198	-	1096	2.36917	1.51838	0.641852	0.5868	0.871661
TCONS_00105442	XLOC_016587	-	2194	6.93207	4.78151	0.53582	0.5871	0.871757
TCONS_00076444	XLOC_012665	-	553	0.797344	1.20352	-0.593982	0.5954	0.8769
TCONS_00094822	XLOC_015582	-	504	0.810485	1.09656	-0.43613	0.59575	0.877063
TCONS_00082131	XLOC_013664	-	976	1.28713	1.50393	-0.224576	0.59985	0.879425
TCONS_00007803	XLOC_002312	-	2085	39.6256	52.4817	-0.405381	0.60075	0.879829
TCONS_00026953	XLOC_005253	-	4132	0.782405	1.8589	-1.24846	0.6032	0.881234
TCONS_00076623	XLOC_012577	-	1405	1.42561	1.13152	0.333319	0.604	0.881489
TCONS_00108805	XLOC_018547	-	452	1.02223	0.79592	0.361025	0.6048	0.881536
TCONS_00064365	XLOC_010782	-	654	1.28078	1.01421	0.336665	0.607	0.882361
TCONS_00001796	XLOC_000540	-	398	0.944268	1.22547	-0.376065	0.6077	0.88267
TCONS_00137247	XLOC_022534	-	1075	0.813598	0.66754	0.285462	0.61005	0.884051
TCONS_00068476	XLOC_011800	-	542	0.570201	0.325323	0.809596	0.6107	0.884237
TCONS_00119599	XLOC_019152	-	520	1.87749	1.27086	0.563001	0.61215	0.884788
TCONS_00008279	XLOC_002445	-	478	1.02858	0.791453	0.378085	0.6161	0.885286
TCONS_00043576	XLOC_007405	-	3789	1.97078	2.14658	-0.123276	0.61555	0.885286
TCONS_00116297	XLOC_019249	-	278	7.33039	4.58453	0.677116	0.61845	0.886202
TCONS_00138596	XLOC_023025	-	922	4.15151	1.01127	2.03746	0.61865	0.88628
TCONS_00091161	XLOC_015950	-	1018	0.91266	1.05574	-0.210109	0.61935	0.886666
TCONS_00106052	XLOC_017689	-	1711	0.771046	0.892354	-0.210798	0.6208	0.887141
TCONS_00080617	XLOC_013528	-	1260	1.58301	1.77035	-0.161365	0.6216	0.887592
TCONS_00032359	XLOC_007046	-	1005	0.685499	0.579527	0.24228	0.62655	0.889808
TCONS_00141725	XLOC_022957	-	633	0.66864	1.64103	-1.2953	0.62965	0.890633
TCONS_00000005	XLOC_000004	-	306	2.50504	3.08463	-0.300265	0.63045	0.890856
TCONS_00019425	XLOC_002897	-	1212	0.733657	1.10055	-0.585041	0.6306	0.890931
TCONS_00116185	XLOC_019152	-	598	3.03718	3.71143	-0.289242	0.63235	0.89189
TCONS_00119750	XLOC_019415	-	1582	0.686158	0.298276	1.20189	0.6337	0.891945
TCONS_00091464	XLOC_016262	-	1572	0.424598	0.645288	-0.603846	0.64525	0.896288
TCONS_00138598	XLOC_023027	-	572	3.03733	5.18239	-0.770814	0.64555	0.8963
TCONS_00013088	XLOC_004387	-	1298	133.207	124.854	0.0934322	0.6468	0.896607
TCONS_00001347	XLOC_000388	-	1253	1.25263	1.39972	-0.160176	0.64805	0.897454
TCONS_00085958	XLOC_013767	-	5474	1.74285	1.61675	0.108358	0.64975	0.898456
TCONS_00137205	XLOC_022492	-	1163	3.28116	3.71709	-0.179967	0.65165	0.899384
TCONS_00083270	XLOC_013820	-	702	0.754532	0.89307	-0.243192	0.6538	0.899773
TCONS_00068156	XLOC_011691	-	2414	0.472892	0.614555	-0.378031	0.65635	0.900847
TCONS_00072085	XLOC_012375	-	1251	3.78815	3.48844	0.11891	0.65835	0.901431
TCONS_00005032	XLOC_001438	-	1028	1.09372	0.845904	0.370682	0.6605	0.901835
TCONS_00079269	XLOC_013974	-	599	1.11506	1.29848	-0.219708	0.66085	0.901835
TCONS_00123732	XLOC_020043	-	1419	0.548134	0.62738	-0.194811	0.6609	0.901835
TCONS_00024973	XLOC_005419	-	267	2.62302	1.58625	0.725603	0.66215	0.901916
TCONS_00101982	XLOC_016560	-	1831	0.900895	1.01915	-0.177932	0.6694	0.905668
TCONS_00009619	XLOC_003072	-	1349	1.5446	0.712372	1.11653	0.6704	0.905882
TCONS_00034423	XLOC_006892	-	393	1.27112	1.52656	-0.264181	0.67035	0.905882
TCONS_00124334	XLOC_019643	-	802	1.66334	2.24579	-0.433145	0.6705	0.905882
TCONS_00062740	XLOC_011064	-	604	0.605016	0.817904	-0.434957	0.6746	0.908007
TCONS_00079554	XLOC_014270	-	1099	1.80396	1.99047	-0.141946	0.6745	0.908007
TCONS_00138904	XLOC_022474	-	3304	1.39533	1.66011	-0.25067	0.6761	0.908491
TCONS_00068305	XLOC_011460	-	3564	1.45957	1.22961	0.247351	0.6773	0.908977
TCONS_00055820	XLOC_009755	-	1556	7.96045	9.41986	-0.242857	0.6813	0.910737
TCONS_00103724	XLOC_016805	-	2217	1.20148	1.44392	-0.265172	0.6812	0.910737
TCONS_00137225	XLOC_022509	-	1414	0.947783	0.72689	0.38282	0.6819	0.910875
TCONS_00055253	XLOC_010163	-	1172	0.840155	0.739781	0.183558	0.6841	0.911288
TCONS_00025370	XLOC_005473	-	1000	1.01583	0.627601	0.694741	0.68605	0.91236
TCONS_00075194	XLOC_013028	-	8231	1.50025	1.29259	0.214937	0.6865	0.912495
TCONS_00109148	XLOC_018895	-	841	0.842787	1.08546	-0.365064	0.6866	0.912561
TCONS_00108875	XLOC_018629	-	2994	1.22502	0.567675	1.10967	0.6875	0.912766
TCONS_00022400	XLOC_003072	-	501	2.37318	2.09347	0.180927	0.68875	0.913167
TCONS_00067890	XLOC_011399	-	1433	3.15693	2.35689	0.421635	0.68855	0.913167
TCONS_00071101	XLOC_012253	-	789	0.559425	0.340418	0.71664	0.6927	0.913973
TCONS_00041603	XLOC_007626	-	450	0.79627	0.96371	-0.275341	0.6941	0.91424
TCONS_00146307	XLOC_023849	-	4343	1.01845	1.20487	-0.242507	0.695	0.91444
TCONS_00038669	XLOC_007740	-	279	3.42567	4.03881	-0.237542	0.69565	0.914704
TCONS_00038110	XLOC_007185	-	4562	2.60067	1.8643	0.480252	0.6987	0.915626
TCONS_00075561	XLOC_012850	-	3310	0.665267	0.767707	-0.206621	0.69845	0.915626
TCONS_00094420	XLOC_016206	-	1206	0.612871	1.89402	-1.6278	0.704	0.917518
TCONS_00005147	XLOC_001467	-	488	10.2116	11.0379	-0.112254	0.70865	0.918547
TCONS_00075803	XLOC_012666	-	2488	0.569741	0.68037	-0.256014	0.7082	0.918547
TCONS_00039411	XLOC_008455	-	1985	3.12693	2.9272	0.0952238	0.71125	0.92003
TCONS_00106459	XLOC_017552	-	457	0.41888	0.853017	-1.02604	0.71715	0.92336
TCONS_00002687	XLOC_000785	-	553	1.09767	1.4245	-0.376006	0.71945	0.924566
TCONS_00082182	XLOC_013766	-	4201	1.45361	1.54925	-0.0919235	0.71975	0.924693
TCONS_00128613	XLOC_021806	-	2500	1.21995	1.39472	-0.193147	0.7198	0.924693
TCONS_00094863	XLOC_015679	-	568	0.811647	1.45421	-0.841315	0.72145	0.92532
TCONS_00004699	XLOC_001314	-	512	1.63306	1.22999	0.408933	0.7213	0.925321
TCONS_00147626	XLOC_023367	-	1949	1.41164	1.61969	-0.198344	0.72325	0.926203
TCONS_00040749	XLOC_008110	-	2394	1.92267	2.17638	-0.178822	0.72505	0.927339
TCONS_00116183	XLOC_019152	-	736	0.498793	0.78095	-0.64679	0.72635	0.928032
TCONS_00102163	XLOC_016910	-	756	2.65193	3.18297	-0.263329	0.73445	0.931302
TCONS_00024333	XLOC_005387	-	1185	0.506527	0.574346	-0.181282	0.73475	0.931426
TCONS_00064035	XLOC_011179	-	375	1.19232	0.559447	1.09169	0.7364	0.932549
TCONS_00100377	XLOC_017453	-	627	0.86998	0.712443	0.288207	0.73885	0.93294
TCONS_00112853	XLOC_018905	-	677	1.39613	0.812966	0.780166	0.73825	0.93294
TCONS_00074781	XLOC_012566	-	996	0.506792	0.636262	-0.328227	0.73935	0.933061
TCONS_00030152	XLOC_005843	-	1922	3.62446	3.83644	-0.0820034	0.7403	0.933551
TCONS_00061169	XLOC_011139	-	692	1.28774	1.084	0.248475	0.7417	0.93403
TCONS_00070315	XLOC_011400	-	2702	5.12657	4.50321	0.187041	0.7455	0.935026
TCONS_00072623	XLOC_012006	-	368	1.1131	1.31234	-0.237569	0.74605	0.935073
TCONS_00085678	XLOC_013196	-	3705	4.26844	4.49012	-0.0730447	0.74925	0.935681
TCONS_00011333	XLOC_004734	-	1748	1.65968	1.06575	0.639039	0.75055	0.93623
TCONS_00029089	XLOC_005768	-	349	10.4384	9.65808	0.112095	0.75265	0.937003
TCONS_00050557	XLOC_009751	-	2579	0.855532	0.785795	0.12267	0.7532	0.937305
TCONS_00152803	XLOC_025167	-	541	1.00363	0.880359	0.189065	0.75415	0.937457
TCONS_00100581	XLOC_017667	-	453	1.34861	0.657697	1.03598	0.75535	0.93761
TCONS_00071450	XLOC_012028	-	5305	34.954	36.5246	-0.0634123	0.7566	0.937774
TCONS_00045209	XLOC_007197	-	787	1.15504	1.27008	-0.136972	0.76015	0.939318
TCONS_00068009	XLOC_011496	-	2608	1.05571	0.909645	0.214836	0.76055	0.93937
TCONS_00017514	XLOC_003238	-	1951	0.903274	0.709681	0.347994	0.7622	0.940006
TCONS_00009618	XLOC_003072	-	2681	1.46164	1.04752	0.480616	0.76295	0.940243
TCONS_00005862	XLOC_001732	-	2281	1.09967	1.03237	0.0911077	0.7642	0.940374
TCONS_00144141	XLOC_023981	-	4655	0.898848	0.846733	0.0861696	0.76465	0.940374
TCONS_00013087	XLOC_004384	-	873	1.10995	1.11613	-0.00801	0.7652	0.940612
TCONS_00028158	XLOC_005578	-	5636	1.84476	1.75944	0.0683138	0.76555	0.940851
TCONS_00039105	XLOC_008170	-	1978	0.957991	0.874988	0.130748	0.76605	0.941019
TCONS_00075603	XLOC_012914	-	5575	2.18569	2.28833	-0.0662106	0.7668	0.941168
TCONS_00110763	XLOC_018732	-	4627	2.74066	2.52797	0.116546	0.7671	0.941168
TCONS_00010934	XLOC_004325	-	258	0.586159	0.917931	-0.647093	0.77335	0.942967
TCONS_00015664	XLOC_003973	-	912	1.09793	0.991054	0.147755	0.77615	0.944316
TCONS_00061139	XLOC_011120	-	908	1.81036	1.56216	0.212733	0.77655	0.944481
TCONS_00000649	XLOC_000165	-	935	0.628337	0.706394	-0.168935	0.7781	0.945047
TCONS_00000663	XLOC_000168	-	355	1.20972	0.793164	0.608984	0.7783	0.945047
TCONS_00106186	XLOC_016707	-	642	0.499751	0.897661	-0.844962	0.7788	0.94528
TCONS_00075593	XLOC_012905	-	5585	1.38335	1.31958	0.0680869	0.78055	0.945836
TCONS_00138642	XLOC_023050	-	1106	1.75567	1.87411	-0.0941827	0.78115	0.945932
TCONS_00014013	XLOC_003617	-	1911	2.75905	2.34082	0.237156	0.78205	0.946154
TCONS_00155955	XLOC_025287	-	1050	0.684026	0.624863	0.13051	0.78175	0.946154
TCONS_00060576	XLOC_010455	-	1167	0.779348	0.599134	0.379389	0.7824	0.946327
TCONS_00092249	XLOC_015628	-	1367	1.9379	2.08937	-0.108572	0.7833	0.946592
TCONS_00087643	XLOC_014059	-	682	2.4203	1.8166	0.413943	0.78435	0.946934
TCONS_00005497	XLOC_001603	-	335	1.70551	1.93839	-0.184658	0.78715	0.947692
TCONS_00048687	XLOC_008541	-	1000	0.813541	0.958077	-0.235927	0.7869	0.947692
TCONS_00137787	XLOC_023087	-	1721	1.36636	1.5563	-0.187782	0.78825	0.947994
TCONS_00009493	XLOC_002940	-	508	0.698077	0.586304	0.251738	0.7935	0.949634
TCONS_00004245	XLOC_001182	-	892	4.68972	2.5907	0.856156	0.7964	0.950638
TCONS_00099451	XLOC_016467	-	1294	0.682476	0.681128	0.0028517	0.79865	0.95149
TCONS_00151042	XLOC_024187	-	756	1.20161	1.47109	-0.291914	0.7989	0.95149
TCONS_00063623	XLOC_011293	-	1193	0.709876	0.637556	0.155015	0.803	0.952815
TCONS_00117538	XLOC_020539	-	1663	1.39181	1.46749	-0.076387	0.8035	0.9531
TCONS_00024168	XLOC_005229	-	227	4.90253	3.05055	0.68446	0.80455	0.953481
TCONS_00009284	XLOC_002741	-	512	10.1661	10.852	-0.0941974	0.81235	0.955988
TCONS_00061914	XLOC_010885	-	1099	1.25376	1.93822	-0.628473	0.81345	0.955988
TCONS_00004957	XLOC_001409	-	269	2.07103	2.35961	-0.188201	0.8147	0.956034
TCONS_00025711	XLOC_005295	-	2213	7.43758	6.53466	0.186719	0.8141	0.956034
TCONS_00055564	XLOC_009276	-	300	1.90414	1.68435	0.176946	0.8142	0.956034
TCONS_00087706	XLOC_014217	-	2666	1.96031	1.7012	0.204535	0.81555	0.956309
TCONS_00039141	XLOC_008203	-	10293	1.38749	1.47901	-0.0921553	0.8193	0.957336
TCONS_00108183	XLOC_017906	-	2260	1.66749	2.33649	-0.486663	0.82115	0.95773
TCONS_00004174	XLOC_001175	-	935	0.89645	0.835047	0.102365	0.82215	0.958164
TCONS_00038306	XLOC_007404	-	13628	1.22242	1.2638	-0.0480301	0.82605	0.960291
TCONS_00075154	XLOC_012974	-	10067	0.967945	0.8338	0.215223	0.83255	0.962813
TCONS_00144328	XLOC_024186	-	633	1.3251	1.20565	0.136296	0.83305	0.963015
TCONS_00101507	XLOC_017336	-	564	6.16788	3.70443	0.735525	0.83455	0.963424
TCONS_00080079	XLOC_014774	-	1399	8.93413	9.54232	-0.0950128	0.83555	0.963446
TCONS_00092714	XLOC_016259	-	592	1.09432	1.37278	-0.327069	0.8371	0.963446
TCONS_00117362	XLOC_020335	-	457	1.26368	1.37057	-0.117144	0.83655	0.963446
TCONS_00127984	XLOC_021189	-	1799	2.35069	2.21124	0.0882297	0.83495	0.963446
TCONS_00128729	XLOC_021912	-	1114	1.18188	1.1166	0.0819714	0.8355	0.963446
TCONS_00031416	XLOC_006121	-	575	1.0339	0.929302	0.153875	0.8411	0.963965
TCONS_00017430	XLOC_003072	-	568	6.21852	4.71069	0.400634	0.8421	0.964248
TCONS_00007491	XLOC_002213	-	562	0.630212	0.548083	0.201444	0.8442	0.964389
TCONS_00120856	XLOC_019415	-	1662	0.924821	0.660741	0.485089	0.84485	0.964389
TCONS_00139574	XLOC_022772	-	1490	0.662793	0.720032	-0.119503	0.8465	0.964389
TCONS_00066592	XLOC_010339	-	2623	0.606067	0.667983	-0.140334	0.847	0.964545
TCONS_00120744	XLOC_019154	-	643	1.12938	1.05264	0.101512	0.8503	0.96548
TCONS_00074674	XLOC_012479	-	1086	1.14935	1.09124	0.0748461	0.85285	0.965915
TCONS_00032375	XLOC_007075	-	437	0.977857	1.11585	-0.190446	0.85445	0.966469
TCONS_00143579	XLOC_023379	-	631	0.459715	0.630203	-0.455078	0.85615	0.966558
TCONS_00103083	XLOC_017092	-	871	1.40241	0.971574	0.529512	0.85745	0.967191
TCONS_00052072	XLOC_009755	-	2315	4.23025	4.64047	-0.13353	0.85825	0.967614
TCONS_00039026	XLOC_008110	-	3272	0.806631	0.868634	-0.106839	0.8596	0.967942
TCONS_00051150	XLOC_008795	-	2898	1.74535	1.5818	0.14195	0.863	0.968171
TCONS_00052781	XLOC_009180	-	1180	1.17881	1.01416	0.217048	0.8606	0.968171
TCONS_00093978	XLOC_015427	-	2973	0.739768	0.795976	-0.105653	0.86055	0.968171
TCONS_00105070	XLOC_017019	-	507	0.950018	0.884142	0.103677	0.86345	0.968171
TCONS_00126707	XLOC_019822	-	2149	1.39609	1.7988	-0.365645	0.86075	0.968171
TCONS_00015910	XLOC_004387	-	2507	37.1747	36.2781	0.0352237	0.8663	0.969607
TCONS_00008542	XLOC_002522	-	4415	1.63819	1.59283	0.0405104	0.86845	0.969762
TCONS_00038680	XLOC_007754	-	5014	1.17342	1.0447	0.167629	0.86875	0.969762
TCONS_00101016	XLOC_016817	-	3277	0.86175	0.827791	0.0580039	0.87225	0.970833
TCONS_00017018	XLOC_004448	-	237	0.903839	0.926604	-0.0358866	0.8727	0.970879
TCONS_00071236	XLOC_012374	-	3965	1.72722	1.23245	0.486925	0.87355	0.971156
TCONS_00024713	XLOC_005140	-	4070	2.69137	2.3766	0.179439	0.87405	0.971208
TCONS_00083170	XLOC_013686	-	2912	2.07111	1.88289	0.137462	0.87455	0.971292
TCONS_00014634	XLOC_004687	-	269	2.06947	2.40883	-0.219071	0.87525	0.971599
TCONS_00052214	XLOC_009900	-	733	1.40102	1.86348	-0.41153	0.8772	0.972291
TCONS_00057982	XLOC_009500	-	236	2.65302	2.19899	0.270798	0.87765	0.972554
TCONS_00137461	XLOC_022777	-	2789	1.00042	0.947538	0.0783479	0.878	0.972707
TCONS_00093931	XLOC_015343	-	1024	1.65441	1.30955	0.337247	0.87825	0.972866
TCONS_00031949	XLOC_006633	-	840	0.500194	0.569577	-0.187402	0.88155	0.974438
TCONS_00038752	XLOC_007833	-	2598	0.977222	0.895076	0.126676	0.88275	0.97445
TCONS_00100334	XLOC_017406	-	1735	0.842243	0.874396	-0.0540503	0.8842	0.974622
TCONS_00101006	XLOC_016812	-	523	1.94877	2.04	-0.0660047	0.88535	0.975347
TCONS_00127849	XLOC_021062	-	960	0.890378	0.933107	-0.0676245	0.8859	0.975443
TCONS_00154889	XLOC_025102	-	1185	1.15306	1.22739	-0.0901261	0.8885	0.975901
TCONS_00064697	XLOC_010296	-	1284	0.736285	0.704856	0.0629368	0.8886	0.975953
TCONS_00012752	XLOC_003973	-	388	1.48692	1.63202	-0.134335	0.89005	0.97605
TCONS_00078549	XLOC_013330	-	1857	0.624467	0.504381	0.308113	0.89015	0.97605
TCONS_00092967	XLOC_015007	-	349	1.8648	1.65194	0.174864	0.8894	0.97605
TCONS_00102161	XLOC_016906	-	1087	0.822717	0.860431	-0.0646634	0.8928	0.97605
TCONS_00112075	XLOC_018640	-	4256	3.31171	3.38276	-0.0306259	0.8895	0.97605
TCONS_00004226	XLOC_001182	-	812	2.05273	1.98476	0.0485801	0.89635	0.97611
TCONS_00009391	XLOC_002839	-	561	2.91736	3.02765	-0.0535329	0.89545	0.97611
TCONS_00011048	XLOC_004448	-	336	5.5454	5.31042	0.0624662	0.89685	0.97611
TCONS_00085289	XLOC_014081	-	381	1.15138	1.2355	-0.101741	0.8956	0.97611
TCONS_00083842	XLOC_014779	-	533	2.74665	2.2076	0.315192	0.8942	0.97611
TCONS_00103085	XLOC_017102	-	1751	0.817752	1.03887	-0.345275	0.895	0.97611
TCONS_00139046	XLOC_022777	-	3321	0.730672	0.692264	0.0779016	0.89775	0.97611
TCONS_00061913	XLOC_010884	-	2356	2.95789	3.28291	-0.150407	0.8996	0.976561
TCONS_00035435	XLOC_006813	-	1416	8.49179	7.13895	0.250356	0.90095	0.976569
TCONS_00147309	XLOC_024187	-	1127	1.17386	1.28967	-0.135737	0.9007	0.976569
TCONS_00039524	XLOC_008575	-	779	0.725607	0.666907	0.121703	0.90205	0.976671
TCONS_00067549	XLOC_011564	-	330	1.3737	1.48171	-0.109189	0.90365	0.977194
TCONS_00004658	XLOC_001302	-	1498	1.10629	1.07712	0.0385515	0.9099	0.977914
TCONS_00006200	XLOC_001815	-	696	1.22169	1.30433	-0.0944274	0.9068	0.977914
TCONS_00055777	XLOC_009655	-	3065	0.901592	0.979124	-0.119017	0.90675	0.977914
TCONS_00012280	XLOC_003464	-	2103	0.815208	0.889211	-0.125359	0.9148	0.978852
TCONS_00140259	XLOC_022893	-	289	1.28276	1.44503	-0.171846	0.9159	0.978937
TCONS_00044410	XLOC_007487	-	880	1.93383	2.11417	-0.12863	0.918	0.979399
TCONS_00100702	XLOC_016467	-	2030	2.18246	1.79118	0.285042	0.91825	0.979399
TCONS_00133691	XLOC_021304	-	223	3.94828	4.40773	-0.158811	0.91825	0.979399
TCONS_00049585	XLOC_008782	-	874	1.1761	1.14541	0.0381351	0.92205	0.980818
TCONS_00031720	XLOC_006411	-	502	0.616132	0.667123	-0.114714	0.92915	0.982752
TCONS_00003690	XLOC_001055	-	1472	0.93787	0.959907	-0.0335073	0.93105	0.982981
TCONS_00103840	XLOC_017090	-	372	1.34844	1.42172	-0.0763515	0.9304	0.982981
TCONS_00105908	XLOC_017409	-	584	1.37823	1.18333	0.219962	0.93345	0.983625
TCONS_00028377	XLOC_005811	-	3817	5.42812	5.25902	0.0456588	0.9361	0.983966
TCONS_00092150	XLOC_015539	-	1586	2.56442	2.44273	0.070137	0.9365	0.983966
TCONS_00100285	XLOC_017363	-	443	1.28079	1.3751	-0.102502	0.93635	0.983966
TCONS_00102481	XLOC_017453	-	249	3.66011	3.89793	-0.090818	0.9356	0.983966
TCONS_00131818	XLOC_021806	-	1198	2.64452	2.56044	0.0466166	0.9371	0.983966
TCONS_00144738	XLOC_024570	-	7873	0.997076	0.983572	0.0196718	0.9371	0.983966
TCONS_00035455	XLOC_006845	-	1504	1.78762	1.98117	-0.148319	0.93975	0.984448
TCONS_00068541	XLOC_011399	-	4506	3.0413	2.95526	0.0414046	0.94055	0.984448
TCONS_00003691	XLOC_001056	-	3605	0.705818	0.695315	0.0216295	0.943	0.984759
TCONS_00068003	XLOC_011489	-	1366	1.85327	1.75523	0.0784112	0.9431	0.9848
TCONS_00009984	XLOC_003430	-	2423	1.21127	1.19464	0.019948	0.94425	0.985166
TCONS_00002705	XLOC_000785	-	398	1.31137	1.40201	-0.0964198	0.94785	0.986707
TCONS_00090810	XLOC_015580	-	667	1.21016	1.07634	0.16906	0.94755	0.986707
TCONS_00092271	XLOC_015644	-	1393	1.59556	1.63618	-0.0362604	0.94885	0.986707
TCONS_00090894	XLOC_015680	-	294	3.86324	3.72876	0.0511148	0.9486	0.986707
TCONS_00097443	XLOC_015789	-	509	1.28132	1.23759	0.0500995	0.94815	0.986707
TCONS_00003119	XLOC_000911	-	306	3.68986	3.70343	-0.00529459	0.95105	0.98709
TCONS_00032405	XLOC_007106	-	1411	4.63987	4.7196	-0.0245791	0.95155	0.98709
TCONS_00105093	XLOC_017098	-	476	1.88148	1.93678	-0.0417896	0.9515	0.98709
TCONS_00073676	XLOC_012374	-	1576	5.66474	5.10267	0.150759	0.9521	0.987229
TCONS_00143710	XLOC_023527	-	929	0.582085	0.553862	0.0717018	0.95275	0.987568
TCONS_00001121	XLOC_000312	-	1803	1.50268	1.51937	-0.0159338	0.9588	0.989537
TCONS_00013540	XLOC_002762	-	830	0.85206	0.859559	-0.0126402	0.9593	0.989537
TCONS_00104747	XLOC_017616	-	7895	1.65274	1.62955	0.0203859	0.96065	0.9898
TCONS_00082504	XLOC_014368	-	1164	0.583245	0.57151	0.0293232	0.9614	0.989936
TCONS_00082533	XLOC_014431	-	370	1.31207	1.34064	-0.0310752	0.9636	0.990949
TCONS_00137191	XLOC_022483	-	1257	0.976015	0.909515	0.101806	0.9639	0.990992
TCONS_00005018	XLOC_001434	-	628	5.12227	5.21534	-0.0259775	0.9654	0.99146
TCONS_00072759	XLOC_012324	-	700	0.896156	0.948835	-0.0824071	0.9662	0.99146
TCONS_00082459	XLOC_014249	-	720	1.69345	1.67448	0.0162466	0.96895	0.99146
TCONS_00137248	XLOC_022534	-	876	0.740151	0.735061	0.0099552	0.96635	0.99146
TCONS_00031409	XLOC_006117	-	2320	1.54048	1.56745	-0.0250395	0.96985	0.991627
TCONS_00146480	XLOC_024186	-	385	2.12042	2.09679	0.0161656	0.9739	0.992921
TCONS_00085085	XLOC_013758	-	1913	0.893015	0.879751	0.0215902	0.97455	0.993294
TCONS_00001125	XLOC_000314	-	851	1.16496	1.18299	-0.0221538	0.97805	0.994232
TCONS_00085574	XLOC_014714	-	770	0.74825	0.750642	-0.0046055	0.97925	0.994612
TCONS_00072399	XLOC_012235	-	594	1.23654	1.25524	-0.0216536	0.9805	0.99488
TCONS_00148113	XLOC_024479	-	2714	0.922173	0.914753	0.011655	0.98035	0.99488
TCONS_00079033	XLOC_013752	-	1704	1.0847	1.08079	0.00521483	0.9817	0.995328
TCONS_00144287	XLOC_024152	-	3782	1.13458	1.13934	-0.00604335	0.9843	0.995919
TCONS_00145431	XLOC_023982	-	635	1.61784	1.62697	-0.00811555	0.9846	0.996015
TCONS_00038679	XLOC_007754	-	3359	0.605767	0.59389	0.0285661	0.98725	0.996528
TCONS_00101574	XLOC_017389	-	5797	3.48684	3.50336	-0.00681827	0.9895	0.99679
TCONS_00085030	XLOC_013668	-	2520	0.993715	1.00168	-0.0115116	0.99025	0.997098
TCONS_00007804	XLOC_002315	-	233	419.504	424.62	-0.0174882	0.99175	0.997316
TCONS_00026535	XLOC_005064	-	1103	2.52247	2.52343	-0.000549274	0.9916	0.997316
TCONS_00015343	XLOC_003527	-	3882	1.50633	1.50525	0.00103308	0.9971	0.998394
TCONS_00106387	XLOC_017389	-	11805	1.00045	1.00004	0.00059078	0.99805	0.99875
TCONS_00000043	XLOC_000020	-	724	0.706149	0.375705	0.910373	1	1
TCONS_00000269	XLOC_000081	-	433	0.462422	0.574162	-0.312247	1	1
TCONS_00000343	XLOC_000094	-	327	1.32498	1.021	0.375981	1	1
TCONS_00000355	XLOC_000097	-	599	0.413016	0.409764	0.0114018	1	1
TCONS_00000450	XLOC_000129	-	411	0	0.356736	0	1	1
TCONS_00000622	XLOC_000158	-	309	0	0.51091	0	1	1
TCONS_00000802	XLOC_000210	-	538	0.299883	0.115109	1.3814	1	1
TCONS_00001206	XLOC_000344	-	850	0.147536	0.625332	-2.08356	1	1
TCONS_00001367	XLOC_000399	-	328	0.399064	0.896064	-1.16698	1	1
TCONS_00001406	XLOC_000410	-	898	0.606064	0.129652	2.22483	1	1
TCONS_00001510	XLOC_000438	-	207	1.88845	0	0	1	1
TCONS_00001514	XLOC_000440	-	250	2.06118	1.32134	0.641463	1	1
TCONS_00001710	XLOC_000509	-	351	0.334063	0.109747	1.60594	1	1
TCONS_00002732	XLOC_000799	-	800	0.198215	0.182575	0.118581	1	1
TCONS_00002851	XLOC_000835	-	246	0.705704	0	0	1	1
TCONS_00003369	XLOC_000977	-	423	0.344977	0	0	1	1
TCONS_00003665	XLOC_001048	-	480	0.688587	0.803345	-0.222381	1	1
TCONS_00003670	XLOC_001050	-	673	0.41765	0.530803	-0.34588	1	1
TCONS_00003716	XLOC_001067	-	568	0.209973	0.333039	-0.665486	1	1
TCONS_00003829	XLOC_001104	-	1146	0.529799	0.0177596	4.89878	1	1
TCONS_00004335	XLOC_001206	-	583	0.396389	0.322075	0.299523	1	1
TCONS_00004336	XLOC_001207	-	883	0.606975	0.101211	2.58427	1	1
TCONS_00004781	XLOC_001342	-	536	0.516931	0.386663	0.418895	1	1
TCONS_00004873	XLOC_001377	-	357	0	0.168319	0	1	1
TCONS_00005178	XLOC_001483	-	953	0.66482	0.28473	1.22337	1	1
TCONS_00005260	XLOC_001517	-	514	0.205355	0.221701	-0.110497	1	1
TCONS_00005284	XLOC_001530	-	517	0.812963	0.377823	1.10548	1	1
TCONS_00005346	XLOC_001550	-	625	0.199035	0.567656	-1.51199	1	1
TCONS_00005417	XLOC_001586	-	872	0.387188	0.0249754	3.95445	1	1
TCONS_00005955	XLOC_001748	-	306	0.537094	0	0	1	1
TCONS_00006881	XLOC_002028	-	458	0.581461	0.914545	-0.653372	1	1
TCONS_00007887	XLOC_002339	-	584	0.220623	0.795593	-1.85045	1	1
TCONS_00008516	XLOC_002514	-	401	0.181626	0	0	1	1
TCONS_00008622	XLOC_002553	-	432	0.360718	0	0	1	1
TCONS_00008625	XLOC_002555	-	693	0.206106	0.465376	-1.17501	1	1
TCONS_00008713	XLOC_002588	-	261	1.99838	1.39038	0.523346	1	1
TCONS_00013509	XLOC_002712	-	240	0.428191	0.438081	-0.0329427	1	1
TCONS_00013537	XLOC_002755	-	721	0.663898	0.691601	-0.058978	1	1
TCONS_00013592	XLOC_002861	-	320	0.1506	0.327357	-1.12014	1	1
TCONS_00009458	XLOC_002897	-	598	0.574208	0	0	1	1
TCONS_00009461	XLOC_002897	-	5095	0.519124	0.462349	0.167099	1	1
TCONS_00009460	XLOC_002897	-	4920	0.381339	0.0983172	1.95556	1	1
TCONS_00018538	XLOC_002940	-	736	0.0743531	0.198551	-1.41704	1	1
TCONS_00018537	XLOC_002940	-	732	0.156032	0.333892	-1.09754	1	1
TCONS_00009578	XLOC_003038	-	285	1.33161	0.781272	0.76927	1	1
TCONS_00009805	XLOC_003239	-	332	0.394654	0	0	1	1
TCONS_00018693	XLOC_003256	-	357	1.13429	1.04221	0.122142	1	1
TCONS_00009851	XLOC_003283	-	531	0.682297	0.202091	1.75539	1	1
TCONS_00016556	XLOC_003361	-	2715	0.317866	0.102274	1.63598	1	1
TCONS_00012271	XLOC_003459	-	802	0.308931	0.0735698	2.0701	1	1
TCONS_00010104	XLOC_003546	-	1304	0.444789	0.483714	-0.121033	1	1
TCONS_00013995	XLOC_003588	-	395	0.374289	0.438008	-0.226806	1	1
TCONS_00010208	XLOC_003656	-	434	0.365804	0.389823	-0.0917477	1	1
TCONS_00010396	XLOC_003831	-	297	0.357906	0	0	1	1
TCONS_00010407	XLOC_003840	-	320	0.736969	0	0	1	1
TCONS_00014195	XLOC_003894	-	257	0.892015	0.541377	0.720433	1	1
TCONS_00010494	XLOC_003911	-	345	0.366796	0.45164	-0.300196	1	1
TCONS_00010602	XLOC_004019	-	1453	0.312828	0.180634	0.792298	1	1
TCONS_00016858	XLOC_004055	-	271	0.541359	0.672461	-0.312865	1	1
TCONS_00010737	XLOC_004144	-	360	0.20929	0.19826	0.0781092	1	1
TCONS_00010762	XLOC_004169	-	335	0	0.803606	0	1	1
TCONS_00010800	XLOC_004197	-	1523	0.517032	0.454626	0.185573	1	1
TCONS_00020959	XLOC_004210	-	390	0	0.0875447	0	1	1
TCONS_00016969	XLOC_004312	-	1098	0.344472	0.378244	-0.13493	1	1
TCONS_00013063	XLOC_004355	-	3451	0.254575	0.337775	-0.407972	1	1
TCONS_00014444	XLOC_004356	-	867	0.194041	0.308827	-0.670443	1	1
TCONS_00015906	XLOC_004384	-	990	0.293928	0.647363	-1.13911	1	1
TCONS_00011058	XLOC_004455	-	349	0.347868	1.02176	-1.55444	1	1
TCONS_00014551	XLOC_004556	-	1945	0.250241	0.113683	1.1383	1	1
TCONS_00011209	XLOC_004595	-	550	0.573472	0.396087	0.533906	1	1
TCONS_00011341	XLOC_004739	-	278	0.452256	0.412034	0.134378	1	1
TCONS_00014757	XLOC_004862	-	2305	0.391312	0.122623	1.67409	1	1
TCONS_00023853	XLOC_004893	-	675	0.538659	0.150986	1.83496	1	1
TCONS_00023854	XLOC_004894	-	398	0.0833497	0.431429	-2.37187	1	1
TCONS_00025084	XLOC_004951	-	358	0.508409	0	0	1	1
TCONS_00025098	XLOC_004974	-	607	0.463208	0.136618	1.76152	1	1
TCONS_00025905	XLOC_004974	-	297	1.5602	0.564128	1.46764	1	1
TCONS_00027146	XLOC_005003	-	774	0.293013	0.544545	-0.894089	1	1
TCONS_00026249	XLOC_005104	-	1049	0.416598	0.204158	1.02897	1	1
TCONS_00025174	XLOC_005106	-	254	0.993201	0	0	1	1
TCONS_00025197	XLOC_005161	-	325	0.593964	0.440053	0.432698	1	1
TCONS_00025674	XLOC_005245	-	553	0.683476	0.381393	0.841614	1	1
TCONS_00024278	XLOC_005332	-	440	0.204018	0	0	1	1
TCONS_00026620	XLOC_005334	-	254	0.320758	0.282971	0.180828	1	1
TCONS_00024332	XLOC_005387	-	495	0.773857	0.330924	1.22557	1	1
TCONS_00030534	XLOC_005526	-	240	0	1.83921	0	1	1
TCONS_00030968	XLOC_005617	-	466	4.06e-05	0.369445	-13.1532	1	1
TCONS_00030967	XLOC_005617	-	418	0.176349	0.898574	-2.34921	1	1
TCONS_00028247	XLOC_005679	-	271	0.492927	0.543831	-0.141785	1	1
TCONS_00028429	XLOC_005861	-	278	0.224508	0.412034	-0.875998	1	1
TCONS_00030630	XLOC_005872	-	245	0.376557	1.61222	-2.09811	1	1
TCONS_00030188	XLOC_005918	-	304	0.128765	0.818866	-2.66889	1	1
TCONS_00030194	XLOC_005922	-	348	0.113782	1.05917	-3.21859	1	1
TCONS_00031391	XLOC_006094	-	209	0.888262	0	0	1	1
TCONS_00033479	XLOC_006449	-	292	0.407988	0.698673	-0.776091	1	1
TCONS_00033488	XLOC_006468	-	1894	0.488705	0.522843	-0.0974118	1	1
TCONS_00033515	XLOC_006510	-	259	0.288884	0.526032	-0.864662	1	1
TCONS_00031822	XLOC_006530	-	302	0	0.384738	0	1	1
TCONS_00034152	XLOC_006557	-	536	0.767919	0.456535	0.75023	1	1
TCONS_00031878	XLOC_006576	-	560	0.361087	0.684823	-0.923382	1	1
TCONS_00033613	XLOC_006650	-	265	1.0704	0.228735	2.2264	1	1
TCONS_00032023	XLOC_006703	-	473	0.415288	0.527757	-0.345762	1	1
TCONS_00033728	XLOC_006872	-	281	0.895925	0.816785	0.133421	1	1
TCONS_00032205	XLOC_006874	-	257	0.936773	0.255139	1.87642	1	1
TCONS_00035956	XLOC_007001	-	591	0.0928066	0.608456	-2.71285	1	1
TCONS_00032376	XLOC_007075	-	244	2.66162	1.3428	0.987058	1	1
TCONS_00041361	XLOC_007157	-	2393	0.507831	0.378768	0.423034	1	1
TCONS_00038098	XLOC_007169	-	1831	0.504063	0.552446	-0.132229	1	1
TCONS_00042346	XLOC_007223	-	1671	0.392132	0.195453	1.00451	1	1
TCONS_00043536	XLOC_007306	-	727	0.508346	0.172907	1.55581	1	1
TCONS_00045930	XLOC_007317	-	638	0.383856	0.61383	-0.677276	1	1
TCONS_00038668	XLOC_007739	-	274	0.971367	0.466178	1.05914	1	1
TCONS_00040366	XLOC_007739	-	1099	0.466898	0.62839	-0.428552	1	1
TCONS_00044616	XLOC_007754	-	6396	0.083344	0.134893	-0.694666	1	1
TCONS_00038712	XLOC_007791	-	582	0.777494	0.0508818	3.93361	1	1
TCONS_00038747	XLOC_007831	-	294	1.70915	0	0	1	1
TCONS_00040451	XLOC_007833	-	2727	0.446626	0.144199	1.631	1	1
TCONS_00038798	XLOC_007876	-	655	0.646962	0.630483	0.0372232	1	1
TCONS_00038844	XLOC_007926	-	347	0.727386	0.353748	1.04	1	1
TCONS_00038911	XLOC_007995	-	1711	0.539466	0.356628	0.59711	1	1
TCONS_00040664	XLOC_008026	-	3568	1.73e-05	3.36e-05	-0.9572	1	1
TCONS_00039169	XLOC_008229	-	681	0.192838	0.537902	-1.47996	1	1
TCONS_00039421	XLOC_008469	-	202	1.90937	0	0	1	1
TCONS_00039458	XLOC_008509	-	329	0.730965	0.304449	1.2636	1	1
TCONS_00044080	XLOC_008523	-	328	0.289097	0.614945	-1.0889	1	1
TCONS_00041246	XLOC_008638	-	702	0.467207	0.000102468	12.1547	1	1
TCONS_00039685	XLOC_008708	-	231	0.50163	0	0	1	1
TCONS_00056797	XLOC_008811	-	1096	0.190702	0.588182	-1.62494	1	1
TCONS_00049721	XLOC_008902	-	751	0.402923	0.0656418	2.61782	1	1
TCONS_00056307	XLOC_009148	-	237	0.826553	1.10336	-0.41673	1	1
TCONS_00052836	XLOC_009286	-	1124	0.11961	0.358614	-1.58409	1	1
TCONS_00050251	XLOC_009438	-	269	0.555114	0	0	1	1
TCONS_00056465	XLOC_009593	-	509	0.118628	0.653138	-2.46095	1	1
TCONS_00053091	XLOC_009751	-	1535	0.30635	0.186628	0.715017	1	1
TCONS_00052317	XLOC_010016	-	443	0.711966	0.524288	0.441448	1	1
TCONS_00055172	XLOC_010020	-	1031	0.480603	0.0863131	2.47719	1	1
TCONS_00054419	XLOC_010043	-	398	0.858466	0.668888	0.359997	1	1
TCONS_00053273	XLOC_010050	-	532	0.574643	0	0	1	1
TCONS_00053325	XLOC_010138	-	419	0.359946	0	0	1	1
TCONS_00062307	XLOC_010215	-	880	0.616887	0.030142	4.35516	1	1
TCONS_00060369	XLOC_010239	-	708	0.554808	0.45012	0.301678	1	1
TCONS_00062317	XLOC_010244	-	343	1.01531	0.57936	0.809393	1	1
TCONS_00060507	XLOC_010386	-	332	0.829285	0.763039	0.12011	1	1
TCONS_00060560	XLOC_010437	-	540	0.506052	0.315426	0.681986	1	1
TCONS_00062583	XLOC_010763	-	325	0.46416	0.653698	-0.494002	1	1
TCONS_00063855	XLOC_010767	-	355	0.129511	0.793164	-2.61454	1	1
TCONS_00064915	XLOC_010923	-	1204	0.181944	0.413697	-1.18508	1	1
TCONS_00064918	XLOC_010929	-	776	0.338506	0.557374	-0.719465	1	1
TCONS_00062673	XLOC_010948	-	665	0.147471	0.244192	-0.727591	1	1
TCONS_00061124	XLOC_011098	-	706	0.477791	0.520925	-0.124697	1	1
TCONS_00062805	XLOC_011222	-	499	0.190295	0.389018	-1.0316	1	1
TCONS_00069356	XLOC_011338	-	513	0	0.471159	0	1	1
TCONS_00068296	XLOC_011448	-	317	0.63324	0	0	1	1
TCONS_00069012	XLOC_011687	-	256	0.662475	0.335488	0.981606	1	1
TCONS_00067664	XLOC_011691	-	4711	0.12545	0.180204	-0.522514	1	1
TCONS_00067669	XLOC_011693	-	512	0.791556	0.115965	2.771	1	1
TCONS_00068431	XLOC_011714	-	319	0.319302	0.33011	-0.0480241	1	1
TCONS_00067812	XLOC_011822	-	314	1.45144	0.172284	3.07462	1	1
TCONS_00067816	XLOC_011833	-	555	0.244403	0.382878	-0.647619	1	1
TCONS_00070732	XLOC_011890	-	503	0.568798	0.18367	1.6308	1	1
TCONS_00071875	XLOC_011938	-	234	1.87135	2.17489	-0.216863	1	1
TCONS_00070870	XLOC_012043	-	475	0.589112	0.420723	0.485673	1	1
TCONS_00072687	XLOC_012137	-	661	0.713776	0.52923	0.431577	1	1
TCONS_00071084	XLOC_012242	-	328	0.565817	0.128965	2.13336	1	1
TCONS_00071740	XLOC_012353	-	5914	0.326548	0.372027	-0.188109	1	1
TCONS_00072789	XLOC_012376	-	656	0.32434	0.692635	-1.09459	1	1
TCONS_00071773	XLOC_012405	-	926	0.666917	0.425724	0.647587	1	1
TCONS_00076860	XLOC_012471	-	2431	0.22667	0.322725	-0.509712	1	1
TCONS_00074837	XLOC_012636	-	270	1.77503	1.5889	0.159816	1	1
TCONS_00076915	XLOC_012639	-	523	0.156466	0.402758	-1.36406	1	1
TCONS_00076116	XLOC_012659	-	376	0.748074	0.556232	0.427494	1	1
TCONS_00077895	XLOC_012666	-	1511	0.305192	0.569731	-0.900562	1	1
TCONS_00077521	XLOC_012889	-	650	0.151316	0.453059	-1.58213	1	1
TCONS_00077957	XLOC_012889	-	472	0.0621601	0.508253	-3.03149	1	1
TCONS_00075081	XLOC_012897	-	753	0.5147	0.252117	1.02964	1	1
TCONS_00075932	XLOC_012923	-	685	0.738039	0.642939	0.199014	1	1
TCONS_00075128	XLOC_012945	-	337	0.64941	0.263986	1.29867	1	1
TCONS_00075137	XLOC_012949	-	1167	0.0633409	0.516266	-3.02691	1	1
TCONS_00076557	XLOC_012949	-	268	0.562232	0.23285	1.27176	1	1
TCONS_00076569	XLOC_012995	-	405	0.562922	0.0778269	2.85459	1	1
TCONS_00081789	XLOC_013101	-	570	0.454706	0.508711	-0.161913	1	1
TCONS_00080558	XLOC_013463	-	375	0.504323	0.318723	0.662047	1	1
TCONS_00078947	XLOC_013662	-	605	0.30925	0.666954	-1.10881	1	1
TCONS_00082297	XLOC_013944	-	700	0.634381	0.479336	0.404311	1	1
TCONS_00079272	XLOC_013978	-	556	0.703379	0.442253	0.669431	1	1
TCONS_00086067	XLOC_014130	-	276	0.254781	1.12091	-2.13735	1	1
TCONS_00082456	XLOC_014244	-	295	0.415096	0.206258	1.009	1	1
TCONS_00079556	XLOC_014271	-	619	0.493913	0.460727	0.100345	1	1
TCONS_00084480	XLOC_014348	-	299	0.780073	0.710022	0.135746	1	1
TCONS_00084493	XLOC_014368	-	530	0.435881	0.100159	2.12164	1	1
TCONS_00079782	XLOC_014482	-	291	0.392227	0.393791	-0.00573885	1	1
TCONS_00082623	XLOC_014615	-	1507	0	0.0445556	0	1	1
TCONS_00079974	XLOC_014663	-	600	0.580396	0.26142	1.15067	1	1
TCONS_00082659	XLOC_014677	-	1286	0.479987	0.544411	-0.1817	1	1
TCONS_00082671	XLOC_014695	-	282	0.237847	0.994192	-2.06349	1	1
TCONS_00091876	XLOC_015242	-	407	0.61907	0.661415	-0.0954535	1	1
TCONS_00090566	XLOC_015299	-	364	0.740595	0.630499	0.232192	1	1
TCONS_00090676	XLOC_015441	-	421	0.430914	0.314571	0.454015	1	1
TCONS_00096032	XLOC_015447	-	896	0.422085	0.376899	0.163357	1	1
TCONS_00093269	XLOC_015602	-	936	0.391813	0.367301	0.0932024	1	1
TCONS_00094146	XLOC_015628	-	951	4.68e-05	0.136619	-11.51	1	1
TCONS_00093291	XLOC_015658	-	547	0.321731	0.187267	0.78076	1	1
TCONS_00096320	XLOC_016211	-	1292	0.269585	0.571115	-1.08304	1	1
TCONS_00095115	XLOC_016234	-	586	0.520678	0.800103	-0.619794	1	1
TCONS_00091508	XLOC_016310	-	600	0.309403	0.430441	-0.476329	1	1
TCONS_00091584	XLOC_016384	-	355	0.76694	0.423141	0.857975	1	1
TCONS_00099518	XLOC_016553	-	277	0.959882	0.844357	0.185003	1	1
TCONS_00103631	XLOC_016559	-	263	0.600454	0	0	1	1
TCONS_00099559	XLOC_016601	-	243	0.782291	0.337668	1.2121	1	1
TCONS_00104914	XLOC_016638	-	300	0	1.04641	0	1	1
TCONS_00102076	XLOC_016715	-	414	0.265014	0.514386	-0.956782	1	1
TCONS_00102085	XLOC_016742	-	429	0.655337	0.0727952	3.17032	1	1
TCONS_00105021	XLOC_016906	-	776	0.0744927	0.383682	-2.36474	1	1
TCONS_00106296	XLOC_017084	-	253	0.315632	0.811429	-1.36222	1	1
TCONS_00100102	XLOC_017159	-	328	0.578194	0.411349	0.49119	1	1
TCONS_00102304	XLOC_017162	-	1097	0.562762	0.401817	0.485987	1	1
TCONS_00102329	XLOC_017204	-	477	0.278334	0.178473	0.641113	1	1
TCONS_00100218	XLOC_017310	-	219	2.54797	0	0	1	1
TCONS_00103932	XLOC_017344	-	205	3.77158	0	0	1	1
TCONS_00103976	XLOC_017413	-	395	0.976703	0.586515	0.735753	1	1
TCONS_00102457	XLOC_017419	-	228	1.4807	0	0	1	1
TCONS_00105324	XLOC_017605	-	429	0	0.665166	0	1	1
TCONS_00100647	XLOC_017751	-	423	0.375885	0.458156	-0.285546	1	1
TCONS_00108241	XLOC_017964	-	333	0.788609	0.520353	0.59982	1	1
TCONS_00111867	XLOC_018097	-	242	2.03815	0	0	1	1
TCONS_00113009	XLOC_018102	-	261	0.286255	0.311607	-0.122429	1	1
TCONS_00108382	XLOC_018119	-	538	0.359712	0.105126	1.77472	1	1
TCONS_00108419	XLOC_018156	-	229	1.04972	0.543741	0.949011	1	1
TCONS_00108436	XLOC_018181	-	430	0.14225	0.411967	-1.5341	1	1
TCONS_00111963	XLOC_018324	-	384	0.199555	0.467794	-1.22909	1	1
TCONS_00114771	XLOC_018344	-	838	0.253423	0.586364	-1.21025	1	1
TCONS_00109729	XLOC_018369	-	293	1.15727	0.798026	0.536221	1	1
TCONS_00113140	XLOC_018386	-	482	0.0574257	0.269232	-2.22908	1	1
TCONS_00114339	XLOC_018573	-	260	0.597671	0.489244	0.288797	1	1
TCONS_00108831	XLOC_018580	-	2129	0.36963	0.227021	0.703254	1	1
TCONS_00110691	XLOC_018588	-	371	1.09842	0.326198	1.75161	1	1
TCONS_00110727	XLOC_018661	-	483	0.430516	0.688501	-0.677393	1	1
TCONS_00113963	XLOC_018732	-	610	0.271378	0.5498	-1.01861	1	1
TCONS_00110781	XLOC_018762	-	478	0.204544	0.120147	0.767608	1	1
TCONS_00113317	XLOC_018893	-	307	0	0.520284	0	1	1
TCONS_00112854	XLOC_018905	-	755	0	0	0	1	1
TCONS_00113339	XLOC_018965	-	312	0	0.805461	0	1	1
TCONS_00125043	XLOC_019062	-	381	0.222446	0.651297	-1.54986	1	1
TCONS_00119584	XLOC_019117	-	525	0.22378	0.325544	-0.540771	1	1
TCONS_00126528	XLOC_019152	-	2201	0.303629	0.489925	-0.69025	1	1
TCONS_00116375	XLOC_019330	-	851	0.271591	0.536747	-0.982807	1	1
TCONS_00118330	XLOC_019415	-	1343	0.397068	0.0228808	4.11718	1	1
TCONS_00121965	XLOC_019489	-	348	0.516507	0	0	1	1
TCONS_00116700	XLOC_019671	-	427	0.466393	0	0	1	1
TCONS_00119947	XLOC_019759	-	333	0.550567	0.14762	1.89903	1	1
TCONS_00119948	XLOC_019760	-	287	1.01868	0.41097	1.30959	1	1
TCONS_00116906	XLOC_019865	-	995	0.355737	0.0770148	2.2076	1	1
TCONS_00116940	XLOC_019897	-	294	1.18905	0	0	1	1
TCONS_00122169	XLOC_020011	-	1808	0.40422	0.360788	0.163991	1	1
TCONS_00123784	XLOC_020204	-	713	0	0.406396	0	1	1
TCONS_00123907	XLOC_020518	-	473	0.0594066	0.606925	-3.35283	1	1
TCONS_00120594	XLOC_020920	-	3152	0.391693	0.0722507	2.43864	1	1
TCONS_00118035	XLOC_021013	-	659	0.631748	0.668654	-0.0819115	1	1
TCONS_00127862	XLOC_021080	-	360	0.657836	0.424449	0.632137	1	1
TCONS_00128174	XLOC_021372	-	328	1.31471	0.909281	0.531945	1	1
TCONS_00130658	XLOC_021416	-	563	0.346401	0.489075	-0.497611	1	1
TCONS_00132367	XLOC_021417	-	339	0.409837	0.346222	0.243355	1	1
TCONS_00128257	XLOC_021458	-	319	0.439569	0.138411	1.66713	1	1
TCONS_00133793	XLOC_021550	-	218	0	1.25839	0	1	1
TCONS_00128506	XLOC_021698	-	427	0.4832	0.961684	-0.992941	1	1
TCONS_00128902	XLOC_022082	-	590	0.104264	0.379412	-1.86352	1	1
TCONS_00134000	XLOC_022082	-	1195	0.296173	0.460137	-0.635623	1	1
TCONS_00131065	XLOC_022204	-	361	0.226032	0.394126	-0.802128	1	1
TCONS_00131136	XLOC_022339	-	273	0.480122	0	0	1	1
TCONS_00138878	XLOC_022429	-	1140	0.553903	0.505183	0.132827	1	1
TCONS_00137208	XLOC_022495	-	522	0.857261	0.345595	1.31065	1	1
TCONS_00137294	XLOC_022580	-	555	0.284156	0.164337	0.790028	1	1
TCONS_00137367	XLOC_022668	-	368	0.623093	0.215436	1.53219	1	1
TCONS_00142049	XLOC_022692	-	588	0.309827	0.397786	-0.360531	1	1
TCONS_00137445	XLOC_022762	-	270	1.07259	0	0	1	1
TCONS_00139047	XLOC_022777	-	2662	0.409813	0.179309	1.19252	1	1
TCONS_00138599	XLOC_023027	-	591	0	0	0	1	1
TCONS_00139232	XLOC_023087	-	2041	0.249963	0.375105	-0.585582	1	1
TCONS_00144927	XLOC_023469	-	1401	0.51643	0.414011	0.318902	1	1
TCONS_00143669	XLOC_023489	-	299	0.706514	0.165091	2.09746	1	1
TCONS_00150268	XLOC_023642	-	3356	0.0785137	0.397297	-2.3392	1	1
TCONS_00143871	XLOC_023684	-	271	1.23269	1.31182	-0.0897498	1	1
TCONS_00146287	XLOC_023820	-	394	0.386025	0.0821451	2.23245	1	1
TCONS_00144126	XLOC_023948	-	465	0.651275	0.509486	0.354226	1	1
TCONS_00146373	XLOC_023977	-	914	0.418721	0.652764	-0.640572	1	1
TCONS_00144241	XLOC_024114	-	223	4.23277	3.04781	0.473826	1	1
TCONS_00148111	XLOC_024468	-	329	0.309804	0.250066	0.309048	1	1
TCONS_00149392	XLOC_024500	-	214	0	0.771727	0	1	1
TCONS_00144695	XLOC_024527	-	257	0.305154	0.660922	-1.11494	1	1
TCONS_00144739	XLOC_024572	-	615	0.739787	0.258452	1.51721	1	1
TCONS_00148161	XLOC_024578	-	642	0.494243	0.495924	-0.00489864	1	1
TCONS_00155065	XLOC_024653	-	214	0.740337	2.31518	-1.64487	1	1
TCONS_00152306	XLOC_024667	-	395	0.564206	0.349083	0.692654	1	1
TCONS_00152361	XLOC_024714	-	474	0.872656	0.468162	0.898404	1	1
TCONS_00152379	XLOC_024740	-	380	0.529009	0.092339	2.51828	1	1
TCONS_00152558	XLOC_024919	-	297	0.740384	0.202102	1.87319	1	1
TCONS_00155186	XLOC_024970	-	228	0.538314	0.973684	-0.855006	1	1
TCONS_00152630	XLOC_024980	-	323	0.441114	0	0	1	1
TCONS_00155219	XLOC_025040	-	966	0.337168	0.502465	-0.575556	1	1
TCONS_00152724	XLOC_025075	-	311	0.620093	0	0	1	1
TCONS_00154213	XLOC_025091	-	1614	0.39092	0.172391	1.18119	1	1
TCONS_00155876	XLOC_025100	-	996	0.0197705	0.322923	-4.02977	1	1
TCONS_00152745	XLOC_025102	-	2940	0.162347	0.197	-0.279119	1	1
TCONS_00153825	XLOC_025110	-	639	0.376581	0.232175	0.69775	1	1
TCONS_00153898	XLOC_025231	-	627	0.493516	0.477339	0.0480829	1	1
TCONS_00153958	XLOC_025320	-	918	0.218716	0.263793	-0.270348	1	1
TCONS_00154691	XLOC_025326	-	954	0.536721	0.161129	1.73596	1	1
TCONS_00153975	XLOC_025356	-	1834	0.409222	0.0733689	2.47964	1	1
TCONS_00152967	XLOC_025356	-	852	0.498282	0.412427	0.272825	1	1
TCONS_00155974	XLOC_025357	-	229	1.01081	0.849061	0.251568	1	1
TCONS_00152968	XLOC_025358	-	580	0.13765	0.299805	-1.12302	1	1
TCONS_00154706	XLOC_025362	-	456	0.601031	0.345286	0.799646	1	1
