# Supplementary material for: Characterization of long non-coding RNA transcriptome in high-energy diet induced nonalcoholic steatohepatitis minipigs
Source: Sci Rep. 2016 Jul 28;6:30709. doi: 10.1038/srep30709 (PMC4964571; doi:10.1038/srep30709)
Supplement: Supplementary Table S9 [file srep30709-s6.xlsx]

## Sheet: In trans
LncRNA	mRNA	cor
XLOC_009461	387287	0.970485
XLOC_009188	387287	0.953661
XLOC_019091	387287	0.957873
XLOC_013028	387287	0.973617
XLOC_016103	396553	0.977428
XLOC_016559	396553	1
XLOC_022762	396553	0.953068
XLOC_011139	396553	0.960481
XLOC_017344	396553	1
XLOC_024214	396553	0.957276
XLOC_012995	396553	0.960784
XLOC_001048	396553	-0.950614
XLOC_021863	396553	0.960004
XLOC_009438	396553	1
XLOC_010138	396553	0.953905
XLOC_009188	396553	0.960167
XLOC_004951	396553	1
XLOC_002546	396554	0.961968
XLOC_000953	396554	0.973459
XLOC_000801	396554	0.986142
XLOC_015555	396554	0.967584
XLOC_004080	396554	0.954687
XLOC_007223	396555	0.950073
XLOC_005295	396555	0.954609
XLOC_007150	396555	0.982513
XLOC_001042	396555	0.962563
XLOC_002899	396555	0.976899
XLOC_022093	396555	0.964144
XLOC_017162	396555	0.984959
XLOC_022339	396556	1
XLOC_008469	396556	1
XLOC_024980	396556	1
XLOC_000835	396556	1
XLOC_008902	396556	0.977335
XLOC_025110	396556	0.950638
XLOC_012242	396556	0.9737
XLOC_002514	396556	1
XLOC_006557	396556	0.9676
XLOC_017419	396556	1
XLOC_007197	396556	-0.956071
XLOC_010275	396557	0.971317
XLOC_013833	396557	-0.955086
XLOC_017201	396557	-0.966599
XLOC_007030	396557	0.960048
XLOC_021682	396557	-0.96984
XLOC_005646	396557	0.982119
XLOC_024187	396557	-0.972653
XLOC_017612	396557	0.954216
XLOC_023025	396557	0.967935
XLOC_017148	396557	0.958651
XLOC_011235	396557	0.956847
XLOC_016240	396557	-0.971754
XLOC_004080	396557	0.954513
XLOC_016399	396557	0.996837
XLOC_011236	396557	0.965218
XLOC_003825	396557	0.987107
XLOC_010437	396558	0.958473
XLOC_007681	396558	-0.958249
XLOC_012375	396558	0.983188
XLOC_017019	396560	-0.956497
XLOC_012253	396562	0.970989
XLOC_017716	396562	0.959077
XLOC_011822	396562	0.998611
XLOC_007869	396562	0.95664
XLOC_010005	396562	0.976562
XLOC_008523	396563	0.954346
XLOC_019703	396563	0.9816
XLOC_018605	396563	0.985412
XLOC_005617	396563	0.950061
XLOC_014217	396563	-0.988103
XLOC_004729	396563	-0.959721
XLOC_023553	396563	-0.984316
XLOC_010915	396564	-0.986152
XLOC_017336	396564	-0.957653
XLOC_011533	396564	-0.95012
XLOC_023445	396564	-0.982275
XLOC_012577	396564	-0.964448
XLOC_007682	396564	-0.954162
XLOC_023404	396564	-0.957977
XLOC_001567	396564	-0.95729
XLOC_012471	396565	0.96186
XLOC_016234	396566	0.964182
XLOC_001603	396566	0.952835
XLOC_007391	396567	0.956228
XLOC_010915	396567	0.963941
XLOC_001483	396567	0.952115
XLOC_011368	396567	0.971222
XLOC_015539	396567	0.981795
XLOC_022777	396567	0.982772
XLOC_011384	396567	0.955408
XLOC_022326	396567	-0.964295
XLOC_007865	396567	0.960461
XLOC_021719	396567	-0.977637
XLOC_003617	396567	0.968932
XLOC_024817	396568	0.957524
XLOC_025365	396568	0.987199
XLOC_008628	396570	0.954005
XLOC_008629	396570	0.9883
XLOC_000410	396570	0.960358
XLOC_010275	396570	0.950862
XLOC_012975	396570	0.953079
XLOC_002792	396570	0.972578
XLOC_008170	396570	0.953075
XLOC_005213	396570	0.970004
XLOC_008110	396570	-0.970147
XLOC_000977	396570	0.992702
XLOC_019489	396570	0.992677
XLOC_018993	396570	0.962718
XLOC_007070	396570	0.975222
XLOC_010050	396570	0.971892
XLOC_003065	396570	0.992363
XLOC_011761	396570	0.960396
XLOC_017616	396571	0.965203
XLOC_008842	396571	0.964451
XLOC_015427	396571	0.961994
XLOC_009655	396571	0.982052
XLOC_015679	396575	-0.964107
XLOC_009193	396575	-0.966064
XLOC_015536	396575	-0.969622
XLOC_023225	396575	0.958081
XLOC_000864	396575	-0.954551
XLOC_016515	396575	-0.969066
XLOC_016276	396575	-0.951303
XLOC_010171	396575	-0.954761
XLOC_018027	396575	-0.975127
XLOC_025102	396575	-0.966065
XLOC_005526	396575	-0.965872
XLOC_015602	396578	0.991635
XLOC_001056	396578	-0.95303
XLOC_017098	396578	-0.972629
XLOC_022825	396579	0.95223
XLOC_005617	396579	0.956629
XLOC_004734	396579	-0.951286
XLOC_007754	396579	-0.959547
XLOC_023553	396579	-0.958849
XLOC_003238	396580	-0.950193
XLOC_010915	396580	-0.954384
XLOC_018605	396580	0.96132
XLOC_022777	396580	-0.956835
XLOC_022326	396580	0.966573
XLOC_007865	396580	-0.961518
XLOC_021719	396580	0.964501
XLOC_003361	396581	-0.992814
XLOC_002960	396581	-0.976579
XLOC_006162	396581	0.972897
XLOC_025357	396583	0.955242
XLOC_024375	396584	-0.956343
XLOC_010560	396584	-0.994127
XLOC_005944	396585	0.960479
XLOC_016587	396585	0.956291
XLOC_007876	396585	0.977635
XLOC_007157	396585	0.960297
XLOC_005189	396585	0.959015
XLOC_005235	396585	0.981114
XLOC_015343	396585	0.994838
XLOC_000068	396585	0.993565
XLOC_017092	396585	0.96831
XLOC_014779	396585	0.972099
XLOC_010365	396585	0.959301
XLOC_009751	396585	0.95278
XLOC_005140	396585	0.988541
XLOC_011459	396585	0.980314
XLOC_000169	396585	0.977615
XLOC_009546	396586	0.973939
XLOC_000344	396586	-0.965489
XLOC_018554	396589	0.990815
XLOC_013397	396589	0.954708
XLOC_025326	396589	0.975037
XLOC_015582	396589	0.978932
XLOC_016838	396589	0.967165
XLOC_021863	396589	0.956871
XLOC_010346	396589	0.956691
XLOC_005106	396589	0.967278
XLOC_009505	396589	0.950795
XLOC_007306	396589	0.951799
XLOC_010138	396589	0.954184
XLOC_005725	396589	0.963568
XLOC_010020	396589	0.95215
XLOC_024152	396590	-0.951878
XLOC_002762	396590	-0.958649
XLOC_003894	396591	0.972559
XLOC_004739	396591	1
XLOC_005245	396592	0.970843
XLOC_017204	396592	0.97733
XLOC_002940	396592	-0.972205
XLOC_003361	396593	-0.972667
XLOC_001483	396593	-0.950929
XLOC_002960	396593	-0.957361
XLOC_006162	396593	0.97714
XLOC_005853	396593	0.96317
XLOC_005229	396595	-0.95107
XLOC_000312	396595	0.999254
XLOC_016103	396596	0.977428
XLOC_016559	396596	1
XLOC_022762	396596	0.953068
XLOC_011139	396596	0.960481
XLOC_017344	396596	1
XLOC_024214	396596	0.957276
XLOC_012995	396596	0.960784
XLOC_001048	396596	-0.950614
XLOC_021863	396596	0.960004
XLOC_009438	396596	1
XLOC_010138	396596	0.953905
XLOC_009188	396596	0.960167
XLOC_004951	396596	1
XLOC_012905	396597	0.973141
XLOC_014685	396597	0.99169
XLOC_001050	396597	-0.956695
XLOC_005916	396598	0.964556
XLOC_018554	396599	0.960729
XLOC_016103	396599	0.969439
XLOC_013397	396599	0.952727
XLOC_025326	396599	0.969262
XLOC_017459	396599	0.950592
XLOC_019084	396599	0.953126
XLOC_015644	396599	0.959351
XLOC_016838	396599	0.960794
XLOC_012995	396599	0.957447
XLOC_021863	396599	0.986555
XLOC_005106	396599	0.978364
XLOC_009505	396599	0.976126
XLOC_010138	396599	0.981911
XLOC_021218	396599	0.961856
XLOC_005725	396599	0.995853
XLOC_010020	396599	0.992962
XLOC_019865	396600	0.953515
XLOC_025365	396600	0.989665
XLOC_003833	396600	0.958713
XLOC_003819	396601	-0.990228
XLOC_001315	396602	0.954179
XLOC_002339	396602	-0.951396
XLOC_004479	396603	-0.955499
XLOC_016235	396606	-0.961971
XLOC_009719	396606	-0.96101
XLOC_012912	396606	0.960138
XLOC_000785	396606	0.953063
XLOC_022764	396606	0.989587
XLOC_010767	396607	-0.95283
XLOC_020160	396607	0.965987
XLOC_018905	396607	0.973892
XLOC_001104	396607	0.955323
XLOC_014130	396607	-0.98159
XLOC_018770	396607	0.965527
XLOC_004384	396608	0.957913
XLOC_012665	396608	0.95789
XLOC_010329	396608	0.967087
XLOC_006632	396608	0.980522
XLOC_010929	396608	0.963233
XLOC_002028	396608	0.965144
XLOC_006411	396609	0.959866
XLOC_023379	396609	0.95238
XLOC_000312	396609	-0.97432
XLOC_006121	396609	0.978161
XLOC_011552	396609	0.956023
XLOC_023865	396610	-0.964831
XLOC_023981	396610	-0.958623
XLOC_007404	396610	-0.969741
XLOC_012566	396610	-0.977337
XLOC_013196	396610	-0.972595
XLOC_016329	396610	-0.969523
XLOC_009664	396610	-0.982872
XLOC_024570	396610	-0.958124
XLOC_021326	396610	-0.96433
XLOC_005669	396610	-0.96993
XLOC_001227	396610	-0.959246
XLOC_001424	396611	0.951125
XLOC_022762	396611	0.961844
XLOC_019334	396611	0.96005
XLOC_012995	396611	0.981483
XLOC_002538	396611	0.967475
XLOC_003031	396611	0.953856
XLOC_017096	396611	0.957763
XLOC_008629	396613	0.96033
XLOC_004921	396613	0.951284
XLOC_000410	396613	0.955849
XLOC_002792	396613	0.981666
XLOC_008170	396613	0.951159
XLOC_005213	396613	0.969404
XLOC_012577	396613	0.959923
XLOC_008110	396613	-0.952354
XLOC_000977	396613	0.970111
XLOC_019489	396613	0.97008
XLOC_018178	396613	0.96284
XLOC_018993	396613	0.956812
XLOC_007070	396613	0.976327
XLOC_010050	396613	0.959219
XLOC_003065	396613	0.969711
XLOC_011236	396613	0.955647
XLOC_000978	396613	0.950319
XLOC_012479	396614	-0.966502
XLOC_014271	396614	-0.982458
XLOC_017090	396614	-0.9773
XLOC_006872	396614	0.972332
XLOC_002845	396615	-0.950934
XLOC_015582	396615	-0.962395
XLOC_024187	396615	0.964092
XLOC_001483	396615	-0.977816
XLOC_000803	396615	-0.968945
XLOC_006162	396615	0.956439
XLOC_007568	396615	-0.957784
XLOC_012211	396615	-0.952812
XLOC_004455	396615	0.970765
XLOC_001567	396615	-0.951867
XLOC_007755	396615	-0.967261
XLOC_007754	396615	-0.952873
XLOC_005853	396615	0.983655
XLOC_011236	396615	-0.969242
XLOC_000978	396615	-0.951355
XLOC_009783	396616	0.970418
XLOC_011561	396616	0.952548
XLOC_010275	396616	0.951954
XLOC_017201	396616	-0.960895
XLOC_008170	396616	0.953181
XLOC_005213	396616	0.950005
XLOC_024187	396616	-0.965674
XLOC_018178	396616	0.970706
XLOC_004455	396616	-0.957112
XLOC_009175	396616	0.967181
XLOC_011235	396616	0.96387
XLOC_012889	396616	-0.95524
XLOC_008583	396616	0.951427
XLOC_011236	396616	0.974564
XLOC_000978	396616	0.973649
XLOC_001424	396617	0.958812
XLOC_002538	396617	0.969966
XLOC_008665	396617	-0.958194
XLOC_000040	396621	-0.980753
XLOC_013214	396621	-0.958024
XLOC_001104	396621	0.951187
XLOC_023046	396621	-0.991005
XLOC_012997	396621	0.951579
XLOC_017571	396621	-0.955689
XLOC_010002	396621	-0.950012
XLOC_018322	396621	-0.988431
XLOC_004826	396621	-0.96194
XLOC_014244	396622	-0.983879
XLOC_016560	396622	-0.985814
XLOC_011687	396622	-0.982753
XLOC_000210	396622	-0.991368
XLOC_025362	396622	-0.957585
XLOC_008031	396623	-0.951002
XLOC_007620	396623	-0.979117
XLOC_023704	396623	0.971736
XLOC_018758	396623	-0.956449
XLOC_024589	396623	0.956882
XLOC_016004	396623	-0.986892
XLOC_008832	396623	-0.952115
XLOC_010966	396623	0.959966
XLOC_002845	396625	-0.962591
XLOC_011533	396625	-0.952092
XLOC_001483	396625	-0.975862
XLOC_000803	396625	-0.980823
XLOC_002960	396625	-0.975174
XLOC_006162	396625	0.966207
XLOC_022777	396625	-0.959343
XLOC_011384	396625	-0.980559
XLOC_017003	396625	-0.957078
XLOC_007865	396625	-0.973273
XLOC_001567	396625	-0.963783
XLOC_007755	396625	-0.979894
XLOC_007754	396625	-0.990842
XLOC_005853	396625	0.954963
XLOC_018605	396626	0.978589
XLOC_022777	396626	-0.96715
XLOC_011384	396626	-0.969644
XLOC_007865	396626	-0.979658
XLOC_003238	396627	0.959889
XLOC_007391	396627	0.967131
XLOC_010915	396627	0.964466
XLOC_011368	396627	0.95016
XLOC_015539	396627	0.968618
XLOC_022777	396627	0.97815
XLOC_022326	396627	-0.971851
XLOC_007865	396627	0.956644
XLOC_021719	396627	-0.989056
XLOC_003617	396627	0.95045
XLOC_017406	396628	0.988311
XLOC_008628	396631	0.951256
XLOC_023782	396631	0.976781
XLOC_001586	396631	0.965492
XLOC_008170	396631	0.955372
XLOC_001644	396631	0.97463
XLOC_010775	396631	0.966172
XLOC_011334	396631	0.976025
XLOC_011448	396631	0.963328
XLOC_001534	396631	-0.959947
XLOC_019415	396631	0.955461
XLOC_006091	396631	0.989812
XLOC_010215	396631	0.966065
XLOC_020920	396631	0.983606
XLOC_003764	396633	0.957122
XLOC_022695	396633	0.952376
XLOC_008541	396633	0.95682
XLOC_018965	396633	0.976088
XLOC_018386	396633	0.970049
XLOC_015274	396634	0.960784
XLOC_019084	396634	0.97644
XLOC_002591	396634	0.964835
XLOC_005106	396634	0.951636
XLOC_009505	396634	0.986436
XLOC_005725	396634	0.972734
XLOC_010050	396634	0.95877
XLOC_010020	396634	0.967985
XLOC_005872	396635	-0.95335
XLOC_008523	396636	0.960071
XLOC_021062	396636	-0.965413
XLOC_022429	396636	-0.969503
XLOC_015602	396636	0.955274
XLOC_015680	396637	0.962482
XLOC_005617	396638	0.951549
XLOC_008638	396638	0.96177
XLOC_024853	396638	-0.96376
XLOC_013397	396639	0.959047
XLOC_015644	396639	0.95678
XLOC_024740	396639	0.978265
XLOC_007868	396639	0.993681
XLOC_013758	396639	0.963028
XLOC_019865	396640	0.956411
XLOC_024524	396640	-0.968918
XLOC_012996	396640	0.967205
XLOC_014663	396640	0.959828
XLOC_010966	396640	0.952725
XLOC_005161	396643	0.963599
XLOC_007876	396643	0.988144
XLOC_005235	396643	0.970612
XLOC_006468	396643	0.964559
XLOC_015343	396643	0.956604
XLOC_000068	396643	0.976183
XLOC_005140	396643	0.958383
XLOC_000169	396643	0.992891
XLOC_008628	396645	0.975213
XLOC_008629	396645	0.9697
XLOC_023782	396645	0.970339
XLOC_001586	396645	0.969939
XLOC_010275	396645	0.959941
XLOC_008170	396645	0.954253
XLOC_024187	396645	-0.961298
XLOC_016644	396645	0.979008
XLOC_010775	396645	0.959018
XLOC_000977	396645	0.965709
XLOC_019489	396645	0.965811
XLOC_023025	396645	0.988737
XLOC_007568	396645	0.955742
XLOC_007070	396645	0.954142
XLOC_003065	396645	0.966963
XLOC_011761	396645	0.958073
XLOC_003825	396645	0.967639
XLOC_018344	396646	-0.961014
XLOC_014714	396646	0.974959
XLOC_010445	396646	0.957461
XLOC_014615	396646	0.955164
XLOC_016103	396648	-0.966817
XLOC_016559	396648	-0.966575
XLOC_022762	396648	-0.959261
XLOC_017344	396648	-0.966575
XLOC_019334	396648	-0.954824
XLOC_017430	396648	-0.950714
XLOC_012995	396648	-0.995379
XLOC_002538	396648	-0.956832
XLOC_021863	396648	-0.957482
XLOC_009438	396648	-0.966575
XLOC_010138	396648	-0.9505
XLOC_009188	396648	-0.953936
XLOC_004951	396648	-0.966575
XLOC_008523	396649	0.954346
XLOC_019703	396649	0.9816
XLOC_018605	396649	0.985412
XLOC_005617	396649	0.950061
XLOC_014217	396649	-0.988103
XLOC_004729	396649	-0.959721
XLOC_023553	396649	-0.984316
XLOC_008629	396650	0.977292
XLOC_018554	396650	0.964678
XLOC_000410	396650	0.966133
XLOC_025326	396650	0.976716
XLOC_010275	396650	0.956416
XLOC_012975	396650	0.954025
XLOC_009075	396650	0.975657
XLOC_008110	396650	-0.958971
XLOC_000977	396650	0.983833
XLOC_019489	396650	0.98374
XLOC_005106	396650	0.980846
XLOC_009505	396650	0.963999
XLOC_005725	396650	0.950212
XLOC_010050	396650	0.988092
XLOC_003065	396650	0.982658
XLOC_011938	396653	0.985433
XLOC_002315	396653	-0.957624
XLOC_000907	396654	0.952893
XLOC_017201	396654	0.955532
XLOC_023511	396654	-0.952677
XLOC_006863	396654	0.972959
XLOC_012666	396655	-0.954742
XLOC_001793	396655	-0.974349
XLOC_010005	396655	0.958285
XLOC_008327	396656	-0.967621
XLOC_000344	396656	-0.965561
XLOC_016350	396656	-0.965667
XLOC_015621	396656	0.970162
XLOC_019960	396656	-0.96824
XLOC_019120	396656	0.990653
XLOC_011693	396656	0.969037
XLOC_005629	396656	-0.957966
XLOC_012923	396657	0.961059
XLOC_002011	396657	0.980792
XLOC_000040	396659	0.961076
XLOC_024524	396659	0.957789
XLOC_013262	396659	-0.952713
XLOC_018322	396659	0.978029
XLOC_004826	396659	0.972635
XLOC_011693	396659	-0.963139
XLOC_018554	396661	0.974979
XLOC_007568	396661	0.964453
XLOC_018554	396662	0.950878
XLOC_000410	396662	0.962237
XLOC_025326	396662	0.964814
XLOC_002792	396662	0.991364
XLOC_015582	396662	0.952777
XLOC_023445	396662	0.950663
XLOC_012577	396662	0.969604
XLOC_010346	396662	0.973651
XLOC_005106	396662	0.958445
XLOC_018993	396662	0.955978
XLOC_007306	396662	0.950577
XLOC_000168	396662	0.957553
XLOC_008628	396663	0.960051
XLOC_004921	396663	0.979619
XLOC_008170	396663	0.983913
XLOC_005213	396663	0.980078
XLOC_008110	396663	-0.955567
XLOC_000977	396663	0.952742
XLOC_019489	396663	0.952798
XLOC_018178	396663	0.971721
XLOC_007070	396663	0.984186
XLOC_001534	396663	-0.986838
XLOC_003065	396663	0.953417
XLOC_011761	396663	0.950923
XLOC_008628	396664	0.953729
XLOC_023782	396664	0.979824
XLOC_001586	396664	0.985246
XLOC_018588	396664	0.950623
XLOC_016742	396664	0.973124
XLOC_001644	396664	0.961707
XLOC_016644	396664	0.983741
XLOC_010775	396664	0.969433
XLOC_004862	396664	0.963505
XLOC_025091	396664	0.968452
XLOC_011334	396664	0.97916
XLOC_009941	396664	0.963135
XLOC_008902	396664	0.950974
XLOC_011448	396664	0.971213
XLOC_023025	396664	0.958295
XLOC_005723	396664	0.983588
XLOC_023165	396664	0.956033
XLOC_010215	396664	0.974296
XLOC_020920	396664	0.981549
XLOC_001666	396665	0.952222
XLOC_004355	396665	-0.955553
XLOC_023704	396665	0.951703
XLOC_015479	396665	0.993626
XLOC_024351	396665	-0.954429
XLOC_003068	396665	0.980013
XLOC_025122	396665	-0.951612
XLOC_010966	396665	0.965525
XLOC_018554	396666	0.970457
XLOC_000410	396666	0.976199
XLOC_025326	396666	0.996788
XLOC_009075	396666	0.967724
XLOC_017459	396666	0.953283
XLOC_000214	396666	0.974039
XLOC_021863	396666	0.983956
XLOC_005106	396666	0.999995
XLOC_009505	396666	0.963055
XLOC_007306	396666	0.953705
XLOC_010138	396666	0.988993
XLOC_005725	396666	0.980025
XLOC_010050	396666	0.964055
XLOC_010020	396666	0.965358
XLOC_018541	396667	-0.96496
XLOC_006703	396668	0.958066
XLOC_005419	396668	-0.978229
XLOC_020335	396669	0.957947
XLOC_012639	396669	0.961186
XLOC_024527	396669	0.999609
XLOC_003546	396669	0.956283
XLOC_025358	396669	0.95848
XLOC_000399	396669	0.985074
XLOC_018181	396669	0.976753
XLOC_003819	396670	0.973158
XLOC_016103	396673	0.964049
XLOC_000410	396673	0.963091
XLOC_025326	396673	0.953422
XLOC_017459	396673	0.977572
XLOC_012995	396673	0.963758
XLOC_021863	396673	0.980073
XLOC_005106	396673	0.96618
XLOC_007306	396673	0.974157
XLOC_010138	396673	0.982243
XLOC_005725	396673	0.950634
XLOC_010020	396673	0.980437
XLOC_017633	396674	-0.956522
XLOC_000374	396674	0.950953
XLOC_008674	396675	0.966453
XLOC_002339	396675	0.982899
XLOC_019822	396675	0.961314
XLOC_023859	396675	0.969851
XLOC_008628	396677	0.961026
XLOC_023782	396677	0.953241
XLOC_001586	396677	0.951512
XLOC_016643	396677	0.951028
XLOC_016644	396677	0.953476
XLOC_010775	396677	0.982096
XLOC_023820	396677	0.959913
XLOC_011448	396677	0.963367
XLOC_013331	396677	0.960032
XLOC_006091	396677	0.988339
XLOC_010215	396677	0.966269
XLOC_002596	396679	-0.964679
XLOC_020925	396679	-0.976772
XLOC_017084	396680	0.999961
XLOC_022204	396680	0.9834
XLOC_003238	396681	-0.984785
XLOC_008523	396681	0.957378
XLOC_018605	396681	0.982777
XLOC_021599	396681	-0.950583
XLOC_014217	396681	-0.957641
XLOC_022326	396681	0.99131
XLOC_001050	396681	0.950743
XLOC_019601	396686	-0.988788
XLOC_000040	396686	-0.990252
XLOC_013833	396686	-0.955
XLOC_015600	396686	0.965383
XLOC_011655	396686	0.962638
XLOC_002391	396686	-0.955816
XLOC_018758	396686	-0.96853
XLOC_012997	396686	0.976038
XLOC_005451	396686	-0.962603
XLOC_017571	396686	-0.952346
XLOC_013262	396686	0.977327
XLOC_010002	396686	-0.99707
XLOC_024351	396686	-0.966971
XLOC_003068	396686	0.969937
XLOC_025415	396686	-0.975294
XLOC_025418	396686	-0.994004
XLOC_016240	396686	-0.958666
XLOC_016162	396686	-0.969547
XLOC_004826	396686	-0.966145
XLOC_001666	396687	0.965189
XLOC_012519	396687	-0.961053
XLOC_023046	396687	-0.950159
XLOC_024524	396687	-0.982375
XLOC_018758	396687	-0.950512
XLOC_012997	396687	0.951873
XLOC_017571	396687	-0.966012
XLOC_011237	396687	0.99134
XLOC_013225	396688	0.986837
XLOC_000996	396688	0.986009
XLOC_012519	396688	0.952225
XLOC_008031	396688	0.952135
XLOC_008674	396688	0.971729
XLOC_011338	396688	0.964148
XLOC_003130	396688	0.993006
XLOC_009214	396688	0.962423
XLOC_017005	396688	0.969114
XLOC_004334	396688	0.972332
XLOC_009507	396688	0.996503
XLOC_002339	396688	0.960039
XLOC_023718	396688	0.967157
XLOC_021550	396688	0.993022
XLOC_004169	396688	0.99266
XLOC_014368	396688	-0.963455
XLOC_016742	396689	0.95727
XLOC_004862	396689	0.950695
XLOC_025091	396689	0.974321
XLOC_009941	396689	0.969774
XLOC_003283	396689	0.966975
XLOC_010008	396689	-0.959943
XLOC_005723	396689	0.971113
XLOC_023165	396689	0.959874
XLOC_023391	396690	0.999707
XLOC_013662	396690	0.977044
XLOC_000796	396690	0.964152
XLOC_019923	396690	0.968134
XLOC_020335	396690	0.95491
XLOC_022695	396690	0.959816
XLOC_007001	396690	0.954585
XLOC_012639	396690	0.955024
XLOC_022788	396690	0.950736
XLOC_020518	396690	0.961977
XLOC_024500	396690	1
XLOC_000129	396690	0.959091
XLOC_007091	396690	0.97887
XLOC_006530	396690	1
XLOC_023379	396692	0.977891
XLOC_014431	396692	-0.966179
XLOC_006576	396693	0.964118
XLOC_015217	396693	0.978383
XLOC_007134	396693	0.990316
XLOC_014270	396693	0.975906
XLOC_001793	396696	-0.964769
XLOC_015479	396696	0.994648
XLOC_016805	396697	0.953406
XLOC_016804	396697	0.960767
XLOC_001342	396697	-0.973233
XLOC_013668	396697	0.952889
XLOC_013196	396697	0.987899
XLOC_013249	396697	0.953694
XLOC_000470	396697	0.970013
XLOC_009949	396697	0.97565
XLOC_009500	396697	-0.981467
XLOC_017389	396697	0.969773
XLOC_001227	396697	0.951099
XLOC_001226	396697	0.95289
XLOC_016350	396699	-0.958065
XLOC_021698	396699	-0.961237
XLOC_006871	396699	-0.95517
XLOC_016742	396700	0.971825
XLOC_016644	396700	0.952058
XLOC_010775	396700	0.982322
XLOC_011334	396700	0.968733
XLOC_023820	396700	0.985515
XLOC_008902	396700	0.952639
XLOC_011448	396700	0.990826
XLOC_006557	396700	0.960684
XLOC_013331	396700	0.985711
XLOC_006091	396700	0.961353
XLOC_010215	396700	0.99007
XLOC_002546	396702	0.961641
XLOC_011889	396702	0.983536
XLOC_013214	396702	-0.952592
XLOC_000953	396702	0.965874
XLOC_001066	396702	0.954693
XLOC_001104	396702	0.956521
XLOC_002644	396702	0.955394
XLOC_011655	396702	0.962309
XLOC_013141	396702	0.961983
XLOC_012504	396702	0.950173
XLOC_018770	396702	0.982865
XLOC_019703	396703	0.958393
XLOC_001056	396703	-0.982402
XLOC_017098	396703	-0.955229
XLOC_008628	396704	0.989876
XLOC_023782	396704	0.974521
XLOC_001586	396704	0.977748
XLOC_016742	396704	0.965538
XLOC_016644	396704	0.988405
XLOC_010775	396704	0.999015
XLOC_011334	396704	0.967964
XLOC_011448	396704	0.981468
XLOC_023025	396704	0.956518
XLOC_007070	396704	0.957399
XLOC_001534	396704	-0.961989
XLOC_006091	396704	0.980154
XLOC_010215	396704	0.986299
XLOC_011761	396704	0.977419
XLOC_020920	396704	0.959611
XLOC_011564	396705	0.970498
XLOC_022483	396705	-0.962848
XLOC_016103	396707	0.992289
XLOC_025326	396707	0.951542
XLOC_016559	396707	0.982594
XLOC_022762	396707	0.950177
XLOC_017344	396707	0.982594
XLOC_024214	396707	0.951776
XLOC_015644	396707	0.956444
XLOC_016838	396707	0.978677
XLOC_012995	396707	0.971517
XLOC_021863	396707	0.990565
XLOC_024740	396707	0.968352
XLOC_005106	396707	0.950099
XLOC_009438	396707	0.982594
XLOC_010138	396707	0.98369
XLOC_021218	396707	0.972319
XLOC_009188	396707	0.975177
XLOC_005725	396707	0.969979
XLOC_010020	396707	0.980277
XLOC_004951	396707	0.982594
XLOC_005425	396709	0.951127
XLOC_017336	396709	0.965041
XLOC_012353	396709	0.951259
XLOC_012494	396709	0.983624
XLOC_007682	396709	0.989618
XLOC_012930	396709	0.992552
XLOC_023404	396709	0.954054
XLOC_006121	396709	-0.950965
XLOC_011552	396709	-0.958246
XLOC_007169	396710	0.971086
XLOC_021912	396711	-0.953536
XLOC_015680	396711	-0.966002
XLOC_022093	396711	0.963003
XLOC_024468	396715	-0.959182
XLOC_011098	396715	0.985489
XLOC_024479	396715	-0.976589
XLOC_009783	396716	-0.967608
XLOC_000907	396716	0.989367
XLOC_013833	396716	0.973767
XLOC_017201	396716	0.968967
XLOC_018829	396716	-0.954085
XLOC_005646	396716	-0.97483
XLOC_023511	396716	-0.988105
XLOC_002391	396716	0.967145
XLOC_017148	396716	-0.986189
XLOC_025415	396716	0.970987
XLOC_016240	396716	0.965841
XLOC_016162	396716	0.953702
XLOC_004826	396716	0.95732
XLOC_012889	396716	0.961481
XLOC_004080	396716	-0.964214
XLOC_007784	396716	-0.978832
XLOC_008583	396716	-0.988251
XLOC_005229	396717	0.95
XLOC_000312	396717	-0.971266
XLOC_024114	396717	0.965875
XLOC_008629	396718	0.992659
XLOC_000410	396718	0.961572
XLOC_010275	396718	0.961267
XLOC_012975	396718	0.965122
XLOC_002792	396718	0.959101
XLOC_009075	396718	0.960166
XLOC_005213	396718	0.96792
XLOC_008110	396718	-0.972976
XLOC_000977	396718	0.996617
XLOC_019489	396718	0.99658
XLOC_005106	396718	0.955164
XLOC_007070	396718	0.963979
XLOC_010050	396718	0.983223
XLOC_003065	396718	0.996129
XLOC_011761	396718	0.95175
XLOC_024186	396719	0.963512
XLOC_020925	396719	-0.974421
XLOC_023391	396720	0.999707
XLOC_013662	396720	0.977044
XLOC_000796	396720	0.964152
XLOC_019923	396720	0.968134
XLOC_020335	396720	0.95491
XLOC_022695	396720	0.959816
XLOC_007001	396720	0.954585
XLOC_012639	396720	0.955024
XLOC_022788	396720	0.950736
XLOC_020518	396720	0.961977
XLOC_024500	396720	1
XLOC_000129	396720	0.959091
XLOC_007091	396720	0.97887
XLOC_006530	396720	1
XLOC_002712	396721	0.995489
XLOC_001603	396721	0.969553
XLOC_012666	396723	-0.959123
XLOC_023982	396724	-0.96702
XLOC_001424	396724	0.966642
XLOC_022762	396724	0.956427
XLOC_007791	396724	0.985017
XLOC_019334	396724	0.963146
XLOC_002538	396724	0.958587
XLOC_001748	396724	0.985939
XLOC_010005	396724	0.973238
XLOC_003031	396724	0.981338
XLOC_012666	396725	0.97878
XLOC_023142	396725	-0.952562
XLOC_004974	396726	0.965863
XLOC_017459	396726	0.959127
XLOC_007306	396726	0.955548
XLOC_013225	396729	-0.965532
XLOC_008247	396729	-0.952312
XLOC_008811	396729	-0.964196
XLOC_003130	396729	-0.960599
XLOC_015217	396729	-0.967056
XLOC_009507	396729	-0.956126
XLOC_021189	396729	-0.962944
XLOC_021550	396729	-0.960638
XLOC_016206	396729	-0.976621
XLOC_004169	396729	-0.96019
XLOC_016103	396731	0.977428
XLOC_016559	396731	1
XLOC_022762	396731	0.953068
XLOC_011139	396731	0.960481
XLOC_017344	396731	1
XLOC_024214	396731	0.957276
XLOC_012995	396731	0.960784
XLOC_001048	396731	-0.950614
XLOC_021863	396731	0.960004
XLOC_009438	396731	1
XLOC_010138	396731	0.953905
XLOC_009188	396731	0.960167
XLOC_004951	396731	1
XLOC_001424	396733	0.972642
XLOC_011591	396733	0.985358
XLOC_017430	396733	0.976149
XLOC_009461	396733	0.953882
XLOC_002538	396733	0.976585
XLOC_003238	396735	-0.984019
XLOC_008523	396735	0.952777
XLOC_018605	396735	0.956915
XLOC_021599	396735	-0.950252
XLOC_022326	396735	0.976039
XLOC_021719	396735	0.960473
XLOC_008628	396737	0.955662
XLOC_008629	396737	0.982593
XLOC_010275	396737	0.984642
XLOC_012975	396737	0.957143
XLOC_008170	396737	0.952906
XLOC_024187	396737	-0.964452
XLOC_000977	396737	0.983611
XLOC_019489	396737	0.983635
XLOC_023025	396737	0.974183
XLOC_007568	396737	0.955297
XLOC_010050	396737	0.976166
XLOC_003065	396737	0.983887
XLOC_011236	396737	0.963459
XLOC_003825	396737	0.975752
XLOC_007405	396738	-0.952459
XLOC_007404	396738	-0.97187
XLOC_012566	396738	-0.962335
XLOC_001342	396738	0.950499
XLOC_017616	396738	-0.986128
XLOC_016329	396738	-0.96476
XLOC_024570	396738	-0.950282
XLOC_008203	396738	-0.99502
XLOC_008842	396738	-0.97937
XLOC_016812	396738	0.951561
XLOC_003527	396738	-0.973593
XLOC_015427	396738	-0.975458
XLOC_024414	396738	-0.985896
XLOC_009655	396738	-0.974765
XLOC_005811	396739	0.981662
XLOC_023050	396739	0.985252
XLOC_003239	396739	0.954383
XLOC_021013	396739	0.953758
XLOC_005076	396739	0.971727
XLOC_008795	396739	0.953594
XLOC_013664	396739	0.959392
XLOC_002861	396739	0.968207
XLOC_025040	396739	0.958453
XLOC_007626	396739	0.988149
XLOC_000081	396739	0.952199
XLOC_005669	396739	0.965762
XLOC_012374	396739	0.952889
XLOC_007134	396740	-0.975072
XLOC_014270	396740	-0.961961
XLOC_006874	396740	0.984087
XLOC_014698	396740	0.973157
XLOC_000470	396742	-0.952007
XLOC_017019	396742	-0.952042
XLOC_001314	396743	0.958901
XLOC_025326	396743	0.952627
XLOC_024214	396743	0.975097
XLOC_000214	396743	0.969923
XLOC_010138	396743	0.950534
XLOC_016103	396750	0.97251
XLOC_016559	396750	0.970177
XLOC_017344	396750	0.970177
XLOC_024214	396750	0.951942
XLOC_015644	396750	0.95642
XLOC_016838	396750	0.957952
XLOC_012995	396750	0.974535
XLOC_000214	396750	0.957995
XLOC_021863	396750	0.978696
XLOC_024740	396750	0.974439
XLOC_009438	396750	0.970177
XLOC_010138	396750	0.97211
XLOC_009188	396750	0.967585
XLOC_005725	396750	0.96739
XLOC_010020	396750	0.95769
XLOC_004951	396750	0.970177
XLOC_015135	396752	0.97838
XLOC_018097	396752	0.991845
XLOC_001377	396752	-0.952189
XLOC_001207	396752	0.988944
XLOC_023704	396752	0.964395
XLOC_014663	396752	0.985917
XLOC_007869	396752	0.951425
XLOC_010005	396752	0.951665
XLOC_024589	396752	0.964041
XLOC_010966	396752	0.990834
XLOC_023445	396753	0.95391
XLOC_010346	396753	0.986979
XLOC_008629	396755	0.952867
XLOC_010275	396755	0.992048
XLOC_017201	396755	-0.950356
XLOC_005213	396755	0.958289
XLOC_024187	396755	-0.951876
XLOC_017612	396755	0.953781
XLOC_019084	396755	0.96044
XLOC_008110	396755	-0.955985
XLOC_000977	396755	0.957912
XLOC_019489	396755	0.957875
XLOC_009505	396755	0.980745
XLOC_010050	396755	0.986653
XLOC_003065	396755	0.957433
XLOC_016399	396755	0.97118
XLOC_011236	396755	0.972817
XLOC_003825	396755	0.966235
XLOC_022339	396757	1
XLOC_008469	396757	1
XLOC_024980	396757	1
XLOC_000835	396757	1
XLOC_008902	396757	0.977335
XLOC_025110	396757	0.950638
XLOC_012242	396757	0.9737
XLOC_002514	396757	1
XLOC_006557	396757	0.9676
XLOC_017419	396757	1
XLOC_007197	396757	-0.956071
XLOC_010239	396759	0.964382
XLOC_005820	396759	0.962125
XLOC_018156	396759	0.995503
XLOC_013974	396762	-0.963786
XLOC_016310	396762	-0.98114
XLOC_025365	396763	0.974784
XLOC_002624	396763	0.960602
XLOC_011641	396763	0.957351
XLOC_024527	396764	0.969625
XLOC_002213	396764	0.967205
XLOC_018102	396764	0.953483
XLOC_014774	396765	0.954656
XLOC_016559	396766	0.968793
XLOC_011139	396766	0.980329
XLOC_017344	396766	0.968793
XLOC_024214	396766	0.966023
XLOC_012995	396766	0.955006
XLOC_000214	396766	0.97343
XLOC_021863	396766	0.959851
XLOC_009438	396766	0.968793
XLOC_010138	396766	0.960047
XLOC_004951	396766	0.968793
XLOC_006813	396768	0.979571
XLOC_005617	396768	0.986206
XLOC_008638	396768	0.97719
XLOC_007185	396768	-0.965677
XLOC_024853	396768	-0.979072
XLOC_004729	396768	-0.954326
XLOC_003819	396769	-0.990224
XLOC_005245	396771	-0.97299
XLOC_017906	396771	0.971605
XLOC_002446	396771	0.950754
XLOC_018362	396772	-0.974757
XLOC_011384	396772	-0.959396
XLOC_005284	396772	0.95368
XLOC_000374	396772	0.966809
XLOC_001342	396774	-0.960063
XLOC_006012	396774	0.991672
XLOC_024205	396775	0.957206
XLOC_015679	396775	0.991368
XLOC_009193	396775	0.970224
XLOC_000907	396775	0.954535
XLOC_016371	396775	0.992659
XLOC_018318	396775	0.963196
XLOC_016515	396775	0.960276
XLOC_018027	396775	0.959426
XLOC_005526	396775	0.970348
XLOC_006873	396775	0.970975
XLOC_012889	396775	0.950119
XLOC_009719	396776	0.957421
XLOC_025365	396776	0.954216
XLOC_019960	396776	-0.964651
XLOC_019120	396776	0.953589
XLOC_022764	396776	-0.954506
XLOC_017605	396776	-0.953043
XLOC_009193	396777	0.976358
XLOC_013759	396777	0.977008
XLOC_005337	396777	-0.996696
XLOC_004894	396777	0.974136
XLOC_018318	396777	0.970739
XLOC_020204	396777	0.954382
XLOC_000864	396777	0.953063
XLOC_010171	396777	0.983473
XLOC_018027	396777	0.973197
XLOC_012645	396777	0.971877
XLOC_005526	396777	0.976547
XLOC_019865	396781	0.951294
XLOC_024524	396781	-0.969007
XLOC_012996	396781	0.970095
XLOC_014663	396781	0.956004
XLOC_008628	396783	0.98755
XLOC_023782	396783	0.974698
XLOC_001586	396783	0.97848
XLOC_016742	396783	0.968958
XLOC_016644	396783	0.988461
XLOC_010775	396783	0.999474
XLOC_011334	396783	0.971406
XLOC_011448	396783	0.98453
XLOC_023025	396783	0.954003
XLOC_007070	396783	0.953537
XLOC_001534	396783	-0.959857
XLOC_006091	396783	0.980356
XLOC_010215	396783	0.988911
XLOC_011761	396783	0.97465
XLOC_020920	396783	0.961672
XLOC_023484	396784	0.951357
XLOC_018097	396784	0.966495
XLOC_001793	396784	-0.950423
XLOC_001207	396784	0.966594
XLOC_017716	396784	0.976576
XLOC_011822	396784	0.960588
XLOC_014663	396784	0.950639
XLOC_019671	396784	0.962079
XLOC_010005	396784	0.986124
XLOC_018554	396785	0.982968
XLOC_000410	396785	0.973277
XLOC_013397	396785	0.963462
XLOC_025326	396785	0.981148
XLOC_010275	396785	0.954061
XLOC_015582	396785	0.950951
XLOC_017459	396785	0.957385
XLOC_021863	396785	0.964987
XLOC_005106	396785	0.986223
XLOC_009505	396785	0.987087
XLOC_007306	396785	0.953483
XLOC_010138	396785	0.965189
XLOC_005725	396785	0.981139
XLOC_010050	396785	0.981918
XLOC_010020	396785	0.967556
XLOC_014244	396786	0.997897
XLOC_016560	396786	0.959669
XLOC_011687	396786	0.998433
XLOC_000210	396786	0.984969
XLOC_012253	396787	-0.965717
XLOC_002518	396787	0.956256
XLOC_005099	396787	0.98514
XLOC_011098	396788	-0.961459
XLOC_024214	396788	0.982098
XLOC_001048	396788	-0.970517
XLOC_000088	396788	0.971018
XLOC_015441	396790	0.951679
XLOC_015299	396790	-0.964468
XLOC_002839	396792	-0.955779
XLOC_018588	396792	0.961585
XLOC_000440	396792	0.993391
XLOC_004862	396792	0.954567
XLOC_005473	396792	0.966906
XLOC_014149	396792	0.968415
XLOC_001914	396792	0.965703
XLOC_009751	396792	0.956768
XLOC_016294	396792	0.978314
XLOC_008509	396792	0.98
XLOC_022220	396792	0.958961
XLOC_000169	396792	0.955555
XLOC_020925	396794	0.990229
XLOC_008629	396795	0.95002
XLOC_000410	396795	0.985583
XLOC_025326	396795	0.956663
XLOC_012975	396795	0.955144
XLOC_009075	396795	0.970882
XLOC_005213	396795	0.955663
XLOC_008110	396795	-0.980716
XLOC_000977	396795	0.954762
XLOC_019489	396795	0.95464
XLOC_005106	396795	0.97398
XLOC_009505	396795	0.950373
XLOC_010050	396795	0.966725
XLOC_003065	396795	0.953218
XLOC_023445	396796	0.955458
XLOC_017459	396796	0.963088
XLOC_010346	396796	0.98271
XLOC_007306	396796	0.98738
XLOC_014057	396799	-0.988379
XLOC_007030	396799	0.965347
XLOC_021682	396799	-0.958671
XLOC_015135	396799	0.990616
XLOC_015600	396799	0.988912
XLOC_010013	396799	0.962085
XLOC_001207	396799	0.96491
XLOC_007620	396799	-0.982893
XLOC_023704	396799	0.995033
XLOC_002391	396799	-0.957415
XLOC_002591	396799	0.954949
XLOC_005451	396799	-0.950508
XLOC_013262	396799	0.97695
XLOC_024589	396799	0.966529
XLOC_003068	396799	0.973583
XLOC_025415	396799	-0.960584
XLOC_016162	396799	-0.965221
XLOC_004826	396799	-0.954409
XLOC_010966	396799	0.979533
XLOC_005629	396799	-0.964748
XLOC_022867	396801	0.986273
XLOC_020819	396802	0.97697
XLOC_014270	396802	0.951643
XLOC_016559	396805	0.950461
XLOC_011139	396805	0.962881
XLOC_017344	396805	0.950461
XLOC_024214	396805	0.992202
XLOC_001048	396805	-0.965488
XLOC_000088	396805	0.983961
XLOC_009438	396805	0.950461
XLOC_004951	396805	0.950461
XLOC_005229	396807	-0.99303
XLOC_021080	396807	-0.970751
XLOC_012235	396807	0.952419
XLOC_003764	396810	0.989123
XLOC_013662	396810	0.972239
XLOC_022695	396810	0.985708
XLOC_018965	396810	0.984125
XLOC_018386	396810	0.981806
XLOC_020518	396810	0.978933
XLOC_015274	396811	0.966526
XLOC_017612	396811	0.952015
XLOC_019084	396811	0.979383
XLOC_017430	396811	0.951241
XLOC_002591	396811	0.969164
XLOC_021863	396811	0.951748
XLOC_005106	396811	0.955719
XLOC_009505	396811	0.988939
XLOC_005725	396811	0.979873
XLOC_010050	396811	0.959156
XLOC_010020	396811	0.975825
XLOC_003689	396812	0.998225
XLOC_009939	396812	0.985127
XLOC_004210	396812	1
XLOC_016707	396812	0.960033
XLOC_025100	396812	0.984269
XLOC_012645	396812	0.963279
XLOC_008628	396814	0.978778
XLOC_023782	396814	0.954823
XLOC_008170	396814	0.975173
XLOC_010775	396814	0.979962
XLOC_011448	396814	0.956341
XLOC_007070	396814	0.95368
XLOC_001534	396814	-0.975087
XLOC_006091	396814	0.994191
XLOC_010215	396814	0.961945
XLOC_011761	396814	0.959028
XLOC_014057	396816	-0.970304
XLOC_010275	396816	0.965417
XLOC_013833	396816	-0.956917
XLOC_017201	396816	-0.978171
XLOC_007030	396816	0.992177
XLOC_021682	396816	-0.982054
XLOC_018829	396816	0.950615
XLOC_024187	396816	-0.951148
XLOC_015600	396816	0.957059
XLOC_017612	396816	0.986449
XLOC_019084	396816	0.973135
XLOC_002391	396816	-0.960434
XLOC_002591	396816	0.966029
XLOC_009505	396816	0.954278
XLOC_012211	396816	0.963751
XLOC_011235	396816	0.962761
XLOC_016399	396816	0.989774
XLOC_011236	396816	0.970066
XLOC_003825	396816	0.956902
XLOC_022339	396817	1
XLOC_008469	396817	1
XLOC_024980	396817	1
XLOC_000835	396817	1
XLOC_008902	396817	0.977335
XLOC_025110	396817	0.950638
XLOC_012242	396817	0.9737
XLOC_002514	396817	1
XLOC_006557	396817	0.9676
XLOC_017419	396817	1
XLOC_007197	396817	-0.956071
XLOC_016234	396818	0.994006
XLOC_010929	396818	0.975737
XLOC_008629	396820	0.957573
XLOC_010275	396820	0.991764
XLOC_008170	396820	0.953802
XLOC_005213	396820	0.971217
XLOC_019084	396820	0.957577
XLOC_008110	396820	-0.968377
XLOC_000977	396820	0.964319
XLOC_019489	396820	0.964266
XLOC_009505	396820	0.987858
XLOC_010050	396820	0.992758
XLOC_003065	396820	0.963628
XLOC_016399	396820	0.959825
XLOC_011236	396820	0.976309
XLOC_003825	396820	0.953207
XLOC_002845	396823	-0.980202
XLOC_008327	396823	0.965825
XLOC_018829	396823	-0.956758
XLOC_006162	396823	0.967799
XLOC_016717	396823	-0.969081
XLOC_003941	396823	0.965525
XLOC_012211	396823	-0.974008
XLOC_011235	396823	-0.977305
XLOC_005853	396823	0.959975
XLOC_017605	396823	0.975153
XLOC_007575	396823	-0.981068
XLOC_007223	396825	0.96312
XLOC_016742	396825	0.959379
XLOC_013860	396825	0.955453
XLOC_022339	396825	0.992141
XLOC_025091	396825	0.975787
XLOC_011334	396825	0.954453
XLOC_008469	396825	0.992141
XLOC_024980	396825	0.992141
XLOC_000835	396825	0.992141
XLOC_008902	396825	0.993529
XLOC_012242	396825	0.973408
XLOC_011448	396825	0.955427
XLOC_002514	396825	0.992141
XLOC_006557	396825	0.961949
XLOC_017419	396825	0.992141
XLOC_007197	396825	-0.960978
XLOC_019062	396826	0.970287
XLOC_009783	396827	0.973661
XLOC_024375	396827	0.956437
XLOC_011561	396827	0.972792
XLOC_004921	396827	0.964601
XLOC_008170	396827	0.958324
XLOC_001644	396827	0.950719
XLOC_024187	396827	-0.97812
XLOC_000803	396827	0.962118
XLOC_018178	396827	0.960173
XLOC_009175	396827	0.984365
XLOC_011235	396827	0.966173
XLOC_019415	396827	0.972884
XLOC_001567	396827	0.954455
XLOC_007755	396827	0.962801
XLOC_011236	396827	0.973942
XLOC_000978	396827	0.963245
XLOC_016103	396829	0.977428
XLOC_016559	396829	1
XLOC_022762	396829	0.953068
XLOC_011139	396829	0.960481
XLOC_017344	396829	1
XLOC_024214	396829	0.957276
XLOC_012995	396829	0.960784
XLOC_001048	396829	-0.950614
XLOC_021863	396829	0.960004
XLOC_009438	396829	1
XLOC_010138	396829	0.953905
XLOC_009188	396829	0.960167
XLOC_004951	396829	1
XLOC_006892	396832	-0.965963
XLOC_004479	396833	0.956988
XLOC_021723	396833	0.954868
XLOC_018127	396833	0.961873
XLOC_016708	396833	0.971629
XLOC_023391	396835	0.999707
XLOC_013662	396835	0.977044
XLOC_000796	396835	0.964152
XLOC_019923	396835	0.968134
XLOC_020335	396835	0.95491
XLOC_022695	396835	0.959816
XLOC_007001	396835	0.954585
XLOC_012639	396835	0.955024
XLOC_022788	396835	0.950736
XLOC_020518	396835	0.961977
XLOC_024500	396835	1
XLOC_000129	396835	0.959091
XLOC_007091	396835	0.97887
XLOC_006530	396835	1
XLOC_010013	396836	0.971629
XLOC_001793	396836	-0.952959
XLOC_001207	396836	0.98338
XLOC_015644	396836	0.950899
XLOC_011591	396836	0.967103
XLOC_017430	396836	0.964616
XLOC_024589	396836	0.9549
XLOC_019897	396836	0.977081
XLOC_005993	396837	0.975265
XLOC_008794	396837	0.978714
XLOC_005944	396837	0.954193
XLOC_000440	396837	0.957904
XLOC_005160	396837	0.958474
XLOC_016587	396837	0.994995
XLOC_012028	396837	-0.966952
XLOC_007157	396837	0.972672
XLOC_004506	396837	0.961227
XLOC_005235	396837	0.971624
XLOC_015343	396837	0.961859
XLOC_014149	396837	0.971584
XLOC_017092	396837	0.978354
XLOC_014779	396837	0.989322
XLOC_009751	396837	0.964515
XLOC_024101	396837	-0.950589
XLOC_022532	396837	0.985316
XLOC_016294	396837	0.954069
XLOC_018100	396837	0.977677
XLOC_011459	396837	0.977055
XLOC_007391	396838	-0.990565
XLOC_004144	396838	0.975057
XLOC_004387	396838	-0.971035
XLOC_006411	396838	0.953994
XLOC_021719	396838	0.97695
XLOC_012235	396838	-0.951481
XLOC_016715	396839	0.958251
XLOC_001730	396839	0.978718
XLOC_015447	396839	0.966625
XLOC_000256	396840	0.978573
XLOC_022694	396840	0.968267
XLOC_010296	396840	0.958336
XLOC_022495	396840	0.95052
XLOC_002067	396840	0.9641
XLOC_002899	396840	0.982599
XLOC_009751	396840	0.957934
XLOC_022509	396840	0.960928
XLOC_007391	396841	0.980791
XLOC_010915	396841	0.9584
XLOC_004387	396841	0.953721
XLOC_012494	396841	0.977544
XLOC_007682	396841	0.954435
XLOC_017389	396841	0.951358
XLOC_021719	396841	-0.956849
XLOC_011460	396841	0.962095
XLOC_023086	396841	0.995263
XLOC_006121	396841	-0.989826
XLOC_022220	396841	0.967486
XLOC_011552	396841	-0.989441
XLOC_005056	396842	-0.982355
XLOC_008638	396842	0.961337
XLOC_003689	396843	0.998225
XLOC_009939	396843	0.985127
XLOC_004210	396843	1
XLOC_016707	396843	0.960033
XLOC_025100	396843	0.984269
XLOC_012645	396843	0.963279
XLOC_024817	396845	0.96041
XLOC_005159	396845	0.962295
XLOC_018142	396845	0.977988
XLOC_005385	396845	0.984008
XLOC_007701	396845	0.974124
XLOC_016103	396846	0.977428
XLOC_016559	396846	1
XLOC_022762	396846	0.953068
XLOC_011139	396846	0.960481
XLOC_017344	396846	1
XLOC_024214	396846	0.957276
XLOC_012995	396846	0.960784
XLOC_001048	396846	-0.950614
XLOC_021863	396846	0.960004
XLOC_009438	396846	1
XLOC_010138	396846	0.953905
XLOC_009188	396846	0.960167
XLOC_004951	396846	1
XLOC_005918	396847	0.956604
XLOC_008229	396847	0.962262
XLOC_012519	396848	0.963155
XLOC_013833	396848	0.958725
XLOC_007620	396848	0.975029
XLOC_018758	396848	0.976096
XLOC_012997	396848	-0.971397
XLOC_005451	396848	0.968896
XLOC_017005	396848	0.955331
XLOC_017571	396848	0.950048
XLOC_023718	396848	0.964181
XLOC_016004	396848	0.959656
XLOC_008832	396848	0.9832
XLOC_005922	396848	0.966371
XLOC_015950	396849	0.955485
XLOC_011182	396849	0.952741
XLOC_008629	396851	0.952482
XLOC_002792	396851	0.978479
XLOC_011368	396851	0.955361
XLOC_012577	396851	0.964579
XLOC_000977	396851	0.961318
XLOC_019489	396851	0.961315
XLOC_007568	396851	0.970593
XLOC_007070	396851	0.971431
XLOC_003065	396851	0.961267
XLOC_000168	396851	0.955517
XLOC_002839	396852	0.960311
XLOC_023379	396852	0.970413
XLOC_019601	396853	0.98569
XLOC_000040	396853	0.980466
XLOC_008327	396853	0.959487
XLOC_021682	396853	0.955852
XLOC_018829	396853	-0.952334
XLOC_005646	396853	-0.956347
XLOC_015600	396853	-0.967431
XLOC_009719	396853	-0.956284
XLOC_011655	396853	-0.98224
XLOC_002391	396853	0.984577
XLOC_013262	396853	-0.977469
XLOC_010002	396853	0.977249
XLOC_017148	396853	-0.957712
XLOC_019960	396853	0.971612
XLOC_025415	396853	0.976952
XLOC_025418	396853	0.973361
XLOC_016240	396853	0.960238
XLOC_016162	396853	0.984178
XLOC_004826	396853	0.967901
XLOC_007784	396853	-0.956331
XLOC_008583	396853	-0.952526
XLOC_005629	396853	0.976804
XLOC_016804	396854	0.953519
XLOC_013668	396854	0.956724
XLOC_000470	396854	0.985636
XLOC_009500	396854	-0.984633
XLOC_001302	396854	0.952549
XLOC_001226	396854	0.955557
XLOC_000256	396856	0.961765
XLOC_007223	396856	0.978243
XLOC_018588	396856	0.95796
XLOC_004862	396856	0.968062
XLOC_007150	396856	0.978017
XLOC_001042	396856	0.964802
XLOC_002899	396856	0.995882
XLOC_017162	396856	0.965336
XLOC_013213	396857	-0.954266
XLOC_005003	396857	-0.960985
XLOC_015602	396858	0.96544
XLOC_009755	396859	0.953654
XLOC_021912	396859	-0.976733
XLOC_015680	396859	-0.990485
XLOC_016742	396860	0.953286
XLOC_002205	396860	0.965288
XLOC_013860	396860	0.973827
XLOC_022339	396860	0.983475
XLOC_025091	396860	0.975431
XLOC_008469	396860	0.983475
XLOC_024980	396860	0.983475
XLOC_000835	396860	0.983475
XLOC_008902	396860	0.977313
XLOC_012242	396860	0.989362
XLOC_002514	396860	0.983475
XLOC_006557	396860	0.951623
XLOC_017419	396860	0.983475
XLOC_007197	396860	-0.955424
XLOC_016559	396862	0.952756
XLOC_011139	396862	0.973886
XLOC_017344	396862	0.952756
XLOC_001048	396862	-0.974075
XLOC_000088	396862	0.968189
XLOC_009438	396862	0.952756
XLOC_004951	396862	0.952756
XLOC_015658	396865	0.957195
XLOC_011179	396866	0.954473
XLOC_014244	396866	0.961864
XLOC_011687	396866	0.962373
XLOC_016103	396867	0.977428
XLOC_016559	396867	1
XLOC_022762	396867	0.953068
XLOC_011139	396867	0.960481
XLOC_017344	396867	1
XLOC_024214	396867	0.957276
XLOC_012995	396867	0.960784
XLOC_001048	396867	-0.950614
XLOC_021863	396867	0.960004
XLOC_009438	396867	1
XLOC_010138	396867	0.953905
XLOC_009188	396867	0.960167
XLOC_004951	396867	1
XLOC_005332	396868	1
XLOC_025075	396868	1
XLOC_008708	396868	1
XLOC_004019	396868	0.970385
XLOC_011680	396868	0.98033
XLOC_002553	396868	0.960404
XLOC_006974	396868	0.993451
XLOC_012896	396868	0.992839
XLOC_021080	396868	0.960887
XLOC_007833	396868	0.973034
XLOC_007831	396868	0.996535
XLOC_003831	396868	1
XLOC_012626	396868	0.989677
XLOC_012008	396868	0.961492
XLOC_001232	396868	0.97019
XLOC_002897	396868	0.98151
XLOC_000438	396868	1
XLOC_006094	396868	1
XLOC_024679	396868	0.978691
XLOC_003764	396869	0.991034
XLOC_013662	396869	0.966082
XLOC_022695	396869	0.984298
XLOC_018965	396869	0.976927
XLOC_018386	396869	0.976924
XLOC_020518	396869	0.977417
XLOC_024653	396871	0.982242
XLOC_023849	396871	0.957518
XLOC_023527	396871	0.956866
XLOC_001603	396871	0.965713
XLOC_022339	396872	1
XLOC_008469	396872	1
XLOC_024980	396872	1
XLOC_000835	396872	1
XLOC_008902	396872	0.977335
XLOC_025110	396872	0.950638
XLOC_012242	396872	0.9737
XLOC_002514	396872	1
XLOC_006557	396872	0.9676
XLOC_017419	396872	1
XLOC_007197	396872	-0.956071
XLOC_007391	396875	-0.952886
XLOC_001302	396875	-0.975875
XLOC_017389	396875	-0.955086
XLOC_021719	396875	0.950593
XLOC_000440	396876	0.97652
XLOC_016587	396876	0.951322
XLOC_005473	396876	0.952694
XLOC_001914	396876	0.977789
XLOC_009751	396876	0.974583
XLOC_024101	396876	-0.953044
XLOC_022532	396876	0.950938
XLOC_016294	396876	0.985375
XLOC_001315	396877	0.985665
XLOC_003130	396877	-0.958664
XLOC_019643	396877	-0.956419
XLOC_002339	396877	-0.983799
XLOC_021550	396877	-0.95847
XLOC_011691	396877	-0.958324
XLOC_004169	396877	-0.958958
XLOC_001483	396881	0.99695
XLOC_011368	396881	0.964517
XLOC_015539	396881	0.972463
XLOC_022777	396881	0.960712
XLOC_011384	396881	0.962659
XLOC_017633	396881	0.966238
XLOC_007568	396881	0.976208
XLOC_005853	396881	-0.977351
XLOC_003617	396881	0.955591
XLOC_005334	396884	0.993639
XLOC_005768	396884	-0.959769
XLOC_012636	396884	0.977841
XLOC_004448	396884	-0.959899
XLOC_005861	396884	0.952355
XLOC_002762	396884	-0.955961
XLOC_017751	396884	0.96786
XLOC_002553	396886	0.984227
XLOC_007831	396886	0.953365
XLOC_021723	396886	0.969878
XLOC_012008	396886	0.960367
XLOC_018127	396886	0.953115
XLOC_016708	396886	0.961752
XLOC_002897	396886	0.975061
XLOC_017942	396886	0.978295
XLOC_004921	396888	0.960713
XLOC_002792	396888	0.967538
XLOC_012577	396888	0.950312
XLOC_005473	396888	0.953387
XLOC_018178	396888	0.95558
XLOC_018993	396888	0.976267
XLOC_007070	396888	0.95657
XLOC_001534	396888	-0.951788
XLOC_000168	396888	0.951137
XLOC_018580	396891	0.961654
XLOC_018547	396891	0.957597
XLOC_000094	396891	0.96466
XLOC_003689	396892	0.969
XLOC_009193	396892	0.953237
XLOC_005872	396892	0.956989
XLOC_005337	396892	-0.983743
XLOC_004894	396892	0.95197
XLOC_018318	396892	0.957972
XLOC_009939	396892	0.967278
XLOC_004210	396892	0.973078
XLOC_010171	396892	0.971324
XLOC_025100	396892	0.97238
XLOC_012645	396892	0.985793
XLOC_005526	396892	0.953539
XLOC_013978	396893	0.968749
XLOC_018605	396894	0.960261
XLOC_002960	396894	-0.976511
XLOC_006162	396894	0.959392
XLOC_022777	396894	-0.970063
XLOC_011384	396894	-0.984772
XLOC_017003	396894	-0.963513
XLOC_007865	396894	-0.99002
XLOC_007754	396894	-0.986642
XLOC_010016	396895	-0.975772
XLOC_002712	396896	0.998901
XLOC_001603	396896	0.972956
XLOC_024374	396897	0.966079
XLOC_017633	396897	0.964143
XLOC_008390	396898	0.959111
XLOC_007926	396898	0.96725
XLOC_018905	396898	0.979544
XLOC_001104	396898	0.967524
XLOC_021723	396898	0.954813
XLOC_003459	396898	0.957549
XLOC_017310	396898	0.970095
XLOC_016560	396900	0.957771
XLOC_001048	396900	-0.957688
XLOC_000088	396900	0.983165
XLOC_004038	396901	0.952044
XLOC_005332	396901	0.983208
XLOC_025075	396901	0.983208
XLOC_008708	396901	0.983208
XLOC_004019	396901	0.953299
XLOC_011680	396901	0.970322
XLOC_002553	396901	0.980832
XLOC_006974	396901	0.991023
XLOC_012896	396901	0.979277
XLOC_007833	396901	0.994035
XLOC_007831	396901	0.991997
XLOC_003831	396901	0.983208
XLOC_021723	396901	0.964302
XLOC_012626	396901	0.966031
XLOC_012008	396901	0.984699
XLOC_018127	396901	0.959209
XLOC_001232	396901	0.990894
XLOC_016708	396901	0.965814
XLOC_002897	396901	0.990142
XLOC_000438	396901	0.983208
XLOC_006094	396901	0.983208
XLOC_024679	396901	0.993597
XLOC_017942	396901	0.977079
XLOC_024524	396902	0.954363
XLOC_015217	396902	0.989962
XLOC_007134	396902	0.981358
XLOC_012401	396903	0.966904
XLOC_000796	396903	0.955848
XLOC_019923	396903	0.977168
XLOC_001058	396903	0.97362
XLOC_008811	396903	0.962959
XLOC_018893	396903	0.964057
XLOC_007001	396903	0.952782
XLOC_000158	396903	0.964029
XLOC_015643	396903	0.970759
XLOC_011339	396903	0.978319
XLOC_021806	396903	0.962998
XLOC_000129	396903	0.970227
XLOC_005253	396903	0.957486
XLOC_009593	396903	0.959553
XLOC_007091	396903	0.970697
XLOC_016211	396903	0.950219
XLOC_016805	396904	0.959315
XLOC_019923	396904	0.951288
XLOC_008811	396904	0.968639
XLOC_000020	396904	-0.957943
XLOC_013249	396904	0.959471
XLOC_008389	396904	0.969174
XLOC_010923	396904	0.951584
XLOC_002016	396904	0.960483
XLOC_000942	396904	-0.955969
XLOC_021806	396904	0.967312
XLOC_007231	396904	0.961282
XLOC_020528	396904	0.973105
XLOC_001227	396904	0.971497
XLOC_001732	396905	0.972407
XLOC_008523	396905	-0.978022
XLOC_019703	396905	-0.953116
XLOC_001050	396905	-0.961732
XLOC_017098	396905	0.956367
XLOC_005332	396906	0.957792
XLOC_008690	396906	0.966256
XLOC_025075	396906	0.957792
XLOC_006355	396906	0.956271
XLOC_008708	396906	0.957792
XLOC_004019	396906	0.976028
XLOC_011680	396906	0.957404
XLOC_006974	396906	0.963202
XLOC_007833	396906	0.991261
XLOC_007831	396906	0.959123
XLOC_003831	396906	0.957792
XLOC_012008	396906	0.95649
XLOC_001232	396906	0.990977
XLOC_000438	396906	0.957792
XLOC_006094	396906	0.957792
XLOC_024679	396906	0.969013
XLOC_010915	396907	-0.975031
XLOC_011533	396907	-0.950944
XLOC_002960	396907	-0.961121
XLOC_012897	396907	0.958002
XLOC_022777	396907	-0.96106
XLOC_007865	396907	-0.971524
XLOC_007754	396907	-0.960019
XLOC_018629	396908	-0.966083
XLOC_011561	396908	-0.959926
XLOC_004921	396908	-0.987085
XLOC_005110	396908	-0.954723
XLOC_000440	396908	-0.956101
XLOC_005473	396908	-0.986751
XLOC_018178	396908	-0.955013
XLOC_023405	396908	-0.98559
XLOC_001914	396908	-0.961726
XLOC_001567	396908	-0.962854
XLOC_024101	396908	0.974797
XLOC_016294	396908	-0.977651
XLOC_007405	396909	0.959159
XLOC_010884	396909	0.986664
XLOC_024714	396909	-0.963489
XLOC_013820	396909	0.95772
XLOC_011567	396910	-0.969
XLOC_001666	396910	0.954035
XLOC_000996	396910	-0.983149
XLOC_012519	396910	-0.982248
XLOC_018758	396910	-0.971453
XLOC_012997	396910	0.981741
XLOC_005451	396910	-0.957951
XLOC_017005	396910	-0.968757
XLOC_017571	396910	-0.983213
XLOC_009507	396910	-0.954339
XLOC_010002	396910	-0.962118
XLOC_024351	396910	-0.971699
XLOC_025418	396910	-0.957735
XLOC_023718	396910	-0.987824
XLOC_025122	396910	-0.950089
XLOC_008832	396910	-0.955366
XLOC_011237	396910	0.976659
XLOC_014368	396910	0.97652
XLOC_023866	396911	0.961991
XLOC_013225	396911	0.955276
XLOC_008031	396911	0.955338
XLOC_003130	396911	0.956623
XLOC_009214	396911	0.955621
XLOC_009507	396911	0.965173
XLOC_023642	396911	0.951487
XLOC_021550	396911	0.955871
XLOC_016206	396911	0.992202
XLOC_004169	396911	0.958589
XLOC_024374	396912	0.957594
XLOC_010782	396912	0.953593
XLOC_011368	396912	0.958876
XLOC_017633	396912	0.968756
XLOC_003617	396912	0.958118
XLOC_007223	396913	0.966206
XLOC_002839	396913	-0.965956
XLOC_018588	396913	0.993952
XLOC_016742	396913	0.973498
XLOC_016644	396913	0.950751
XLOC_010775	396913	0.965234
XLOC_004862	396913	0.987492
XLOC_025091	396913	0.964149
XLOC_011334	396913	0.956102
XLOC_008902	396913	0.956224
XLOC_011448	396913	0.972331
XLOC_005723	396913	0.955426
XLOC_010215	396913	0.97547
XLOC_011761	396913	0.950122
XLOC_017453	396914	0.956162
XLOC_015789	396914	-0.9772
XLOC_018640	396914	0.98046
XLOC_018554	396915	0.952865
XLOC_001314	396915	0.964738
XLOC_025326	396915	0.954119
XLOC_002792	396915	0.961454
XLOC_012577	396915	0.95144
XLOC_010346	396915	0.973031
XLOC_018554	396918	0.983909
XLOC_000410	396918	0.960758
XLOC_013397	396918	0.97045
XLOC_025326	396918	0.969533
XLOC_010275	396918	0.957538
XLOC_015582	396918	0.964541
XLOC_017459	396918	0.950381
XLOC_021863	396918	0.95435
XLOC_005106	396918	0.973647
XLOC_009505	396918	0.986556
XLOC_010138	396918	0.95182
XLOC_004455	396918	-0.965494
XLOC_005725	396918	0.976741
XLOC_010050	396918	0.977089
XLOC_010020	396918	0.964107
XLOC_011236	396918	0.959803
XLOC_012666	396919	-0.964569
XLOC_001793	396919	-0.959171
XLOC_015479	396919	0.950776
XLOC_024374	396920	0.96153
XLOC_017633	396920	0.951671
XLOC_016262	396921	0.954123
XLOC_004921	396921	-0.991972
XLOC_005110	396921	-0.962137
XLOC_000440	396921	-0.953298
XLOC_005473	396921	-0.98714
XLOC_018178	396921	-0.967724
XLOC_007070	396921	-0.954447
XLOC_001534	396921	0.968795
XLOC_023405	396921	-0.964688
XLOC_001914	396921	-0.950898
XLOC_001567	396921	-0.963154
XLOC_016294	396921	-0.959421
XLOC_008509	396921	-0.958033
XLOC_022220	396921	-0.950568
XLOC_002839	396924	0.964835
XLOC_018993	396924	-0.9592
XLOC_011761	396924	-0.953653
XLOC_001424	396925	0.962678
XLOC_001793	396925	-0.979931
XLOC_011591	396925	0.976042
XLOC_002394	396925	0.960463
XLOC_006355	396926	0.955888
XLOC_004356	396926	0.965406
XLOC_010339	396926	-0.951581
XLOC_022339	396927	1
XLOC_008469	396927	1
XLOC_024980	396927	1
XLOC_000835	396927	1
XLOC_008902	396927	0.977335
XLOC_025110	396927	0.950638
XLOC_012242	396927	0.9737
XLOC_002514	396927	1
XLOC_006557	396927	0.9676
XLOC_017419	396927	1
XLOC_007197	396927	-0.956071
XLOC_025320	396928	-0.963058
XLOC_024214	396928	0.957442
XLOC_001048	396928	-0.971053
XLOC_000088	396928	0.99424
XLOC_014249	396929	0.968375
XLOC_000314	396929	0.957734
XLOC_021013	396929	0.9522
XLOC_011489	396929	0.982579
XLOC_025287	396929	0.968841
XLOC_010296	396929	0.981331
XLOC_000097	396929	0.999275
XLOC_001467	396929	0.972489
XLOC_014482	396929	0.974814
XLOC_006117	396929	0.968596
XLOC_001055	396929	0.990395
XLOC_004325	396929	0.95566
XLOC_005140	396929	0.950288
XLOC_008390	396930	0.973617
XLOC_007926	396930	0.959479
XLOC_020160	396930	0.950102
XLOC_018905	396930	0.95844
XLOC_001104	396930	0.957492
XLOC_019865	396930	0.955429
XLOC_021723	396930	0.976252
XLOC_016708	396930	0.96188
XLOC_018322	396930	-0.965325
XLOC_017942	396930	0.979256
XLOC_023948	396931	0.976164
XLOC_016384	396931	0.966767
XLOC_002762	396931	-0.956199
XLOC_021458	396931	0.950186
XLOC_003588	396932	0.973483
XLOC_006845	396932	0.954713
XLOC_003894	396932	0.952901
XLOC_015628	396932	0.950872
XLOC_000040	396933	-0.953451
XLOC_001666	396933	0.965708
XLOC_020160	396933	0.952691
XLOC_024524	396933	-0.976487
XLOC_012996	396933	0.954612
XLOC_018322	396933	-0.958003
XLOC_003068	396933	0.953198
XLOC_011237	396933	0.972375
XLOC_004038	396934	0.976656
XLOC_008390	396934	0.979288
XLOC_007926	396934	0.954718
XLOC_024817	396934	0.965558
XLOC_018905	396934	0.958018
XLOC_002553	396934	0.961611
XLOC_019865	396934	0.958924
XLOC_003833	396934	0.95836
XLOC_021723	396934	0.987243
XLOC_001232	396934	0.95124
XLOC_023489	396934	0.962245
XLOC_024679	396934	0.96299
XLOC_017942	396934	0.974195
XLOC_005245	396936	0.977806
XLOC_017906	396936	-0.993575
XLOC_008327	396937	-0.984755
XLOC_018829	396937	0.974054
XLOC_002391	396937	-0.958578
XLOC_019960	396937	-0.988774
XLOC_016162	396937	-0.955352
XLOC_017605	396937	-0.950447
XLOC_007784	396937	0.970149
XLOC_008583	396937	0.955001
XLOC_007575	396937	0.956884
XLOC_005629	396937	-0.964272
XLOC_005617	396938	0.95465
XLOC_014685	396938	-0.962907
XLOC_023553	396938	-0.96141
XLOC_009900	396938	0.972658
XLOC_008327	396939	0.987398
XLOC_018829	396939	-0.962989
XLOC_016717	396939	-0.954018
XLOC_003941	396939	0.967853
XLOC_015621	396939	-0.970879
XLOC_022497	396939	-0.958087
XLOC_011235	396939	-0.957852
XLOC_019960	396939	0.987744
XLOC_019120	396939	-0.950339
XLOC_002816	396939	0.950479
XLOC_017605	396939	0.992401
XLOC_007575	396939	-0.969533
XLOC_005629	396939	0.968913
XLOC_000314	396940	0.991852
XLOC_011489	396940	0.959784
XLOC_019154	396940	0.960407
XLOC_005295	396940	0.973468
XLOC_025287	396940	0.980991
XLOC_010296	396940	0.95506
XLOC_000097	396940	0.965661
XLOC_001467	396940	0.971452
XLOC_003464	396940	0.969222
XLOC_015628	396940	0.974371
XLOC_014482	396940	0.99979
XLOC_001055	396940	0.951652
XLOC_022692	396941	0.973439
XLOC_016235	396941	0.970404
XLOC_012912	396941	-0.991814
XLOC_018413	396941	-0.981899
XLOC_022764	396941	-0.979685
XLOC_012376	396941	-0.965585
XLOC_011641	396941	0.970827
XLOC_012401	396942	-0.956092
XLOC_002832	396942	-0.950575
XLOC_000020	396942	0.963896
XLOC_010923	396942	-0.951135
XLOC_013197	396942	-0.968376
XLOC_018541	396942	-0.975982
XLOC_021806	396942	-0.974017
XLOC_016211	396942	-0.989492
XLOC_018554	396943	0.974132
XLOC_000410	396943	0.955672
XLOC_025326	396943	0.994376
XLOC_009075	396943	0.98311
XLOC_000977	396943	0.950195
XLOC_000214	396943	0.976471
XLOC_019489	396943	0.950042
XLOC_021863	396943	0.960181
XLOC_005106	396943	0.990759
XLOC_010138	396943	0.968471
XLOC_005725	396943	0.961055
[truncated: 135,900 more rows]
[truncated: 2 more columns]

## Sheet: In cis_10k
lncRNA_id	cisGene_id
XLOC_000214	100624742
XLOC_000314	102165199
XLOC_000374	100738367	100738407
XLOC_000399	102157722
XLOC_000540	396599
XLOC_000785	100622512
XLOC_000864	102163752
XLOC_000977	100737659	100621383
XLOC_001314	100624982
XLOC_001315	100624982
XLOC_001434	100625038
XLOC_001666	100623150	100623248
XLOC_001815	100627586
XLOC_001914	100626906	100627008
XLOC_002011	100626432
XLOC_002016	100626629
XLOC_002028	102160948	100627742
XLOC_002031	102161330
XLOC_002213	100519396
XLOC_002315	396907
XLOC_002538	100736717
XLOC_002591	100624213
XLOC_002596	100624213
XLOC_003068	100154227
XLOC_003430	100157352
XLOC_003551	102166888
XLOC_003617	397678
XLOC_003689	100521710
XLOC_003831	100154378
XLOC_004038	100154280
XLOC_004055	100525264
XLOC_004334	102162530
XLOC_004556	102160127
XLOC_004734	100627513	595112
XLOC_004860	102157451
XLOC_005003	100514312
XLOC_005064	102161970
XLOC_005110	102161596
XLOC_005161	100514126
XLOC_005213	100739201
XLOC_005284	100519680
XLOC_005385	102162747
XLOC_005387	100519167
XLOC_005853	100620546
XLOC_005920	100516928
XLOC_005993	100520511
XLOC_006162	100514424	100511099
XLOC_006349	102162720
XLOC_006468	100620614
XLOC_006576	102167414
XLOC_006892	100624511
XLOC_007030	100524524	100523995	100524899
XLOC_007046	100620194
XLOC_007070	100125538
XLOC_007223	100155377	100155402
XLOC_007231	100525079
XLOC_007391	100739334
XLOC_007487	100622795
XLOC_007620	100233204
XLOC_007739	100152745
XLOC_007995	100623913
XLOC_008026	100151747
XLOC_008110	100153225	100157237
XLOC_008327	100337656
XLOC_008345	100049673	406870
XLOC_008541	100523026
XLOC_008674	100626262
XLOC_008690	100519174
XLOC_008708	100624320
XLOC_008782	397025	396759
XLOC_008795	100152960	100158208
XLOC_008811	100153751
XLOC_008902	100156796
XLOC_009079	100152814
XLOC_009193	100155430
XLOC_009461	100153444	100522106
XLOC_009546	100511537	100157507
XLOC_009655	100525612	100144500
XLOC_009891	100153566
XLOC_009900	100519874
XLOC_009936	100521339
XLOC_009949	492276	397198
XLOC_010016	100157471
XLOC_010050	100157208
XLOC_010084	100515585
XLOC_010445	100738403	100037971
XLOC_010455	102168042
XLOC_010560	100520645
XLOC_010763	100622495	100519394
XLOC_010915	100513050	397136
XLOC_011120	100625576
XLOC_011182	100622459
XLOC_011496	100524465
XLOC_011800	100513384
XLOC_011889	100153088	100152719
XLOC_011938	733672
XLOC_012353	449004	100155728
XLOC_012405	100519282
XLOC_012504	100739295
XLOC_012566	100524964
XLOC_012975	100520162	100519993
XLOC_013141	100515705
XLOC_013196	100519467	100519008
XLOC_013197	100519467
XLOC_013213	100517514
XLOC_013225	100515647	100515469
XLOC_013528	102163467
XLOC_013638	100520231
XLOC_013820	100511866
XLOC_013858	100738139
XLOC_013944	100515885
XLOC_013974	100737501
XLOC_013978	100627890	102159152
XLOC_014057	100515875
XLOC_014368	100525209	100627609
XLOC_014482	102161960
XLOC_014663	100523953	397135
XLOC_014774	100519300
XLOC_015242	100738177	100518064	100738142
XLOC_015539	100737374
XLOC_015658	100625908
XLOC_015679	397453
XLOC_015680	102163231
XLOC_015950	100517149
XLOC_016004	396680
XLOC_016073	100739577
XLOC_016162	100624984
XLOC_016211	100737104
XLOC_016276	100519087
XLOC_016310	102166345
XLOC_016350	100739063
XLOC_016371	100525041
XLOC_016708	100621816
XLOC_016804	102167568	100620568
XLOC_016817	397406	100153243	100156075
XLOC_016838	100620468	396842
XLOC_016910	100154315	100156321	100157530
XLOC_017098	100157203
XLOC_017102	100626343
XLOC_017162	100153791
XLOC_017310	100153665
XLOC_017605	733688
XLOC_017964	102165009	100626371
XLOC_018027	100157938
XLOC_018100	100739327
XLOC_018127	100512051
XLOC_018181	100514901
XLOC_018344	100302698
XLOC_018541	100153250	100155712
XLOC_018554	100522189
XLOC_018580	102162159
XLOC_018588	100620182
XLOC_018605	100525045	100737962
XLOC_018732	100152653	102167811
XLOC_018762	100152915
XLOC_018905	100523187
XLOC_018993	100522374	100522550
XLOC_019062	100521092
XLOC_019084	102157990
XLOC_019415	100523497
XLOC_019489	100525046	100738374	100621391	102164273
XLOC_019643	100738863	100517288
XLOC_019671	100736719
XLOC_019703	100622686	102162208
XLOC_019759	100518432
XLOC_019923	100037954	100037953
XLOC_020043	102158766
XLOC_020124	100511756
XLOC_021326	100623036
XLOC_021372	100156697
XLOC_021417	100156790
XLOC_021534	100513604
XLOC_021682	100523804
XLOC_022093	100154361
XLOC_022204	100153020
XLOC_022532	100737564
XLOC_022694	397643	100519612
XLOC_022772	100526122
XLOC_022957	100738601	100738638
XLOC_023025	100514063
XLOC_023050	100038006
XLOC_023237	100512795
XLOC_023310	100511211
XLOC_023489	100512618
XLOC_023642	100524269
XLOC_023704	733674
XLOC_023851	100518923
XLOC_023866	102164898
XLOC_024101	100518027
XLOC_024205	100625290	102167904
XLOC_024214	397681
XLOC_024356	100523985
XLOC_024489	100517908
XLOC_024572	100738745
XLOC_024740	100517440
XLOC_025362	100513063
XLOC_025365	100517073

## Sheet: In cis_100k
lncRNA_id	cisGene_id
XLOC_000081	102163014
XLOC_000088	100621303	100621405	100512899
XLOC_000094	100621799
XLOC_000214	100624465	102166591	100624742	100624654	100624556
XLOC_000256	100620952
XLOC_000312	102165199
XLOC_000314	102165199
XLOC_000374	100738367	100738407
XLOC_000399	102157722
XLOC_000438	100620888
XLOC_000540	396599
XLOC_000785	100622512
XLOC_000835	100627716
XLOC_000864	102162927	100623025	102163752	100622843
XLOC_000907	100627772	100627862	100628056	100627955
XLOC_000953	100627304
XLOC_000977	100737659	100621383
XLOC_001042	100155433	100525144
XLOC_001175	100622968
XLOC_001182	100302026
XLOC_001206	100626977
XLOC_001302	100624002
XLOC_001314	100624982
XLOC_001315	100624982
XLOC_001434	100625038
XLOC_001509	100512960
XLOC_001517	397103
XLOC_001666	100623344	100623150	100623248
XLOC_001790	102164647	100624365	100174957
XLOC_001791	100174957	102164647	100624365
XLOC_001793	100174957	100624365	102164647
XLOC_001815	100627586
XLOC_001914	100626628	102158327	100626720	100627008	100626906	100626801
XLOC_002011	100626432
XLOC_002016	100626629
XLOC_002028	100627742	100627837	102161200	102160948
XLOC_002031	102161330
XLOC_002205	102158107	100154949	100625719	100625819
XLOC_002213	100626772	100626589	100519396	100739271
XLOC_002312	100620423
XLOC_002315	100620423	396907
XLOC_002339	100622991
XLOC_002391	100626776	100626869	397664
XLOC_002394	100626869	397664
XLOC_002472	100620243	100620141
XLOC_002514	100153704
XLOC_002518	100623213
XLOC_002538	100736717	396655	102160451
XLOC_002591	100624030	100624213	102158206	100624121	100624390	100623812	100623933
XLOC_002596	100624030	100624213	102158206	100624121	100624390	100623812	100623933
XLOC_002624	100517644
XLOC_002741	100158053	102160078	100156875	100152815	100156434
XLOC_002755	100512874
XLOC_002762	100515064
XLOC_002816	100625739
XLOC_002832	100739743	397115
XLOC_002861	397421
XLOC_002897	100156797
XLOC_002899	100156797
XLOC_002940	733621
XLOC_002942	733621
XLOC_002960	102167874	100157000
XLOC_003031	100322873	100513328
XLOC_003038	100515000	100737265
XLOC_003065	100155446	100154204	100135668
XLOC_003068	102161684	102161333	100154227
XLOC_003130	100153076	102164442
XLOC_003238	100156704
XLOC_003239	100156704
XLOC_003361	100156602	780425
XLOC_003430	100157352	100157354	100737992	396854	100156561	100152132	100153693	100156936	100158139	100737904
XLOC_003459	102166770	100518107	100739045	102167103	102167251
XLOC_003464	100520352	100520532
XLOC_003527	100153992	100153191	100151987	100156421	100038011	100155632	100156839	100158062
XLOC_003546	100520354
XLOC_003551	100154014	102166888	100624516	102167003	100156445
XLOC_003588	100155489	100157099	102164793
XLOC_003617	397678	100620295	100515643	100515992
XLOC_003656	100153004	595112
XLOC_003689	396699	100521710	102162977	100522057
XLOC_003764	102160631	100737434
XLOC_003831	100154378
XLOC_003840	100142677	733660
XLOC_003894	100155164	100144496
XLOC_003941	397115	100739743
XLOC_003973	100522049	100739722	100739677
XLOC_004019	100157673
XLOC_004038	100738974	100154280
XLOC_004055	100525264	100525020
XLOC_004080	100153343
XLOC_004169	100152773	100738416	100153972
XLOC_004197	100152054
XLOC_004312	100156045
XLOC_004325	100518888	100623833
XLOC_004334	102162530
XLOC_004384	100523764	100157455	100153007	100510995
XLOC_004387	100152584	100154192
XLOC_004448	102161529	100623365
XLOC_004455	100157790
XLOC_004479	100513903
XLOC_004506	100739573	100626032
XLOC_004556	574058	102160127
XLOC_004581	100157158
XLOC_004595	100157004
XLOC_004657	100154648
XLOC_004687	768100
XLOC_004729	102166678
XLOC_004734	595112	100627513
XLOC_004826	100152283	102160511	100156729
XLOC_004827	100152283	102160511	100156729
XLOC_004860	100302702	100514209	100303612	100303611	100736774	102157451	100513261	100626355	100514943	100512883	100513066	100513642	100737384
XLOC_004862	100516894	102157451	100620133	100514943	100626355	100516719	100517075
XLOC_004894	100511770
XLOC_004921	100627128
XLOC_004974	102162843	100625563	100625764	100517728
XLOC_005003	100513224	100514312
XLOC_005064	102161970	100621751
XLOC_005076	100521743
XLOC_005110	100513617	102161596
XLOC_005140	102159301
XLOC_005159	100627913	100513945
XLOC_005161	100514126
XLOC_005213	100739201
XLOC_005235	100518326	100520628	100520445	100518506
XLOC_005245	397148	100627222	100627128
XLOC_005253	100524517	100523988	100524270	397639
XLOC_005284	100519680
XLOC_005295	100523688	100523859
XLOC_005334	100627504
XLOC_005382	100518681
XLOC_005385	100519167	102162747
XLOC_005387	102162747	100519167
XLOC_005419	100518211	100738267
XLOC_005451	100512186
XLOC_005473	100517911	414427	100517184
XLOC_005526	100624861
XLOC_005579	100157635
XLOC_005617	100519104
XLOC_005629	100623554	100622528
XLOC_005669	100152028
XLOC_005811	102159892
XLOC_005820	100739351	100157236	100154411	100739486	100524950
XLOC_005843	100737293
XLOC_005853	100620836	100620546
XLOC_005872	100154106
XLOC_005920	100516928	100517301
XLOC_005944	102163166	102164164
XLOC_005993	100520511	100519866	100520328
XLOC_006012	102166105	100158243	100625051	100624958
XLOC_006091	100518214
XLOC_006094	100625946
XLOC_006117	100524394	102161720
XLOC_006121	396941
XLOC_006162	100514424	733645	100514598	100511099	100514249	100514980	100514791	100515165	100621582	397059	100511716	100512070	100514069
XLOC_006349	100512984	102162720	100514070	100511956	100513307	100513493	100512308
XLOC_006355	100624374	397002
XLOC_006411	100517307	100521221	100521041
XLOC_006449	100524106	100524458	100521819
XLOC_006468	100517187	100620614	100739379	100518864	100516827	100739487	100518689	100517000	396754	100620510	100127486
XLOC_006510	100517855	396711	100519388	100518038
XLOC_006557	397654	100512496	100512681	102157989
XLOC_006576	397653	102167414	100625456
XLOC_006632	100625946
XLOC_006633	100520049
XLOC_006650	396941	100525949
XLOC_006703	100517118	100516755	100516931
XLOC_006813	100518577
XLOC_006845	100623319	100623132
XLOC_006863	100520269
XLOC_006873	100524645
XLOC_006874	100524645
XLOC_006892	100624794	102167155	100624611	100624895	100624511	100624252	100623555	100737417	100624432	100623454	100737916
XLOC_006974	100523398	100520635	100523208
XLOC_007001	100517187	100518689	100739863	100517000	100516827	100620510	100620614
XLOC_007030	100524524	100524899	100512680	733696	100512131	100523995	100512495	100101929	100522397
XLOC_007046	100620549	100627972	100620648	396955	100620093	100620379	100620745	100628074	100628169	100620287	100620194
XLOC_007070	100737032	100518038	100519388	100125538	100517855
XLOC_007075	397256	100519388	396711	100518038
XLOC_007106	100526075	100525780	102157481
XLOC_007134	100737147	100152333	100737057
XLOC_007150	100620195	100620094	102160336
XLOC_007157	102162360	100522951
XLOC_007169	100526009
XLOC_007185	100157001	100514320	100158196
XLOC_007197	100152567	100515859	448845
XLOC_007223	100522642	100155402	100523140	100155377	100523331
XLOC_007231	100525079
XLOC_007306	100519215	100738672	100505460	100519566	102160907
XLOC_007317	100521113	100524901	100522703	100522516
XLOC_007391	100519870	100519688	100739334	102161367
XLOC_007487	100516295	100622795	100516936	100516759
XLOC_007568	100623011	100622531	102164553
XLOC_007575	100525306
XLOC_007620	100233204	397429
XLOC_007681	100156549	494469	100154125
XLOC_007701	100526077	100156949	100156513	100524712
XLOC_007739	100620808	100620515	100171390	100521992	100152745
XLOC_007740	100620908
XLOC_007865	100337666
XLOC_007876	100302017
XLOC_007884	100517192	100516832
XLOC_007926	100517678	100624545	100517369
XLOC_007995	100623913	100037994	100623360	100520697
XLOC_008026	100623790	100623389	100151747	102164483	100622765
XLOC_008031	100515578	100739775	100515755	100516463	100623883	100516643	397675	100739625	100515924	100516829
XLOC_008110	100157237	100154429	397523	100155668	100153200	100156039	100153225	100515237
XLOC_008198	100524108	100524460
XLOC_008229	100517782	100623194	102166404	100152258
XLOC_008327	102161446	100337656
XLOC_008345	406870	100049673	100158001
XLOC_008389	100515798
XLOC_008455	100152894	100154090	100152095	100517609	397585	100155317
XLOC_008469	100156951
XLOC_008509	100517057
XLOC_008523	100153948	100739789	100519217	100519739
XLOC_008541	100523026	100522832
XLOC_008628	100521866
XLOC_008629	100521866
XLOC_008665	100302017
XLOC_008674	100626262
XLOC_008690	100519174
XLOC_008697	100623793	100621265	102167822	100623705
XLOC_008708	100624139	100623984	100624225	396943	100624320
XLOC_008782	397025	414425	396759	100628076
XLOC_008795	100158208	100152960	100513823	102160208	102161762
XLOC_008811	102163811	100153751
XLOC_008832	100623362	100623262
XLOC_008842	100521520	100156972	100157315
XLOC_008902	100155189	100156796	100157989
XLOC_009075	100739526
XLOC_009079	100152399	100154004	100152814
XLOC_009148	100523927	100151944
XLOC_009175	100152597	100037299	100153794	100513952
XLOC_009180	100156215	396603
XLOC_009188	100154626	102160999
XLOC_009193	100156636	100155430	100154205
XLOC_009276	100157868	100142668
XLOC_009286	100156944	641349
XLOC_009438	100153999
XLOC_009461	102160213	100522106	100152252	100153444	100157478
XLOC_009500	100739001	100337684	102164341
XLOC_009507	100125540
XLOC_009546	100157507	100511537	414425
XLOC_009577	100152011	100519447
XLOC_009655	100144500	100156137	100525612	397443
XLOC_009664	100737450	100156117
XLOC_009751	100156492	100152826
XLOC_009755	100154446	100157292
XLOC_009782	100157115	100151867	100519392	102159727
XLOC_009783	100155919	100153480	100154708	100519740	503661	100625262
XLOC_009891	100521406	100153566
XLOC_009900	100151916	100153111	100519874	100157127
XLOC_009936	100521339
XLOC_009949	397503	100156922	397198	492276
XLOC_010005	100151991
XLOC_010008	397230
XLOC_010015	100152243
XLOC_010016	100157471
XLOC_010020	100151816	100157868	100155467	100142668	100157079	100154248	100153038
XLOC_010043	403106	403215
XLOC_010050	100157208	100151977
XLOC_010084	100625712	100515585
XLOC_010138	100157399	100154177
XLOC_010163	100521931
XLOC_010171	100155473
XLOC_010239	100513689
XLOC_010244	396738
XLOC_010255	396954
XLOC_010263	100124386
XLOC_010275	102166828
XLOC_010296	100156631	100152203
XLOC_010339	102167879	100513628	100514545
XLOC_010346	100156717	100737246
XLOC_010386	102164956
XLOC_010437	100511049	102164373	100154822
XLOC_010445	100517977	100738403	100037971
XLOC_010455	100144630	102168042	100518993	100620445	100154010	100519519
XLOC_010560	100520645	100518583	100519058	397449	102167298
XLOC_010763	100519394	100622495
XLOC_010782	396659
XLOC_010896	102166969
XLOC_010915	397136	100513050	100513440
XLOC_010948	102167008
XLOC_011064	100511538
XLOC_011120	100625172	100625576	595105	100511477	100511661
XLOC_011139	100038003
XLOC_011179	100155158	397119	100156373	100152736	100153939
XLOC_011182	397119	100622459	102162240	100126282	397149	100626865	102161979	100152736	102162096
XLOC_011235	100302508
XLOC_011236	100302508
XLOC_011237	100302508	100516232
XLOC_011293	100511480	102164778	100627765	100511663	100510936	102165035	100511107	102165153
XLOC_011323	100517788	100517978	100623428
XLOC_011334	396902
XLOC_011338	100522108
XLOC_011339	100522108
XLOC_011384	100037952	102165014
XLOC_011392	102162264	554303	102162127
XLOC_011489	100522469	100216316	100523931
XLOC_011496	100524465
XLOC_011533	100521164	100522525	100522906
XLOC_011552	100170772	100515934	100625675	100515590
XLOC_011567	100518225
XLOC_011591	100517788	100623428
XLOC_011641	100519398	100519575
XLOC_011653	397488
XLOC_011655	100523519	100037964
XLOC_011680	100737060
XLOC_011687	100626422	431672
XLOC_011693	397251
XLOC_011761	100513121
XLOC_011800	100513766	100513384	100312962
XLOC_011808	396598	100271903	100170772
XLOC_011822	100519115
XLOC_011833	100523520
XLOC_011889	100152719	100153088	100154307	100627135
XLOC_011938	100515284	733672	100516302	100515935	100516119	100302695	100515765
XLOC_012006	100151843	100157067
XLOC_012008	102163553	100516767	100156678	102164213	100153846	102163983	100157872	100516407
XLOC_012028	102167523	100625374
XLOC_012137	100144523	102166566	100144531	100126237	100144524
XLOC_012211	692192	100625411
XLOC_012242	100738796	100511052	100624645	100523338	100738866	102162195
XLOC_012253	100513828
XLOC_012324	100155889	100157085
XLOC_012353	100154503	100155728	449004
XLOC_012374	100155196	100158013	733636	100625236
XLOC_012375	733636	100157594	100152356
XLOC_012376	733636	100157594	100152356
XLOC_012401	102159694	102159807	100738528
XLOC_012405	100738810	100519282	100738769	100624487	100738710
XLOC_012471	102158041	100737175	102157588
XLOC_012479	100511906	102164453	100525669
XLOC_012504	100521999	102163664	100522910	100522354	100517250	100625616	100517065	100624234	100626709	100739366	100739295	102164429
XLOC_012519	100521303	100521480	100521118
XLOC_012520	100521118	100521480	100521303
XLOC_012566	100523873	100524964	100523705	102160004	100524227	100524054
XLOC_012636	100517204
XLOC_012645	100736987	102165421
XLOC_012665	100217399
XLOC_012715	100737044	100515982	100513388	100515636	100515808
XLOC_012803	100171400	100511542	100511357	100622162	100737610	100511727
XLOC_012905	100125380
XLOC_012949	102164307
XLOC_012974	100516841
XLOC_012975	100620451	100519456	100521236	100519635	100519066	100519993	100519809	100520162	100499568
XLOC_012996	448812	397270
XLOC_012997	448812	100624934	397270
XLOC_013101	100736957	100513842	102158337	100515297	100513263
XLOC_013141	100515250	100514699	100516242	100514890	396977	100514510	100515705	100519128	100736864	100514334	100625922	100519293	100516058	100518951	100515072	100515425	100515875
XLOC_013196	100519941	100522239	100520292	100519643	100519467	100519294	100521178	100520121	100519008
XLOC_013197	100519941	100522239	100519294	100519467	100521178	100520121	100519008	100520292	100519643
XLOC_013213	100518644	100517803	100525206	100517514
XLOC_013214	100518644	100517803	100518821	100517514	100525558	100518292
XLOC_013225	100515469	100517632	100517262	100515647	100517453
XLOC_013249	397229	100516848	102164747
XLOC_013330	100158245	100158240	100512826
XLOC_013331	100513520	100514626
XLOC_013397	100626937	100516543	100517457	100737285	100517636	100737239
XLOC_013463	100520720	100521069
XLOC_013528	102163467	100521544	100519821	100520177	100739749	100521889
XLOC_013638	100520231	100518897	100519184	100520777	100518718	100521073	100520063
XLOC_013662	100524425
XLOC_013664	100625720
XLOC_013668	100514277	100514094
XLOC_013686	100519536	100521253
XLOC_013758	397463	100523594	100523777
XLOC_013820	100511866
XLOC_013833	100515883
XLOC_013858	100513527	100738139	100513343
XLOC_013860	100738139	100513343	100513527	102163319
XLOC_013944	100517086	102165673	100515885	100516069
XLOC_013974	102158912	100515296	100627067	100737725	102158193	100516661	100515995	100737501
XLOC_013978	100516661	102159380	100627890	102159152	100627707	102158912	102158424	102158193	100737725
XLOC_014037	100518056	100512393	100517325	100517513	100517698	100737568	100517877
XLOC_014057	100519293	100515250	100516242	100625922	100736864	100515072	100518951	100515425	100515875	100519128	100516058	100515705
XLOC_014059	733659	100523533	100520358	100626093	100523716	100516416	100523886
XLOC_014081	100144589	100628048	100620450	100627951	407774	397223	397099	100628213	100620136
XLOC_014130	100517143	100525029	100517326	100516953	100517514	100525206
XLOC_014149	100739801
XLOC_014217	100516129	100513583
XLOC_014249	102158140
XLOC_014271	100516779
XLOC_014348	100516420
XLOC_014368	100524850	100524483	100525387	102159765	100627609	100524669	100739748	100381266	100525209	100627711	100524304
XLOC_014431	100524240	100524423	100511182	100511368	100037942	100511004
XLOC_014482	100737370	100623769	100519411	100519240	100519760	102161960	497234	100737330	102159087
XLOC_014615	100511070
XLOC_014663	100523953	397135	100737008
XLOC_014677	100526040	100737804	100625306	100625008
XLOC_014695	102159922
XLOC_014714	100524363
XLOC_014774	100271727	100519300
XLOC_014779	100519539
XLOC_014938	100738395	100174964	100737824	100174963	102160495	100519015
XLOC_015007	100510956	100513345
XLOC_015135	100512596	100512773	100524795	100512403	100624690
XLOC_015217	100524553	100525915	100519829	100511870	100524016	100519473	100520370	100519650	100525741	100520185	100511074	100526101
XLOC_015242	100517704	100738177	102161870	100738908	100739113	100516964	100738291	100516791	100738953	100524247	100738142	100737559	100739035	100524796	100518064
XLOC_015299	100512775
XLOC_015441	100518245	396600
XLOC_015479	100621059	100620961
XLOC_015516	102166345
XLOC_015536	100525394	100525742
XLOC_015539	100737374
XLOC_015555	100623777	102162540	102162418
XLOC_015580	102158955	100510901
XLOC_015582	100515136
XLOC_015643	654298	100514284	102160090
XLOC_015644	102160090	100514284	654298
XLOC_015658	100625193	100625908	100517970	100517780	100518514	100739542	100739460	100519387	100624395	100519213
XLOC_015679	100522484	100520727	102162791	100621243	100522861	102165475	100522669	100738733	397453
XLOC_015680	102163231	100521185	102162791	100521003	100522861	100738733	100523430
XLOC_015789	100517396	100518062	100144519	100517757
XLOC_015793	100144519	100520782	100625623	100518545	100518241	397548	100316854	100518062	100739078
XLOC_015950	100736991	100517333	100736942	100517149	100739783	100520900	100739355	100520731
XLOC_016004	100515947	100516429	100516255	100515774	396680	100192448	100523896	100523543	100505408
XLOC_016073	100738991	100525691	102164928	100739577	100739475	102161537	100522794
XLOC_016103	100626904
XLOC_016162	100625157	100624984	100625069
XLOC_016206	100624596	397484	100525867	100525693
XLOC_016211	100737104	100511872	100625245	100625349
XLOC_016240	100521720	100521551
XLOC_016259	100642182	100737729
XLOC_016262	100737729	100642182
XLOC_016276	100519087
XLOC_016280	100519769	100520130
XLOC_016310	100519831	102166345
XLOC_016350	100739063	100739020	100520017	100519306	574061	397378
XLOC_016371	100525041	100522188	100523665	100522370	100522547	100524558	100524857	100523841	100522927	100522014	100522734	100523241	100524019
XLOC_016384	100515136
XLOC_016467	100154456	100156915	100512531	100738505	100621388	100155247
XLOC_016515	102166021	102165769
XLOC_016553	448810
XLOC_016559	102158063
XLOC_016560	102167019
XLOC_016601	100156671
XLOC_016643	100152224	100157451
XLOC_016644	100157451
XLOC_016707	100524801	100621816
XLOC_016708	100524801	100621816	100525161	100524984
XLOC_016719	100286867	100739687
XLOC_016742	397472	100152118
XLOC_016759	100738993
XLOC_016804	100620669	100152072	102167568	100620568
XLOC_016805	100620568	102167568	100152072	102167217
XLOC_016812	613131	100524676	100621973	100153273	100523600
XLOC_016817	654317	100153243	100157692	100153636	100157276	100153273	100156474	100153656	100523600	100154856	100152852	100152455	100155270	100156075	100524985	397406
XLOC_016838	100620368	100620468	100514958	396842
XLOC_016906	397382	100154710	100155108	100154274	100622304	100151868	100622022	100153483	100153065	449572	100155505	100513469	100144501	100153896	664654
XLOC_016910	100513469	100151902	100156321	100153896	100622304	100154315	100155110	100154710	100153483	100157530	100622022	100152301
XLOC_016957	100620701	397361	100620180	100514576	100153347	397648	100620276
XLOC_017003	100512602	100622379
XLOC_017005	396702
XLOC_017019	100158055	100156877	100158052	100152816
XLOC_017070	100151826	100737105
XLOC_017092	397109
XLOC_017096	100625281
XLOC_017098	100157203	102157995	100049656
XLOC_017102	100626343	396677
XLOC_017159	100153815	100153791
XLOC_017162	100153791	100153815
XLOC_017201	100515895	100517712	100516078
XLOC_017204	100516078	102164355	100517712	100517528	100515895	100627184
XLOC_017310	100519253	100153665
XLOC_017336	100152754
XLOC_017344	100157451
XLOC_017363	100157957	100156775	100522371	100152599
XLOC_017406	100157871	100152248	100154232	100739857	102163681
XLOC_017409	102165635	100736879	100151841	100526167
XLOC_017413	100151822
XLOC_017430	100153182	102162332
XLOC_017453	100154639
XLOC_017459	100156649	100155418
XLOC_017552	100739423	399522	100144620	100736944	102162067
XLOC_017571	100515138	100515312	100622477	100622649	100622268	100622378
XLOC_017605	100155778	102167637	414423	100152157	100156173	100157381	100511507	102165219	100153742	733688
XLOC_017612	100157795	100156584	100152152	100155378
XLOC_017616	100152950	100157793	100519022	100517759	102167175
XLOC_017633	445539	100154558	100522133
XLOC_017667	102159049	100154428	100153223
XLOC_017689	100155227	100359362	100512346
XLOC_017716	100519836	100153448
XLOC_017728	100156498	100157715
XLOC_017906	100516673	100512279	100153230	100153254	100621776	100152026
XLOC_017964	100626466	100626371	102165009	102164764
XLOC_018027	100153490	100736743	100154718	100157938	100155931	100737179	100736675	100736710	100156758	100156333	100736637
XLOC_018097	100125959
XLOC_018100	100157776	100156203	100739327	100518485	100517823
XLOC_018102	100157776	100156203	100739327	100518485
XLOC_018127	100512051	100512535	102168169
XLOC_018181	100514901	100515777
XLOC_018318	100738422
XLOC_018322	100462750
XLOC_018324	100523554	100462750
XLOC_018344	100512350	100512167	100302698
XLOC_018362	100517653	100516911	100517095
XLOC_018369	100520384
XLOC_018386	100512658
XLOC_018541	100153250	100516908	100517651	100518193	100155712	100517467
XLOC_018547	102164764	100626198	100137084	100626371	102165009
XLOC_018554	100522189	100522548	100522737
XLOC_018573	100518782	100518969
XLOC_018580	102162159	100737139	102163608	100521662	100152671
XLOC_018588	100620182	100627212	100627871	100523788	100620277	100152666	100627311
XLOC_018605	396807	100152699	100738034	100525045	100519313	397519	102165983	100155118	100154321	100519485	100155542	100737962	100624781	100157936	100621845
XLOC_018629	100736912	100628158	102161422
XLOC_018640	100737618	102158398
XLOC_018732	100511991	100738762	102167811	397193	100153036	100152653	100153865	100739009	397206
XLOC_018758	100153288	100156970	100524679
XLOC_018762	100152915	100152492	100738680	100512231
XLOC_018770	100144477	100627653	100627558	100627089
XLOC_018829	100156112	100737051
XLOC_018905	100523738	100523554	100523378	100523187
XLOC_018993	100738701	102158537	100522550	100522374	494018	100620538	100620736
XLOC_019062	100521092
XLOC_019084	100515083	397061	100518840	100518664	102157990
XLOC_019086	100516270	100286873	100516737
XLOC_019091	100187727	100620865
XLOC_019154	100519899
XLOC_019249	102164415	102164889	102164547
XLOC_019330	100524260	100737509	100523907	100627091
XLOC_019334	100627091	100524442	100523907	100625792	100524627
XLOC_019415	100519715	100522257	100524202	100523004	100523497	100519431	100523675
XLOC_019489	100525046	102166858	102164768	100737911	100621286	100738493	100738335	100738530	102164273	102166380	100621492	100518558	100738374	100620373	100621391	100621575	100620279	100627967	100620185
XLOC_019601	100514237	102166903	100737692
XLOC_019643	100517477	100517288	100738863	100627283	100626701	100626506
XLOC_019671	100736719	102162469	100521629
XLOC_019703	102162208	100622686	100621644	100622586	100621543	100621746
XLOC_019759	100518432	100518612
XLOC_019760	100518612	100518432
XLOC_019923	100037954	100037953	100037307
XLOC_020011	100624603	100624503	100736778	100736821	100302639
XLOC_020043	100524199	102158766	100621354	100523845	494018	100620736	100738701	102158537
XLOC_020124	102158115	100511453	100511756	100514167	100511931
XLOC_020204	100625597
XLOC_020335	100626406	100524260	100737509	100523907	100626883
XLOC_020518	100736698	100739752	100624006	100624090	100623415	102164227	100623725	100623905	100739859	100623819
XLOC_020528	100518738	100517831	100518021	102160101	102157992
XLOC_020539	100621028	100620738	100739230	100620831	100523125	102159929	100523610	100620540	100524628	100523314	102165012	100522934	100622025	100739264	102159702
XLOC_020723	100739244	100739275
XLOC_020819	100525229
XLOC_021062	100154178	100738669	100621321	100517535
XLOC_021189	100153159
XLOC_021217	100154642	100156210	100152200	100153410	100154621
XLOC_021218	100153410	100154621	100156210	100152200	100154642
XLOC_021304	100155806
XLOC_021326	100155656	100623036
XLOC_021372	100738227	100625251	100156697	100157484
XLOC_021416	100519610	100156790	406188
XLOC_021417	406188	100156790	100519610
XLOC_021458	100153238	100520918	100156487	403165	397522	397082	100152822	100158067	780415	100147706	100154847	397572	100155292	100157270
XLOC_021534	100513604	100738959	100624279	100513412
XLOC_021550	102159548
XLOC_021599	100154605	100157426
XLOC_021682	102158111	100522382	100523804	102157613
XLOC_021698	100526118	100512176	397682	100511647
XLOC_021719	100134957	102163394
XLOC_021723	102163650
XLOC_021806	100152493	100151742	100151741	100144452	100736978
XLOC_021863	100152767
XLOC_021912	100157844	100155010	100524814	100152609
XLOC_022082	100156502	102160725
XLOC_022089	406188	100156790	100519610
XLOC_022093	100154361	100155589	100153150
XLOC_022204	100154684	100153020	100155869
XLOC_022326	100156364	100154744	100525932
XLOC_022339	100155804	100156979	100157003	102166101
XLOC_022429	100525295
XLOC_022474	594850	100174960
XLOC_022483	100739568	100627537	100627627	100525825	100627727
XLOC_022495	396637
XLOC_022509	100519161	100520624	574050	100520794
XLOC_022532	100301559	444999	100514529	100737564
XLOC_022580	100739773	396960
XLOC_022668	100512242	100624991	100625224
XLOC_022694	397643	100519612
XLOC_022695	403123
XLOC_022762	100524511
XLOC_022764	100525061	100524883
XLOC_022772	100141311	100737055	100511887	100526122
XLOC_022777	102162668	100512795	100512615	100512243
XLOC_022788	100517107
XLOC_022825	100512244	100737985
XLOC_022867	102165776	100621287	100621070	396847
XLOC_022957	100738601	100738638
XLOC_023001	100520393	396692
XLOC_023025	100513872	100514063	100514665	100738495
XLOC_023027	100513872	100514665	100738495
XLOC_023046	100520680	414904	396870	100525528	102157763
XLOC_023050	100737222	100737184	102161871	100737771	100621975	100737143	100038006
XLOC_023087	102161315	100627787
XLOC_023142	102166988	100048965
XLOC_023165	100522691
XLOC_023225	100524511
XLOC_023237	100512243	100512615	100512795	102162668
XLOC_023310	100511211	100738864	100738899	100525352	100525529	100738640	100738816	100511945	100738942
XLOC_023367	100620224
XLOC_023445	100518852
XLOC_023469	397319	100522887
XLOC_023484	100627730
XLOC_023489	100512618	100512063	100620902	100739534
XLOC_023511	100522629
XLOC_023527	100523009	100511707	397021	102164424	100523197	100510972	100523683
XLOC_023553	397247
XLOC_023642	100524269	100511892	100524822	100622861	100145896
XLOC_023684	100736853
XLOC_023704	733674	100738788	100142663	102166268
XLOC_023820	100529117	100626324
XLOC_023851	100736713	100518923
XLOC_023865	102164898
XLOC_023866	102164898
XLOC_023868	102164898
XLOC_023948	102159097	100623040	100510922
XLOC_023977	102162520	100516568
XLOC_023981	102165517
XLOC_023982	100519436
XLOC_024101	100518027
XLOC_024114	100739665	100521029
XLOC_024186	494457
XLOC_024187	494457
XLOC_024205	100625131	100625290	100625976	102167904
XLOC_024214	102161027	397681	100522265	397691	100286807	100521913	406187	100522090
XLOC_024294	100621718	100526237	100048932
XLOC_024351	100048952	102166268	100142663	100620687	100738788	102165903
XLOC_024356	100524162	100523985
XLOC_024375	100513371
XLOC_024414	100515229
XLOC_024489	100519792	100624574	100517908	100125972	100623588	100623697	102162037
XLOC_024524	100512430
XLOC_024527	396944
XLOC_024570	100169702
XLOC_024572	100738745	100522456
XLOC_024578	100523687	100217398
XLOC_024589	100526126	100622344
XLOC_024679	100144303	100516528
XLOC_024714	100156010	397680
XLOC_024725	100624737	100624836
XLOC_024740	100517440
XLOC_024919	100154946	100513454	100154598
XLOC_025100	100624836	100624737
XLOC_025102	100736633	100525672
XLOC_025167	100515460
XLOC_025231	100738162
XLOC_025287	102166171	100511613	100511797
XLOC_025320	100738921
XLOC_025326	100514444
XLOC_025356	100515294	100155078
XLOC_025357	100739323	100513259	100513063	100512880
XLOC_025358	100512880
XLOC_025362	100513063	100513259	100514558	100512880	100513838	100739323	100514940
XLOC_025365	100517073
XLOC_025415	102161240
XLOC_025418	100624590	100624937
