# Supplementary material for: Characterization of long non-coding RNA transcriptome in high-energy diet induced nonalcoholic steatohepatitis minipigs
Source: Sci Rep. 2016 Jul 28;6:30709. doi: 10.1038/srep30709 (PMC4964571; doi:10.1038/srep30709)
Supplement: Supplementary Table S10 [file srep30709-s7.xlsx]

## Sheet: GO
GO_accession	Description	Term_type	Over_represented_pValue	Corrected_pValue	CAD_item	CAD_list	Bg_item	Bg_list	Gene_names
GO:0016843	amine-lyase activity	molecular_function	1.4296e-06	0.0029772	3	131	4	20786	1.00049e+23
GO:0016844	strictosidine synthase activity	molecular_function	1.4296e-06	0.0029772	3	131	4	20786	1.00049e+23
GO:0008009	chemokine activity	molecular_function	4.8574e-06	0.0050578	5	131	48	20786	3.9687e+38
GO:0042379	chemokine receptor binding	molecular_function	4.8574e-06	0.0050578	5	131	48	20786	1.00521e+38
GO:0047961	glycine N-acyltransferase activity	molecular_function	2.2136e-05	0.018439	3	131	8	20786	1.00519e+26
GO:0001664	G-protein coupled receptor binding	molecular_function	2.9304e-05	0.020342	5	131	66	20786	3.9687e+38
GO:0005125	cytokine activity	molecular_function	5.0952e-05	0.030316	5	131	72	20786	1.00521e+38
GO:0004064	arylesterase activity	molecular_function	6.4389e-05	0.033522	3	131	11	20786	1.00049e+23
GO:0016840	carbon-nitrogen lyase activity	molecular_function	9.41e-05	0.043547	3	131	13	20786	7.33674e+23
GO:0005126	cytokine receptor binding	molecular_function	0.00016571	0.06902	6	131	180	20786	4.03123e+44
GO:0006955	immune response	biological_process	0.0003521	0.13332	7	131	214	20786	4.03123e+53
GO:0002376	immune system process	biological_process	0.00051167	0.17759	7	131	226	20786	1.02165e+53
GO:0052689	carboxylic ester hydrolase activity	molecular_function	0.00071616	0.22945	4	131	60	20786	1.00049e+32
GO:0015035	protein disulfide oxidoreductase activity	molecular_function	0.0014514	0.35043	3	131	43	20786	1.00518e+26
GO:0015036	disulfide oxidoreductase activity	molecular_function	0.0014514	0.35043	3	131	43	20786	1.00626e+26
GO:0004152	dihydroorotate dehydrogenase activity	molecular_function	0.0017669	0.35043	2	131	9	20786	1.00624e+17
GO:0006222	UMP biosynthetic process	biological_process	0.0017669	0.35043	2	131	9	20786	1.02158e+17
GO:0009173	pyrimidine ribonucleoside monophosphate metabolic process	biological_process	0.0017669	0.35043	2	131	9	20786	1.00624e+17
GO:0009174	pyrimidine ribonucleoside monophosphate biosynthetic process	biological_process	0.0017669	0.35043	2	131	9	20786	1.00624e+17
GO:0016635	oxidoreductase activity, acting on the CH-CH group of donors, quinone or related compound as acceptor	molecular_function	0.0017669	0.35043	2	131	9	20786	1.02158e+17
GO:0046049	UMP metabolic process	biological_process	0.0017669	0.35043	2	131	9	20786	1.02158e+17
GO:0045454	cell redox homeostasis	biological_process	0.0020622	0.39042	4	131	86	20786	1.00518e+35
GO:0004252	serine-type endopeptidase activity	molecular_function	0.0026325	0.47672	7	131	270	20786	1.00517e+59
GO:0009129	pyrimidine nucleoside monophosphate metabolic process	biological_process	0.0041834	0.69695	2	131	14	20786	1.00624e+17
GO:0009130	pyrimidine nucleoside monophosphate biosynthetic process	biological_process	0.0041834	0.69695	2	131	14	20786	1.00624e+17
GO:0008236	serine-type peptidase activity	molecular_function	0.0064793	0.96872	7	131	318	20786	1.00516e+59
GO:0017171	serine hydrolase activity	molecular_function	0.0064793	0.96872	7	131	318	20786	1.00516e+59
GO:0042592	homeostatic process	biological_process	0.0065124	0.96872	5	131	192	20786	1.00626e+44
GO:0051260	protein homooligomerization	biological_process	0.0084556	1	3	131	68	20786	1.00624e+26
GO:0043531	ADP binding	molecular_function	0.0089981	1	3	131	60	20786	1.00624e+26
GO:0009218	pyrimidine ribonucleotide metabolic process	biological_process	0.009219	1	2	131	22	20786	1.00624e+17
GO:0009220	pyrimidine ribonucleotide biosynthetic process	biological_process	0.009219	1	2	131	22	20786	1.00624e+17
GO:0046132	pyrimidine ribonucleoside biosynthetic process	biological_process	0.009219	1	2	131	22	20786	1.00624e+17
GO:0046134	pyrimidine nucleoside biosynthetic process	biological_process	0.009219	1	2	131	22	20786	1.02158e+17
GO:0016410	N-acyltransferase activity	molecular_function	0.0095831	1	3	131	67	20786	1.00518e+26
GO:0009036	Type II site-specific deoxyribonuclease activity	molecular_function	0.0099349	1	2	131	23	20786	1.00519e+17
GO:0009307	DNA restriction-modification system	biological_process	0.0099349	1	2	131	23	20786	1.02166e+17
GO:0015666	restriction endodeoxyribonuclease activity	molecular_function	0.0099349	1	2	131	23	20786	1.00519e+17
GO:0044355	clearance of foreign intracellular DNA	biological_process	0.0099349	1	2	131	23	20786	1.00519e+17
GO:0046131	pyrimidine ribonucleoside metabolic process	biological_process	0.010183	1	2	131	23	20786	1.00624e+17
GO:0050840	extracellular matrix binding	molecular_function	0.010796	1	2	131	23	20786	1.00156e+17
GO:0006213	pyrimidine nucleoside metabolic process	biological_process	0.011126	1	2	131	25	20786	1.02158e+17
GO:0009156	ribonucleoside monophosphate biosynthetic process	biological_process	0.013936	1	2	131	25	20786	1.02158e+17
GO:0009161	ribonucleoside monophosphate metabolic process	biological_process	0.013936	1	2	131	25	20786	1.00624e+17
GO:0004497	monooxygenase activity	molecular_function	0.014028	1	3	131	75	20786	1.00738e+26
GO:0051259	protein oligomerization	biological_process	0.014901	1	3	131	82	20786	1.00522e+26
GO:0047487	oligogalacturonide lyase activity	molecular_function	0.015238	1	1	131	2	20786	100152767
GO:0019725	cellular homeostasis	biological_process	0.016143	1	4	131	162	20786	1.00155e+35
GO:0006221	pyrimidine nucleotide biosynthetic process	biological_process	0.017344	1	2	131	30	20786	1.00624e+17
GO:0016829	lyase activity	molecular_function	0.017379	1	6	131	295	20786	1.00157e+50
GO:0016714	oxidoreductase activity, acting on paired donors, with incorporation or reduction of molecular oxygen, reduced pteridine as one donor, and incorporation of one atom of oxygen	molecular_function	0.018815	1	2	131	32	20786	1.00626e+17
GO:0009124	nucleoside monophosphate biosynthetic process	biological_process	0.019313	1	2	131	30	20786	1.02158e+17
GO:0005697	telomerase holoenzyme complex	cellular_component	0.019383	1	1	131	3	20786	100153794
GO:0007004	telomere maintenance via telomerase	biological_process	0.019383	1	1	131	3	20786	100153794
GO:0051972	regulation of telomerase activity	biological_process	0.019383	1	1	131	3	20786	100153794
GO:0051973	positive regulation of telomerase activity	biological_process	0.019383	1	1	131	3	20786	100153794
GO:0009123	nucleoside monophosphate metabolic process	biological_process	0.020128	1	2	131	31	20786	1.02158e+17
GO:0015031	protein transport	biological_process	0.021245	1	11	131	779	20786	1.02166e+98
GO:0045184	establishment of protein localization	biological_process	0.021245	1	11	131	779	20786	1.00516e+98
GO:0006906	vesicle fusion	biological_process	0.021629	1	1	131	3	20786	100623812
GO:0048280	vesicle fusion with Golgi apparatus	biological_process	0.021629	1	1	131	3	20786	100623812
GO:0005576	extracellular region	cellular_component	0.022132	1	18	131	1654	20786	1.00522e+149
GO:0008193	tRNA guanylyltransferase activity	molecular_function	0.022229	1	1	131	3	20786	100521164
GO:0016787	hydrolase activity	molecular_function	0.02229	1	33	131	3381	20786	100623883,100048952,100624590,100516829,100518577,100512680,100620546,100152283,100155919,100515578,100516463,397115,397061,100157158,100739625,100518644,100142663,102165769,100515083,100101929,100620368,100624030,100156584,100515705,100156631,100515250,733674,100154708,100518951,100152203,100518664,100516643,100152597
GO:0019236	response to pheromone	biological_process	0.022323	1	1	131	3	20786	100516928
GO:0009584	detection of visible light	biological_process	0.022771	1	1	131	3	20786	100624934
GO:0018298	protein-chromophore linkage	biological_process	0.022771	1	1	131	3	20786	100624934
GO:0010393	galacturonan metabolic process	biological_process	0.022771	1	1	131	3	20786	100152767
GO:0045488	pectin metabolic process	biological_process	0.022771	1	1	131	3	20786	100152767
GO:0045490	pectin catabolic process	biological_process	0.022771	1	1	131	3	20786	100152767
GO:0000287	magnesium ion binding	molecular_function	0.024708	1	3	131	90	20786	1.00516e+26
GO:0005136	interleukin-4 receptor binding	molecular_function	0.025045	1	1	131	4	20786	403123
GO:0009306	protein secretion	biological_process	0.026059	1	2	131	39	20786	1.00514e+17
GO:0010833	telomere maintenance via telomere lengthening	biological_process	0.026884	1	1	131	4	20786	100153794
GO:0018580	nitronate monooxygenase activity	molecular_function	0.027321	1	1	131	4	20786	100624213
GO:0003880	protein C-terminal carboxyl O-methyltransferase activity	molecular_function	0.027729	1	1	131	4	20786	100522906
GO:0004671	protein C-terminal S-isoprenylcysteine carboxyl O-methyltransferase activity	molecular_function	0.027729	1	1	131	4	20786	100522906
GO:0006481	C-terminal protein methylation	biological_process	0.027729	1	1	131	4	20786	100522906
GO:0018410	C-terminal protein amino acid modification	biological_process	0.027729	1	1	131	4	20786	100522906
GO:0043687	post-translational protein modification	biological_process	0.027729	1	1	131	4	20786	100522906
GO:0065008	regulation of biological quality	biological_process	0.028302	1	8	131	540	20786	1.00155e+71
GO:0016888	endodeoxyribonuclease activity, producing 5'-phosphomonoesters	molecular_function	0.028315	1	2	131	39	20786	1.00519e+17
GO:0006220	pyrimidine nucleotide metabolic process	biological_process	0.028565	1	2	131	39	20786	1.00624e+17
GO:0009581	detection of external stimulus	biological_process	0.029755	1	1	131	4	20786	100624934
GO:0009582	detection of abiotic stimulus	biological_process	0.029755	1	1	131	4	20786	100624934
GO:0009583	detection of light stimulus	biological_process	0.029755	1	1	131	4	20786	100624934
GO:0005047	signal recognition particle binding	molecular_function	0.030841	1	1	131	6	20786	100152283
GO:0005785	signal recognition particle receptor complex	cellular_component	0.030841	1	1	131	6	20786	100152283
GO:0006304	DNA modification	biological_process	0.031793	1	2	131	41	20786	1.00519e+17
GO:0051537	2 iron, 2 sulfur cluster binding	molecular_function	0.032216	1	2	131	48	20786	1.00516e+17
GO:0004520	endodeoxyribonuclease activity	molecular_function	0.032968	1	2	131	43	20786	1.02166e+17
GO:0016882	cyclo-ligase activity	molecular_function	0.033835	1	1	131	5	20786	100153410
GO:0030272	5-formyltetrahydrofolate cyclo-ligase activity	molecular_function	0.033835	1	1	131	5	20786	100153410
GO:0051347	positive regulation of transferase activity	biological_process	0.034005	1	1	131	6	20786	100153794
GO:0008104	protein localization	biological_process	0.035152	1	11	131	846	20786	1.00157e+98
GO:0008080	N-acetyltransferase activity	molecular_function	0.038689	1	2	131	49	20786	1.00518e+17
GO:0016810	hydrolase activity, acting on carbon-nitrogen (but not peptide) bonds	molecular_function	0.039113	1	3	131	107	20786	3.97115e+23
GO:0016701	oxidoreductase activity, acting on single donors with incorporation of molecular oxygen	molecular_function	0.03912	1	2	131	46	20786	1.00624e+17
GO:0008320	protein transmembrane transporter activity	molecular_function	0.039656	1	1	131	6	20786	100514237
GO:0015450	P-P-bond-hydrolysis-driven protein transmembrane transporter activity	molecular_function	0.039656	1	1	131	6	20786	100514237
GO:0005543	phospholipid binding	molecular_function	0.040689	1	3	131	104	20786	1.00515e+26
GO:0005102	receptor binding	molecular_function	0.040727	1	9	131	759	20786	1.00625e+71
GO:0016837	carbon-oxygen lyase activity, acting on polysaccharides	molecular_function	0.04092	1	1	131	6	20786	100152767
GO:0004175	endopeptidase activity	molecular_function	0.04289	1	9	131	676	20786	1.00624e+77
GO:0072528	pyrimidine-containing compound biosynthetic process	biological_process	0.042906	1	2	131	48	20786	1.02158e+17
GO:0006952	defense response	biological_process	0.043797	1	5	131	330	20786	1.00038e+44
GO:0030100	regulation of endocytosis	biological_process	0.04427	1	1	131	6	20786	100524795
GO:0045806	negative regulation of endocytosis	biological_process	0.04427	1	1	131	6	20786	100524795
GO:0050764	regulation of phagocytosis	biological_process	0.04427	1	1	131	6	20786	100524795
GO:0050765	negative regulation of phagocytosis	biological_process	0.04427	1	1	131	6	20786	100524795
GO:0051606	detection of stimulus	biological_process	0.045181	1	1	131	7	20786	100624934
GO:0005791	rough endoplasmic reticulum	cellular_component	0.045613	1	1	131	8	20786	100152283
GO:0030867	rough endoplasmic reticulum membrane	cellular_component	0.045613	1	1	131	8	20786	100152283
GO:0003723	RNA binding	molecular_function	0.047	1	9	131	696	20786	3.97675e+77
GO:0016407	acetyltransferase activity	molecular_function	0.047093	1	2	131	54	20786	1.00519e+17
GO:0004623	phospholipase A2 activity	molecular_function	0.047284	1	1	131	8	20786	100152597
GO:0000781	chromosome, telomeric region	cellular_component	0.049041	1	1	131	8	20786	100153794
GO:0042162	telomeric DNA binding	molecular_function	0.049047	1	1	131	7	20786	100153794
GO:0006508	proteolysis	biological_process	0.049632	1	10	131	794	20786	1.00155e+86
GO:0044431	Golgi apparatus part	cellular_component	0.050053	1	3	131	116	20786	1.00624e+26
GO:0051707	response to other organism	biological_process	0.05111	1	3	131	123	20786	1.02165e+26
GO:0004656	procollagen-proline 4-dioxygenase activity	molecular_function	0.052334	1	1	131	7	20786	100037299
GO:0019798	procollagen-proline dioxygenase activity	molecular_function	0.052334	1	1	131	7	20786	100037299
GO:0031543	peptidyl-proline dioxygenase activity	molecular_function	0.052334	1	1	131	7	20786	100037299
GO:0031545	peptidyl-proline 4-dioxygenase activity	molecular_function	0.052334	1	1	131	7	20786	100037299
GO:0016667	oxidoreductase activity, acting on a sulfur group of donors	molecular_function	0.053301	1	3	131	132	20786	1.00518e+26
GO:0020012	evasion or tolerance of host immune response	biological_process	0.053349	1	1	131	9	20786	100519293
GO:0051805	evasion or tolerance of immune response of other organism involved in symbiotic interaction	biological_process	0.053349	1	1	131	9	20786	100519293
GO:0052564	response to immune response of other organism involved in symbiotic interaction	biological_process	0.053349	1	1	131	9	20786	100519293
GO:0052572	response to host immune response	biological_process	0.053349	1	1	131	9	20786	100519293
GO:0008233	peptidase activity	molecular_function	0.05513	1	11	131	925	20786	1.00516e+95
GO:0008565	protein transporter activity	molecular_function	0.057645	1	2	131	58	20786	1.00514e+17
GO:0016747	transferase activity, transferring acyl groups other than amino-acyl groups	molecular_function	0.058865	1	3	131	129	20786	1.00519e+26
GO:0043021	ribonucleoprotein complex binding	molecular_function	0.059118	1	1	131	11	20786	100152283
GO:0000159	protein phosphatase type 2A complex	cellular_component	0.059368	1	1	131	9	20786	100516242
GO:0008287	protein serine/threonine phosphatase complex	cellular_component	0.059368	1	1	131	9	20786	100516242
GO:0008601	protein phosphatase type 2A regulator activity	molecular_function	0.059368	1	1	131	9	20786	100516242
GO:0033036	macromolecule localization	biological_process	0.059957	1	11	131	928	20786	1.00516e+98
GO:0009055	electron carrier activity	molecular_function	0.060314	1	3	131	146	20786	1.00155e+26
GO:0005976	polysaccharide metabolic process	biological_process	0.060522	1	4	131	215	20786	1.00626e+35
GO:0009605	response to external stimulus	biological_process	0.060648	1	2	131	65	20786	1.00519e+17
GO:0006284	base-excision repair	biological_process	0.060853	1	1	131	10	20786	100156631
GO:0072527	pyrimidine-containing compound metabolic process	biological_process	0.062214	1	2	131	60	20786	1.02158e+17
GO:0003906	DNA-(apurinic or apyrimidinic site) lyase activity	molecular_function	0.062514	1	1	131	9	20786	100156631
GO:0009314	response to radiation	biological_process	0.062884	1	1	131	9	20786	100624934
GO:0009416	response to light stimulus	biological_process	0.062884	1	1	131	9	20786	100624934
GO:0040007	growth	biological_process	0.063637	1	2	131	65	20786	397270100518821
GO:0008192	RNA guanylyltransferase activity	molecular_function	0.065945	1	1	131	9	20786	100521164
GO:0070568	guanylyltransferase activity	molecular_function	0.065945	1	1	131	9	20786	100521164
GO:0043231	intracellular membrane-bounded organelle	cellular_component	0.066742	1	27	131	2984	20786	100522374,100519740,100518951,100512131,100623933,100524524,100620538,100156729,100517803,100156210,100512495,100518644,100624590,100337656,100517514,100518840,100153794,100037299,100512680,100515924,100622528,100515705,100623812,100152283,102166268,100620961,100515875
GO:0051649	establishment of localization in cell	biological_process	0.066752	1	10	131	828	20786	1.00522e+89
GO:0043227	membrane-bounded organelle	cellular_component	0.067749	1	27	131	2988	20786	100512495,100156210,100517803,100620538,100524524,100156729,100518951,100623933,100512131,100519740,100522374,100623812,100152283,100515705,100515875,100620961,102166268,100515924,100622528,100037299,100517514,100518840,100153794,100512680,100518644,100337656,100624590
GO:0005794	Golgi apparatus	cellular_component	0.067758	1	3	131	132	20786	1.00519e+26
GO:0030682	evasion or tolerance of host defense response	biological_process	0.06778	1	1	131	11	20786	100519293
GO:0051807	evasion or tolerance of defense response of other organism involved in symbiotic interaction	biological_process	0.06778	1	1	131	11	20786	100519293
GO:0016703	oxidoreductase activity, acting on single donors with incorporation of molecular oxygen, incorporation of one atom of oxygen (internal monooxygenases or internal mixed function oxidases)	molecular_function	0.067897	1	1	131	11	20786	100624213
GO:0035091	phosphatidylinositol binding	molecular_function	0.068893	1	2	131	59	20786	1.00515e+17
GO:0009628	response to abiotic stimulus	biological_process	0.070054	1	1	131	10	20786	100624934
GO:0009432	SOS response	biological_process	0.070261	1	1	131	11	20786	100518577
GO:0006959	humoral immune response	biological_process	0.072508	1	1	131	11	20786	102164647
GO:0042381	hemolymph coagulation	biological_process	0.072508	1	1	131	11	20786	102164647
GO:0009607	response to biotic stimulus	biological_process	0.075057	1	3	131	150	20786	1.02165e+26
GO:0000346	transcription export complex	cellular_component	0.075785	1	1	131	11	20786	102166268
GO:0000347	THO complex	cellular_component	0.075785	1	1	131	11	20786	102166268
GO:0000445	THO complex part of transcription export complex	cellular_component	0.075785	1	1	131	11	20786	102166268
GO:0008831	dTDP-4-dehydrorhamnose reductase activity	molecular_function	0.076856	1	1	131	12	20786	100517301
GO:0009165	nucleotide biosynthetic process	biological_process	0.078136	1	4	131	235	20786	1.00625e+35
GO:0045087	innate immune response	biological_process	0.079606	1	1	131	12	20786	102164647
GO:0044413	avoidance of host defenses	biological_process	0.079936	1	1	131	13	20786	100519293
GO:0044415	evasion or tolerance of host defenses	biological_process	0.079936	1	1	131	13	20786	100519293
GO:0051832	avoidance of defenses of other organism involved in symbiotic interaction	biological_process	0.079936	1	1	131	13	20786	100519293
GO:0051834	evasion or tolerance of defenses of other organism involved in symbiotic interaction	biological_process	0.079936	1	1	131	13	20786	100519293
GO:0052173	response to defenses of other organism involved in symbiotic interaction	biological_process	0.079936	1	1	131	13	20786	100519293
GO:0052200	response to host defenses	biological_process	0.079936	1	1	131	13	20786	100519293
GO:0075136	response to host	biological_process	0.079936	1	1	131	13	20786	100519293
GO:1901293	nucleoside phosphate biosynthetic process	biological_process	0.081606	1	4	131	239	20786	1.02158e+35
GO:0006278	RNA-dependent DNA replication	biological_process	0.082665	1	1	131	13	20786	100153794
GO:0000049	tRNA binding	molecular_function	0.085699	1	1	131	12	20786	102163650
GO:0004826	phenylalanine-tRNA ligase activity	molecular_function	0.087708	1	1	131	13	20786	102163650
GO:0051338	regulation of transferase activity	biological_process	0.08936	1	1	131	14	20786	100153794
GO:0016893	endonuclease activity, active with either ribo- or deoxyribonucleic acids and producing 5'-phosphomonoesters	molecular_function	0.089531	1	2	131	77	20786	1.00519e+17
GO:0060627	regulation of vesicle-mediated transport	biological_process	0.090822	1	1	131	14	20786	100524795
GO:0045226	extracellular polysaccharide biosynthetic process	biological_process	0.090932	1	1	131	14	20786	100517301
GO:0046379	extracellular polysaccharide metabolic process	biological_process	0.090932	1	1	131	14	20786	100517301
GO:0009163	nucleoside biosynthetic process	biological_process	0.091742	1	3	131	157	20786	1.00624e+26
GO:0042455	ribonucleoside biosynthetic process	biological_process	0.091742	1	3	131	157	20786	1.00621e+26
GO:1901659	glycosyl compound biosynthetic process	biological_process	0.091742	1	3	131	157	20786	1.02158e+26
GO:0005739	mitochondrion	cellular_component	0.091963	1	5	131	365	20786	1.00519e+44
GO:0005801	cis-Golgi network	cellular_component	0.092836	1	1	131	14	20786	100622528
GO:0000272	polysaccharide catabolic process	biological_process	0.092972	1	1	131	14	20786	100152767
GO:0016591	DNA-directed RNA polymerase II, holoenzyme	cellular_component	0.094142	1	2	131	84	20786	1.00512e+17
GO:0045735	nutrient reservoir activity	molecular_function	0.094582	1	1	131	14	20786	100512495
GO:0006909	phagocytosis	biological_process	0.096012	1	1	131	14	20786	100524795
GO:0070851	growth factor receptor binding	molecular_function	0.096296	1	1	131	16	20786	403123
GO:0071702	organic substance transport	biological_process	0.098763	1	11	131	1015	20786	1.00157e+98
GO:0007217	tachykinin receptor signaling pathway	biological_process	0.10043	1	1	131	15	20786	100101929
GO:0003854	3-beta-hydroxy-delta5-steroid dehydrogenase activity	molecular_function	0.10072	1	1	131	15	20786	100517301
GO:0016229	steroid dehydrogenase activity	molecular_function	0.10072	1	1	131	15	20786	100517301
GO:0033764	steroid dehydrogenase activity, acting on the CH-OH group of donors, NAD or NADP as acceptor	molecular_function	0.10072	1	1	131	15	20786	100517301
GO:0009617	response to bacterium	biological_process	0.10076	1	2	131	81	20786	1.02165e+17
GO:0042742	defense response to bacterium	biological_process	0.10076	1	2	131	81	20786	1.00038e+17
GO:0016597	amino acid binding	molecular_function	0.10119	1	1	131	15	20786	100738422
GO:0000139	Golgi membrane	cellular_component	0.10305	1	2	131	77	20786	1.00624e+17
GO:0051641	cellular localization	biological_process	0.10473	1	10	131	907	20786	1.00157e+89
GO:0008982	protein-N(PI)-phosphohistidine-sugar phosphotransferase activity	molecular_function	0.10475	1	1	131	17	20786	100152767
GO:0016835	carbon-oxygen lyase activity	molecular_function	0.10559	1	2	131	80	20786	1.00157e+17
GO:0012505	endomembrane system	cellular_component	0.10562	1	5	131	365	20786	1.00624e+44
GO:0000723	telomere maintenance	biological_process	0.10682	1	1	131	17	20786	100153794
GO:0032200	telomere organization	biological_process	0.10682	1	1	131	17	20786	100153794
GO:0060249	anatomical structure homeostasis	biological_process	0.10682	1	1	131	17	20786	100153794
GO:0007218	neuropeptide signaling pathway	biological_process	0.10699	1	2	131	79	20786	1.00621e+17
GO:0016799	hydrolase activity, hydrolyzing N-glycosyl compounds	molecular_function	0.1072	1	1	131	17	20786	100156631
GO:0000428	DNA-directed RNA polymerase complex	cellular_component	0.10839	1	2	131	90	20786	1.00512e+17
GO:0030880	RNA polymerase complex	cellular_component	0.10839	1	2	131	90	20786	1.00512e+17
GO:0055029	nuclear DNA-directed RNA polymerase complex	cellular_component	0.10839	1	2	131	90	20786	1.00152e+17
GO:0003697	single-stranded DNA binding	molecular_function	0.11873	1	1	131	17	20786	100518577
GO:0009260	ribonucleotide biosynthetic process	biological_process	0.11888	1	3	131	174	20786	1.00621e+26
GO:0046390	ribose phosphate biosynthetic process	biological_process	0.11888	1	3	131	174	20786	1.00624e+26
GO:0006432	phenylalanyl-tRNA aminoacylation	biological_process	0.11928	1	1	131	18	20786	102163650
GO:0022884	macromolecule transmembrane transporter activity	molecular_function	0.12029	1	1	131	18	20786	100514237
GO:0010340	carboxyl-O-methyltransferase activity	molecular_function	0.12059	1	1	131	19	20786	100522906
GO:0051998	protein carboxyl O-methyltransferase activity	molecular_function	0.12059	1	1	131	19	20786	100522906
GO:0033692	cellular polysaccharide biosynthetic process	biological_process	0.12129	1	3	131	175	20786	1.00153e+26
GO:0015643	toxic substance binding	molecular_function	0.1223	1	1	131	18	20786	396692
GO:1901137	carbohydrate derivative biosynthetic process	biological_process	0.12234	1	6	131	491	20786	1.00621e+53
GO:0004674	protein serine/threonine kinase activity	molecular_function	0.12238	1	3	131	171	20786	1.00153e+26
GO:0005667	transcription factor complex	cellular_component	0.12269	1	2	131	96	20786	1.00152e+17
GO:0005230	extracellular ligand-gated ion channel activity	molecular_function	0.1244	1	2	131	86	20786	1.00626e+17
GO:0006694	steroid biosynthetic process	biological_process	0.12563	1	1	131	20	20786	100517301
GO:0000271	polysaccharide biosynthetic process	biological_process	0.13087	1	3	131	182	20786	1.00517e+26
GO:0044264	cellular polysaccharide metabolic process	biological_process	0.13103	1	3	131	182	20786	1.00517e+26
GO:0001558	regulation of cell growth	biological_process	0.13142	1	1	131	21	20786	397270
GO:0005520	insulin-like growth factor binding	molecular_function	0.13142	1	1	131	21	20786	397270
GO:0034637	cellular carbohydrate biosynthetic process	biological_process	0.13191	1	3	131	182	20786	1.00517e+26
GO:0032940	secretion by cell	biological_process	0.13244	1	2	131	92	20786	1.00157e+17
GO:0046903	secretion	biological_process	0.13503	1	2	131	93	20786	1.00157e+17
GO:0070011	peptidase activity, acting on L-amino acid peptides	molecular_function	0.13576	1	9	131	854	20786	1.00519e+77
GO:0016049	cell growth	biological_process	0.13611	1	1	131	23	20786	397270
GO:0019888	protein phosphatase regulator activity	molecular_function	0.13765	1	1	131	25	20786	100516242
GO:0016627	oxidoreductase activity, acting on the CH-CH group of donors	molecular_function	0.14031	1	2	131	93	20786	1.02158e+17
GO:0003993	acid phosphatase activity	molecular_function	0.14041	1	1	131	20	20786	100156584
GO:0017080	sodium channel regulator activity	molecular_function	0.14221	1	1	131	26	20786	102157763
GO:0019871	sodium channel inhibitor activity	molecular_function	0.14221	1	1	131	26	20786	102157763
GO:0031406	carboxylic acid binding	molecular_function	0.14319	1	1	131	22	20786	100738422
GO:0019838	growth factor binding	molecular_function	0.14971	1	1	131	26	20786	397270
GO:0051082	unfolded protein binding	molecular_function	0.15011	1	3	131	190	20786	1.00522e+26
GO:0019208	phosphatase regulator activity	molecular_function	0.1508	1	1	131	27	20786	100516242
GO:0040008	regulation of growth	biological_process	0.15122	1	1	131	24	20786	397270
GO:0006886	intracellular protein transport	biological_process	0.15465	1	7	131	627	20786	1.0052e+62
GO:0016788	hydrolase activity, acting on ester bonds	molecular_function	0.15707	1	9	131	872	20786	1.02166e+77
GO:0009396	folic acid-containing compound biosynthetic process	biological_process	0.16027	1	1	131	24	20786	100153410
GO:0046907	intracellular transport	biological_process	0.16156	1	8	131	752	20786	1.00519e+71
GO:0007219	Notch signaling pathway	biological_process	0.16212	1	1	131	26	20786	100518821
GO:0008150	biological_process	biological_process	0.16413	1	102	131	15487	20786	397061,100738422,100515578,100512960,100622512,102160511,100625069,100152283,503661,100620961,102163650,100523519,100518840,100516829,100518577,100512680,100513371,100620538,100519769,100624213,100512495,100517301,100522374,100515250,100625739,494018,100522906,100154708,100515755,403123,102157990,100622528,414904,100515083,100516928,100515705,100515875,100525558,100525528,100142663,100739625,1001…
GO:0051051	negative regulation of transport	biological_process	0.16456	1	1	131	24	20786	100524795
GO:0004536	deoxyribonuclease activity	molecular_function	0.16841	1	2	131	106	20786	1.00519e+17
GO:0008202	steroid metabolic process	biological_process	0.17093	1	1	131	27	20786	100517301
GO:0006606	protein import into nucleus	biological_process	0.17115	1	2	131	104	20786	1.0052e+17
GO:0034504	protein localization to nucleus	biological_process	0.17115	1	2	131	104	20786	1.02166e+17
GO:0044744	protein targeting to nucleus	biological_process	0.17115	1	2	131	104	20786	1.02166e+17
GO:0051170	nuclear import	biological_process	0.17115	1	2	131	104	20786	1.02166e+17
GO:0090407	organophosphate biosynthetic process	biological_process	0.17291	1	4	131	318	20786	1.00621e+35
GO:0006760	folic acid-containing compound metabolic process	biological_process	0.17308	1	1	131	26	20786	100153410
GO:0051128	regulation of cellular component organization	biological_process	0.17353	1	2	131	109	20786	397270100524795
GO:0016050	vesicle organization	biological_process	0.17449	1	1	131	27	20786	100623812
GO:0005669	transcription factor TFIID complex	cellular_component	0.17543	1	1	131	35	20786	100152283
GO:0005681	spliceosomal complex	cellular_component	0.17598	1	1	131	26	20786	100623812
GO:0042559	pteridine-containing compound biosynthetic process	biological_process	0.17823	1	1	131	27	20786	100153410
GO:0016811	hydrolase activity, acting on carbon-nitrogen (but not peptide) bonds, in linear amides	molecular_function	0.17845	1	1	131	28	20786	100157158
GO:0006897	endocytosis	biological_process	0.17901	1	1	131	27	20786	100524795
GO:0007059	chromosome segregation	biological_process	0.17998	1	2	131	109	20786	1.00624e+17
GO:0004386	helicase activity	molecular_function	0.18023	1	4	131	308	20786	1.00519e+35
GO:0006461	protein complex assembly	biological_process	0.18645	1	4	131	326	20786	1.00522e+35
GO:0070271	protein complex biogenesis	biological_process	0.18645	1	4	131	326	20786	1.00155e+35
GO:0033365	protein localization to organelle	biological_process	0.18941	1	3	131	212	20786	1.00519e+26
GO:0004860	protein kinase inhibitor activity	molecular_function	0.18983	1	1	131	30	20786	100037307
GO:0019210	kinase inhibitor activity	molecular_function	0.18983	1	1	131	30	20786	100037307
GO:0016051	carbohydrate biosynthetic process	biological_process	0.1908	1	3	131	221	20786	1.00517e+26
GO:0043085	positive regulation of catalytic activity	biological_process	0.191	1	1	131	33	20786	100153794
GO:0044093	positive regulation of molecular function	biological_process	0.191	1	1	131	33	20786	100153794
GO:0009991	response to extracellular stimulus	biological_process	0.19139	1	1	131	36	20786	100518577
GO:0031668	cellular response to extracellular stimulus	biological_process	0.19139	1	1	131	36	20786	100518577
GO:0071496	cellular response to external stimulus	biological_process	0.19139	1	1	131	36	20786	100518577
GO:0003676	nucleic acid binding	molecular_function	0.19211	1	28	131	3584	20786	102163650,100525558,100518644,100624590,100523519,102165769,100153794,100520130,100518840,100518577,100513371,100624030,100156631,396692,100515875,397675,100101929,100522374,100037964,100622512,100512131,100515755,100519769,100620538,100524524,733621,100518664,100156210
GO:0048284	organelle fusion	biological_process	0.19268	1	1	131	30	20786	100623812
GO:0004857	enzyme inhibitor activity	molecular_function	0.19607	1	3	131	237	20786	1.00049e+26
GO:0016746	transferase activity, transferring acyl groups	molecular_function	0.19624	1	3	131	220	20786	1.00518e+26
GO:0042558	pteridine-containing compound metabolic process	biological_process	0.19697	1	1	131	30	20786	100153410
GO:0043565	sequence-specific DNA binding	molecular_function	0.1975	1	7	131	759	20786	1.00156e+56
GO:0009117	nucleotide metabolic process	biological_process	0.19829	1	5	131	447	20786	1.02158e+44
GO:0008375	acetylglucosaminyltransferase activity	molecular_function	0.19843	1	1	131	34	20786	100623933
GO:0009259	ribonucleotide metabolic process	biological_process	0.20128	1	4	131	333	20786	1.00152e+35
GO:0019693	ribose phosphate metabolic process	biological_process	0.20128	1	4	131	333	20786	1.02158e+35
GO:0006302	double-strand break repair	biological_process	0.20326	1	1	131	30	20786	102160511
GO:0044262	cellular carbohydrate metabolic process	biological_process	0.20351	1	3	131	225	20786	1.00517e+26
GO:0019054	modulation by virus of host process	biological_process	0.20703	1	1	131	33	20786	100519740
GO:0044068	modulation by symbiont of host cellular process	biological_process	0.20703	1	1	131	33	20786	100519740
GO:0005672	transcription factor TFIIA complex	cellular_component	0.20714	1	1	131	36	20786	100512131
GO:0008171	O-methyltransferase activity	molecular_function	0.20719	1	1	131	34	20786	100522906
GO:0006289	nucleotide-excision repair	biological_process	0.20771	1	1	131	36	20786	100156631
GO:0006753	nucleoside phosphate metabolic process	biological_process	0.20994	1	5	131	457	20786	1.02158e+44
GO:0008026	ATP-dependent helicase activity	molecular_function	0.20996	1	2	131	118	20786	1.00519e+17
GO:0070035	purine NTP-dependent helicase activity	molecular_function	0.20996	1	2	131	118	20786	1.00625e+17
GO:0016702	oxidoreductase activity, acting on single donors with incorporation of molecular oxygen, incorporation of two atoms of oxygen	molecular_function	0.20996	1	1	131	33	20786	100037299
GO:0006913	nucleocytoplasmic transport	biological_process	0.21166	1	2	131	120	20786	1.02166e+17
GO:0051169	nuclear transport	biological_process	0.21166	1	2	131	120	20786	1.0052e+17
GO:0006950	response to stress	biological_process	0.21256	1	10	131	1131	20786	1.00519e+89
GO:0005643	nuclear pore	cellular_component	0.21418	1	2	131	119	20786	1.02166e+17
GO:0030286	dynein complex	cellular_component	0.21424	1	1	131	33	20786	100512680
GO:0006944	cellular membrane fusion	biological_process	0.21474	1	1	131	34	20786	100623812
GO:0004519	endonuclease activity	molecular_function	0.2153	1	2	131	133	20786	1.02166e+17
GO:0046930	pore complex	cellular_component	0.21699	1	2	131	120	20786	1.0052e+17
GO:0051049	regulation of transport	biological_process	0.21737	1	1	131	34	20786	100524795
GO:0005227	calcium activated cation channel activity	molecular_function	0.21748	1	1	131	32	20786	100519680
GO:0015269	calcium-activated potassium channel activity	molecular_function	0.21748	1	1	131	32	20786	100519680
GO:0017119	Golgi transport complex	cellular_component	0.21913	1	1	131	33	20786	100518951
GO:0008289	lipid binding	molecular_function	0.22058	1	3	131	227	20786	1.00515e+26
GO:0005737	cytoplasm	cellular_component	0.22062	1	20	131	2636	20786	1.00525e+179
GO:0016813	hydrolase activity, acting on carbon-nitrogen (but not peptide) bonds, in linear amidines	molecular_function	0.22071	1	1	131	34	20786	397115
GO:0071822	protein complex subunit organization	biological_process	0.22259	1	4	131	352	20786	1.00624e+35
GO:0006605	protein targeting	biological_process	0.22462	1	3	131	231	20786	1.0052e+26
GO:0009119	ribonucleoside metabolic process	biological_process	0.22808	1	4	131	353	20786	1.02158e+35
GO:0016705	oxidoreductase activity, acting on paired donors, with incorporation or reduction of molecular oxygen	molecular_function	0.23193	1	3	131	237	20786	1.00037e+26
GO:0003677	DNA binding	molecular_function	0.23327	1	19	131	2413	20786	1.00519e+164
GO:0034613	cellular protein localization	biological_process	0.23413	1	7	131	711	20786	1.00152e+62
GO:0070727	cellular macromolecule localization	biological_process	0.23413	1	7	131	711	20786	1.02166e+62
GO:0008610	lipid biosynthetic process	biological_process	0.23606	1	4	131	351	20786	1.00517e+35
GO:0007599	hemostasis	biological_process	0.23758	1	2	131	128	20786	1.02166e+17
GO:0050817	coagulation	biological_process	0.23758	1	2	131	128	20786	1.02166e+17
GO:0050878	regulation of body fluid levels	biological_process	0.23758	1	2	131	128	20786	1.02166e+17
GO:0017038	protein import	biological_process	0.23918	1	2	131	131	20786	1.0052e+17
GO:0022836	gated channel activity	molecular_function	0.2407	1	3	131	244	20786	1.0052e+26
GO:0022839	ion gated channel activity	molecular_function	0.2407	1	3	131	244	20786	1.0052e+26
GO:0015276	ligand-gated ion channel activity	molecular_function	0.24111	1	2	131	135	20786	1.00626e+17
GO:0022834	ligand-gated channel activity	molecular_function	0.24111	1	2	131	135	20786	1.00625e+17
GO:0051129	negative regulation of cellular component organization	biological_process	0.24148	1	1	131	38	20786	100524795
GO:0043229	intracellular organelle	cellular_component	0.24258	1	30	131	4085	20786	100519740,100522374,100518951,100622512,100623933,100512131,100620538,100524524,100156729,100512495,100156210,100512773,100517803,100518644,100337656,100624590,100037299,100518840,100517514,100153794,100512680,100515924,100622528,100625069,100152283,100623812,100515705,100515875,100620961,102166268
GO:0043226	organelle	cellular_component	0.24418	1	30	131	4088	20786	100517803,100156210,100512495,100512773,100524524,100620538,100156729,100622512,100518951,100512131,100623933,100522374,100519740,100515705,100623812,100152283,100620961,102166268,100515875,100515924,100625069,100622528,100153794,100518840,100517514,100037299,100512680,100518644,100624590,100337656
GO:0004620	phospholipase activity	molecular_function	0.2459	1	1	131	40	20786	100152597
GO:0006629	lipid metabolic process	biological_process	0.25115	1	6	131	603	20786	1.00153e+53
GO:0042060	wound healing	biological_process	0.25156	1	2	131	135	20786	1.02165e+17
GO:0003684	damaged DNA binding	molecular_function	0.2542	1	1	131	43	20786	100156631
GO:0009116	nucleoside metabolic process	biological_process	0.25459	1	4	131	371	20786	1.00621e+35
GO:1901657	glycosyl compound metabolic process	biological_process	0.25459	1	4	131	371	20786	1.02158e+35
GO:0006352	DNA-dependent transcription, initiation	biological_process	0.25491	1	2	131	157	20786	1.00512e+17
GO:0005875	microtubule associated complex	cellular_component	0.2553	1	1	131	43	20786	100512680
GO:0003674	molecular_function	molecular_function	0.25705	1	119	131	18461	20786	100516058,100512596,397115,100156729,100037953,100524524,100623262,100623933,100512131,100516463,100621059,100520680,100155919,100522525,100620546,100737692,396692,100626262,100521164,100156364,100152767,100153794,100048952,100623883,100520393,100516242,100625262,100037307,100156210,100512773,100625131,100152597,733621,100152203,100519680,100153410,100518664,100620836,100516643,100624934,397270,1…
GO:0065003	macromolecular complex assembly	biological_process	0.25924	1	4	131	385	20786	1.00624e+35
GO:0019207	kinase regulator activity	molecular_function	0.25925	1	1	131	47	20786	100037307
GO:0019887	protein kinase regulator activity	molecular_function	0.25925	1	1	131	47	20786	100037307
GO:0005213	structural constituent of chorion	molecular_function	0.25967	1	1	131	45	20786	100515755
GO:0007304	chorion-containing eggshell formation	biological_process	0.25967	1	1	131	45	20786	100515755
GO:0030703	eggshell formation	biological_process	0.25967	1	1	131	45	20786	100515755
GO:0030707	ovarian follicle cell development	biological_process	0.25967	1	1	131	45	20786	100515755
GO:0005635	nuclear envelope	cellular_component	0.2605	1	2	131	138	20786	1.02166e+17
GO:0009190	cyclic nucleotide biosynthetic process	biological_process	0.26056	1	1	131	40	20786	100624934
GO:0016706	oxidoreductase activity, acting on paired donors, with incorporation or reduction of molecular oxygen, 2-oxoglutarate as one donor, and incorporation of one atom each of oxygen into both donors	molecular_function	0.26188	1	1	131	41	20786	100037299
GO:0006479	protein methylation	biological_process	0.26633	1	1	131	45	20786	100522906
GO:0008213	protein alkylation	biological_process	0.26633	1	1	131	45	20786	100522906
GO:0007292	female gamete generation	biological_process	0.26745	1	1	131	47	20786	100515755
GO:0048477	oogenesis	biological_process	0.26745	1	1	131	47	20786	100515755
GO:0008653	lipopolysaccharide metabolic process	biological_process	0.27492	1	2	131	144	20786	1.00626e+17
GO:0009103	lipopolysaccharide biosynthetic process	biological_process	0.27492	1	2	131	144	20786	1.00153e+17
GO:0009187	cyclic nucleotide metabolic process	biological_process	0.27573	1	1	131	43	20786	100624934
GO:0006367	transcription initiation from RNA polymerase II promoter	biological_process	0.27959	1	1	131	49	20786	100512131
GO:0048468	cell development	biological_process	0.28078	1	1	131	49	20786	100515755
GO:0015144	carbohydrate transmembrane transporter activity	molecular_function	0.28132	1	1	131	47	20786	100152767
GO:1901476	carbohydrate transporter activity	molecular_function	0.28132	1	1	131	47	20786	100152767
GO:0009611	response to wounding	biological_process	0.28474	1	2	131	149	20786	1.02166e+17
GO:0008430	selenium binding	molecular_function	0.29723	1	1	131	51	20786	100037964
GO:0055086	nucleobase-containing small molecule metabolic process	biological_process	0.29941	1	5	131	524	20786	1.02158e+44
GO:0031090	organelle membrane	cellular_component	0.29998	1	5	131	543	20786	1.00624e+44
GO:0043933	macromolecular complex subunit organization	biological_process	0.30232	1	4	131	414	20786	1.02166e+35
GO:0016482	cytoplasmic transport	biological_process	0.30241	1	3	131	278	20786	1.02166e+26
GO:0006614	SRP-dependent cotranslational protein targeting to membrane	biological_process	0.30259	1	1	131	52	20786	100518664
GO:0045047	protein targeting to ER	biological_process	0.30259	1	1	131	52	20786	100518664
GO:0072599	establishment of protein localization to endoplasmic reticulum	biological_process	0.30259	1	1	131	52	20786	100518664
GO:1901135	carbohydrate derivative metabolic process	biological_process	0.30473	1	7	131	789	20786	1.00626e+62
GO:0022412	cellular process involved in reproduction in multicellular organism	biological_process	0.3078	1	1	131	55	20786	100515755
GO:0006397	mRNA processing	biological_process	0.30876	1	2	131	169	20786	1.00525e+17
GO:0031967	organelle envelope	cellular_component	0.31115	1	4	131	413	20786	1.00516e+35
GO:0006613	cotranslational protein targeting to membrane	biological_process	0.31324	1	1	131	54	20786	100518664
GO:0016849	phosphorus-oxygen lyase activity	molecular_function	0.31957	1	1	131	51	20786	100624934
GO:0016042	lipid catabolic process	biological_process	0.31994	1	1	131	54	20786	100152597
GO:0070972	protein localization to endoplasmic reticulum	biological_process	0.32024	1	1	131	56	20786	100518664
GO:0008134	transcription factor binding	molecular_function	0.32243	1	2	131	160	20786	1.00338e+17
GO:0051301	cell division	biological_process	0.32343	1	2	131	166	20786	1.00519e+17
GO:0051701	interaction with host	biological_process	0.32446	1	2	131	172	20786	1.0052e+17
GO:0050896	response to stimulus	biological_process	0.32526	1	32	131	5367	20786	100520680,100621059,102160511,100512960,102164647,100518577,100518821,100516242,100620961,503661,494018,100624934,102157763,100626904,100620836,396870,102165769,100037954,100525528,100518644,100156631,100515705,100519293,100624030,102166268,100152152,100101929,397675,403123,100516928,100515083,414904
GO:0007049	cell cycle	biological_process	0.33352	1	5	131	549	20786	1.00519e+44
GO:0005525	GTP binding	molecular_function	0.33377	1	5	131	580	20786	1.00516e+44
GO:0043412	macromolecule modification	biological_process	0.33543	1	11	131	1348	20786	1.00519e+98
GO:0004867	serine-type endopeptidase inhibitor activity	molecular_function	0.33592	1	1	131	60	20786	100048952
GO:0032561	guanyl ribonucleotide binding	molecular_function	0.33794	1	5	131	583	20786	1.00516e+44
GO:0016044	cellular membrane organization	biological_process	0.33964	1	1	131	61	20786	100623812
GO:0043170	macromolecule metabolic process	biological_process	0.34051	1	46	131	6588	20786	100521164,100625069,100152283,396692,102163650,100623883,100518840,100152767,100153794,100518577,100512680,100516829,397061,100524524,100156729,100515578,100512960,100622512,102160511,100512131,100623933,100516463,100515083,100620368,100156631,100515875,102166268,100518644,100739625,102165769,100520130,100516643,100620538,100519769,733621,100153410,100156210,100517301,100519740,100515250,10052237…
GO:0008033	tRNA processing	biological_process	0.34331	1	2	131	173	20786	1.00521e+17
GO:0006612	protein targeting to membrane	biological_process	0.34398	1	1	131	60	20786	100518664
GO:0019001	guanyl nucleotide binding	molecular_function	0.34674	1	5	131	590	20786	1.00519e+44
GO:0016298	lipase activity	molecular_function	0.35024	1	1	131	61	20786	100152597
GO:0003006	developmental process involved in reproduction	biological_process	0.35126	1	1	131	65	20786	100515755
GO:0006633	fatty acid biosynthetic process	biological_process	0.35145	1	1	131	61	20786	100513371
GO:0042398	cellular modified amino acid biosynthetic process	biological_process	0.35433	1	1	131	60	20786	100153410
GO:0016851	magnesium chelatase activity	molecular_function	0.35556	1	1	131	59	20786	100512680
GO:0051002	ligase activity, forming nitrogen-metal bonds	molecular_function	0.35556	1	1	131	59	20786	100512680
GO:0051003	ligase activity, forming nitrogen-metal bonds, forming coordination complexes	molecular_function	0.35556	1	1	131	59	20786	100512680
GO:0044424	intracellular part	cellular_component	0.3601	1	35	131	5041	20786	100620538,100512495,100156210,100512773,100519740,100522374,100738701,100518951,100622528,100516928,100515924,100515875,102166268,100623812,100515705,100518644,100037299,100517514,100520130,100156729,100524524,100517803,100512131,100623933,100622512,100625069,100620961,100152283,100337656,100516242,100624590,100518821,100512680,100153794,100518840
GO:0008276	protein methyltransferase activity	molecular_function	0.36413	1	1	131	65	20786	100522906
GO:0016491	oxidoreductase activity	molecular_function	0.36432	1	10	131	1286	20786	1.00738e+89
GO:0016071	mRNA metabolic process	biological_process	0.3673	1	2	131	191	20786	1.02166e+17
GO:0019048	modulation by virus of host morphology or physiology	biological_process	0.36804	1	1	131	68	20786	100519740
GO:0031975	envelope	cellular_component	0.36808	1	4	131	449	20786	1.00516e+35
GO:0005216	ion channel activity	molecular_function	0.36949	1	4	131	443	20786	1.00625e+35
GO:0022838	substrate-specific channel activity	molecular_function	0.36949	1	4	131	443	20786	1.00626e+35
GO:0004190	aspartic-type endopeptidase activity	molecular_function	0.37039	1	1	131	73	20786	100152283
GO:0070001	aspartic-type peptidase activity	molecular_function	0.37039	1	1	131	73	20786	100152283
GO:0006576	cellular biogenic amine metabolic process	biological_process	0.37145	1	1	131	68	20786	100624030
GO:0044723	single-organism carbohydrate metabolic process	biological_process	0.37208	1	4	131	463	20786	1.00153e+35
GO:0016052	carbohydrate catabolic process	biological_process	0.37293	1	1	131	68	20786	100152767
GO:0015267	channel activity	molecular_function	0.37643	1	4	131	447	20786	1.00625e+35
GO:0022803	passive transmembrane transporter activity	molecular_function	0.37643	1	4	131	447	20786	1.00625e+35
GO:0048646	anatomical structure formation involved in morphogenesis	biological_process	0.37715	1	1	131	68	20786	100515755
GO:0003824	catalytic activity	molecular_function	0.37972	1	54	131	7596	20786	100518664,100153410,100152203,100516643,100517301,100152597,100624213,100625739,100515250,733674,100518951,100154708,100522906,100624934,100515083,100154744,102157990,100101929,100515875,100156584,100515705,100156631,100620368,100624030,100157158,100739625,100142663,100518644,100517514,100518292,102165769,100037299,397115,100738422,397061,100517803,100155919,100512960,100515578,100516463,10062393…
GO:0000276	mitochondrial proton-transporting ATP synthase complex, coupling factor F(o)	cellular_component	0.38126	1	1	131	72	20786	100620961
GO:0051536	iron-sulfur cluster binding	molecular_function	0.38362	1	2	131	201	20786	1.00516e+17
GO:0051540	metal cluster binding	molecular_function	0.38362	1	2	131	201	20786	1.00516e+17
GO:1901566	organonitrogen compound biosynthetic process	biological_process	0.38704	1	5	131	584	20786	1.02158e+44
GO:0044106	cellular amine metabolic process	biological_process	0.38911	1	1	131	72	20786	100624030
GO:0051213	dioxygenase activity	molecular_function	0.38959	1	1	131	68	20786	100037299
GO:0044428	nuclear part	cellular_component	0.39039	1	6	131	745	20786	1.0052e+53
GO:0043414	macromolecule methylation	biological_process	0.39088	1	1	131	73	20786	100522906
GO:0072330	monocarboxylic acid biosynthetic process	biological_process	0.39349	1	1	131	70	20786	100513371
GO:0006400	tRNA modification	biological_process	0.3935	1	1	131	71	20786	100521164
GO:0008194	UDP-glycosyltransferase activity	molecular_function	0.39417	1	1	131	77	20786	100623933
GO:0015995	chlorophyll biosynthetic process	biological_process	0.39453	1	1	131	69	20786	100512680
GO:0008138	protein tyrosine/serine/threonine phosphatase activity	molecular_function	0.39498	1	1	131	72	20786	100620368
GO:0061025	membrane fusion	biological_process	0.39559	1	1	131	70	20786	100623812
GO:0032879	regulation of localization	biological_process	0.39716	1	1	131	69	20786	100524795
GO:0005179	hormone activity	molecular_function	0.39787	1	2	131	215	20786	1.00516e+17
GO:0004518	nuclease activity	molecular_function	0.39924	1	3	131	330	20786	1.02166e+26
GO:0000280	nuclear division	biological_process	0.4001	1	1	131	74	20786	100623812
GO:0007067	mitosis	biological_process	0.4001	1	1	131	74	20786	100623812
GO:0006810	transport	biological_process	0.40197	1	21	131	2810	20786	1.00512e+188
GO:0051234	establishment of localization	biological_process	0.40197	1	21	131	2810	20786	1.00624e+188
GO:0042600	chorion	cellular_component	0.40272	1	1	131	77	20786	100515755
GO:0019637	organophosphate metabolic process	biological_process	0.40694	1	5	131	603	20786	1.00621e+44
GO:0016791	phosphatase activity	molecular_function	0.40724	1	2	131	204	20786	1.00157e+17
GO:0051188	cofactor biosynthetic process	biological_process	0.40732	1	2	131	196	20786	1.00153e+17
GO:0044444	cytoplasmic part	cellular_component	0.41071	1	13	131	1934	20786	1.00625e+116
GO:0006396	RNA processing	biological_process	0.41202	1	4	131	480	20786	1.00525e+35
GO:0043566	structure-specific DNA binding	molecular_function	0.41365	1	1	131	81	20786	100518577
GO:0015994	chlorophyll metabolic process	biological_process	0.41533	1	1	131	74	20786	100512680
GO:0006575	cellular modified amino acid metabolic process	biological_process	0.42005	1	1	131	76	20786	100153410
GO:1901360	organic cyclic compound metabolic process	biological_process	0.42598	1	31	131	4407	20786	100512131,102160511,100624934,100622512,100522374,100156210,100517301,100624213,733621,100156729,100153410,100519769,100620538,100524524,100518577,100512680,102165769,100153794,100520130,100518840,102163650,100518644,100515875,100620961,102166268,100152283,396692,100156631,100515083,102157990,100521164
GO:0000278	mitotic cell cycle	biological_process	0.42705	1	1	131	80	20786	100623812
GO:0003777	microtubule motor activity	molecular_function	0.42945	1	1	131	76	20786	100512680
GO:0016272	prefoldin complex	cellular_component	0.43046	1	1	131	81	20786	100519740
GO:0031683	G-protein beta/gamma-subunit complex binding	molecular_function	0.43078	1	1	131	86	20786	100515705
GO:0005741	mitochondrial outer membrane	cellular_component	0.43177	1	1	131	82	20786	100515924
GO:0031968	organelle outer membrane	cellular_component	0.43177	1	1	131	82	20786	100515924
GO:0048285	organelle fission	biological_process	0.43203	1	1	131	82	20786	100623812
GO:0044238	primary metabolic process	biological_process	0.43385	1	52	131	7649	20786	100512960,100515578,100516463,100512131,102160511,100623933,100622512,100156729,100524524,397061,100623883,102163650,100513371,100516829,100518577,100512680,100153794,100518840,100152767,100625069,100521164,100620961,396692,100152283,100625739,100515250,100522374,100519740,100518951,100154708,100624934,100522906,100153410,733621,100620538,100519769,100516643,100517301,100156210,100152597,10062421…
GO:0005634	nucleus	cellular_component	0.43416	1	16	131	2206	20786	1.00512e+143
GO:0005753	mitochondrial proton-transporting ATP synthase complex	cellular_component	0.43704	1	1	131	85	20786	100620961
GO:0044003	modification by symbiont of host morphology or physiology	biological_process	0.43707	1	1	131	86	20786	100519740
GO:0009308	amine metabolic process	biological_process	0.43921	1	1	131	84	20786	100624030
GO:0034641	cellular nitrogen compound metabolic process	biological_process	0.44019	1	31	131	4436	20786	102165769,100518840,100520130,100153794,100518577,100512680,100518644,102163650,100152283,100624030,100156631,396692,100515875,102166268,100620961,102157990,100521164,100515083,100624934,100622512,102160511,100512131,100522374,100624213,100156210,100519769,100620538,100524524,733621,100156729,100153410
GO:0051817	modification of morphology or physiology of other organism involved in symbiotic interaction	biological_process	0.44139	1	1	131	87	20786	100519740
GO:0019538	protein metabolic process	biological_process	0.44406	1	22	131	3246	20786	1.00153e+194
GO:0007276	gamete generation	biological_process	0.4472	1	1	131	92	20786	100515755
GO:0010033	response to organic substance	biological_process	0.45121	1	1	131	84	20786	100516928
GO:0045263	proton-transporting ATP synthase complex, coupling factor F(o)	cellular_component	0.45393	1	1	131	90	20786	100620961
GO:0008200	ion channel inhibitor activity	molecular_function	0.45467	1	1	131	93	20786	102157763
GO:0016248	channel inhibitor activity	molecular_function	0.45467	1	1	131	93	20786	102157763
GO:0006260	DNA replication	biological_process	0.45636	1	3	131	366	20786	1.00154e+26
GO:0009108	coenzyme biosynthetic process	biological_process	0.45659	1	1	131	87	20786	100153410
GO:0009058	biosynthetic process	biological_process	0.45891	1	31	131	4638	20786	100625739,100522374,733674,100512131,100623933,100624934,100622512,100156729,733621,100153410,100519769,100620538,100156210,100517301,100624213,100048952,102163650,100142663,100518577,100512680,100513371,100520130,100153794,100518840,100515083,100625069,102157990,100515875,100620961,100152283,396692
GO:0032501	multicellular organismal process	biological_process	0.4614	1	5	131	673	20786	1.00519e+44
GO:0035821	modification of morphology or physiology of other organism	biological_process	0.4644	1	1	131	93	20786	100519740
GO:0016887	ATPase activity	molecular_function	0.46628	1	4	131	486	20786	1.00513e+35
GO:1901362	organic cyclic compound biosynthetic process	biological_process	0.46674	1	20	131	2863	20786	1.00522e+173
GO:0005783	endoplasmic reticulum	cellular_component	0.47104	1	2	131	232	20786	1.00037e+17
GO:0006270	DNA replication initiation	biological_process	0.47565	1	1	131	93	20786	100515083
GO:0005578	proteinaceous extracellular matrix	cellular_component	0.47567	1	2	131	225	20786	1.00513e+17
GO:0051179	localization	biological_process	0.47652	1	21	131	2921	20786	1.00624e+188
GO:0006139	nucleobase-containing compound metabolic process	biological_process	0.47672	1	29	131	4209	20786	102160511,100512131,100624934,100622512,100522374,100156210,100624213,100156729,733621,100519769,100620538,100524524,100512680,100518577,102165769,100153794,100520130,100518840,100518644,102163650,100515875,100620961,102166268,100152283,396692,100156631,100515083,100521164,102157990
GO:0003724	RNA helicase activity	molecular_function	0.47853	1	1	131	90	20786	100518577
GO:0031966	mitochondrial membrane	cellular_component	0.48146	1	2	131	243	20786	1.00516e+17
GO:0046483	heterocycle metabolic process	biological_process	0.48185	1	30	131	4362	20786	102160511,100512131,100624934,100622512,100522374,100156210,100624213,100156729,733621,100153410,100519769,100620538,100524524,100512680,100518577,102165769,100520130,100153794,100518840,100518644,102163650,100515875,102166268,100620961,100152283,100156631,396692,100515083,100521164,102157990
GO:0007018	microtubule-based movement	biological_process	0.48249	1	1	131	89	20786	100512680
GO:0006725	cellular aromatic compound metabolic process	biological_process	0.48446	1	30	131	4365	20786	100522374,100624934,100622512,100512131,102160511,100519769,100620538,100524524,100156729,733621,100153410,100624213,100156210,102163650,100518644,102165769,100518840,100520130,100153794,100518577,100512680,102157990,100521164,100515083,100152283,396692,100156631,100515875,102166268,100620961
GO:0019898	extrinsic to membrane	cellular_component	0.4872	1	1	131	95	20786	100520130
GO:0048609	multicellular organismal reproductive process	biological_process	0.48812	1	1	131	103	20786	100515755
GO:0004866	endopeptidase inhibitor activity	molecular_function	0.48821	1	1	131	100	20786	100048952
GO:0061135	endopeptidase regulator activity	molecular_function	0.48821	1	1	131	100	20786	100048952
GO:0016247	channel regulator activity	molecular_function	0.48878	1	1	131	104	20786	102157763
GO:0017111	nucleoside-triphosphatase activity	molecular_function	0.48902	1	8	131	1082	20786	1.00152e+71
GO:0032259	methylation	biological_process	0.49206	1	1	131	98	20786	100522906
GO:0006486	protein glycosylation	biological_process	0.49307	1	1	131	105	20786	100623933
GO:0009101	glycoprotein biosynthetic process	biological_process	0.49307	1	1	131	105	20786	100623933
GO:0043413	macromolecule glycosylation	biological_process	0.49307	1	1	131	105	20786	100623933
GO:0090304	nucleic acid metabolic process	biological_process	0.4965	1	26	131	3807	20786	1.02161e+227
GO:0071704	organic substance metabolic process	biological_process	0.49707	1	53	131	7922	20786	100625739,100515250,100522374,100519740,100154708,100518951,100624934,100522906,100153410,733621,100519769,100620538,100516643,100517301,100156210,100152597,100624213,100154642,100739625,100518644,100520130,102165769,100515083,102157990,102166268,100515875,100156631,100620368,100624030,100512960,100515578,100516463,100512131,102160511,100623933,100622512,100156729,100524524,397061,100623883,10216…
GO:0005604	basement membrane	cellular_component	0.49767	1	1	131	94	20786	100512680
GO:0034470	ncRNA processing	biological_process	0.49808	1	2	131	243	20786	1.02164e+17
GO:0005267	potassium channel activity	molecular_function	0.49835	1	1	131	101	20786	100519680
GO:0006779	porphyrin-containing compound biosynthetic process	biological_process	0.50103	1	1	131	96	20786	100512680
GO:0005829	cytosol	cellular_component	0.5021	1	1	131	100	20786	100519740
GO:0044445	cytosolic part	cellular_component	0.5021	1	1	131	100	20786	100519740
GO:0032504	multicellular organism reproduction	biological_process	0.50216	1	1	131	107	20786	100515755
GO:0009100	glycoprotein metabolic process	biological_process	0.50247	1	1	131	109	20786	100623933
GO:0016053	organic acid biosynthetic process	biological_process	0.50485	1	2	131	238	20786	1.00153e+17
GO:0046394	carboxylic acid biosynthetic process	biological_process	0.50485	1	2	131	238	20786	1.00153e+17
GO:0016462	pyrophosphatase activity	molecular_function	0.50544	1	8	131	1097	20786	1.00624e+71
GO:0006807	nitrogen compound metabolic process	biological_process	0.50586	1	32	131	4691	20786	100521164,100620961,100152283,396692,102163650,100518577,100512680,100518840,100153794,100156729,100524524,100155919,102160511,100512131,100622512,100515083,102157990,100515875,102166268,100624030,100156631,100518644,102165769,100520130,733621,100153410,100620538,100519769,100156210,100624213,100522374,100624934
GO:0015985	energy coupled proton transport, down electrochemical gradient	biological_process	0.50605	1	1	131	105	20786	100620961
GO:0015986	ATP synthesis coupled proton transport	biological_process	0.50605	1	1	131	105	20786	100620961
GO:0006631	fatty acid metabolic process	biological_process	0.5121	1	1	131	99	20786	100513371
GO:0051186	cofactor metabolic process	biological_process	0.51264	1	2	131	242	20786	1.00513e+17
GO:0045259	proton-transporting ATP synthase complex	cellular_component	0.51287	1	1	131	106	20786	100620961
GO:0034654	nucleobase-containing compound biosynthetic process	biological_process	0.51362	1	18	131	2644	20786	1.0052e+155
GO:0061024	membrane organization	biological_process	0.51524	1	1	131	104	20786	100623812
GO:0005622	intracellular	cellular_component	0.51751	1	37	131	5636	20786	100620538,100156210,100512773,100512495,100738701,100522374,100519740,100518951,100515924,100515072,100516928,100622528,100515705,100623812,100624030,102166268,100515875,100518644,100520130,100517514,100037299,100524524,100156729,100517803,100622512,100623933,100512131,100625069,100152283,100620961,100624590,100516242,100337656,100518840,100153794,100518821,100512680
GO:0006281	DNA repair	biological_process	0.51761	1	4	131	537	20786	1.02161e+35
GO:0006928	cellular component movement	biological_process	0.5184	1	2	131	239	20786	1.00513e+17
GO:0072594	establishment of protein localization to organelle	biological_process	0.51878	1	1	131	104	20786	100518664
GO:0004725	protein tyrosine phosphatase activity	molecular_function	0.52123	1	1	131	103	20786	100620368
GO:0015079	potassium ion transmembrane transporter activity	molecular_function	0.522	1	1	131	108	20786	100519680
GO:0005789	endoplasmic reticulum membrane	cellular_component	0.52417	1	1	131	113	20786	100152283
GO:0042175	nuclear outer membrane-endoplasmic reticulum membrane network	cellular_component	0.52417	1	1	131	113	20786	100152283
GO:0007275	multicellular organismal development	biological_process	0.52582	1	2	131	262	20786	1.00154e+17
GO:0044707	single-multicellular organism process	biological_process	0.52631	1	4	131	570	20786	1.02165e+35
GO:0019438	aromatic compound biosynthetic process	biological_process	0.52631	1	19	131	2805	20786	1.00513e+164
GO:0006470	protein dephosphorylation	biological_process	0.52702	1	1	131	106	20786	100620368
GO:0032403	protein complex binding	molecular_function	0.52718	1	1	131	113	20786	100515705
GO:0003678	DNA helicase activity	molecular_function	0.52935	1	1	131	105	20786	100518577
GO:0005577	fibrinogen complex	cellular_component	0.53001	1	1	131	103	20786	102166268
GO:0030168	platelet activation	biological_process	0.53001	1	1	131	103	20786	102166268
GO:0044432	endoplasmic reticulum part	cellular_component	0.53056	1	1	131	115	20786	100152283
GO:0008083	growth factor activity	molecular_function	0.53294	1	1	131	120	20786	403123
GO:0022804	active transmembrane transporter activity	molecular_function	0.5333	1	2	131	250	20786	1.00514e+17
GO:0043168	anion binding	molecular_function	0.53399	1	18	131	2572	20786	1.00102e+161
GO:0033177	proton-transporting two-sector ATPase complex, proton-transporting domain	cellular_component	0.53511	1	2	131	256	20786	1.00513e+17
GO:1901607	alpha-amino acid biosynthetic process	biological_process	0.53514	1	1	131	109	20786	100153410
GO:0006796	phosphate-containing compound metabolic process	biological_process	0.53779	1	10	131	1418	20786	1.00625e+89
GO:0016043	cellular component organization	biological_process	0.5401	1	9	131	1320	20786	1.00624e+77
GO:0018130	heterocycle biosynthetic process	biological_process	0.54485	1	19	131	2831	20786	1.00152e+164
GO:0016818	hydrolase activity, acting on acid anhydrides, in phosphorus-containing anhydrides	molecular_function	0.54585	1	8	131	1139	20786	1.00519e+71
GO:0006813	potassium ion transport	biological_process	0.54697	1	1	131	114	20786	100519680
GO:0006793	phosphorus metabolic process	biological_process	0.54721	1	10	131	1429	20786	1.00513e+89
GO:0046148	pigment biosynthetic process	biological_process	0.54738	1	1	131	108	20786	100512680
GO:0006754	ATP biosynthetic process	biological_process	0.54841	1	1	131	117	20786	100620961
GO:0070085	glycosylation	biological_process	0.54971	1	1	131	122	20786	100623933
GO:0008757	S-adenosylmethionine-dependent methyltransferase activity	molecular_function	0.55067	1	1	131	114	20786	100522906
GO:0006261	DNA-dependent DNA replication	biological_process	0.55224	1	1	131	118	20786	100515083
GO:0006778	porphyrin-containing compound metabolic process	biological_process	0.5533	1	1	131	112	20786	100512680
GO:0001775	cell activation	biological_process	0.5544	1	1	131	110	20786	102166268
GO:0044271	cellular nitrogen compound biosynthetic process	biological_process	0.55532	1	19	131	2847	20786	1.00513e+164
GO:0005740	mitochondrial envelope	cellular_component	0.55658	1	2	131	279	20786	1.00621e+17
GO:0009653	anatomical structure morphogenesis	biological_process	0.55673	1	1	131	117	20786	100515755
GO:0044702	single organism reproductive process	biological_process	0.55809	1	1	131	122	20786	100515755
GO:0006974	response to DNA damage stimulus	biological_process	0.56083	1	4	131	571	20786	1.00157e+35
GO:0032502	developmental process	biological_process	0.56201	1	3	131	437	20786	1.00154e+26
GO:0050789	regulation of biological process	biological_process	0.5644	1	37	131	6510	20786	100512680,100518821,100153794,100518840,100516242,100620961,503661,396692,100626262,100621059,100622512,100512960,100524795,100156729,100518292,100520130,100101929,100152152,102166268,397675,100515875,100515705,100623812,100624030,100154744,100516928,397270,494018,100624934,100626904,100522374,100519740,100156210,733621,100519769,100620836,100620538
GO:0005488	binding	molecular_function	0.56445	1	79	131	11828	20786	100515875,100515705,100515083,414904,403123,100515072,100037954,396870,102165769,100525528,100525558,100517301,100512495,102161446,102165903,100624937,100523995,100620538,100519769,100515755,100154708,100625739,100515425,100522374,100152283,100513371,100512680,100518577,100518840,100624590,100523519,100337656,102163650,100514958,100738422,102160511,100622512,100037964,100512960,100101929,10216626…
GO:0015399	primary active transmembrane transporter activity	molecular_function	0.5651	1	1	131	115	20786	100514237
GO:0015405	P-P-bond-hydrolysis-driven transmembrane transporter activity	molecular_function	0.5651	1	1	131	115	20786	100514237
GO:0005929	cilium	cellular_component	0.56523	1	1	131	117	20786	100522374
GO:0031514	motile cilium	cellular_component	0.56523	1	1	131	117	20786	100522374
GO:0030154	cell differentiation	biological_process	0.56775	1	1	131	119	20786	100515755
GO:0046034	ATP metabolic process	biological_process	0.56828	1	1	131	123	20786	100620961
GO:0044281	small molecule metabolic process	biological_process	0.57333	1	8	131	1164	20786	1.00621e+71
GO:0019953	sexual reproduction	biological_process	0.57447	1	1	131	128	20786	100515755
GO:0042440	pigment metabolic process	biological_process	0.57581	1	1	131	117	20786	100512680
GO:0032787	monocarboxylic acid metabolic process	biological_process	0.57626	1	1	131	118	20786	100513371
GO:0065007	biological regulation	biological_process	0.57627	1	38	131	6693	20786	100512960,100622512,100621059,100156729,102164647,100524795,100516242,100518840,100153794,100518821,100512680,100626262,396692,100620961,503661,100522374,100519740,100626904,397270,100624934,494018,100620538,100519769,100620836,733621,100156210,100518292,100520130,100154744,100516928,100515705,100623812,100624030,102166268,100152152,100101929,100515875,397675
GO:0007596	blood coagulation	biological_process	0.57638	1	1	131	117	20786	102166268
GO:0006732	coenzyme metabolic process	biological_process	0.57718	1	1	131	123	20786	100153410
GO:0042623	ATPase activity, coupled	molecular_function	0.57754	1	2	131	270	20786	1.00519e+17
GO:0005524	ATP binding	molecular_function	0.57957	1	13	131	1879	20786	1.00155e+116
GO:0007186	G-protein coupled receptor signaling pathway	biological_process	0.58287	1	10	131	2541	20786	4.94018e+80
GO:0009142	nucleoside triphosphate biosynthetic process	biological_process	0.58401	1	1	131	130	20786	100620961
GO:0009145	purine nucleoside triphosphate biosynthetic process	biological_process	0.58401	1	1	131	130	20786	100620961
GO:0009201	ribonucleoside triphosphate biosynthetic process	biological_process	0.58401	1	1	131	130	20786	100620961
GO:0009206	purine ribonucleoside triphosphate biosynthetic process	biological_process	0.58401	1	1	131	130	20786	100620961
GO:0032559	adenyl ribonucleotide binding	molecular_function	0.58461	1	13	131	1887	20786	1.00153e+116
GO:0009144	purine nucleoside triphosphate metabolic process	biological_process	0.58508	1	2	131	285	20786	1.00621e+17
GO:0009199	ribonucleoside triphosphate metabolic process	biological_process	0.58508	1	2	131	285	20786	1.00152e+17
GO:0009205	purine ribonucleoside triphosphate metabolic process	biological_process	0.58508	1	2	131	285	20786	1.00152e+17
GO:0051704	multi-organism process	biological_process	0.5864	1	7	131	1060	20786	1.00157e+62
GO:0030312	external encapsulating structure	cellular_component	0.58672	1	1	131	128	20786	100515755
GO:1901363	heterocyclic compound binding	molecular_function	0.58821	1	37	131	5628	20786	100524524,100622512,100037964,100512131,100512960,100152283,396692,100518840,100153794,100512680,100518577,100513371,102163650,100624590,100523519,100156210,100523995,100620538,100519769,733621,100153410,100518664,100154708,100515755,100522374,100625739,100624030,100515705,100156631,397675,100515875,100101929,100515083,102165769,100520130,100525558,100518644
GO:0016311	dephosphorylation	biological_process	0.58877	1	1	131	129	20786	100620368
GO:0097159	organic cyclic compound binding	molecular_function	0.59071	1	37	131	5633	20786	100152283,396692,102163650,100523519,100624590,100518840,100153794,100512680,100518577,100513371,100524524,100512960,100622512,100037964,100512131,100515083,100624030,100156631,100515705,100515875,397675,100101929,100525558,100518644,102165769,100520130,100523995,100519769,100620538,733621,100518664,100153410,100156210,100522374,100625739,100154708,100515755
GO:0035639	purine ribonucleoside triphosphate binding	molecular_function	0.59166	1	15	131	2225	20786	1.00519e+134
GO:0044255	cellular lipid metabolic process	biological_process	0.592	1	3	131	428	20786	1.00513e+26
GO:0007166	cell surface receptor signaling pathway	biological_process	0.59233	1	11	131	2703	20786	1.00621e+89
GO:0005515	protein binding	molecular_function	0.59234	1	38	131	5666	20786	100520680,102160511,100037953,100524524,100156729,100514958,100516058,100512596,100037307,100625262,100520393,100337656,100523519,100152767,100512680,100152283,100737692,100519740,100522374,102157763,100626904,100624934,397270,100620538,102165903,100512773,100512495,102161446,100525528,396870,100520130,100037954,100515072,403123,414904,100625290,100515705,102166268
GO:0004721	phosphoprotein phosphatase activity	molecular_function	0.59315	1	1	131	129	20786	100620368
GO:0050794	regulation of cellular process	biological_process	0.59326	1	36	131	6420	20786	100524795,100156729,100622512,100621059,100512960,396692,100620961,503661,100626262,100518840,100518821,100512680,100516242,100156210,100620538,100519769,100620836,733621,397270,494018,100624934,100522374,100519740,100626904,100515705,100624030,100623812,102166268,100152152,100101929,100515875,397675,100516928,100154744,100518292,100520130
GO:0001883	purine nucleoside binding	molecular_function	0.59587	1	15	131	2231	20786	1.00516e+134
GO:0032549	ribonucleoside binding	molecular_function	0.59587	1	15	131	2231	20786	1.00626e+134
GO:0032550	purine ribonucleoside binding	molecular_function	0.59587	1	15	131	2231	20786	1.02164e+134
GO:0034645	cellular macromolecule biosynthetic process	biological_process	0.59646	1	24	131	3855	20786	1.00515e+209
GO:0032555	purine ribonucleotide binding	molecular_function	0.59807	1	15	131	2234	20786	1.00519e+134
GO:0033554	cellular response to stress	biological_process	0.5996	1	4	131	605	20786	1.00515e+35
GO:0044429	mitochondrial part	cellular_component	0.60077	1	2	131	303	20786	1.00516e+17
GO:0006464	cellular protein modification process	biological_process	0.60195	1	8	131	1197	20786	1.00626e+71
GO:0036211	protein modification process	biological_process	0.60195	1	8	131	1197	20786	1.0062e+71
GO:0009141	nucleoside triphosphate metabolic process	biological_process	0.60198	1	2	131	294	20786	1.00621e+17
GO:0005623	cell	cellular_component	0.60462	1	38	131	5959	20786	100624590,100516242,100337656,100153794,100518840,100512680,100518821,100625069,100152283,100620961,100622512,100623933,100512131,100524524,100156729,100517803,100518644,100520130,100517514,100037299,100515072,100515924,100516928,100622528,100515705,100624030,100623812,102166268,100515875,100738701,100522374,100519740,100518951,100515755,100620538,100512495,100512773,100156210
GO:0044464	cell part	cellular_component	0.60462	1	38	131	5959	20786	100625069,100152283,100620961,100624590,100516242,100337656,100518840,100153794,100518821,100512680,100524524,100156729,100517803,100622512,100623933,100512131,100515072,100515924,100516928,100622528,100515705,100623812,100624030,102166268,100515875,100518644,100520130,100517514,100037299,100620538,100512773,100156210,100512495,100522374,100738701,100519740,100518951,100515755
GO:0030414	peptidase inhibitor activity	molecular_function	0.60789	1	1	131	144	20786	100048952
GO:0061134	peptidase regulator activity	molecular_function	0.60789	1	1	131	144	20786	100048952
GO:0001882	nucleoside binding	molecular_function	0.60911	1	15	131	2251	20786	1.00519e+134
GO:0032553	ribonucleotide binding	molecular_function	0.61262	1	15	131	2254	20786	1.00513e+134
GO:0009451	RNA modification	biological_process	0.61265	1	1	131	139	20786	100521164
GO:0044455	mitochondrial membrane part	cellular_component	0.6156	1	1	131	143	20786	100620961
GO:0044420	extracellular matrix part	cellular_component	0.61569	1	1	131	131	20786	100512680
GO:0042578	phosphoric ester hydrolase activity	molecular_function	0.61595	1	2	131	298	20786	1.00157e+17
GO:0030554	adenyl nucleotide binding	molecular_function	0.61622	1	13	131	1930	20786	1.02164e+116
GO:1901564	organonitrogen compound metabolic process	biological_process	0.61664	1	8	131	1213	20786	1.02164e+71
GO:0009059	macromolecule biosynthetic process	biological_process	0.61764	1	24	131	3892	20786	1.00516e+209
GO:0044249	cellular biosynthetic process	biological_process	0.61865	1	28	131	4481	20786	100519769,100620538,733621,100156729,100153410,100624213,100156210,100517301,100522374,100625739,100624934,100622512,100512131,100623933,102157990,100515083,100625069,100152283,396692,100515875,100620961,102163650,100520130,100153794,100518840,100518577,100512680,100513371
GO:0016817	hydrolase activity, acting on acid anhydrides	molecular_function	0.61873	1	8	131	1214	20786	1.00513e+71
GO:0030674	protein binding, bridging	molecular_function	0.62148	1	1	131	132	20786	102166268
GO:0060090	binding, bridging	molecular_function	0.62148	1	1	131	132	20786	102166268
GO:0005975	carbohydrate metabolic process	biological_process	0.62224	1	5	131	784	20786	1.00626e+44
GO:0044283	small molecule biosynthetic process	biological_process	0.62226	1	2	131	299	20786	1.00513e+17
GO:0042451	purine nucleoside biosynthetic process	biological_process	0.62448	1	1	131	144	20786	100620961
GO:0046129	purine ribonucleoside biosynthetic process	biological_process	0.62448	1	1	131	144	20786	100620961
GO:0031012	extracellular matrix	cellular_component	0.62572	1	2	131	295	20786	1.00154e+17
GO:0022892	substrate-specific transporter activity	molecular_function	0.62612	1	9	131	1387	20786	1.00153e+80
GO:0005215	transporter activity	molecular_function	0.62774	1	11	131	1685	20786	1.00514e+98
GO:0051258	protein polymerization	biological_process	0.63052	1	1	131	141	20786	102166268
GO:0017076	purine nucleotide binding	molecular_function	0.63112	1	15	131	2283	20786	1.00516e+134
GO:0015630	microtubule cytoskeleton	cellular_component	0.63163	1	1	131	140	20786	100512680
GO:0050790	regulation of catalytic activity	biological_process	0.63539	1	1	131	142	20786	100153794
GO:0022607	cellular component assembly	biological_process	0.63837	1	4	131	647	20786	1.00155e+35
GO:0030234	enzyme regulator activity	molecular_function	0.63866	1	4	131	635	20786	1.00037e+35
GO:0033014	tetrapyrrole biosynthetic process	biological_process	0.64103	1	1	131	144	20786	100512680
GO:0065009	regulation of molecular function	biological_process	0.64186	1	1	131	145	20786	100153794
GO:0071840	cellular component organization or biogenesis	biological_process	0.64274	1	9	131	1439	20786	1.00155e+77
GO:1901576	organic substance biosynthetic process	biological_process	0.64478	1	28	131	4530	20786	100512131,100623933,100622512,100624934,100625739,100522374,100517301,100156210,100624213,100153410,100156729,733621,100620538,100519769,100513371,100518577,100512680,100153794,100520130,100518840,102163650,100620961,100515875,396692,100152283,100515083,100625069,102157990
GO:0044711	single-organism biosynthetic process	biological_process	0.64886	1	2	131	314	20786	1.00153e+17
GO:0005743	mitochondrial inner membrane	cellular_component	0.65073	1	1	131	160	20786	100620961
GO:0044446	intracellular organelle part	cellular_component	0.65074	1	11	131	1778	20786	1.0052e+98
GO:0042995	cell projection	cellular_component	0.65087	1	1	131	147	20786	100522374
GO:0019867	outer membrane	cellular_component	0.65186	1	1	131	151	20786	100515924
GO:0022414	reproductive process	biological_process	0.65493	1	1	131	159	20786	100515755
GO:0016616	oxidoreductase activity, acting on the CH-OH group of donors, NAD or NADP as acceptor	molecular_function	0.65651	1	1	131	153	20786	100517301
GO:0016469	proton-transporting two-sector ATPase complex	cellular_component	0.65657	1	2	131	318	20786	1.00513e+17
GO:0006184	GTP catabolic process	biological_process	0.65698	1	1	131	152	20786	100152283
GO:1901069	guanosine-containing compound catabolic process	biological_process	0.65698	1	1	131	152	20786	100152283
GO:0042221	response to chemical stimulus	biological_process	0.6603	1	1	131	156	20786	100516928
GO:0009150	purine ribonucleotide metabolic process	biological_process	0.66042	1	2	131	324	20786	1.00152e+17
GO:0004812	aminoacyl-tRNA ligase activity	molecular_function	0.66304	1	1	131	153	20786	102163650
GO:0044422	organelle part	cellular_component	0.66341	1	11	131	1794	20786	1.00513e+98
GO:0006351	transcription, DNA-dependent	biological_process	0.66501	1	15	131	2416	20786	1.00157e+128
GO:0006818	hydrogen transport	biological_process	0.66732	1	2	131	325	20786	1.00621e+17
GO:0015992	proton transport	biological_process	0.66732	1	2	131	325	20786	1.00621e+17
GO:0048870	cell motility	biological_process	0.66893	1	1	131	153	20786	100522374
GO:0051674	localization of cell	biological_process	0.66893	1	1	131	153	20786	100522374
GO:0048869	cellular developmental process	biological_process	0.67049	1	1	131	159	20786	100515755
GO:0006418	tRNA aminoacylation for protein translation	biological_process	0.67125	1	1	131	157	20786	102163650
GO:0006163	purine nucleotide metabolic process	biological_process	0.6727	1	2	131	333	20786	1.00621e+17
GO:0008152	metabolic process	biological_process	0.6739	1	59	131	9203	20786	100154642,100739625,100142663,100518644,100520130,102165769,100037299,100515083,102157990,102166268,100515875,100156631,100624030,100620368,100625739,733674,100515250,100522374,100519740,100154708,100518951,100522906,100624934,100153410,733621,100516643,100620538,100519769,100517301,100156210,100152597,100624213,100623883,100048952,102163650,100513371,100518577,100512680,100516829,100152767,10051…
GO:0032774	RNA biosynthetic process	biological_process	0.67678	1	15	131	2434	20786	1.00156e+128
GO:0020037	heme binding	molecular_function	0.67702	1	1	131	172	20786	100523995
GO:0016070	RNA metabolic process	biological_process	0.67707	1	19	131	3045	20786	1.00621e+164
GO:0009152	purine ribonucleotide biosynthetic process	biological_process	0.6813	1	1	131	165	20786	100620961
GO:0042278	purine nucleoside metabolic process	biological_process	0.68139	1	2	131	339	20786	1.00152e+17
GO:0046128	purine ribonucleoside metabolic process	biological_process	0.68139	1	2	131	339	20786	1.00621e+17
GO:0033013	tetrapyrrole metabolic process	biological_process	0.68192	1	1	131	162	20786	100512680
GO:0006355	regulation of transcription, DNA-dependent	biological_process	0.68199	1	13	131	2111	20786	1.00522e+110
GO:0005654	nucleoplasm	cellular_component	0.68266	1	2	131	349	20786	1.00152e+17
GO:0044451	nucleoplasm part	cellular_component	0.68266	1	2	131	349	20786	1.00152e+17
GO:0051252	regulation of RNA metabolic process	biological_process	0.68361	1	13	131	2114	20786	1.00522e+110
GO:2001141	regulation of RNA biosynthetic process	biological_process	0.68361	1	13	131	2114	20786	1.00513e+110
GO:0046039	GTP metabolic process	biological_process	0.68408	1	1	131	165	20786	100152283
GO:0006152	purine nucleoside catabolic process	biological_process	0.68647	1	1	131	164	20786	100152283
GO:0009143	nucleoside triphosphate catabolic process	biological_process	0.68647	1	1	131	164	20786	100152283
GO:0009146	purine nucleoside triphosphate catabolic process	biological_process	0.68647	1	1	131	164	20786	100152283
GO:0009203	ribonucleoside triphosphate catabolic process	biological_process	0.68647	1	1	131	164	20786	100152283
GO:0009207	purine ribonucleoside triphosphate catabolic process	biological_process	0.68647	1	1	131	164	20786	100152283
GO:0046130	purine ribonucleoside catabolic process	biological_process	0.68647	1	1	131	164	20786	100152283
GO:0033179	proton-transporting V-type ATPase, V0 domain	cellular_component	0.68682	1	1	131	160	20786	100512680
GO:0016875	ligase activity, forming carbon-oxygen bonds	molecular_function	0.68705	1	1	131	163	20786	102163650
GO:0016876	ligase activity, forming aminoacyl-tRNA and related compounds	molecular_function	0.68705	1	1	131	163	20786	102163650
GO:0006195	purine nucleotide catabolic process	biological_process	0.68889	1	1	131	165	20786	100152283
GO:0009154	purine ribonucleotide catabolic process	biological_process	0.68889	1	1	131	165	20786	100152283
GO:0009261	ribonucleotide catabolic process	biological_process	0.68889	1	1	131	165	20786	100152283
GO:0072523	purine-containing compound catabolic process	biological_process	0.68889	1	1	131	165	20786	100152283
GO:0009164	nucleoside catabolic process	biological_process	0.68889	1	1	131	165	20786	100152283
GO:0042454	ribonucleoside catabolic process	biological_process	0.68889	1	1	131	165	20786	100152283
GO:1901658	glycosyl compound catabolic process	biological_process	0.68889	1	1	131	165	20786	100152283
GO:1901068	guanosine-containing compound metabolic process	biological_process	0.68893	1	1	131	167	20786	100152283
GO:0019866	organelle inner membrane	cellular_component	0.68916	1	1	131	177	20786	100620961
GO:0044403	symbiosis, encompassing mutualism through parasitism	biological_process	0.68942	1	3	131	525	20786	1.00519e+26
GO:0006259	DNA metabolic process	biological_process	0.69002	1	7	131	1174	20786	1.00515e+62
GO:0044419	interspecies interaction between organisms	biological_process	0.69083	1	3	131	526	20786	1.0052e+26
GO:0016614	oxidoreductase activity, acting on CH-OH group of donors	molecular_function	0.69114	1	1	131	167	20786	100517301
GO:0006468	protein phosphorylation	biological_process	0.69227	1	4	131	654	20786	1.00516e+35
GO:0008652	cellular amino acid biosynthetic process	biological_process	0.6927	1	1	131	165	20786	100153410
GO:0055114	oxidation-reduction process	biological_process	0.69581	1	7	131	1177	20786	1.02158e+62
GO:0006399	tRNA metabolic process	biological_process	0.69581	1	2	131	341	20786	1.02164e+17
GO:0006164	purine nucleotide biosynthetic process	biological_process	0.69765	1	1	131	174	20786	100620961
GO:0005882	intermediate filament	cellular_component	0.69857	1	1	131	186	20786	100512680
GO:0045111	intermediate filament cytoskeleton	cellular_component	0.69857	1	1	131	186	20786	100512680
GO:0043038	amino acid activation	biological_process	0.70169	1	1	131	170	20786	102163650
GO:0043039	tRNA aminoacylation	biological_process	0.70169	1	1	131	170	20786	102163650
GO:0009166	nucleotide catabolic process	biological_process	0.70365	1	1	131	172	20786	100152283
GO:2000112	regulation of cellular macromolecule biosynthetic process	biological_process	0.70439	1	13	131	2152	20786	1.00516e+110
GO:1901292	nucleoside phosphate catabolic process	biological_process	0.70505	1	1	131	173	20786	100152283
GO:1901605	alpha-amino acid metabolic process	biological_process	0.70532	1	1	131	176	20786	100153410
GO:0010556	regulation of macromolecule biosynthetic process	biological_process	0.70594	1	13	131	2155	20786	1.00516e+110
GO:0031326	regulation of cellular biosynthetic process	biological_process	0.70594	1	13	131	2155	20786	1.00519e+110
GO:0051276	chromosome organization	biological_process	0.70705	1	1	131	184	20786	100153794
GO:0009889	regulation of biosynthetic process	biological_process	0.70716	1	13	131	2157	20786	1.00156e+110
GO:0022891	substrate-specific transmembrane transporter activity	molecular_function	0.70761	1	8	131	1328	20786	1.00153e+71
GO:0048193	Golgi vesicle transport	biological_process	0.70848	1	1	131	175	20786	100623812
GO:0010468	regulation of gene expression	biological_process	0.71245	1	13	131	2160	20786	1.00522e+110
GO:0046906	tetrapyrrole binding	molecular_function	0.71329	1	1	131	189	20786	100523995
GO:0005575	cellular_component	cellular_component	0.71515	1	72	131	12281	20786	100624934,397270,100518951,100519740,102157763,100152597,100156210,100512773,100625131,100620836,100519680,100518664,100153410,100517514,100520130,100514237,100518644,100624030,100623812,397675,102166268,100101929,100152152,100515924,100625976,100520680,100623933,100512131,100621059,100516058,100524524,100623262,100156729,100153794,100156364,100518821,100037307,100516242,100522906,494018,10015470…
GO:0072522	purine-containing compound biosynthetic process	biological_process	0.71527	1	1	131	182	20786	100620961
GO:0015672	monovalent inorganic cation transport	biological_process	0.71677	1	3	131	528	20786	1.0052e+26
GO:0044767	single-organism developmental process	biological_process	0.71693	1	1	131	189	20786	100515755
GO:0001071	nucleic acid binding transcription factor activity	molecular_function	0.72127	1	6	131	1069	20786	1.00156e+47
GO:0003700	sequence-specific DNA binding transcription factor activity	molecular_function	0.72127	1	6	131	1069	20786	1.0052e+47
GO:0005261	cation channel activity	molecular_function	0.72137	1	1	131	184	20786	100519680
GO:0044765	single-organism transport	biological_process	0.7233	1	13	131	2108	20786	1.00624e+116
GO:0016301	kinase activity	molecular_function	0.72684	1	6	131	1013	20786	1.00516e+53
GO:0005615	extracellular space	cellular_component	0.7303	1	1	131	186	20786	102166268
GO:0009405	pathogenesis	biological_process	0.73362	1	2	131	374	20786	1.02158e+17
GO:0060255	regulation of macromolecule metabolic process	biological_process	0.73586	1	13	131	2203	20786	1.00516e+110
GO:0072521	purine-containing compound metabolic process	biological_process	0.74031	1	2	131	378	20786	1.00621e+17
GO:0004222	metalloendopeptidase activity	molecular_function	0.74071	1	1	131	189	20786	100518951
GO:0048856	anatomical structure development	biological_process	0.74584	1	1	131	202	20786	100515755
GO:0033176	proton-transporting V-type ATPase complex	cellular_component	0.74607	1	1	131	188	20786	100512680
GO:0044085	cellular component biogenesis	biological_process	0.75203	1	4	131	757	20786	1.02166e+35
GO:0019219	regulation of nucleobase-containing compound metabolic process	biological_process	0.75306	1	13	131	2225	20786	1.0052e+110
GO:0051171	regulation of nitrogen compound metabolic process	biological_process	0.75306	1	13	131	2225	20786	1.00522e+110
GO:0030529	ribonucleoprotein complex	cellular_component	0.75328	1	4	131	932	20786	1.00625e+35
GO:0006457	protein folding	biological_process	0.75404	1	1	131	207	20786	100519740
GO:0016758	transferase activity, transferring hexosyl groups	molecular_function	0.75543	1	1	131	221	20786	100623933
GO:0015979	photosynthesis	biological_process	0.75853	1	1	131	205	20786	100512680
GO:0007017	microtubule-based process	biological_process	0.75922	1	1	131	197	20786	100512680
GO:0046434	organophosphate catabolic process	biological_process	0.75933	1	1	131	201	20786	100152283
GO:0044421	extracellular region part	cellular_component	0.7628	1	3	131	568	20786	1.00154e+26
GO:0016310	phosphorylation	biological_process	0.76478	1	4	131	729	20786	1.00516e+35
GO:1901136	carbohydrate derivative catabolic process	biological_process	0.76482	1	1	131	205	20786	100152283
GO:0015078	hydrogen ion transmembrane transporter activity	molecular_function	0.76942	1	2	131	406	20786	1.00621e+17
GO:0003924	GTPase activity	molecular_function	0.77046	1	2	131	414	20786	1.00152e+17
GO:0019752	carboxylic acid metabolic process	biological_process	0.77314	1	3	131	573	20786	1.00513e+26
GO:0034655	nucleobase-containing compound catabolic process	biological_process	0.77551	1	1	131	210	20786	100152283
GO:0003774	motor activity	molecular_function	0.77574	1	1	131	204	20786	100512680
GO:0080090	regulation of primary metabolic process	biological_process	0.77607	1	13	131	2267	20786	1.0052e+110
GO:0043436	oxoacid metabolic process	biological_process	0.77753	1	3	131	577	20786	1.00513e+26
GO:0019222	regulation of metabolic process	biological_process	0.77801	1	14	131	2430	20786	1.0052e+119
GO:0006082	organic acid metabolic process	biological_process	0.7797	1	3	131	579	20786	1.00513e+26
GO:0004930	G-protein coupled receptor activity	molecular_function	0.7802	1	7	131	2315	20786	4.94019e+53
GO:0034660	ncRNA metabolic process	biological_process	0.78106	1	2	131	410	20786	1.02164e+17
GO:0004672	protein kinase activity	molecular_function	0.78213	1	4	131	748	20786	1.00153e+35
GO:0000166	nucleotide binding	molecular_function	0.78221	1	15	131	2528	20786	1.00516e+134
GO:1901265	nucleoside phosphate binding	molecular_function	0.78221	1	15	131	2528	20786	1.00153e+134
GO:0015988	energy coupled proton transmembrane transport, against electrochemical gradient	biological_process	0.79208	1	1	131	217	20786	100512680
GO:0015991	ATP hydrolysis coupled proton transport	biological_process	0.79208	1	1	131	217	20786	100512680
GO:0016192	vesicle-mediated transport	biological_process	0.79315	1	2	131	415	20786	1.00525e+17
GO:0005506	iron ion binding	molecular_function	0.79318	1	1	131	254	20786	100513371
GO:0040011	locomotion	biological_process	0.79364	1	1	131	224	20786	100522374
GO:0044260	cellular macromolecule metabolic process	biological_process	0.79435	1	35	131	5925	20786	100624934,100522906,100519740,100522374,100625739,100156210,100517301,100519769,100620538,733621,100153410,102165769,100520130,100518644,100620368,100156631,100515875,102166268,100515083,100622512,100623933,102160511,100512131,100512960,100524524,100156729,100518840,100153794,100518577,100512680,102163650,100152283,396692,100521164,100625069
GO:0019031	viral envelope	cellular_component	0.79561	1	1	131	232	20786	100519740
GO:0036338	viral membrane	cellular_component	0.79561	1	1	131	232	20786	100519740
GO:0015077	monovalent inorganic cation transmembrane transporter activity	molecular_function	0.79685	1	3	131	615	20786	1.0052e+26
GO:0044427	chromosomal part	cellular_component	0.79895	1	1	131	240	20786	100153794
GO:0046700	heterocycle catabolic process	biological_process	0.80148	1	1	131	227	20786	100152283
GO:0034220	ion transmembrane transport	biological_process	0.80309	1	2	131	426	20786	1.00513e+17
GO:0016773	phosphotransferase activity, alcohol group as acceptor	molecular_function	0.80315	1	5	131	948	20786	1.00153e+44
GO:0043623	cellular protein complex assembly	biological_process	0.80321	1	1	131	229	20786	102166268
GO:0044270	cellular nitrogen compound catabolic process	biological_process	0.80454	1	1	131	229	20786	100152283
GO:0019439	aromatic compound catabolic process	biological_process	0.81023	1	1	131	233	20786	100152283
GO:1901361	organic cyclic compound catabolic process	biological_process	0.81199	1	1	131	234	20786	100152283
GO:0036094	small molecule binding	molecular_function	0.81229	1	15	131	2592	20786	1.00516e+134
GO:0016874	ligase activity	molecular_function	0.81392	1	3	131	628	20786	1.00513e+26
GO:0048610	cellular process involved in reproduction	biological_process	0.81422	1	1	131	243	20786	100515755
GO:0050662	coenzyme binding	molecular_function	0.81635	1	1	131	239	20786	100517301
GO:0031981	nuclear lumen	cellular_component	0.81745	1	2	131	457	20786	1.00512e+17
GO:0031323	regulation of cellular metabolic process	biological_process	0.8181	1	13	131	2352	20786	1.00621e+110
GO:0022402	cell cycle process	biological_process	0.821	1	1	131	245	20786	100623812
GO:0006520	cellular amino acid metabolic process	biological_process	0.82312	1	2	131	446	20786	1.00153e+17
GO:0048519	negative regulation of biological process	biological_process	0.82321	1	1	131	251	20786	100524795
GO:1901565	organonitrogen compound catabolic process	biological_process	0.82451	1	1	131	245	20786	100152283
GO:0022857	transmembrane transporter activity	molecular_function	0.8282	1	8	131	1499	20786	1.00621e+71
GO:0044710	single-organism metabolic process	biological_process	0.82947	1	15	131	2643	20786	1.00626e+134
GO:0003779	actin binding	molecular_function	0.82948	1	1	131	265	20786	100524524
GO:0008092	cytoskeletal protein binding	molecular_function	0.83464	1	2	131	466	20786	1.0052e+17
GO:0016032	viral process	biological_process	0.83721	1	2	131	482	20786	1.00524e+17
GO:0006366	transcription from RNA polymerase II promoter	biological_process	0.83735	1	1	131	262	20786	100512131
GO:1901575	organic substance catabolic process	biological_process	0.83778	1	3	131	653	20786	1.00152e+26
GO:0043233	organelle lumen	cellular_component	0.83826	1	2	131	481	20786	1.00152e+17
GO:0070013	intracellular organelle lumen	cellular_component	0.83826	1	2	131	481	20786	1.00512e+17
GO:0008237	metallopeptidase activity	molecular_function	0.83836	1	1	131	253	20786	100518951
GO:0044699	single-organism process	biological_process	0.84253	1	46	131	8459	20786	100626262,503661,100620961,100152283,100516242,100518821,100518577,100512680,100153794,100524524,100623262,100524795,102164647,100512960,102160511,100621059,100622528,100625976,100515083,100154744,100516928,100515924,100515875,397675,102166268,100101929,100152152,100624030,100623812,100515705,100156631,100157158,100514237,100518292,100520130,100519680,100518664,100620836,100625131,100626904,10051…
GO:0031974	membrane-enclosed lumen	cellular_component	0.84517	1	2	131	489	20786	1.00152e+17
GO:0019028	viral capsid	cellular_component	0.84538	1	2	131	490	20786	1.00516e+17
GO:0005856	cytoskeleton	cellular_component	0.85139	1	2	131	491	20786	1.00513e+17
GO:0016798	hydrolase activity, acting on glycosyl bonds	molecular_function	0.8522	1	1	131	276	20786	100156631
GO:0019012	virion	cellular_component	0.85504	1	3	131	704	20786	1.00516e+23
GO:0010467	gene expression	biological_process	0.85586	1	20	131	3780	20786	1.00513e+173
GO:0051716	cellular response to stimulus	biological_process	0.86066	1	21	131	4699	20786	5.03661e+179
GO:0005694	chromosome	cellular_component	0.86077	1	1	131	292	20786	100153794
GO:0034622	cellular macromolecular complex assembly	biological_process	0.86145	1	1	131	288	20786	102166268
GO:0006811	ion transport	biological_process	0.86152	1	6	131	1221	20786	1.0052e+53
GO:0044763	single-organism cellular process	biological_process	0.86287	1	41	131	7772	20786	503661,100620961,100152283,100626262,100518821,100518577,100512680,100153794,100516242,100623262,100524524,102160511,100621059,100512960,397675,100515875,100101929,102166268,100152152,100624030,100623812,100156631,100515705,100622528,100516928,100154744,100515083,100515924,100520130,100518292,100157158,100514237,100518664,100620836,100515755,100624934,494018,397270,100626904,100519740,100522374
GO:0004888	transmembrane signaling receptor activity	molecular_function	0.86353	1	7	131	2455	20786	1.00621e+53
GO:0006914	autophagy	biological_process	0.86536	1	1	131	281	20786	100515875
GO:0005198	structural molecule activity	molecular_function	0.87057	1	6	131	1456	20786	1.00625e+53
GO:0044764	multi-organism cellular process	biological_process	0.87594	1	2	131	532	20786	1.0052e+17
GO:0007154	cell communication	biological_process	0.88035	1	18	131	4295	20786	1.00519e+152
GO:0016772	transferase activity, transferring phosphorus-containing groups	molecular_function	0.8811	1	8	131	1607	20786	1.00516e+71
GO:0009057	macromolecule catabolic process	biological_process	0.8831	1	1	131	304	20786	100152767
GO:0008168	methyltransferase activity	molecular_function	0.8841	1	1	131	313	20786	100522906
GO:0015075	ion transmembrane transporter activity	molecular_function	0.88491	1	6	131	1282	20786	1.00626e+53
GO:0006996	organelle organization	biological_process	0.88545	1	3	131	743	20786	1.00525e+26
GO:0009056	catabolic process	biological_process	0.89167	1	4	131	924	20786	1.00153e+35
GO:0016741	transferase activity, transferring one-carbon groups	molecular_function	0.8957	1	1	131	328	20786	100522906
GO:0016021	integral to membrane	cellular_component	0.8973	1	19	131	4522	20786	1.0052e+161
GO:0031224	intrinsic to membrane	cellular_component	0.90121	1	19	131	4538	20786	1.00155e+161
GO:0007264	small GTPase mediated signal transduction	biological_process	0.90242	1	2	131	559	20786	1.00516e+17
GO:0048037	cofactor binding	molecular_function	0.90362	1	1	131	330	20786	100517301
GO:0016757	transferase activity, transferring glycosyl groups	molecular_function	0.9054	1	1	131	354	20786	100623933
GO:0007165	signal transduction	biological_process	0.90579	1	17	131	4219	20786	4.94018e+143
GO:0038023	signaling receptor activity	molecular_function	0.9073	1	7	131	2558	20786	4.94019e+53
GO:0016879	ligase activity, forming carbon-nitrogen bonds	molecular_function	0.90925	1	1	131	354	20786	100153410
GO:0003735	structural constituent of ribosome	molecular_function	0.91167	1	2	131	774	20786	1.00625e+17
GO:0005840	ribosome	cellular_component	0.91213	1	2	131	776	20786	1.00625e+17
GO:0023052	signaling	biological_process	0.91215	1	17	131	4246	20786	1.00516e+143
GO:0044700	single organism signaling	biological_process	0.91215	1	17	131	4246	20786	1.00516e+143
GO:0044267	cellular protein metabolic process	biological_process	0.91595	1	12	131	2602	20786	1.00623e+107
GO:0022890	inorganic cation transmembrane transporter activity	molecular_function	0.91659	1	3	131	798	20786	1.00513e+26
GO:0004871	signal transducer activity	molecular_function	0.91805	1	8	131	2770	20786	1.00621e+62
GO:0060089	molecular transducer activity	molecular_function	0.91805	1	8	131	2770	20786	1.00621e+62
GO:0007010	cytoskeleton organization	biological_process	0.91931	1	1	131	364	20786	100524524
GO:0005509	calcium ion binding	molecular_function	0.92607	1	2	131	604	20786	1.00153e+17
GO:0043167	ion binding	molecular_function	0.9262	1	31	131	5506	20786	100515083,100515072,100521164,100522525,100515875,100620546,100101929,100152283,100624030,100174957,100515705,100156631,100337656,100624590,102163650,100525558,100512680,100518577,100513371,100738422,397115,100518664,100153410,100620538,100624937,100152597,100625739,100515425,100512960,100515755,100154708
GO:0016740	transferase activity	molecular_function	0.92692	1	13	131	2628	20786	1.00513e+116
GO:0006412	translation	biological_process	0.92827	1	3	131	1025	20786	1.00623e+26
GO:0004872	receptor activity	molecular_function	0.93062	1	7	131	2630	20786	4.94018e+53
GO:0000003	reproduction	biological_process	0.93296	1	1	131	398	20786	100515755
GO:0016020	membrane	cellular_component	0.93946	1	34	131	7089	20786	100525558,100514237,100157158,100520130,100515924,100625976,100622528,100624030,100623812,100152152,102166268,100101929,397675,100519740,100625739,100154708,494018,100522906,100515755,100620836,100518664,100153410,100519680,102165903,100625131,100518821,100512680,100516829,100152283,100620961,503661,100621059,100623933,100623262
GO:0006812	cation transport	biological_process	0.9405	1	3	131	853	20786	1.00513e+26
GO:0044237	cellular metabolic process	biological_process	0.94191	1	40	131	7287	20786	100515083,102157990,102166268,100515875,100156631,100624030,100620368,100518644,100520130,102165769,100153410,733621,100519769,100620538,100517301,100156210,100624213,100625739,100522374,100519740,100522906,100624934,100625069,100521164,100620961,396692,100152283,102163650,100513371,100518577,100512680,100518840,100153794,100156729,100524524,100512960,100512131,102160511,100623933,100622512
GO:0044423	virion part	cellular_component	0.9421	1	2	131	669	20786	1.0052e+17
GO:0044430	cytoskeletal part	cellular_component	0.94471	1	1	131	421	20786	100512680
GO:0055085	transmembrane transport	biological_process	0.9484	1	4	131	1074	20786	1.00623e+35
GO:0046872	metal ion binding	molecular_function	0.94892	1	16	131	3266	20786	1.02164e+140
GO:0007155	cell adhesion	biological_process	0.95223	1	1	131	428	20786	100512680
GO:0044425	membrane part	cellular_component	0.95343	1	21	131	5132	20786	1.00623e+179
GO:0043169	cation binding	molecular_function	0.95352	1	16	131	3294	20786	1.00516e+140
GO:0043228	non-membrane-bounded organelle	cellular_component	0.95505	1	5	131	1537	20786	1.00625e+44
GO:0043232	intracellular non-membrane-bounded organelle	cellular_component	0.95505	1	5	131	1537	20786	1.00625e+44
GO:0035556	intracellular signal transduction	biological_process	0.95674	1	3	131	916	20786	1.00516e+26
GO:0022610	biological adhesion	biological_process	0.9574	1	1	131	443	20786	100512680
GO:0008324	cation transmembrane transporter activity	molecular_function	0.96236	1	3	131	950	20786	1.0052e+26
GO:0030001	metal ion transport	biological_process	0.96539	1	1	131	477	20786	100519680
GO:0046873	metal ion transmembrane transporter activity	molecular_function	0.96838	1	1	131	490	20786	100519680
GO:0016779	nucleotidyltransferase activity	molecular_function	0.97079	1	1	131	507	20786	100521164
GO:0071944	cell periphery	cellular_component	0.97094	1	1	131	511	20786	100515755
GO:0032991	macromolecular complex	cellular_component	0.97442	1	12	131	3003	20786	1.00625e+107
GO:0044248	cellular catabolic process	biological_process	0.97566	1	2	131	784	20786	1.00152e+17
GO:0043234	protein complex	cellular_component	0.97833	1	8	131	2117	20786	1.00519e+71
GO:0009987	cellular process	biological_process	0.98954	1	66	131	12744	20786	100512960,102160511,100622512,100523519,102163650,100518577,100512680,100513371,100518840,100625069,503661,100620961,100152283,100625739,100522374,100515755,494018,100522906,100519769,100620538,100517301,100624213,100157158,102165769,100518292,100622528,100515083,100516928,102157990,100515875,100515705,100623933,100512131,100621059,100156729,100623262,100524524,100524795,100516242,100518821,10015…
GO:0008270	zinc ion binding	molecular_function	0.99058	1	5	131	1648	20786	1.00621e+44
GO:0046914	transition metal ion binding	molecular_function	0.99531	1	6	131	2019	20786	1.00513e+53

## Sheet: KEGG
##The most enriched pathway or disease terms:
##Statistic method: hypergeometric test
##FDR correction method: Benjamini and Hochberg (1995)
#Term	Database	Id	Sample number	Background number	P-Value	Corrected P-Value	Genes	KO	Entrez_ID	KO_name	Hyperlink
Amoebiasis	KEGG PATHWAY	ssc05146	6	104	0.000167588	0.0444107	100624934|100626904|102165769|397115|100037953|100037954	ssc:100624934|ssc:100626904|ssc:100620797|ssc:397115|ssc:100037953|ssc:100037954|	100624934|100626904|100620797|397115|100037953|100037954|	| | |ARG1|C8A|C8B|	http://www.genome.jp/kegg-bin/show_pathway?ssc05146
Transcriptional misregulation in cancer	KEGG PATHWAY	ssc05202	6	157	0.00148632	0.190545	100512495|102165769|100156210|100625290|100622512|448812	ssc:100154376|ssc:100620797|ssc:100156210|ssc:100625290|ssc:100622512|ssc:448812|	100154376|100620797|100156210|100625290|100622512|448812|	| | |ZBTB16| |IGFBP3, IGFBP-3|	http://www.genome.jp/kegg-bin/show_pathway?ssc05202
Chemokine signaling pathway	KEGG PATHWAY	ssc04062	6	169	0.00215711	0.190545	733621|414904|102165769|100525528|102157763|100624934|396870	ssc:733621|ssc:414904|ssc:100620797|ssc:100525528|ssc:100525528|ssc:100624934|ssc:396870|	733621|414904|100620797|100525528|100525528|100624934|396870|	FOXO3, FOXO3A|CXCL2, GRO2, GROB, MIP2, MIP2A, SCYB2| | | | |PPBP, CTAPIII/NAP-2|	http://www.genome.jp/kegg-bin/show_pathway?ssc04062
Phenylalanine metabolism	KEGG PATHWAY	ssc00360	2	19	0.00950841	0.629932	100517803|100517514	ssc:100517803|ssc:100517514|	100517803|100517514|	| |	http://www.genome.jp/kegg-bin/show_pathway?ssc00360
Cytokine-cytokine receptor interaction	KEGG PATHWAY	ssc04060	6	253	0.0147101	0.779635	414904|100626904|100525528|102157763|100518821|396870|403123	ssc:414904|ssc:100626904|ssc:100525528|ssc:100525528|ssc:100518821|ssc:396870|ssc:403123|	414904|100626904|100525528|100525528|100518821|396870|403123|	CXCL2, GRO2, GROB, MIP2, MIP2A, SCYB2| | | | |PPBP, CTAPIII/NAP-2|IL21|	http://www.genome.jp/kegg-bin/show_pathway?ssc04060
Spliceosome	KEGG PATHWAY	ssc03040	4	131	0.0195797	0.864769	100624030|100515924|100153480|100518664	ssc:100624030|ssc:100515924|ssc:100153480|ssc:100518664|	100624030|100515924|100153480|100518664|	| |SNRPD3| |	http://www.genome.jp/kegg-bin/show_pathway?ssc03040
Prion diseases	KEGG PATHWAY	ssc05020	2	33	0.0273422	1	100037953|100037954	ssc:100037953|ssc:100037954|	100037953|100037954|	C8A|C8B|	http://www.genome.jp/kegg-bin/show_pathway?ssc05020
PI3K-Akt signaling pathway	KEGG PATHWAY	ssc04151	6	320	0.0401194	1	733621|100525932|100516242|102165769|100156364|100625739	ssc:733621|ssc:100525932|ssc:100516242|ssc:100620797|ssc:100156364|ssc:100625739|	733621|100525932|100516242|100620797|100156364|100625739|	FOXO3, FOXO3A| |PPP2R5B| | |SGK1|	http://www.genome.jp/kegg-bin/show_pathway?ssc04151
Systemic lupus erythematosus	KEGG PATHWAY	ssc05322	3	108	0.0527767	1	100153480|100037954|100037953	ssc:100153480|ssc:100037954|ssc:100037953|	100153480|100037954|100037953|	SNRPD3|C8B|C8A|	http://www.genome.jp/kegg-bin/show_pathway?ssc05322
Lysosome	KEGG PATHWAY	ssc04142	3	111	0.0563968	1	100512596|100152203|100101929	ssc:100512596|ssc:100152203|ssc:100522571|	100512596|100152203|100522571|	NAGPA|AGA| |	http://www.genome.jp/kegg-bin/show_pathway?ssc04142
Arginine and proline metabolism	KEGG PATHWAY	ssc00330	2	54	0.0666799	1	397115|100037299	ssc:397115|ssc:100037299|	397115|100037299|	ARG1|P4HA1, P4HA|	http://www.genome.jp/kegg-bin/show_pathway?ssc00330
Vascular smooth muscle contraction	KEGG PATHWAY	ssc04270	3	127	0.0776003	1	100152597|100624934|503661	ssc:100152597|ssc:100624934|ssc:503661|	100152597|100624934|503661|	PLA2G12B| |ADORA2A|	http://www.genome.jp/kegg-bin/show_pathway?ssc04270
Legionellosis	KEGG PATHWAY	ssc05134	2	64	0.08938	1	100525528|102157763|414904	ssc:100525528|ssc:100525528|ssc:414904|	100525528|100525528|414904|	| |CXCL2, GRO2, GROB, MIP2, MIP2A, SCYB2|	http://www.genome.jp/kegg-bin/show_pathway?ssc05134
Riboflavin metabolism	KEGG PATHWAY	ssc00740	1	13	0.096966	1	100156584	ssc:100156584|	100156584|	|	http://www.genome.jp/kegg-bin/show_pathway?ssc00740
Thyroid hormone synthesis	KEGG PATHWAY	ssc04918	2	72	0.108926	1	100624934|100622512	ssc:100624934|ssc:100622512|	100624934|100622512|	| |	http://www.genome.jp/kegg-bin/show_pathway?ssc04918
Complement and coagulation cascades	KEGG PATHWAY	ssc04610	2	73	0.111444	1	100037953|100037954	ssc:100037953|ssc:100037954|	100037953|100037954|	C8A|C8B|	http://www.genome.jp/kegg-bin/show_pathway?ssc04610
Other glycan degradation	KEGG PATHWAY	ssc00511	1	16	0.117981	1	100152203	ssc:100152203|	100152203|	AGA|	http://www.genome.jp/kegg-bin/show_pathway?ssc00511
Pantothenate and CoA biosynthesis	KEGG PATHWAY	ssc00770	1	17	0.124877	1	100155919	ssc:100155919|	100155919|	UPB1|	http://www.genome.jp/kegg-bin/show_pathway?ssc00770
Salmonella infection	KEGG PATHWAY	ssc05132	2	80	0.129472	1	100525528|102157763|414904	ssc:100525528|ssc:100525528|ssc:414904|	100525528|100525528|414904|	| |CXCL2, GRO2, GROB, MIP2, MIP2A, SCYB2|	http://www.genome.jp/kegg-bin/show_pathway?ssc05132
Dilated cardiomyopathy	KEGG PATHWAY	ssc05414	2	86	0.145421	1	100515755|100624934	ssc:100515755|ssc:100624934|	100515755|100624934|	MYL3| |	http://www.genome.jp/kegg-bin/show_pathway?ssc05414
Pancreatic secretion	KEGG PATHWAY	ssc04972	2	88	0.150825	1	100152597|100624934	ssc:100152597|ssc:100624934|	100152597|100624934|	PLA2G12B| |	http://www.genome.jp/kegg-bin/show_pathway?ssc04972
Dorso-ventral axis formation	KEGG PATHWAY	ssc04320	1	21	0.15193	1	100156210	ssc:100156210|	100156210|	|	http://www.genome.jp/kegg-bin/show_pathway?ssc04320
alpha-Linolenic acid metabolism	KEGG PATHWAY	ssc00592	1	23	0.165144	1	100152597	ssc:100152597|	100152597|	PLA2G12B|	http://www.genome.jp/kegg-bin/show_pathway?ssc00592
Melanogenesis	KEGG PATHWAY	ssc04916	2	94	0.167265	1	494018|100624934	ssc:494018|ssc:100624934|	494018|100624934|	MC1R, MC1-R, MSH-R| |	http://www.genome.jp/kegg-bin/show_pathway?ssc04916
Pyrimidine metabolism	KEGG PATHWAY	ssc00240	2	96	0.172812	1	100155919|100624213|102157990	ssc:100155919|ssc:100624213|ssc:100624213|	100155919|100624213|100624213|	UPB1| | |	http://www.genome.jp/kegg-bin/show_pathway?ssc00240
Thyroid cancer	KEGG PATHWAY	ssc05216	1	25	0.178152	1	100622512	ssc:100622512|	100622512|	|	http://www.genome.jp/kegg-bin/show_pathway?ssc05216
beta-Alanine metabolism	KEGG PATHWAY	ssc00410	1	26	0.184581	1	100155919	ssc:100155919|	100155919|	UPB1|	http://www.genome.jp/kegg-bin/show_pathway?ssc00410
Homologous recombination	KEGG PATHWAY	ssc03440	1	27	0.190959	1	100518577	ssc:100518577|	100518577|	RAD51C|	http://www.genome.jp/kegg-bin/show_pathway?ssc03440
Oocyte meiosis	KEGG PATHWAY	ssc04114	2	106	0.200955	1	100516242|100624934	ssc:100516242|ssc:100624934|	100516242|100624934|	PPP2R5B| |	http://www.genome.jp/kegg-bin/show_pathway?ssc04114
TNF signaling pathway	KEGG PATHWAY	ssc04668	2	106	0.200955	1	100525528|102157763|414904	ssc:100525528|ssc:100525528|ssc:414904|	100525528|100525528|414904|	| |CXCL2, GRO2, GROB, MIP2, MIP2A, SCYB2|	http://www.genome.jp/kegg-bin/show_pathway?ssc04668
Serotonergic synapse	KEGG PATHWAY	ssc04726	2	107	0.2038	1	100625976|100625131	ssc:100625976|ssc:100625131|	100625976|100625131|	HTR3B|HTR3A|	http://www.genome.jp/kegg-bin/show_pathway?ssc04726
Neuroactive ligand-receptor interaction	KEGG PATHWAY	ssc04080	4	306	0.2179	1	494018|503661|100620836|397675	ssc:494018|ssc:503661|ssc:100620836|ssc:397675|	494018|503661|100620836|397675|	MC1R, MC1-R, MSH-R|ADORA2A| |PTH1R, PTH, PTHR1|	http://www.genome.jp/kegg-bin/show_pathway?ssc04080
Linoleic acid metabolism	KEGG PATHWAY	ssc00591	1	32	0.222116	1	100152597	ssc:100152597|	100152597|	PLA2G12B|	http://www.genome.jp/kegg-bin/show_pathway?ssc00591
Base excision repair	KEGG PATHWAY	ssc03410	1	32	0.222116	1	100156631	ssc:100156631|	100156631|	NEIL3|	http://www.genome.jp/kegg-bin/show_pathway?ssc03410
Drug metabolism - other enzymes	KEGG PATHWAY	ssc00983	1	34	0.234242	1	100155919	ssc:100155919|	100155919|	UPB1|	http://www.genome.jp/kegg-bin/show_pathway?ssc00983
Fat digestion and absorption	KEGG PATHWAY	ssc04975	1	34	0.234242	1	100152597	ssc:100152597|	100152597|	PLA2G12B|	http://www.genome.jp/kegg-bin/show_pathway?ssc04975
Aldosterone-regulated sodium reabsorption	KEGG PATHWAY	ssc04960	1	40	0.269504	1	100625739	ssc:100625739|	100625739|	SGK1|	http://www.genome.jp/kegg-bin/show_pathway?ssc04960
Ether lipid metabolism	KEGG PATHWAY	ssc00565	1	42	0.280895	1	100152597	ssc:100152597|	100152597|	PLA2G12B|	http://www.genome.jp/kegg-bin/show_pathway?ssc00565
Endocrine and other factor-regulated calcium reabsorption	KEGG PATHWAY	ssc04961	1	42	0.280895	1	397675	ssc:397675|	397675|	PTH1R, PTH, PTHR1|	http://www.genome.jp/kegg-bin/show_pathway?ssc04961
Endometrial cancer	KEGG PATHWAY	ssc05213	1	47	0.308608	1	733621	ssc:733621|	733621|	FOXO3, FOXO3A|	http://www.genome.jp/kegg-bin/show_pathway?ssc05213
Non-small cell lung cancer	KEGG PATHWAY	ssc05223	1	49	0.319393	1	733621	ssc:733621|	733621|	FOXO3, FOXO3A|	http://www.genome.jp/kegg-bin/show_pathway?ssc05223
Jak-STAT signaling pathway	KEGG PATHWAY	ssc04630	2	148	0.321936	1	100518821|403123	ssc:100518821|ssc:403123|	100518821|403123|	|IL21|	http://www.genome.jp/kegg-bin/show_pathway?ssc04630
Fanconi anemia pathway	KEGG PATHWAY	ssc03460	1	50	0.324723	1	100518577	ssc:100518577|	100518577|	RAD51C|	http://www.genome.jp/kegg-bin/show_pathway?ssc03460
Ovarian steroidogenesis	KEGG PATHWAY	ssc04913	1	50	0.324723	1	100624934	ssc:100624934|	100624934|	|	http://www.genome.jp/kegg-bin/show_pathway?ssc04913
Acute myeloid leukemia	KEGG PATHWAY	ssc05221	1	52	0.335258	1	100625290	ssc:100625290|	100625290|	ZBTB16|	http://www.genome.jp/kegg-bin/show_pathway?ssc05221
VEGF signaling pathway	KEGG PATHWAY	ssc04370	1	58	0.365894	1	102165769	ssc:100620797|	100620797|	|	http://www.genome.jp/kegg-bin/show_pathway?ssc04370
Metabolic pathways	KEGG PATHWAY	ssc01100	10	1124	0.382882	1	100522550|100142663|100620687|100517301|397115|100048952|100738788|100624213|102157990|100152597|100155919|733674|100037299	ssc:100522550|ssc:100620687|ssc:100620687|ssc:100517301|ssc:397115|ssc:100048952|ssc:100048952|ssc:100624213|ssc:100624213|ssc:100152597|ssc:100155919|ssc:733674|ssc:100037299|	100522550|100620687|100620687|100517301|397115|100048952|100048952|100624213|100624213|100152597|100155919|733674|100037299|	| | | |ARG1|PON1|PON1| | |PLA2G12B|UPB1|PON3|P4HA1, P4HA|	http://www.genome.jp/kegg-bin/show_pathway?ssc01100
Purine metabolism	KEGG PATHWAY	ssc00230	2	171	0.386807	1	100624934|100522550	ssc:100624934|ssc:100522550|	100624934|100522550|	| |	http://www.genome.jp/kegg-bin/show_pathway?ssc00230
Inflammatory bowel disease (IBD)	KEGG PATHWAY	ssc05321	1	63	0.390349	1	403123	ssc:403123|	403123|	IL21|	http://www.genome.jp/kegg-bin/show_pathway?ssc05321
Biosynthesis of amino acids	KEGG PATHWAY	ssc01230	1	63	0.390349	1	397115	ssc:397115|	397115|	ARG1|	http://www.genome.jp/kegg-bin/show_pathway?ssc01230
Prolactin signaling pathway	KEGG PATHWAY	ssc04917	1	64	0.395126	1	733621	ssc:733621|	733621|	FOXO3, FOXO3A|	http://www.genome.jp/kegg-bin/show_pathway?ssc04917
Arachidonic acid metabolism	KEGG PATHWAY	ssc00590	1	67	0.409236	1	100152597	ssc:100152597|	100152597|	PLA2G12B|	http://www.genome.jp/kegg-bin/show_pathway?ssc00590
Long-term potentiation	KEGG PATHWAY	ssc04720	1	68	0.413866	1	100624934	ssc:100624934|	100624934|	|	http://www.genome.jp/kegg-bin/show_pathway?ssc04720
Bile secretion	KEGG PATHWAY	ssc04976	1	68	0.413866	1	100624934	ssc:100624934|	100624934|	|	http://www.genome.jp/kegg-bin/show_pathway?ssc04976
Calcium signaling pathway	KEGG PATHWAY	ssc04020	2	183	0.419599	1	503661|100624934	ssc:503661|ssc:100624934|	503661|100624934|	ADORA2A| |	http://www.genome.jp/kegg-bin/show_pathway?ssc04020
Bacterial invasion of epithelial cells	KEGG PATHWAY	ssc05100	1	71	0.427541	1	102165769	ssc:100620797|	100620797|	|	http://www.genome.jp/kegg-bin/show_pathway?ssc05100
Gastric acid secretion	KEGG PATHWAY	ssc04971	1	72	0.432029	1	100624934	ssc:100624934|	100624934|	|	http://www.genome.jp/kegg-bin/show_pathway?ssc04971
Cardiac muscle contraction	KEGG PATHWAY	ssc04260	1	72	0.432029	1	100515755	ssc:100515755|	100515755|	MYL3|	http://www.genome.jp/kegg-bin/show_pathway?ssc04260
p53 signaling pathway	KEGG PATHWAY	ssc04115	1	74	0.440899	1	448812	ssc:448812|	448812|	IGFBP3, IGFBP-3|	http://www.genome.jp/kegg-bin/show_pathway?ssc04115
Pathways in cancer	KEGG PATHWAY	ssc05200	3	315	0.447503	1	102165769|100622512|100625290	ssc:100620797|ssc:100622512|ssc:100625290|	100620797|100622512|100625290|	| |ZBTB16|	http://www.genome.jp/kegg-bin/show_pathway?ssc05200
Salivary secretion	KEGG PATHWAY	ssc04970	1	76	0.449632	1	100624934	ssc:100624934|	100624934|	|	http://www.genome.jp/kegg-bin/show_pathway?ssc04970
mRNA surveillance pathway	KEGG PATHWAY	ssc03015	1	81	0.470875	1	100516242	ssc:100516242|	100516242|	PPP2R5B|	http://www.genome.jp/kegg-bin/show_pathway?ssc03015
Hypertrophic cardiomyopathy (HCM)	KEGG PATHWAY	ssc05410	1	82	0.475025	1	100515755	ssc:100515755|	100515755|	MYL3|	http://www.genome.jp/kegg-bin/show_pathway?ssc05410
Progesterone-mediated oocyte maturation	KEGG PATHWAY	ssc04914	1	83	0.479143	1	100624934	ssc:100624934|	100624934|	|	http://www.genome.jp/kegg-bin/show_pathway?ssc04914
ErbB signaling pathway	KEGG PATHWAY	ssc04012	1	83	0.479143	1	102165769	ssc:100620797|	100620797|	|	http://www.genome.jp/kegg-bin/show_pathway?ssc04012
Glycerophospholipid metabolism	KEGG PATHWAY	ssc00564	1	84	0.483228	1	100152597	ssc:100152597|	100152597|	PLA2G12B|	http://www.genome.jp/kegg-bin/show_pathway?ssc00564
GABAergic synapse	KEGG PATHWAY	ssc04727	1	84	0.483228	1	100624934	ssc:100624934|	100624934|	|	http://www.genome.jp/kegg-bin/show_pathway?ssc04727
GnRH signaling pathway	KEGG PATHWAY	ssc04912	1	84	0.483228	1	100624934	ssc:100624934|	100624934|	|	http://www.genome.jp/kegg-bin/show_pathway?ssc04912
Gap junction	KEGG PATHWAY	ssc04540	1	85	0.487281	1	100624934	ssc:100624934|	100624934|	|	http://www.genome.jp/kegg-bin/show_pathway?ssc04540
Hematopoietic cell lineage	KEGG PATHWAY	ssc04640	1	85	0.487281	1	100626904	ssc:100626904|	100626904|	|	http://www.genome.jp/kegg-bin/show_pathway?ssc04640
Insulin secretion	KEGG PATHWAY	ssc04911	1	86	0.491303	1	100624934	ssc:100624934|	100624934|	|	http://www.genome.jp/kegg-bin/show_pathway?ssc04911
Small cell lung cancer	KEGG PATHWAY	ssc05222	1	87	0.495294	1	102165769	ssc:100620797|	100620797|	|	http://www.genome.jp/kegg-bin/show_pathway?ssc05222
Morphine addiction	KEGG PATHWAY	ssc05032	1	88	0.499253	1	100624934	ssc:100624934|	100624934|	|	http://www.genome.jp/kegg-bin/show_pathway?ssc05032
Apoptosis	KEGG PATHWAY	ssc04210	1	89	0.503182	1	100626904	ssc:100626904|	100626904|	|	http://www.genome.jp/kegg-bin/show_pathway?ssc04210
NF-kappa B signaling pathway	KEGG PATHWAY	ssc04064	1	90	0.50708	1	100626904	ssc:100626904|	100626904|	|	http://www.genome.jp/kegg-bin/show_pathway?ssc04064
Ras signaling pathway	KEGG PATHWAY	ssc04014	2	217	0.507274	1	100152597|102161446	ssc:100152597|ssc:100519683|	100152597|100519683|	PLA2G12B| |	http://www.genome.jp/kegg-bin/show_pathway?ssc04014
Retrograde endocannabinoid signaling	KEGG PATHWAY	ssc04723	1	94	0.52237	1	100624934	ssc:100624934|	100624934|	|	http://www.genome.jp/kegg-bin/show_pathway?ssc04723
Estrogen signaling pathway	KEGG PATHWAY	ssc04915	1	94	0.52237	1	100624934	ssc:100624934|	100624934|	|	http://www.genome.jp/kegg-bin/show_pathway?ssc04915
Circadian entrainment	KEGG PATHWAY	ssc04713	1	98	0.537188	1	100624934	ssc:100624934|	100624934|	|	http://www.genome.jp/kegg-bin/show_pathway?ssc04713
Neurotrophin signaling pathway	KEGG PATHWAY	ssc04722	1	108	0.572265	1	733621	ssc:733621|	733621|	FOXO3, FOXO3A|	http://www.genome.jp/kegg-bin/show_pathway?ssc04722
Chagas disease (American trypanosomiasis)	KEGG PATHWAY	ssc05142	1	108	0.572265	1	100624934	ssc:100624934|	100624934|	|	http://www.genome.jp/kegg-bin/show_pathway?ssc05142
Cholinergic synapse	KEGG PATHWAY	ssc04725	1	109	0.575624	1	100624934	ssc:100624934|	100624934|	|	http://www.genome.jp/kegg-bin/show_pathway?ssc04725
HTLV-I infection	KEGG PATHWAY	ssc05166	2	252	0.588122	1	100624934|100626904	ssc:100624934|ssc:100626904|	100624934|100626904|	| |	http://www.genome.jp/kegg-bin/show_pathway?ssc05166
Leukocyte transendothelial migration	KEGG PATHWAY	ssc04670	1	116	0.598414	1	102165769	ssc:100620797|	100620797|	|	http://www.genome.jp/kegg-bin/show_pathway?ssc04670
Axon guidance	KEGG PATHWAY	ssc04360	1	117	0.601568	1	102165769	ssc:100620797|	100620797|	|	http://www.genome.jp/kegg-bin/show_pathway?ssc04360
Dopaminergic synapse	KEGG PATHWAY	ssc04728	1	117	0.601568	1	100516242	ssc:100516242|	100516242|	PPP2R5B|	http://www.genome.jp/kegg-bin/show_pathway?ssc04728
Glutamatergic synapse	KEGG PATHWAY	ssc04724	1	121	0.613943	1	100624934	ssc:100624934|	100624934|	|	http://www.genome.jp/kegg-bin/show_pathway?ssc04724
Osteoclast differentiation	KEGG PATHWAY	ssc04380	1	128	0.634686	1	100626904	ssc:100626904|	100626904|	|	http://www.genome.jp/kegg-bin/show_pathway?ssc04380
Ribosome	KEGG PATHWAY	ssc03010	1	139	0.665067	1	100625069	ssc:100625069|	100625069|	MRPL19|	http://www.genome.jp/kegg-bin/show_pathway?ssc03010
Cell adhesion molecules (CAMs)	KEGG PATHWAY	ssc04514	1	142	0.672907	1	396702	ssc:396702|	396702|	CD58|	http://www.genome.jp/kegg-bin/show_pathway?ssc04514
Alcoholism	KEGG PATHWAY	ssc05034	1	144	0.678032	1	503661	ssc:503661|	503661|	ADORA2A|	http://www.genome.jp/kegg-bin/show_pathway?ssc05034
RNA transport	KEGG PATHWAY	ssc03013	1	144	0.678032	1	100512131	ssc:100512131|	100512131|	FXR2|	http://www.genome.jp/kegg-bin/show_pathway?ssc03013
Epstein-Barr virus infection	KEGG PATHWAY	ssc05169	1	187	0.770815	1	396702	ssc:396702|	396702|	CD58|	http://www.genome.jp/kegg-bin/show_pathway?ssc05169
Focal adhesion	KEGG PATHWAY	ssc04510	1	187	0.770815	1	102165769	ssc:100620797|	100620797|	|	http://www.genome.jp/kegg-bin/show_pathway?ssc04510
Regulation of actin cytoskeleton	KEGG PATHWAY	ssc04810	1	196	0.786573	1	102165769	ssc:100620797|	100620797|	|	http://www.genome.jp/kegg-bin/show_pathway?ssc04810
Proteoglycans in cancer	KEGG PATHWAY	ssc05205	1	209	0.807452	1	102165769	ssc:100620797|	100620797|	|	http://www.genome.jp/kegg-bin/show_pathway?ssc05205
MicroRNAs in cancer	KEGG PATHWAY	ssc05206	1	223	0.827671	1	100519128	ssc:100519128|	100519128|	|	http://www.genome.jp/kegg-bin/show_pathway?ssc05206
MAPK signaling pathway	KEGG PATHWAY	ssc04010	1	244	0.854109	1	100626904	ssc:100626904|	100626904|	|	http://www.genome.jp/kegg-bin/show_pathway?ssc04010
Olfactory transduction	KEGG PATHWAY	ssc04740	1	817	0.998548	1	100152152	ssc:100152152|	100152152|	|	http://www.genome.jp/kegg-bin/show_pathway?ssc04740
--------------------
#Term	Database	Id	Sample number	Background number	P-Value	Corrected P-Value	Genes	KO	Entrez_ID	KO_name	Hyperlink
--------------------

## Sheet: pathway
pathway_term	rich_factor	qvalue	gene_number
PI3K-Akt signaling pathway	0.01875	1	6
Dilated cardiomyopathy	0.0232558	1	2
Vascular smooth muscle contraction	0.023622	1	3
Cytokine-cytokine receptor interaction	0.0237154	0.779635	6
Salmonella infection	0.025	1	2
Lysosome	0.027027	1	3
Complement and coagulation cascades	0.0273973	1	2
Systemic lupus erythematosus	0.0277778	1	3
Thyroid hormone synthesis	0.0277778	1	2
Spliceosome	0.0305344	0.864769	4
Legionellosis	0.03125	1	2
Chemokine signaling pathway	0.035503	0.190545	6
Arginine and proline metabolism	0.037037	1	2
Transcriptional misregulation in cancer	0.0382166	0.190545	6
Amoebiasis	0.0576923	0.0444107	6
Pantothenate and CoA biosynthesis	0.0588235	1	1
Prion diseases	0.0606061	1	2
Other glycan degradation	0.0625	1	1
Riboflavin metabolism	0.0769231	1	1
Phenylalanine metabolism	0.105263	0.629932	2
