# Supplementary material for: Characterization of long non-coding RNA transcriptome in high-energy diet induced nonalcoholic steatohepatitis minipigs
Source: Sci Rep. 2016 Jul 28;6:30709. doi: 10.1038/srep30709 (PMC4964571; doi:10.1038/srep30709)
Supplement: Supplementary Table S11 [file srep30709-s8.xlsx]

## Sheet: GO
GO_accession	Description	Term_type	Over_represented_pValue	Corrected_pValue	CAD_item	CAD_list	Bg_item	Bg_list	Gene_names
GO:0002376	immune system process	biological_process	1.6064e-07	0.00066907	99	6010	226	20786	397315,100302703,100155581,102167726,100037976,100135036,780407,494467,445460,100627416,100620111,100522260,100135049,100037921,396662,396785,100513044,100157156,100038008,100135037,100153811,100739048,100736818,100037288,396634,100521168,397404,100157996,100515041,100622637,100620997,100517557,100628107,100518846,100153387,100526139,414904,100516223,102167155,100037271,100153785,397422,399500,10…
GO:0006955	immune response	biological_process	8.3953e-07	0.0017483	92	6010	214	20786	100626428,494459,396613,100135050,100514181,445528,100736977,100520210,396868,396650,100518583,100124526,100736831,100621027,503658,102161654,100135681,780408,100127163,100153159,100621671,100038026,100518683,397660,100037998,100516458,100513097,100624969,397253,397384,445461,102157763,448797,399503,102164647,494460,100511621,100511457,100038010,100038008,100135037,100157156,396785,100513044,1001…
GO:0044710	single-organism metabolic process	biological_process	2.8325e-05	0.039325	901	6010	2643	20786	100626434,100233191,100511790,100621326,100738466,100157748,100156094,100515873,100623388,100737764,100624925,396904,397030,100145887,100521829,100515774,100156538,396848,100155046,100523348,100520687,100736740,100301559,100153088,100523962,100516884,100525563,100518038,100738612,100525008,100513992,100523704,102165547,397070,100624420,397295,100153176,100626318,102164575,100521012,100126290,1001…
GO:0003824	catalytic activity	molecular_function	0.00026732	0.27835	2422	6010	7596	20786	397300,396934,100521692,100524945,100737890,100737290,396892,100516103,100624383,100623146,100517843,100736966,100525036,100623761,100153921,100517856,100524326,100513765,100156642,102164968,100626422,100624136,100739059,102163193,100513756,100170851,100524617,100520494,100154940,100737334,100513955,100517776,100522951,102157816,100620478,397070,100624464,100625406,100620211,102158346,100626318,1…
GO:0044281	small molecule metabolic process	biological_process	0.00088873	0.53058	410	6010	1164	20786	100037935,100524650,397480,100135051,100520782,100155739,100512738,100624347,100625408,100515791,102158184,100158096,100155970,397082,397439,100525503,100513145,100511504,100523812,100520430,100525399,100524379,100515586,100621140,100155472,100152212,100626886,100516266,100523457,100520862,100516296,100156293,414411,100520925,100157880,100624597,100621514,100156378,100524546,102157889,397189,1005…
GO:0019752	carboxylic acid metabolic process	biological_process	0.0010604	0.53058	213	6010	573	20786	100511504,100739624,100523812,100153882,100525884,397439,100620722,100525224,100515791,102158184,100310802,100155739,100513328,100037935,397480,100524650,100154993,100518140,100153306,100738479,100626886,100511661,100622158,100155472,102163650,100515586,100621140,396929,100155788,100524379,100525399,100738779,100627610,100156378,102157889,100155887,397181,396903,100624597,100157162,414411,1005209…
GO:0006082	organic acid metabolic process	biological_process	0.0011288	0.53058	215	6010	579	20786	100135670,100523492,100524617,100156922,100523204,397039,100737356,100525485,100621131,100620159,100520838,100523568,100271903,100522878,100156724,100523117,100511216,100624256,100512133,100286807,100524661,100622254,100513955,100153159,100524089,100524908,397180,397148,397300,100516531,100101921,100519910,100627133,100624576,100620899,100620180,100521256,100522018,100623036,100156249,100519280,1…
GO:0016616	oxidoreductase activity, acting on the CH-OH group of donors, NAD or NADP as acceptor	molecular_function	0.0011662	0.53058	65	6010	153	20786	100157162,100520040,100519138,100620054,445539,100156939,100155046,100738779,100515283,397538,414285,100621540,100628197,100154014,100622986,100511924,100625473,397480,102158184,100737151,100624347,100310802,397082,100525884,397012,100513224,100037287,100525563,414383,100626886,100511661,100624447,100524622,100156167,397132,100521012,733641,100524702,100513366,397134,100524659,396625,397546,10073…
GO:0043436	oxoacid metabolic process	biological_process	0.0012236	0.53058	214	6010	577	20786	100135670,100523492,100524617,100156922,100523204,397039,100737356,100525485,100621131,100620159,100520838,100523568,100271903,100156724,100522878,100523117,100511216,100624256,100512133,100286807,100524661,100513955,100622254,100153159,100524089,100524908,397180,100101921,397300,397148,100516531,100519910,100627133,100624576,100620180,100620899,100521256,100623036,100522018,100519280,100156249,1…
GO:0019882	antigen processing and presentation	biological_process	0.0012739	0.53058	28	6010	59	20786	396650,100153387,100513097,100736977,102167155,100135036,100135049,100037921,100135050,100522260,445528,100153785,100038008,100135037,100626428,100525399,100513044,396785,100157156,100513601,100520439,100135040,100513292,100153163,100037288,100157996,397399,100124526
GO:0005125	cytokine activity	molecular_function	0.0017276	0.53698	31	6010	72	20786	102157763,100153155,100620997,494019,100037933,100513084,448797,100738902,399503,100621027,100525550,494460,100038010,100736818,100516123,780408,100135681,100154041,399500,494459,396599,397422,494467,100627416,396613,100514181,780407,100516223,100739007,100302703,414904
GO:0006520	cellular amino acid metabolic process	biological_process	0.0019145	0.53698	167	6010	446	20786	100737356,100525485,100620159,100621131,100520838,100523568,100524617,100135670,100156922,397039,100512133,100513955,100622254,100271903,100156724,100522878,100523117,100511216,100624256,397300,100101921,100519910,100627133,100624576,100153159,100524089,100524908,397180,100624292,100520358,100152804,100624574,100620899,100620180,100521256,100522018,100623036,100156249,100519280,100513524,10051129…
GO:0016301	kinase activity	molecular_function	0.002043	0.53698	359	6010	1013	20786	100154124,100513738,100142626,100513231,102166276,100624433,100524344,100152462,100127478,100511282,100151938,100154832,100519652,396665,100521250,100623595,100517246,100301570,100511018,100517698,100738172,100624523,100512917,100524741,100513914,100522456,100157373,100624078,100623323,100625431,100037992,100415933,100521290,396833,100152301,100524338,100519994,100517998,100624635,100738882,73360…
GO:0030554	adenyl nucleotide binding	molecular_function	0.0021946	0.53698	660	6010	1930	20786	100515448,100622983,100521580,102163398,100623653,100511937,100155557,100518074,100523368,100514823,492279,100627713,100512797,100154830,100621079,397596,100157302,100513571,100626869,100621981,100512260,100736760,100518240,100525439,100154659,100156478,100524328,100519874,100514785,100521238,100736569,100627587,100627907,100515309,100627122,100519640,594849,100523117,100155960,100512213,10062728…
GO:0016614	oxidoreductase activity, acting on CH-OH group of donors	molecular_function	0.0023051	0.53698	69	6010	167	20786	100627727,397148,100152691,414424,100525850,397348,100157174,100627292,100525578,100519936,100624383,102161427,100525333,100622330,100515715,100153090,100512348,100153639,100625092,100517467,100525456,397039,100739753,397604,407245,100524702,100513366,397134,100524659,396625,397546,100513997,100626886,100511661,100624447,100524622,100156167,397132,100521012,733641,100037287,100525563,414383,39708…
GO:0005524	ATP binding	molecular_function	0.0023152	0.53698	644	6010	1879	20786	414374,100523273,100524304,100511741,100520168,100624530,100515613,100523938,100156228,100512553,100523691,100516215,100624822,100337665,100515499,100155115,100514245,100154558,448813,100620190,100154118,100154547,100152503,100038019,102167556,100518724,100519083,100520362,100523381,100621769,100525276,396606,100155006,100521038,100621140,100515573,100157757,100737739,100522544,100736696,10062556…
GO:0006793	phosphorus metabolic process	biological_process	0.0024584	0.53698	493	6010	1429	20786	100156756,102167018,100520693,100512084,100739107,100626383,100526036,100524147,100157171,100520671,100739348,397363,100514401,102163104,100153036,100518272,100519487,100519944,100523204,100517028,100152429,100286807,100524681,100514599,100157844,100518487,100519950,100158213,100524966,100518179,100623588,100623875,100520367,397148,100521675,100514302,100520924,100154763,100621056,100736792,10015…
GO:0016491	oxidoreductase activity	molecular_function	0.0024798	0.53698	432	6010	1286	20786	100158080,100037991,574066,100523036,100737077,100624241,100739753,100153962,100152327,397134,100152950,100513366,100523089,397063,100622998,100622258,100154091,102157990,100525456,100515986,397147,100628029,100621101,100512966,100037965,100154418,100515715,100515499,100622330,100517457,100157207,100513030,100152838,100124378,100624822,403106,100154573,100156145,396681,396776,733685,100621999,102…
GO:0009066	aspartate family amino acid metabolic process	biological_process	0.0024844	0.53698	21	6010	39	20786	1.0052e+173
GO:0006796	phosphate-containing compound metabolic process	biological_process	0.0027053	0.53698	489	6010	1418	20786	100517235,100514402,100154195,100622769,100622329,100620270,100512960,100233193,574063,100154743,100152072,100512341,100153033,100511135,100521622,100518131,100737331,100127133,100627250,100625594,100625687,100048946,100157283,100738438,100518540,100621123,100737771,100522219,100144875,100515590,100515860,100520622,100520100,100156449,100737789,100152637,100627269,102166418,100156809,100521453,10…
GO:1901564	organonitrogen compound metabolic process	biological_process	0.0027254	0.53698	419	6010	1213	20786	100521256,100513215,100513524,100156249,100511292,100152804,102162113,100624574,100523423,100522497,100153159,102166027,397043,100152013,397180,100623422,100519910,100521675,397148,100621056,100157992,100156840,100157721,100627133,100515967,100624576,100518441,100520309,100271903,100519950,100158213,100512133,100514599,396584,100521478,100286807,100622254,100518487,100153036,100135670,100518272,1…
GO:0032559	adenyl ribonucleotide binding	molecular_function	0.0028486	0.53698	645	6010	1887	20786	100142626,102159003,100523191,102166276,100624433,100524344,100152462,100127478,100625544,100519652,100156816,100517246,100301570,100511018,100524741,100627404,100513914,100620106,100625431,100517041,102165264,100736826,100739064,100517070,100520861,100157723,100154145,100738882,100126165,100521759,100736982,100738053,100514970,100525981,100513566,100511642,100511165,100511661,100524881,100626929…
GO:0004177	aminopeptidase activity	molecular_function	0.0029653	0.53698	18	6010	32	20786	1.00515e+158
GO:0030688	preribosome, small subunit precursor	cellular_component	0.0034659	0.60148	6	6010	7	20786	1.00152e+53
GO:0005515	protein binding	molecular_function	0.0039239	0.65372	1814	6010	5666	20786	494459,100154343,100514356,100518275,100518026,100626103,100154730,100523187,100156714,100157532,100153609,102162114,399688,100621027,100621838,100523949,100623553,100155516,100518724,100513636,100157450,100302024,100626864,100524836,100520944,100624860,100521893,102161581,100737319,397550,102168136,102165056,100519825,100522624,100625212,100516199,102164089,100512629,100171389,100621592,10051174…
GO:0016773	phosphotransferase activity, alcohol group as acceptor	molecular_function	0.0041334	0.66182	334	6010	948	20786	100153147,102164106,397504,100737890,100521692,100520016,574059,100154222,100623981,100738237,100737280,100520446,100517843,100621810,100525079,100622523,102161529,100520358,100522873,100514645,100623761,100156642,100155631,100739325,100513765,100736836,100512153,102166471,100169932,100738110,102160647,397114,100523492,102164889,100525819,100519533,100156657,100515408,100156379,100301914,397193,3…
GO:0003684	damaged DNA binding	molecular_function	0.0042903	0.66182	22	6010	43	20786	1.00738e+191
GO:0005085	guanyl-nucleotide exchange factor activity	molecular_function	0.0053484	0.75892	60	6010	140	20786	100156602,100525994,100525075,100737052,100154193,100626864,100511626,100511786,100145887,100518983,100513970,102166757,100157049,100524587,100627431,100511446,100623278,100520557,100737211,102158770,100625324,100521544,100515363,100517825,100524814,100515847,100524326,100627663,102165904,100519761,100153235,100620989,100625207,100240722,100156683,100523324,100737775,100522721,100622563,100623088…
GO:0016903	oxidoreductase activity, acting on the aldehyde or oxo group of donors	molecular_function	0.0055422	0.75892	24	6010	51	20786	1.00523e+206
GO:0006553	lysine metabolic process	biological_process	0.0056729	0.75892	10	6010	15	20786	3.97013e+83
GO:0006399	tRNA metabolic process	biological_process	0.0061546	0.75892	128	6010	341	20786	100518441,100271903,100624256,100523117,396625,100521478,100154043,100622254,100524617,100286877,100621131,100512084,100518515,100737356,100524839,100521256,100620899,100620180,100518027,100156249,100622523,100511697,100624574,397043,100627711,100524908,100519910,397148,100157721,100620097,100521829,100521580,397655,492279,100153541,100523209,100512260,100738466,100270813,100144586,100516312,1005…
GO:0000462	maturation of SSU-rRNA from tricistronic rRNA transcript (SSU-rRNA, 5.8S rRNA, LSU-rRNA)	biological_process	0.0064017	0.75892	4	6010	4	20786	1.00519e+35
GO:0030490	maturation of SSU-rRNA	biological_process	0.0064017	0.75892	4	6010	4	20786	1.00521e+35
GO:0030686	90S preribosome	cellular_component	0.0064017	0.75892	4	6010	4	20786	1.00519e+35
GO:0042274	ribosomal small subunit biogenesis	biological_process	0.0064017	0.75892	4	6010	4	20786	1.00521e+35
GO:0030234	enzyme regulator activity	molecular_function	0.0070382	0.75892	224	6010	635	20786	100517409,100522743,100512728,100152215,100516374,100519821,100738438,100155342,100622228,100621687,100620885,100516825,100520058,100519431,100623336,100157921,100516282,100517145,100622563,100240722,733672,100514975,100516166,100153235,100523716,100156830,100515363,100623529,100515404,100520193,100522163,100737211,100525394,100511446,100523209,100621981,100154195,100627312,397236,396835,10014588…
GO:0000166	nucleotide binding	molecular_function	0.0071401	0.75892	835	6010	2528	20786	100153921,100513379,100623761,100525079,102161529,100622523,100623146,100525876,100626422,100513435,102164968,100156642,100739325,100155631,100513765,100620180,100620899,100737890,100521692,100157164,102167784,100153147,397504,100624383,100524908,100737280,574059,100520016,100525752,100519722,100515512,100737334,100623372,100624256,100511216,100188905,100620478,100621029,100522878,100144500,10062…
GO:1901265	nucleoside phosphate binding	molecular_function	0.0071401	0.75892	835	6010	2528	20786	100625773,100620097,100515413,100623981,100738237,100154222,100524706,100514645,100523597,100522873,100520358,100739335,100736859,100525827,100621810,100621049,100516488,100737118,100518027,100515780,100512153,100736836,100511006,100524587,100512115,100174954,100169932,100519078,100621926,100525976,100525485,100125538,100525819,641352,100523492,100523466,397114,397193,397445,100301914,100156379,1…
GO:0016875	ligase activity, forming carbon-oxygen bonds	molecular_function	0.0072885	0.75892	66	6010	163	20786	100155739,100513328,100037935,100524650,100516610,100515390,100523812,100739624,100514785,100519117,100517567,100513158,100525399,102163650,100621140,100627907,100518140,100515309,100521829,100521580,396903,100624597,100156378,492279,100513625,100627819,100270813,100158059,100520743,100738466,100512260,100513610,100621981,100516312,100523938,100521935,100521256,100620899,100620180,100156249,10051…
GO:0016876	ligase activity, forming aminoacyl-tRNA and related compounds	molecular_function	0.0072885	0.75892	66	6010	163	20786	100520743,100738466,100512260,100270813,100158059,100516312,100513610,100621981,100513625,100627819,100156378,492279,100521829,100521580,396903,100624597,100515309,100627907,100518140,100525399,100513158,102163650,100621140,100517567,100519117,100514785,100523812,100739624,100037935,100524650,100155739,100513328,100516610,100515390,100621131,100737356,100518652,102165264,100524617,100514245,10003…
GO:0055114	oxidation-reduction process	biological_process	0.0078815	0.79143	394	6010	1177	20786	100157207,100517457,100513030,100152838,100515715,100157963,100515499,397013,100622330,403106,100624822,396681,100156145,396776,733685,100154573,100737977,100521095,100627579,100621999,100525578,100152170,100153636,100516293,100525583,100520384,100621922,100524750,100158080,100037991,100523036,100737077,100624241,100739753,100152950,100513366,100152327,397134,100523089,100622258,100622998,1001540…
GO:0050896	response to stimulus	biological_process	0.0079809	0.79143	1498	6010	5367	20786	100519264,100623414,100515164,100517409,100156449,100736641,100513049,100518837,100135658,100512301,100520033,397434,100135678,100520058,100737488,100037954,100519856,100518434,100511446,100155402,100517865,100151822,100512960,100620623,100513947,100514402,100156801,100522064,100144495,100521622,397655,595115,100624231,100737911,100620997,100622637,100524376,100516057,100514251,100515632,10052347…
GO:0034660	ncRNA metabolic process	biological_process	0.008318	0.79762	149	6010	410	20786	100524650,397480,100037935,100520983,100513328,100158023,100155739,100625408,100626002,100521661,100523812,100739624,100515579,100623984,100525399,102166322,100621140,102163650,397294,100737750,100518140,100622777,100156806,100519138,414411,100624597,396903,100524546,100516870,100517163,100156378,100513625,100627819,100151884,100154338,100233187,100157089,100158059,100152734,100512402,100170853,1…
GO:0016620	oxidoreductase activity, acting on the aldehyde or oxo group of donors, NAD or NADP as acceptor	molecular_function	0.0085227	0.79762	15	6010	29	20786	1.00523e+125
GO:0004812	aminoacyl-tRNA ligase activity	molecular_function	0.0086178	0.79762	62	6010	153	20786	396903,100624597,100624256,100521580,100511642,100126859,100271903,100521829,100525981,100622254,492279,100154145,100627819,100521397,100037285,100518652,102165264,100524617,100513625,100514245,100516312,100621981,100513610,100512260,100738466,100621131,100520743,100158059,100270813,100515390,100516610,100524650,100037935,100620899,100620180,100513328,100521256,100523938,100521935,100155739,10051…
GO:0042611	MHC protein complex	cellular_component	0.0095941	0.86868	15	6010	30	20786	1.00513e+131
GO:0006464	cellular protein modification process	biological_process	0.010241	0.87317	408	6010	1197	20786	102158346,397295,100738726,100524057,397070,100519640,100526085,100627587,100519380,100521238,100521858,100155768,100152307,100625870,100625631,100620754,100514785,100524328,100514009,100516628,100155164,100152572,100525439,100154659,100518240,100512023,100514180,100516734,100620337,100521136,100519576,100512186,100523265,100522567,396955,100621326,100154199,100154103,100155799,100512008,10051331…
GO:0036211	protein modification process	biological_process	0.010241	0.87317	408	6010	1197	20786	100620737,100155173,100156895,100512213,100511216,100627286,780403,100621029,397193,397445,100627245,100156379,100286877,100625362,641356,397114,100170851,100518515,100169932,100738110,100518510,100513844,100512153,100736836,100156642,100155631,100739325,100623761,100153595,100514645,100522873,100622523,102161529,100520358,100621810,100525079,100621049,100623981,100738237,100737280,100154222,1001…
GO:0015926	glucosidase activity	molecular_function	0.010273	0.87317	15	6010	31	20786	1.00511e+131
GO:0008238	exopeptidase activity	molecular_function	0.01062	0.87667	52	6010	126	20786	100144303,100152567,100627089,100621391,100524296,399540,397196,100624812,100623685,100157984,397293,397476,100153171,100739300,100738425,100738911,100516122,100523295,397341,100155015,100037304,100153368,100622202,100739175,100621677,102165541,100736900,100511084,100627842,100155833,414912,397217,100153578,100152773,100739583,100739772,102167707,100627689,102165340,100520160,102163752,100156798,…
GO:0008898	homocysteine S-methyltransferase activity	molecular_function	0.010925	0.87667	4	6010	4	20786	3.973e+29
GO:0036094	small molecule binding	molecular_function	0.011205	0.87667	851	6010	2592	20786	100622254,100157844,100739440,100626423,100627149,100521478,396584,100524681,100153330,100512083,100739815,100512662,396625,100737185,100518218,100737466,100271903,100736811,100627341,100520693,100737356,100511566,100156756,100627723,100524144,100514401,100153036,100625092,100522866,100521086,100737841,100157043,100516292,100525970,100155514,100513215,100737698,100624229,100156249,100156654,10015…
GO:0050793	regulation of developmental process	biological_process	0.011359	0.87667	26	6010	54	20786	1.02162e+218
GO:0016679	oxidoreductase activity, acting on diphenols and related substances as donors	molecular_function	0.011417	0.87667	17	6010	34	20786	1.00625e+143
GO:1901606	alpha-amino acid catabolic process	biological_process	0.011755	0.87667	17	6010	34	20786	1.00624e+143
GO:0015002	heme-copper terminal oxidase activity	molecular_function	0.012165	0.87667	29	6010	69	20786	100515986,100154420,100038000,100621101,100513994,100513047,397242,102157773,100517408,100522725,100157283,100516606,100156967,492822,100151888,399685,100038031,100037990,100624067,100515884,100517799,100626600,100521764,100157935,100737982,100154418,100624570,100038022,100101475
GO:0008537	proteasome activator complex	cellular_component	0.012208	0.87667	7	6010	11	20786	3.97572e+56
GO:0022624	proteasome accessory complex	cellular_component	0.012208	0.87667	7	6010	11	20786	3.97572e+56
GO:0006814	sodium ion transport	biological_process	0.014104	0.99562	41	6010	99	20786	100522189,100622160,100524881,102166156,100520624,100516453,100739142,100515171,396967,100152013,100737916,100628130,100514493,100623140,100516701,100157990,100621312,100153555,100511715,100523624,100512737,100152567,100513050,100627971,396898,100517467,397630,100524811,100622635,100620969,100049659,100525460,100625548,100522212,100153302,100155046,100522859,100738810,100518193,100737017,100520976
GO:0000049	tRNA binding	molecular_function	0.014589	1	8	6010	12	20786	1.00524e+71
GO:0006418	tRNA aminoacylation for protein translation	biological_process	0.015241	1	62	6010	157	20786	100154145,100622254,492279,100126859,100525981,100521829,100271903,100624256,100521580,396903,100624597,100523117,100511642,100621131,100738466,100512260,100270813,100158059,100516312,100513610,100621981,102165264,100518652,100514245,100524617,100513625,100521397,100037285,100627819,100516215,100519117,100514785,100155115,100739624,100624574,100037935,100524650,100521256,100523938,100521935,10015…
GO:0004672	protein kinase activity	molecular_function	0.015514	1	263	6010	748	20786	100515860,100520622,100520100,100156449,100152637,100627269,100737771,100144875,100515590,100233188,100621339,397511,100627515,100620706,102166418,100521453,100516166,100524404,100512825,100523716,100513815,574063,100152072,100512341,100153033,100517235,100154195,100622769,100620270,100512960,100154661,100127133,100625594,100048946,100737331,100514684,100154715,100514302,100154763,100520924,10073…
GO:0046983	protein dimerization activity	molecular_function	0.015624	1	114	6010	327	20786	100620573,100519795,396904,100233187,100151884,414388,396696,100627819,100516798,100518318,100155657,100522839,100157940,100525973,733675,100622145,396654,100625996,100521183,100521580,100523898,100512824,100523621,397236,100524503,100513463,100523914,100135659,100153176,100626318,100511298,100523123,102163244,100517762,100521127,100154068,100499567,100621557,100514711,100514873,100739155,1005191…
GO:0004558	alpha-glucosidase activity	molecular_function	0.016031	1	12	6010	24	20786	1.00624e+104
GO:0004143	diacylglycerol kinase activity	molecular_function	0.016637	1	13	6010	24	20786	1.02161e+116
GO:0042613	MHC class II protein complex	cellular_component	0.017086	1	10	6010	18	20786	1.00135e+86
GO:0016851	magnesium chelatase activity	molecular_function	0.017333	1	27	6010	59	20786	100519111,100512454,396584,100520621,100519693,100622254,100520309,396688,100519056,100525876,100518027,100525725,100525121,100155921,100627841,100524104,100154824,100625562,396910,100627107,100739366,100519722,100518905,397043,100523191,100624659,102166880
GO:0051002	ligase activity, forming nitrogen-metal bonds	molecular_function	0.017333	1	27	6010	59	20786	100518027,100519056,100525876,100525121,100525725,100520309,396688,100622254,100519693,100512454,100519111,396584,100520621,100624659,102166880,100518905,100739366,100519722,100523191,397043,396910,100627107,100524104,100155921,100627841,100625562,100154824
GO:0051003	ligase activity, forming nitrogen-metal bonds, forming coordination complexes	molecular_function	0.017333	1	27	6010	59	20786	100154824,100625562,100155921,100627841,100524104,100627107,396910,397043,100523191,100519722,100739366,100518905,102166880,100624659,100520621,396584,100512454,100519111,100519693,100622254,396688,100520309,100525725,100525121,100518027,100519056,100525876
GO:0008360	regulation of cell shape	biological_process	0.018528	1	5	6010	6	20786	6.54414e+38
GO:0022604	regulation of cell morphogenesis	biological_process	0.018528	1	5	6010	6	20786	1.00622e+38
GO:0005044	scavenger receptor activity	molecular_function	0.019092	1	21	6010	44	20786	1.00628e+179
GO:0038024	cargo receptor activity	molecular_function	0.019092	1	21	6010	44	20786	1.00517e+179
GO:0070085	glycosylation	biological_process	0.019233	1	47	6010	122	20786	100627772,100511825,641356,397634,100155799,100153928,100522567,100620838,100518510,100517926,100518473,100155431,397599,100623332,100736860,100620737,100155173,100521019,100513872,100621251,100523348,100522086,100517236,100737052,100514665,100625751,100525767,100623933,780413,100154594,100518028,100625870,100738036,100739320,100625270,100522988,100738726,100152603,100739492,100513844,100622490,1…
GO:0016874	ligase activity	molecular_function	0.019695	1	218	6010	628	20786	100521452,100621671,102159003,100523191,100153351,100736575,102166880,100518407,100154124,100627841,100524304,100620788,100511741,100152660,100521783,100154824,100515821,100519249,396949,100624530,100511726,100623684,100627107,100526164,100523938,100521935,733658,100155686,100516215,100154832,100144769,100155115,100514245,100154558,100736826,102165264,100518652,100524338,100037285,100521397,10051…
GO:0043038	amino acid activation	biological_process	0.019882	1	66	6010	170	20786	100154145,100622254,100126859,100271903,100525981,100624256,100511642,100523117,100621131,100737356,100518652,102165264,100524617,100514245,100521397,100037285,100516215,100155115,100624574,100620180,100620899,100521935,100523938,100521256,100520682,100156249,100511741,100524304,100519910,100623684,100519249,102159003,100521452,100524908,100156378,492279,100521829,100624597,396903,100521580,10073…
GO:0043039	tRNA aminoacylation	biological_process	0.019882	1	66	6010	170	20786	100126859,100525981,100271903,100624256,100523117,100511642,100154145,100622254,102165264,100518652,100524617,100514245,100037285,100521397,100621131,100737356,100523938,100521935,100521256,100620899,100620180,100520682,100156249,100516215,100155115,100624574,102159003,100521452,100524908,100511741,100519910,100524304,100519249,100623684,100521829,100521580,396903,100624597,100156378,492279,10051…
GO:0008009	chemokine activity	molecular_function	0.020652	1	19	6010	48	20786	3.97422e+140
GO:0042379	chemokine receptor binding	molecular_function	0.020652	1	19	6010	48	20786	7.80408e+140
GO:0009100	glycoprotein metabolic process	biological_process	0.021218	1	42	6010	109	20786	100153928,641356,100155799,397634,100627772,100518473,100525933,100155431,100517926,100518510,100522567,100620838,100620737,100155173,100736860,397599,100623332,102159640,100623933,100154594,780413,100625751,100737052,100525767,100521019,100621251,100517236,100522086,100738036,100518028,100625870,100738726,100625270,100522988,100513844,100622490,100739492,100511525,100516832,100524328,100739692,1…
GO:0016310	phosphorylation	biological_process	0.021299	1	255	6010	729	20786	100514970,100518724,100624635,100519519,100521447,100525276,100524014,100523181,100621769,100624209,100155509,100517086,100126163,100157143,100623685,733640,396833,102165520,100522456,100523437,100737722,100625431,100624078,100038019,100517698,100511018,100738172,100524741,100513914,100624523,100512553,100512917,100154832,100519652,100158201,100511282,100624059,100513030,100521250,396665,10216627…
GO:0016740	transferase activity	molecular_function	0.022627	1	849	6010	2628	20786	100627772,100152767,100126163,100170768,100514510,100152224,100517926,102167556,100518473,100038019,100518724,100522362,100517370,100316851,100622048,100520362,100049664,100515071,100514665,100621769,100525276,100126286,414374,100523273,100525206,100521394,102157773,100154336,100521095,595128,102167299,100627579,100623441,100515613,100523938,100625295,100513474,100312975,100622584,100522965,10051…
GO:0009067	aspartate family amino acid biosynthetic process	biological_process	0.022822	1	16	6010	32	20786	1.00623e+134
GO:0009085	lysine biosynthetic process	biological_process	0.02364	1	8	6010	13	20786	1.00154e+68
GO:0009089	lysine biosynthetic process via diaminopimelate	biological_process	0.02364	1	8	6010	13	20786	1.00136e+68
GO:0046451	diaminopimelate metabolic process	biological_process	0.02364	1	8	6010	13	20786	1.0052e+68
GO:0007155	cell adhesion	biological_process	0.024563	1	153	6010	428	20786	100623166,100737132,397623,397236,100622637,100513005,100739807,100737989,100513941,100621981,396904,100622986,100516290,100739350,100736791,100154199,397434,100516665,100519117,100514848,100514785,100739681,100625674,100526065,100523778,100514561,100525685,100514726,100512728,100621026,100620316,100155768,100737032,100621988,100154043,100624134,100156315,100511216,100152077,100157078,100736784,1…
GO:0003674	molecular_function	molecular_function	0.02459	1	5375	6010	18461	20786	102165939,100157080,397181,100739096,100623242,100155015,397508,100049650,100153811,100524509,100511804,100625277,100157984,100151884,100158092,100738454,100521052,100187735,100155485,100526145,100152567,100512737,100518083,100156866,100156537,100144474,100511175,100513002,100157406,100523029,100153223,100513347,100155996,100520086,100144477,100511780,100624186,100525577,100157689,100739682,10216…
00153406,100621541,100514456,100511581,100627956,100523082,100515348,100627718,100519446,100513225,100622078,100523281,100514850,100525557,100738234,100739155,100154308,100739772,100524901,100623509,100620397,100153404,100525835,100135659,100156571,102163415,102162598,100157535,100157904,100152755,102166591,100511184,100126859,100521447,100622701,733602,100624635,100152495,100738226,100514796,397…
GO:0005164	tumor necrosis factor receptor binding	molecular_function	0.026184	1	13	6010	29	20786	4.45461e+107
GO:0032813	tumor necrosis factor receptor superfamily binding	molecular_function	0.026184	1	13	6010	29	20786	4.45461e+107
GO:0044724	single-organism carbohydrate catabolic process	biological_process	0.026535	1	25	6010	59	20786	1.00271e+200
GO:1901135	carbohydrate derivative metabolic process	biological_process	0.026972	1	268	6010	789	20786	780403,100520600,100627286,100152017,100517776,396982,100188905,100155173,100620737,100510993,397445,641356,100625362,100525819,100518510,100525485,100519078,100158076,100518027,100513844,100738350,100525079,100156357,100622523,100524326,100524908,553100,100522189,100153147,397504,100512309,100739142,100154266,100523368,100623653,100622983,396848,100525460,100737052,100524766,100736740,100523962,…
GO:0008152	metabolic process	biological_process	0.027242	1	2813	6010	9203	20786	100157373,100736592,100620909,102165520,100620838,100521397,396833,100625452,100622235,100518295,100620126,100739133,100513350,100622397,100739484,100522130,403110,100516328,100517998,100513053,100524087,102166137,100514454,100627181,100511370,100524702,100623332,100513588,396616,100624003,414424,100520918,100156744,100622995,100519258,102164735,396939,100525443,102164581,100524926,100521250,1007…
GO:0009200	deoxyribonucleoside triphosphate metabolic process	biological_process	0.027716	1	6	6010	9	20786	1.00621e+53
GO:0009211	pyrimidine deoxyribonucleoside triphosphate metabolic process	biological_process	0.027716	1	6	6010	9	20786	1.00158e+53
GO:0046080	dUTP metabolic process	biological_process	0.027716	1	6	6010	9	20786	1.00521e+53
GO:0035556	intracellular signal transduction	biological_process	0.028258	1	310	6010	916	20786	100511368,100625457,100627044,100514435,100157987,100240722,100525725,100157921,100623336,100516825,100623274,100622563,100523200,595108,100622228,100624464,100521858,100152514,100627713,100523962,100512797,100154830,100144417,100155634,493186,100520722,100154193,397596,100737052,100520468,397561,100623006,100518074,100145887,100627304,100737211,102166982,100620340,100515873,100155433,100511975,1…
GO:0009539	photosystem II reaction center	cellular_component	0.028475	1	18	6010	39	20786	1.00516e+161
GO:0016778	diphosphotransferase activity	molecular_function	0.029618	1	5	6010	7	20786	1.00513e+44
GO:0000975	regulatory region DNA binding	molecular_function	0.029884	1	9	6010	16	20786	3.96645e+71
GO:0001067	regulatory region nucleic acid binding	molecular_function	0.029884	1	9	6010	16	20786	3.96656e+71
GO:0051287	NAD binding	molecular_function	0.030215	1	28	6010	66	20786	100624347,100520040,100513366,100524702,100524659,100519138,100125966,397134,100622330,100525333,100513962,100156075,100625757,100525456,397039,100625092,100037287,397538,100521012,100156167,100512348,100625473,100521603,100152691,397148,100627727,100511924,100154014
GO:0009254	peptidoglycan turnover	biological_process	0.03028	1	3	6010	3	20786	1.00512e+26
GO:0017076	purine nucleotide binding	molecular_function	0.030281	1	745	6010	2283	20786	100524706,100154222,100738237,100515413,100623981,100625773,100620097,100736836,100512153,100515780,100737118,100516488,100518027,100511006,100522873,100514645,100523597,100621049,100621810,100739335,100736859,100525827,100520358,100125538,100525819,397114,100523466,100523492,100512115,100524587,100525485,100525976,100519078,100621926,100169932,100174954,100512213,100155960,100523117,594849,78040…
GO:0004425	indole-3-glycerol-phosphate synthase activity	molecular_function	0.030601	1	3	6010	3	20786	6.64651e+23
GO:0004564	beta-fructofuranosidase activity	molecular_function	0.030614	1	10	6010	20	20786	1.00516e+86
GO:0004575	sucrose alpha-glucosidase activity	molecular_function	0.030614	1	10	6010	20	20786	1.00523e+86
GO:0016337	cell-cell adhesion	biological_process	0.031613	1	49	6010	130	20786	100621803,100516665,100048953,100157834,100156376,100516485,100626940,100625674,100626354,102159549,100514561,100626259,100151991,100739340,100514726,100151914,100517845,100525685,102159296,100738784,100739369,100127358,100628195,100622713,100187729,100621988,100623166,100157330,100156315,100624134,100521168,100154043,100520035,100736784,100623651,100155738,100515322,100515639,100622074,102159412…
GO:0019089	transmission of virus	biological_process	0.031621	1	5	6010	7	20786	1.0052e+35
GO:0044007	dissemination or transmission of symbiont from host	biological_process	0.031621	1	5	6010	7	20786	3.96903e+35
GO:0051821	dissemination or transmission of organism from other organism involved in symbiotic interaction	biological_process	0.031621	1	5	6010	7	20786	4.0706e+35
GO:0006486	protein glycosylation	biological_process	0.032043	1	40	6010	105	20786	100513844,100622490,100739492,100524328,100739692,100511525,100516832,100523532,100518028,100625870,100738036,100738726,100625270,100522988,100620737,100155173,397599,100623332,100736860,100623933,780413,100154594,100521019,100517236,100621251,100522086,100737052,100625751,100525767,100153928,100627772,641356,397634,100155799,100517926,100518473,100155431,100522567,100620838,100518510
GO:0009101	glycoprotein biosynthetic process	biological_process	0.032043	1	40	6010	105	20786	100739492,100513844,100622490,100523532,100524328,100739692,100511525,100516832,100518028,100625870,100738036,100522988,100625270,100738726,397599,100623332,100736860,100620737,100155173,100521019,100517236,100621251,100522086,100625751,100737052,100525767,100623933,100154594,780413,100627772,100155799,641356,397634,100153928,100522567,100620838,100518510,100517926,100518473,100155431
GO:0043413	macromolecule glycosylation	biological_process	0.032043	1	40	6010	105	20786	641356,397634,100155799,100627772,100153928,100518510,100620838,100522567,100155431,100518473,100517926,100736860,100623332,397599,100155173,100620737,100737052,100625751,100525767,100522086,100621251,100517236,100521019,100154594,780413,100623933,100738036,100625870,100518028,100625270,100522988,100738726,100739492,100622490,100513844,100523532,100516832,100511525,100739692,100524328
GO:0071495	cellular response to endogenous stimulus	biological_process	0.032095	1	31	6010	73	20786	100621076,100621341,100322868,100157120,100516724,100038028,654317,100520503,100624077,396776,397671,100626493,100739111,100526037,100627082,102158833,100151940,100622056,100156637,100521692,100518347,100520726,397297,397553,397582,100737684,100516014,397452,100526226,733636,100156801
GO:0008837	diaminopimelate epimerase activity	molecular_function	0.032475	1	3	6010	3	20786	1.00623e+26
GO:0031300	intrinsic to organelle membrane	cellular_component	0.03272	1	44	6010	113	20786	397075,100625872,100157171,100627965,100157485,100625362,100135662,100521258,100624648,100156267,100135673,100524381,100627819,100522859,100155305,100621165,445464,100522362,399688,397558,100154191,100151836,100517945,100154945,100525695,100518845,100523340,100153310,100155482,100625524,102161426,100518555,100623848,100620754,100511508,100519354,100156658,100737270,100627867,100625918,102164288,1…
GO:0009147	pyrimidine nucleoside triphosphate metabolic process	biological_process	0.033313	1	11	6010	22	20786	1.00143e+98
GO:0006790	sulfur compound metabolic process	biological_process	0.033464	1	31	6010	76	20786	100512133,100154832,100152804,100625559,100513347,100512797,396688,100522018,100312964,100152327,100522878,100623336,100525121,100519100,100511216,100156262,100156538,100152660,100524699,100525485,397300,100520557,100144586,100523568,100624576,396910,100511552,100621671,397180,100524908,100156922
GO:0006468	protein phosphorylation	biological_process	0.033921	1	229	6010	654	20786	100513738,100523990,100621999,100515613,100624433,102166276,100157507,100523273,100521078,100127478,100516293,100152462,100524344,100519652,100154832,100511282,100521250,100624059,396665,100738172,100511018,100517698,100513914,100524741,100624523,100512917,100512553,100522456,100523437,100737722,100625431,100038019,100624078,100517086,100155509,100157143,100623685,733640,396833,100624635,10051951…
GO:0019236	response to pheromone	biological_process	0.034244	1	3	6010	3	20786	1.00517e+26
GO:0015288	porin activity	molecular_function	0.034522	1	3	6010	3	20786	1.00145e+26
GO:0022829	wide pore channel activity	molecular_function	0.034522	1	3	6010	3	20786	1.00524e+26
GO:0035639	purine ribonucleoside triphosphate binding	molecular_function	0.034796	1	726	6010	2225	20786	100737356,100156756,100511566,100520693,100736811,100514401,100153036,100524144,100627723,100521478,396584,100524681,100153330,100627149,100626423,100739440,100622254,100157844,100271903,100737466,100512662,100737185,100739815,100512083,100514302,100519910,100520512,100736792,100626589,100518213,100152345,100526194,100514684,397043,100739290,100154715,100511528,100511412,100157043,100737841,10052…
GO:0003857	3-hydroxyacyl-CoA dehydrogenase activity	molecular_function	0.035157	1	14	6010	28	20786	3.97012e+107
GO:0004129	cytochrome-c oxidase activity	molecular_function	0.03667	1	26	6010	66	20786	3.97242e+224
GO:0016675	oxidoreductase activity, acting on a heme group of donors	molecular_function	0.03667	1	26	6010	66	20786	1.00038e+224
GO:0016676	oxidoreductase activity, acting on a heme group of donors, oxygen as acceptor	molecular_function	0.03667	1	26	6010	66	20786	1.00517e+224
GO:0008150	biological_process	biological_process	0.036784	1	4504	6010	15487	20786	100517271,100522023,100622999,100526114,100312964,100516848,100523322,100625298,100155440,100515166,100513135,100516851,100521452,100155460,100520484,403149,100516936,100512336,100624980,100141404,100621967,100522456,100523465,100624078,100154585,100524811,102167522,102160163,100522183,100525747,100511239,100519111,100518956,100153520,100154376,397150,100738192,100513014,100520983,100622210,39950…
0525020,100512200,100513568,102159820,100522775,100626321,100512874,444995,100525650,100525688,733583,100524238,100624400,397690,733702,102160266,100523701,100519555,100525092,100127153,407242,100737311,733626,100516554,100524577,100519100,100738980,100152498,100511798,100623035,100153814,100622761,100152845,100515617,100521290,100152118,100520959,100152921,100627446,100153163,100154669,448816,10…
GO:0008827	cytochrome o ubiquinol oxidase activity	molecular_function	0.036871	1	3	6010	3	20786	1.00738e+26
GO:0016742	hydroxymethyl-, formyl- and related transferase activity	molecular_function	0.037117	1	7	6010	12	20786	3.97181e+56
GO:0009755	hormone-mediated signaling pathway	biological_process	0.037287	1	30	6010	71	20786	100157120,100621076,100322868,100621341,100038028,100516724,396776,654317,100624077,397671,100626493,100518347,100521692,100520726,100627082,100739111,100526037,100622056,102158833,100156637,100151940,397553,397297,733636,100526226,100737684,397582,100516014,397452,100156801
GO:0032870	cellular response to hormone stimulus	biological_process	0.037287	1	30	6010	71	20786	396776,654317,100624077,397671,100626493,100157120,100621076,100322868,100621341,100038028,100516724,100526226,733636,397582,100516014,100737684,397452,100156801,100521692,100518347,100520726,100739111,100526037,100627082,100622056,102158833,100156637,100151940,397553,397297
GO:0000307	cyclin-dependent protein kinase holoenzyme complex	cellular_component	0.037613	1	2	6010	2	20786	1.00113e+17
GO:0016533	cyclin-dependent protein kinase 5 holoenzyme complex	cellular_component	0.037613	1	2	6010	2	20786	1.00113e+17
GO:0016534	cyclin-dependent protein kinase 5 activator activity	molecular_function	0.037613	1	2	6010	2	20786	1.00113e+17
GO:0019209	kinase activator activity	molecular_function	0.037613	1	2	6010	2	20786	1.00113e+17
GO:0019908	nuclear cyclin-dependent protein kinase holoenzyme complex	cellular_component	0.037613	1	2	6010	2	20786	1.00624e+17
GO:0030295	protein kinase activator activity	molecular_function	0.037613	1	2	6010	2	20786	1.00113e+17
GO:0043539	protein serine/threonine kinase activator activity	molecular_function	0.037613	1	2	6010	2	20786	1.00113e+17
GO:0003989	acetyl-CoA carboxylase activity	molecular_function	0.037695	1	11	6010	20	20786	1.00153e+92
GO:0016421	CoA carboxylase activity	molecular_function	0.037695	1	11	6010	20	20786	1.00157e+92
GO:0016885	ligase activity, forming carbon-carbon bonds	molecular_function	0.037695	1	11	6010	20	20786	1.00155e+92
GO:0001882	nucleoside binding	molecular_function	0.037759	1	733	6010	2251	20786	100157880,100624597,100622281,100153263,100156293,100516180,100156378,100517138,100738425,100620423,100152344,100153927,100516977,102167956,100525045,100513625,100518578,100514398,100524385,100196908,100624149,100513610,100510936,100154202,100524932,100737446,100626614,100156262,100627418,100625408,100519905,100126854,100322871,100514624,100037935,100135051,100521986,100307051,100520782,100152937…
GO:0001883	purine nucleoside binding	molecular_function	0.038193	1	727	6010	2231	20786	100156654,100525970,100155514,100513215,100737698,100624229,100156249,100737841,100157043,100522866,100521086,100739290,397043,100514684,100526194,100511412,100511528,100154715,100736792,100519910,100520512,100514302,100152345,100518213,100626589,100737466,100271903,100512083,100739815,100737185,100512662,100626423,100627149,396584,100521478,100153330,100524681,100157844,100622254,100739440,10051…
GO:0032549	ribonucleoside binding	molecular_function	0.038193	1	727	6010	2231	20786	100154830,100512797,492279,100627713,100514823,397596,100157302,100621079,100521580,100622983,100515448,100518074,100523368,100513862,100155557,100511937,100623653,102163398,100621981,100512260,100513571,100626869,100514785,100519874,100524328,100514435,100154659,100525439,100518240,100736760,100156478,100627122,100515309,100627907,100519640,100736569,100521238,100627587,100301914,397445,397193,1…
GO:0032550	purine ribonucleoside binding	molecular_function	0.038193	1	727	6010	2231	20786	100514401,100153036,100524144,100627723,100511566,100737356,100156756,100520693,100736811,100271903,100737466,100512662,100737185,100739815,100512083,100153330,396584,100524681,100521478,100626423,100627149,100739440,100622254,100157844,100526194,100514684,100739290,397043,100154715,100511528,100511412,100514302,100519910,100520512,100736792,100626589,100518213,100152345,100156654,100156249,10073…
GO:0016682	oxidoreductase activity, acting on diphenols and related substances as donors, oxygen as acceptor	molecular_function	0.03827	1	6	6010	9	20786	1.00738e+50
GO:0046649	lymphocyte activation	biological_process	0.038278	1	4	6010	5	20786	3.97315e+29
GO:0006629	lipid metabolic process	biological_process	0.038345	1	208	6010	603	20786	100516290,100113422,100627304,100625473,100233193,396904,100622648,100152072,100520687,100523348,100736740,100738911,396848,100518131,100155046,100153088,100521829,100156277,100154266,100515709,100517106,100154219,397561,100625281,100048946,100626600,100519960,100157283,100524558,397070,100524622,102158988,100126290,397295,100525563,100037287,100514711,100156449,100152637,100518038,100515466,1001…
GO:0044255	cellular lipid metabolic process	biological_process	0.038917	1	152	6010	428	20786	100523492,102163104,100625362,102164889,100627551,100523204,102167018,100620159,100626383,100739107,100157171,397363,397038,100627286,780403,100127150,100158213,100623588,100623875,100624924,100739526,100513872,100286807,100524661,397445,100157844,100520446,397504,397148,100153147,100521692,100157721,100622680,100518649,100524951,100525079,100152072,100113422,396904,100233193,100521829,100154266,…
GO:0048583	regulation of response to stimulus	biological_process	0.039168	1	126	6010	345	20786	100519944,397059,100627043,100524443,396833,100524814,100515847,100513350,100517825,100519143,100518272,100626428,397114,100516411,100153283,100524587,100157049,100505408,100623278,100512084,397544,100626125,100521564,100620753,102162076,100519950,100513970,100621029,100623553,100156602,100157586,100626864,397252,100153588,100522463,100622995,100521255,100623422,100514784,102166027,100157507,1001…
GO:0022610	biological adhesion	biological_process	0.039466	1	156	6010	443	20786	102164413,100516485,492312,100523938,100156376,100622274,100158069,100511457,100738784,397660,100628124,100517288,404704,100739340,100516898,100626259,100513650,100151914,100154884,100156914,100511642,100520035,100736982,100155738,100623651,100516554,100622713,100049664,733702,100524665,100157330,100738226,100156896,100126163,100512348,397018,100522875,100157373,100515639,100515322,100156660,3969…
GO:0044282	small molecule catabolic process	biological_process	0.039797	1	25	6010	59	20786	3.97013e+212
GO:0044712	single-organism catabolic process	biological_process	0.039797	1	25	6010	59	20786	1.00525e+212
GO:0032787	monocarboxylic acid metabolic process	biological_process	0.040225	1	47	6010	118	20786	100517843,397012,397439,100156226,397013,397480,100524951,102158184,414424,100511661,397148,100626886,100627727,100154993,100153306,397348,100037287,100515586,100525578,100737277,100286807,100049664,397604,100524661,100519138,100736982,100521829,100520925,100620753,397561,100154219,100519100,100524577,100517370,100155887,100113422,102165520,396904,102160117,100154487,100158147,397324,100523492,10…
GO:0015995	chlorophyll biosynthetic process	biological_process	0.040865	1	29	6010	69	20786	102166880,100624659,397043,100523191,100519722,100739366,100518905,100627107,396910,100154336,100154824,100625562,100155921,100627841,100524104,100525725,100525121,503658,100519056,100525876,100518027,396688,100520309,100519693,100622254,396584,100520621,100519111,100512454
GO:0008202	steroid metabolic process	biological_process	0.041214	1	13	6010	27	20786	1.00622e+113
GO:0019080	viral genome expression	biological_process	0.041322	1	13	6010	27	20786	1.0052e+110
GO:0006631	fatty acid metabolic process	biological_process	0.041542	1	40	6010	99	20786	100113422,100158147,396904,397324,100523492,100525456,100157197,100525790,100523204,100049664,100286807,100524661,397604,100521829,100736982,100520925,100519138,100155887,100517370,100524577,100154219,397561,100627727,100626886,397148,100511661,414424,100154993,100153306,100037287,397348,100737277,100525578,100515586,397439,397012,100156226,397480,102158184,100524951
GO:0032555	purine ribonucleotide binding	molecular_function	0.042116	1	727	6010	2234	20786	100518347,100515962,100628176,100152734,100155583,100522910,100523669,100523972,100515940,100157776,100049650,397394,100155195,100521019,100516934,396903,100153418,100515328,100155138,397447,100156806,100621115,396910,100514116,100155921,102163415,100153404,100622631,100739624,100738234,100310801,100515121,100513347,100519111,396810,100623509,100511271,100620445,100738192,100513225,100514850,1001…
GO:0009620	response to fungus	biological_process	0.04223	1	8	6010	15	20786	1.00624e+71
GO:0050832	defense response to fungus	biological_process	0.04223	1	8	6010	15	20786	1.00518e+71
GO:0016746	transferase activity, transferring acyl groups	molecular_function	0.042584	1	80	6010	220	20786	100520115,100514493,100156226,100154832,100739355,100624292,100626923,100737668,100522965,100156253,100523938,445004,100312975,100624576,100157489,100101921,397645,397690,100525206,100519258,100153159,100522367,100217396,100511075,100512133,100513053,100156379,100620215,100152957,100517370,100152768,100233172,100512320,100622761,100518644,100625506,397151,100523568,100524705,100518330,100157918,1…
GO:0016627	oxidoreductase activity, acting on the CH-CH group of donors	molecular_function	0.042596	1	37	6010	93	20786	100512348,100621573,397063,100521603,100520636,100625506,100526026,100627956,100157748,100525485,100156094,100113422,100627341,102157990,397039,100135670,100520554,100512328,100511474,100628005,100522477,100515709,100156375,100624231,100157721,100622777,100621922,100525563,100739748,100622330,100512919,396681,100158096,100624213,100158023,100523077,100525350
GO:0004357	glutamate-cysteine ligase activity	molecular_function	0.043296	1	5	6010	7	20786	1.00156e+44
GO:0006694	steroid biosynthetic process	biological_process	0.044285	1	10	6010	20	20786	1.00625e+86
GO:2001070	starch binding	molecular_function	0.044753	1	5	6010	8	20786	1.00153e+44
GO:0019049	evasion or tolerance of host defenses by virus	biological_process	0.045022	1	6	6010	10	20786	1.00127e+53
GO:0030414	peptidase inhibitor activity	molecular_function	0.045649	1	52	6010	144	20786	100511401,100153159,396886,100522743,100512728,100302695,396867,100154530,100155342,100737442,100171389,100155478,102159928,100737977,100517145,100514594,100515158,100513796,100626655,100523328,102160772,100738339,100153288,733672,100523750,100516166,100157120,100514648,396999,397072,100156830,100523451,100513642,100158011,100515404,100515284,396937,100520004,396988,100525394,100523209,100415933,…
GO:0061134	peptidase regulator activity	molecular_function	0.045649	1	52	6010	144	20786	100153288,733672,100523750,100157120,100516166,100514648,396999,100737977,102159928,100517145,100514594,100515158,100513796,100523328,100626655,102160772,100738339,396867,100154530,100155342,100737442,100171389,100155478,100153159,100511401,396886,100522743,100512728,100302695,100520144,100519932,403166,100512602,100513955,396627,396835,100048952,445467,396775,396988,100525394,100523209,100415933…
GO:0006007	glucose catabolic process	biological_process	0.046468	1	20	6010	47	20786	1.00626e+158
GO:0019320	hexose catabolic process	biological_process	0.046468	1	20	6010	47	20786	1.00154e+158
GO:0016054	organic acid catabolic process	biological_process	0.046607	1	23	6010	54	20786	1.00524e+197
GO:0046395	carboxylic acid catabolic process	biological_process	0.046607	1	23	6010	54	20786	1.00525e+197
GO:0044723	single-organism carbohydrate metabolic process	biological_process	0.046691	1	156	6010	463	20786	100518510,100739107,102167018,397363,100511437,641356,100523492,100625092,100627551,100625751,100513872,102157937,100157844,100301914,397445,100627286,780403,100158213,100736860,397546,100620737,100155173,100624924,100737185,100153147,397504,397148,397602,100270723,100517843,100738870,100525079,100739692,100626354,100518649,100626463,100513844,100622986,100522567,100154487,100625473,397634,100155…
GO:0019082	viral protein processing	biological_process	0.0468	1	8	6010	15	20786	1.00739e+68
GO:0009063	cellular amino acid catabolic process	biological_process	0.047434	1	18	6010	41	20786	3.9769e+152
GO:0004016	adenylate cyclase activity	molecular_function	0.048046	1	9	6010	16	20786	1.00739e+80
GO:0031301	integral to organelle membrane	cellular_component	0.04817	1	41	6010	107	20786	102161426,100518555,100620754,100625918,100737270,100627867,100156658,100519354,100511508,100517090,100526065,100522057,102164288,100154191,100151836,100154945,100517945,100153310,100523340,100525695,100518845,100625524,100155482,100522859,100621165,445464,397558,399688,100625872,397075,100157171,100627965,100625362,100135662,100521258,100157485,100627819,100524381,100624648,100156267,100135673
GO:0004555	alpha,alpha-trehalase activity	molecular_function	0.048399	1	3	6010	4	20786	1.00155e+26
GO:0015927	trehalase activity	molecular_function	0.048399	1	3	6010	4	20786	1.00621e+26
GO:0008508	bile acid:sodium symporter activity	molecular_function	0.049471	1	6	6010	10	20786	1.00525e+53
GO:0015125	bile acid transmembrane transporter activity	molecular_function	0.049471	1	6	6010	10	20786	1.0005e+53
GO:0031227	intrinsic to endoplasmic reticulum membrane	cellular_component	0.049852	1	23	6010	56	20786	1.00517e+197
GO:0046365	monosaccharide catabolic process	biological_process	0.049968	1	21	6010	50	20786	1.02158e+167
GO:0014070	response to organic cyclic compound	biological_process	0.050451	1	27	6010	64	20786	3.97671e+218
GO:0033993	response to lipid	biological_process	0.050451	1	27	6010	64	20786	3.97297e+218
GO:0043401	steroid hormone mediated signaling pathway	biological_process	0.050451	1	27	6010	64	20786	1.00517e+218
GO:0048545	response to steroid hormone stimulus	biological_process	0.050451	1	27	6010	64	20786	1.00157e+218
GO:0071383	cellular response to steroid hormone stimulus	biological_process	0.050451	1	27	6010	64	20786	1.00526e+218
GO:0071396	cellular response to lipid	biological_process	0.050451	1	27	6010	64	20786	1.00157e+218
GO:0071407	cellular response to organic cyclic compound	biological_process	0.050451	1	27	6010	64	20786	3.97297e+218
GO:0006733	oxidoreduction coenzyme metabolic process	biological_process	0.0506	1	19	6010	44	20786	1.00157e+158
GO:0010646	regulation of cell communication	biological_process	0.050918	1	121	6010	333	20786	102165904,100620989,100518289,100157266,100526136,100240722,100520503,100623088,100622563,100519431,102161454,100738192,100623336,100152937,100516825,100520058,100622228,100519821,100516266,100516833,100623283,100515547,100156449,100522985,100514990,100157762,397689,100517409,100511401,100525994,100514569,100154830,100156689,100517788,100738779,100523962,100154193,100737052,100519683,100516057,10…
GO:0007156	homophilic cell adhesion	biological_process	0.051772	1	42	6010	110	20786	100156315,100157330,100624134,100154043,100622713,100187729,100623166,100621988,100623651,100155738,100520035,102159412,100515322,100515639,100622074,100520617,100511695,100510895,100126163,100516678,100736791,100737316,100738226,100157834,100156376,100621803,100048953,100516665,102159549,100514561,100626354,100626940,100516485,100625674,100517845,100525685,100626259,100151991,100739340,100739369…
GO:0009523	photosystem II	cellular_component	0.052178	1	30	6010	76	20786	100627043,100520647,396656,100519028,100155199,100736826,100153149,100623011,100127358,100739719,100525212,100521561,100515770,100037284,100524323,100513671,100511026,100515528,100157741,100521670,100624347,100157340,100625971,100739029,100516743,100516734,100522775,100516215,100516823,100625207
GO:0043412	macromolecule modification	biological_process	0.052255	1	444	6010	1348	20786	397363,397151,100519772,100157171,100520671,100518644,100512084,100739107,100626383,100526036,100520693,100156756,100517028,100524091,100620532,102163104,100514401,100511075,100157844,100625751,100152957,100524681,100521478,100152429,100620215,100156164,780418,100524966,100049679,100518179,100736860,100518441,100518583,100158052,100624723,100736792,100520924,100154763,100514302,100620093,10062427…
GO:0050660	flavin adenine dinucleotide binding	molecular_function	0.052282	1	36	6010	90	20786	397148,414424,100519799,396949,397132,100521012,100157721,100621999,100037287,397348,100525563,100525578,100624383,100153636,100525884,100516123,100739748,100158023,397480,396681,100627341,100627956,100157748,100621573,100520636,100516489,100153541,100154338,100628197,100155046,100522477,100152950,397134,100519138,396625,100513997
GO:0009719	response to endogenous stimulus	biological_process	0.052634	1	31	6010	76	20786	100038028,100516724,100157120,100621076,100322868,100621341,397671,100626493,396776,654317,100520503,100624077,397553,397297,100518347,100521692,100520726,100627082,100739111,100526037,102158833,100622056,100156637,100151940,100156801,733636,100526226,397582,100516014,100737684,397452
GO:0010033	response to organic substance	biological_process	0.052912	1	34	6010	84	20786	397671,100624077,100513091,100322868,100621076,100156801,397553,100513028,100518347,100739111,100526037,100627082,100626493,396776,100520503,654317,100038028,100516724,100157120,100516928,100621341,733636,100526226,397452,100737684,100516014,397582,397297,100520726,100521692,100156637,102158833,100622056,100151940
GO:0044763	single-organism cellular process	biological_process	0.052918	1	2235	6010	7772	20786	100623595,100516681,102159820,100156226,100513568,100155050,102164114,100152551,100157990,100738172,100512874,100525650,397690,100524238,733583,100154757,100518028,100624400,100152596,100523771,100620652,100519555,100523701,733702,407242,100519100,100625636,100157423,100739115,100516554,100155846,100738212,100522875,100511798,100623035,100738056,100127479,100153333,100152118,100520959,100520903,1…
GO:0007205	protein kinase C-activating G-protein coupled receptor signaling pathway	biological_process	0.052979	1	11	6010	22	20786	1.00519e+98
GO:0007165	signal transduction	biological_process	0.053032	1	1135	6010	4219	20786	100157921,100153496,100626493,733682,100525725,100738550,100519703,100521906,100516928,100625457,100513655,100519461,100627044,100152602,100519554,102158367,100522743,100525008,100623283,397073,595108,100517655,397295,100152333,100519210,100521829,100145887,100623744,100622028,493186,100520722,100737983,100523835,100144417,100154719,100525203,100621002,102164245,100522157,100621326,100520193,1001…
GO:0032553	ribonucleotide binding	molecular_function	0.053038	1	731	6010	2254	20786	100519117,102160278,100625631,100625457,100155976,100152572,100155164,100152332,100516628,100525725,100521327,100515390,100627733,100516734,100514180,100157921,102158346,100526085,100624464,100524057,397070,595108,397073,100523704,100519380,100152307,100155768,100520783,100738225,396848,100520722,100738361,100736740,100526038,100513315,100521829,396904,100524699,100738466,100155433,100515873,1005…
GO:0023052	signaling	biological_process	0.053509	1	1143	6010	4246	20786	100514946,100157373,100625801,100152678,100623124,396986,100515649,100625452,396833,100515554,100737385,100513350,100515060,100622701,100519584,100517998,100516328,100152495,100621272,100126859,100511184,100154563,100533202,100517517,100152559,100620491,100520918,100622995,100627488,100526226,100515036,100513231,100518900,396811,100519942,397505,100519244,100511282,100512522,100737694,397384,1007…
GO:0044700	single organism signaling	biological_process	0.053509	1	1143	6010	4246	20786	100153769,100623954,102159965,102165436,100520092,100620753,100625072,100513266,100521564,100521713,100620106,100526037,100038002,100516411,100524423,100512247,100524443,100525591,100513516,100521545,100037966,100512917,100144471,100523324,102161731,100739510,100514537,100519759,397372,100738533,100155674,100523191,100518428,100627407,100524344,100153190,100516985,100524220,100514119,100520363,10…
GO:0043168	anion binding	molecular_function	0.053529	1	833	6010	2572	20786	100739537,100625215,100519799,100516653,100188909,100525399,100513348,100153321,100526136,100525140,100627652,100520621,100523812,100516123,100144452,102168096,100522382,100152937,100154415,100520782,100521986,100307051,100135051,100037935,100322871,100514624,100126854,100519905,100625408,100627418,100156262,100626614,100737446,100524932,100154202,100510936,100513610,100624149,100196908,100524385…
GO:0015979	photosynthesis	biological_process	0.054428	1	74	6010	205	20786	100519056,100525121,100624347,100525725,100526065,100516743,100516734,102163161,100519693,100519111,100157000,100516823,100520621,100624659,100153149,396910,100521561,100155921,100625562,100157741,100157340,396688,100515229,100049670,100524075,100518905,100739366,100155199,100739719,100739435,100525212,100037284,100157625,100515528,100511026,100525876,100518027,100739029,100625971,100521670,10052…
GO:0008172	S-methyltransferase activity	molecular_function	0.054528	1	15	6010	32	20786	1.00157e+125
GO:0004332	fructose-bisphosphate aldolase activity	molecular_function	0.054998	1	3	6010	4	20786	1.00516e+26
GO:0005488	binding	molecular_function	0.055209	1	3617	6010	11828	20786	100523836,100152838,100511917,102165340,100192446,100154803,102167200,100522736,100622274,100518554,654317,100518664,100048958,396681,100524685,100156145,100520670,100626293,100626259,100627107,100621999,100157013,100516535,100519249,100514264,100512786,100518780,396553,100627841,102166880,100525578,100522008,100521577,100525764,100625559,100624209,100625565,100152851,397078,100516456,100157330,1…
00622354,100152989,414432,100521945,100624587,100514286,100627241,100621165,100514274,100521229,492279,102167710,100519740,100515448,100622202,100415922,100513862,100154589,102159321,100512783,102167726,100515528,100626075,100516395,100624334,100512260,100520642,100152338,100620111,396696,100523576,100049670,100153541,100516174,100738296,100626869,397505,100620265,100523721,100511282,100152619,10…
GO:0043648	dicarboxylic acid metabolic process	biological_process	0.055258	1	11	6010	22	20786	1.00622e+95
GO:0003854	3-beta-hydroxy-delta5-steroid dehydrogenase activity	molecular_function	0.055661	1	8	6010	15	20786	4.45539e+68
GO:0016229	steroid dehydrogenase activity	molecular_function	0.055661	1	8	6010	15	20786	1.00625e+68
GO:0033764	steroid dehydrogenase activity, acting on the CH-OH group of donors, NAD or NADP as acceptor	molecular_function	0.055661	1	8	6010	15	20786	1.00625e+68
GO:0005991	trehalose metabolic process	biological_process	0.055684	1	4	6010	6	20786	1.00154e+35
GO:0044413	avoidance of host defenses	biological_process	0.057225	1	7	6010	13	20786	1.00525e+62
GO:0044415	evasion or tolerance of host defenses	biological_process	0.057225	1	7	6010	13	20786	1.00525e+62
GO:0051832	avoidance of defenses of other organism involved in symbiotic interaction	biological_process	0.057225	1	7	6010	13	20786	1.00515e+62
GO:0051834	evasion or tolerance of defenses of other organism involved in symbiotic interaction	biological_process	0.057225	1	7	6010	13	20786	1.00524e+62
GO:0052173	response to defenses of other organism involved in symbiotic interaction	biological_process	0.057225	1	7	6010	13	20786	1.00519e+62
GO:0052200	response to host defenses	biological_process	0.057225	1	7	6010	13	20786	1.00519e+62
GO:0075136	response to host	biological_process	0.057225	1	7	6010	13	20786	1.00525e+62
GO:0023051	regulation of signaling	biological_process	0.057806	1	121	6010	335	20786	100101925,100337671,100522721,100738350,100523324,397640,100156683,100512665,100156357,100625207,102162113,100516481,100519761,100523478,102163953,100627663,100524326,102166027,100157507,397252,100522463,100153588,100622995,100521255,100623422,100520565,100620491,100152559,100155014,100156840,102161977,100512309,100627579,100620753,102162076,100513970,100519950,100623553,397544,100626125,10052156…
GO:0000122	negative regulation of transcription from RNA polymerase II promoter	biological_process	0.057987	1	2	6010	2	20786	1.00525e+17
GO:0009607	response to biotic stimulus	biological_process	0.058039	1	54	6010	150	20786	100157266,100518681,102164647,100515430,100155996,100620983,100153235,397434,100627180,100627211,100037954,100520836,100622160,100625429,100154945,100515030,102161784,100127358,100736921,100514784,100523598,100519293,102157932,396687,102161418,100154215,100518625,100519082,100512531,100623923,100522940,100517776,100523318,100516045,100524376,100627004,100524971,100126201,503658,100157086,10062192…
GO:0016052	carbohydrate catabolic process	biological_process	0.058149	1	27	6010	68	20786	1.02161e+218
GO:0000270	peptidoglycan metabolic process	biological_process	0.058433	1	5	6010	8	20786	1.00521e+44
GO:0031082	BLOC complex	cellular_component	0.058571	1	6	6010	10	20786	1.00514e+50
GO:0031083	BLOC-1 complex	cellular_component	0.058571	1	6	6010	10	20786	1.00515e+50
GO:0007217	tachykinin receptor signaling pathway	biological_process	0.058992	1	8	6010	15	20786	1.00153e+71
GO:0009725	response to hormone stimulus	biological_process	0.06062	1	30	6010	74	20786	733636,100526226,397582,100737684,100516014,397452,100156801,100518347,100521692,100520726,100739111,100526037,100627082,100151940,102158833,100622056,100156637,397553,397297,396776,654317,100624077,397671,100626493,100157120,100621076,100322868,100621341,100038028,100516724
GO:0000015	phosphopyruvate hydratase complex	cellular_component	0.060658	1	4	6010	6	20786	3.96972e+32
GO:0004634	phosphopyruvate hydratase activity	molecular_function	0.060658	1	4	6010	6	20786	1.00158e+32
GO:0072594	establishment of protein localization to organelle	biological_process	0.060708	1	40	6010	104	20786	100524895,100518064,100517945,100515997,100623734,100736569,102166322,100520920,100519722,100144452,100513347,100512445,100520621,100518555,100525121,100626614,100525725,100518664,100301570,100523938,100521935,396930,100154248,100622200,100627965,100511048,100523128,100516350,100155583,100511543,100157001,100153906,100739064,100152565,100621057,100738361,399688,100517270,100622281,100233197
GO:0060589	nucleoside-triphosphatase regulator activity	molecular_function	0.062342	1	125	6010	349	20786	100623817,100621981,100154195,100511446,100627431,100520557,100737211,100520193,102158770,100625324,100737278,100515363,100512657,100525994,100514569,100154830,100153811,100523962,100737052,100462758,100154193,100519683,100512824,100516057,100521183,100625996,100511786,100622145,100145887,102166757,397236,100622228,100519821,100516266,100516374,100516833,100515547,100514990,100157762,100517409,10…
GO:0004602	glutathione peroxidase activity	molecular_function	0.062508	1	5	6010	9	20786	1.00154e+32
GO:0009966	regulation of signal transduction	biological_process	0.062926	1	119	6010	330	20786	100622995,100521255,100623422,397252,100522463,100153588,102166027,100157507,100627579,100512309,100156840,102161977,100152559,100155014,100520565,100620491,100156683,100512665,100522721,100738350,397640,100523324,100101925,100337671,102163953,100524326,100627663,100516481,102162113,100519761,100523478,100625207,100156357,396833,100524443,100519944,100627043,100626428,100518272,397114,100513350,1…
GO:0051716	cellular response to stimulus	biological_process	0.064151	1	1282	6010	4699	20786	100627407,100523191,100518428,100155674,100153190,100524344,100514537,100739510,397372,100519759,100738533,100521545,102161731,100462751,100523324,100144471,100512917,100037966,102161426,100513516,100625544,100512247,100524423,100525591,100154074,100524443,100516411,100038002,100526037,100620106,100520092,100620753,102165436,102159965,100521713,100625072,100513266,100521564,100623954,100153769,10…
GO:0016791	phosphatase activity	molecular_function	0.067402	1	73	6010	204	20786	100525522,100625047,100521229,100521168,100525973,396634,100625687,100518017,100521585,100514746,100520440,100127133,100625158,100622329,100624831,100737380,100144474,100525394,100522444,100626689,100517509,100152515,100522049,100514785,100513144,397082,100316854,100153341,100620365,100513002,100329127,100157480,100622078,100516548,100518140,100522219,100514336,100737789,100627245,100153962,10052…
GO:0006040	amino sugar metabolic process	biological_process	0.067681	1	13	6010	27	20786	1.00521e+113
GO:0046148	pigment biosynthetic process	biological_process	0.067711	1	42	6010	108	20786	100519722,397348,100525563,397043,100523191,100624659,102166880,100152170,100627841,100155921,414424,100154336,100154824,100625562,100157721,396910,100627107,396681,100525876,100518027,100519056,100525725,100525121,100519111,100520621,100512919,100519693,100739366,100518905,100524104,100520309,100519138,396688,100156375,503658,100513997,100512454,396584,100155046,100526184,100620652,100622254
GO:1901137	carbohydrate derivative biosynthetic process	biological_process	0.067869	1	166	6010	491	20786	100157844,397445,100625751,100620737,100155173,100188905,100624924,100520600,100627286,780403,100736860,100158213,100152017,397363,100157171,100158076,100519078,100739107,100518510,100626383,100525485,102167018,100156922,100627551,641356,102163104,100625362,100522497,100523423,100739692,100525079,100513844,100518649,100739142,100157992,100515967,100153147,100522189,100621056,397504,100521675,5531…
GO:0072527	pyrimidine-containing compound metabolic process	biological_process	0.068858	1	24	6010	60	20786	1.00737e+212
GO:0019050	suppression by virus of host apoptotic process	biological_process	0.06898	1	4	6010	6	20786	1.00153e+35
GO:0033668	negative regulation by symbiont of host apoptotic process	biological_process	0.06898	1	4	6010	6	20786	1.00153e+35
GO:0052041	negative regulation by symbiont of host programmed cell death	biological_process	0.06898	1	4	6010	6	20786	1.00153e+35
GO:0052490	negative regulation by organism of programmed cell death in other organism involved in symbiotic interaction	biological_process	0.06898	1	4	6010	6	20786	1.00624e+35
GO:0009496	plastoquinol--plastocyanin reductase activity	molecular_function	0.069928	1	2	6010	2	20786	406235100739456
GO:0052880	oxidoreductase activity, acting on diphenols and related substances as donors, with copper protein as acceptor	molecular_function	0.069928	1	2	6010	2	20786	100739456406235
GO:0005606	laminin-1 complex	cellular_component	0.070492	1	16	6010	35	20786	1.00515e+137
GO:0016477	cell migration	biological_process	0.070492	1	16	6010	35	20786	1.00512e+137
GO:0030155	regulation of cell adhesion	biological_process	0.070492	1	16	6010	35	20786	1.00621e+137
GO:0030334	regulation of cell migration	biological_process	0.070492	1	16	6010	35	20786	3.97608e+137
GO:0040012	regulation of locomotion	biological_process	0.070492	1	16	6010	35	20786	1.00152e+137
GO:0043256	laminin complex	cellular_component	0.070492	1	16	6010	35	20786	1.00525e+137
GO:0045995	regulation of embryonic development	biological_process	0.070492	1	16	6010	35	20786	1.00525e+137
GO:0051270	regulation of cellular component movement	biological_process	0.070492	1	16	6010	35	20786	1.00515e+137
GO:2000145	regulation of cell motility	biological_process	0.070492	1	16	6010	35	20786	1.00525e+137
GO:0080134	regulation of response to stress	biological_process	0.070791	1	5	6010	8	20786	3.97059e+41
GO:0042221	response to chemical stimulus	biological_process	0.071434	1	57	6010	156	20786	102159413,100525483,397252,100526226,733636,100516014,397582,100737684,397452,102162598,397297,102164650,100521692,100521974,100520726,102158833,100622056,100151940,100156637,100626493,396776,100520503,654317,100038028,100156819,100516724,100521453,100516928,100157120,100621341,100156801,100514401,100153036,397553,100513028,100738618,102168042,100519054,100518347,100170851,100739111,100526037,100…
GO:0000902	cell morphogenesis	biological_process	0.071592	1	17	6010	40	20786	1.00525e+143
GO:0032989	cellular component morphogenesis	biological_process	0.071592	1	17	6010	40	20786	1.00523e+143
GO:0007154	cell communication	biological_process	0.07167	1	1154	6010	4295	20786	100154833,100623489,100524665,100739678,100519083,100156471,397277,100034246,100153283,100158065,102167556,100154851,100518473,100154118,100517825,751869,397640,396776,100522202,100516898,100627579,100152475,100520168,100517472,100515705,100512867,100520384,100739405,100620090,100521316,100521168,100623139,100621164,100151845,100519847,100511340,100739729,100625581,100154185,100524301,503659,5951…
GO:0034470	ncRNA processing	biological_process	0.071771	1	85	6010	243	20786	396656,100153636,100627711,397348,397043,100620097,100157721,100525650,397148,414424,100518027,396681,100511697,100511917,100521087,102161426,100622523,100513568,100624822,100286877,100514796,100154558,100155509,100147809,100620190,100524839,100518515,100623035,100512084,100154462,100156972,396625,100156471,100518441,100134969,100157950,100739753,100154043,100523504,100521478,397294,102163650,102…
GO:0030695	GTPase regulator activity	molecular_function	0.072805	1	111	6010	306	20786	100512657,100515363,100625324,102158770,100520193,100737211,100520557,100627431,100511446,100621981,100154195,100623817,102166757,100145887,100511786,100516057,100519683,100462758,100154193,100737052,100523962,100525994,100514569,100153811,100154830,100517409,100511401,100157762,100514990,100516833,100515547,100516374,100519821,100516266,100622228,102161454,100623336,100738192,100519431,100157921…
GO:0048519	negative regulation of biological process	biological_process	0.073025	1	88	6010	251	20786	100101925,100620180,100519492,100627867,100154381,397640,100156959,100736563,100529254,100526048,397608,100621341,100157360,102161784,102161581,100155983,397252,100624487,100152616,100620491,100152559,100627508,100154571,100623553,100515661,397544,100514599,102157609,100134985,100153434,100514819,100524519,100151855,100514401,100127359,102165256,100155298,397114,100522834,100524795,396833,1005238…
GO:0008033	tRNA processing	biological_process	0.073103	1	63	6010	173	20786	100739020,397480,100158023,100525121,100525725,100513643,100625408,100518027,396681,100624822,100513568,100626002,100518973,100622523,100153771,100521087,100512848,100511697,100511917,100515579,397348,397043,100627711,100153636,102163650,100624659,102166322,414424,100525650,100737750,397148,100522611,100156806,100620097,100157721,100521012,100134969,100519138,100518441,414411,396625,100524546,100…
GO:0007005	mitochondrion organization	biological_process	0.073278	1	28	6010	71	20786	100523938,100521935,100520058,100521189,100525503,100125975,100519780,100737484,100518487,100514599,100286807,100511543,100623734,100523204,100153036,100152565,100621057,100524895,396904,100154248,100622200,100737764,100515997,100515873,100523128,100623908,100516350,100513929
GO:0001518	voltage-gated sodium channel complex	cellular_component	0.073874	1	7	6010	12	20786	1.00517e+62
GO:0005248	voltage-gated sodium channel activity	molecular_function	0.073874	1	7	6010	12	20786	1.00512e+62
GO:0034706	sodium channel complex	cellular_component	0.073874	1	7	6010	12	20786	1.00512e+62
GO:0004866	endopeptidase inhibitor activity	molecular_function	0.076328	1	37	6010	100	20786	100158011,100523451,100513642,100515404,397072,100156830,100520004,396937,100515284,100525394,100523209,396988,100415933,396627,396775,100048952,445467,100519932,100520144,100512602,403166,100511401,100302695,100512728,100154530,100155342,396867,100737442,100171389,100155478,100517145,102160772,100523750,100153288,733672,100516166,100157120
GO:0061135	endopeptidase regulator activity	molecular_function	0.076328	1	37	6010	100	20786	100516166,100157120,733672,100153288,100523750,102160772,100517145,100155478,100171389,100737442,396867,100155342,100154530,100512728,100302695,100511401,403166,100512602,100520144,100519932,100048952,445467,396775,396627,100415933,396988,100523209,100525394,100515284,396937,100520004,397072,100156830,100515404,100523451,100158011,100513642
GO:0016772	transferase activity, transferring phosphorus-containing groups	molecular_function	0.076521	1	523	6010	1607	20786	414403,100154061,100523437,100737722,100621101,100157143,100517086,100519177,100155509,100623680,445528,100623685,733640,100512454,100519519,100624209,100523181,100524014,102159640,100738742,100157950,100522907,100157469,100523990,100627841,100621999,100519249,100521167,100157507,100516293,100739501,102166880,100521078,100516979,100624059,780425,100519354,100520874,100518664,100154202,100155526,1…
GO:0003864	3-methyl-2-oxobutanoate hydroxymethyltransferase activity	molecular_function	0.077137	1	2	6010	2	20786	1.00521e+17
GO:0030193	regulation of blood coagulation	biological_process	0.077171	1	4	6010	6	20786	3.97059e+32
GO:0050818	regulation of coagulation	biological_process	0.077171	1	4	6010	6	20786	3.97059e+32
GO:0061041	regulation of wound healing	biological_process	0.077171	1	4	6010	6	20786	1.00157e+32
GO:1900046	regulation of hemostasis	biological_process	0.077171	1	4	6010	6	20786	3.97059e+32
GO:0031324	negative regulation of cellular metabolic process	biological_process	0.077202	1	33	6010	88	20786	100529254,100526048,100519011,100520033,100620709,100524404,100153235,100519492,100156677,100520763,396974,100738438,100624487,100154571,100627508,100157360,100134985,100524519,397258,100514819,100151855,100626985,100627250,100515661,100622983,397661,397533,100038002,102165256,100155298,100521397,100627814,100523927
GO:0003707	steroid hormone receptor activity	molecular_function	0.077298	1	28	6010	69	20786	1.00157e+227
GO:0017134	fibroblast growth factor binding	molecular_function	0.078286	1	3	6010	5	20786	1.00526e+26
GO:0004749	ribose phosphate diphosphokinase activity	molecular_function	0.07893	1	3	6010	4	20786	1.00518e+26
GO:0030176	integral to endoplasmic reticulum membrane	cellular_component	0.079653	1	20	6010	50	20786	1.02161e+170
GO:0009975	cyclase activity	molecular_function	0.079873	1	16	6010	35	20786	1.00625e+140
GO:0007006	mitochondrial membrane organization	biological_process	0.079892	1	3	6010	4	20786	1.00516e+26
GO:0007008	outer mitochondrial membrane organization	biological_process	0.079892	1	3	6010	4	20786	1.00154e+26
GO:0045040	protein import into mitochondrial outer membrane	biological_process	0.079892	1	3	6010	4	20786	1.00516e+26
GO:0004721	phosphoprotein phosphatase activity	molecular_function	0.080049	1	48	6010	129	20786	100622078,100157480,100521108,100516548,100153341,100329127,100520874,100513144,100512983,100519006,100517416,100153595,100514785,100522049,100738389,100526194,100521473,100514336,102162686,100737789,100522219,100623524,100518140,100171389,100524945,100127133,100156895,100625687,100524966,100153609,100521585,100521168,100522631,100153962,396634,100525973,100625047,100525522,100627245,100524973,10…
GO:0050662	coenzyme binding	molecular_function	0.080127	1	84	6010	239	20786	100621999,100515770,396949,100157721,414424,100627727,397148,100152691,100624383,100517288,100512312,100153636,100525578,397348,100622330,100156075,100525333,396681,100512348,100627341,100512084,100622258,397039,641352,100525456,102158932,100625092,100739753,100513997,397546,396625,100516854,100518218,397134,100524659,100524702,100513366,100152950,397132,100521012,100156167,100519799,100142666,10…
GO:0007016	cytoskeletal anchoring at plasma membrane	biological_process	0.081336	1	8	6010	16	20786	1.00272e+68
GO:0010035	response to inorganic substance	biological_process	0.081384	1	8	6010	16	20786	1.02168e+71
GO:0010038	response to metal ion	biological_process	0.081384	1	8	6010	16	20786	1.00153e+71
GO:0042393	histone binding	molecular_function	0.08142	1	4	6010	6	20786	1.00157e+35
GO:0006446	regulation of translational initiation	biological_process	0.081521	1	3	6010	4	20786	1.00524e+26
GO:0008190	eukaryotic initiation factor 4E binding	molecular_function	0.081521	1	3	6010	4	20786	1.00529e+26
GO:0045947	negative regulation of translational initiation	biological_process	0.081521	1	3	6010	4	20786	1.00529e+26
GO:0071310	cellular response to organic substance	biological_process	0.081602	1	31	6010	78	20786	100626493,397671,100624077,100520503,654317,396776,100516724,100038028,100621341,100322868,100621076,100157120,100156801,397452,397582,100737684,100516014,733636,100526226,397297,397553,100622056,102158833,100156637,100151940,100627082,100739111,100526037,100520726,100518347,100521692
GO:0048523	negative regulation of cellular process	biological_process	0.082095	1	74	6010	211	20786	100512330,100513815,100520033,100519011,100514848,100620709,100524404,100153235,100037935,100153279,100156677,100152937,100526065,396974,100520763,100738438,100520726,100628198,100152215,100156449,100522985,397488,397258,100626985,100627250,100513569,100192318,399525,397661,100622983,396904,100623913,100154772,100523927,100519672,100736563,100529254,100526048,397608,100627867,100154381,100519492,…
GO:0006612	protein targeting to membrane	biological_process	0.083267	1	24	6010	60	20786	1.00233e+212
GO:0005984	disaccharide metabolic process	biological_process	0.083311	1	6	6010	11	20786	1.00155e+53
GO:0001726	ruffle	cellular_component	0.083699	1	5	6010	8	20786	1.0005e+41
GO:0031252	cell leading edge	cellular_component	0.083699	1	5	6010	8	20786	1.0005e+41
GO:0010605	negative regulation of macromolecule metabolic process	biological_process	0.083705	1	32	6010	85	20786	397661,100622983,100626985,100515661,397258,100524519,100151855,100514819,100134985,100521397,100627814,100523927,102165256,100155298,397533,100520763,396974,100519492,100156677,100621341,100520033,100519011,100620709,100153235,100524404,100529254,100526048,100157360,100154571,100511716,100627508,100738438
GO:0004813	alanine-tRNA ligase activity	molecular_function	0.083921	1	3	6010	4	20786	1.00155e+26
GO:0006419	alanyl-tRNA aminoacylation	biological_process	0.083921	1	3	6010	4	20786	1.00155e+26
GO:0032101	regulation of response to external stimulus	biological_process	0.084438	1	5	6010	9	20786	1.00157e+38
GO:0006555	methionine metabolic process	biological_process	0.084787	1	7	6010	14	20786	1.00152e+56
GO:0042597	periplasmic space	cellular_component	0.086195	1	14	6010	32	20786	1.00524e+122
GO:0020012	evasion or tolerance of host immune response	biological_process	0.086225	1	5	6010	9	20786	1.00519e+44
GO:0051805	evasion or tolerance of immune response of other organism involved in symbiotic interaction	biological_process	0.086225	1	5	6010	9	20786	1.00524e+44
GO:0052564	response to immune response of other organism involved in symbiotic interaction	biological_process	0.086225	1	5	6010	9	20786	1.00127e+44
GO:0052572	response to host immune response	biological_process	0.086225	1	5	6010	9	20786	1.00515e+44
GO:0008610	lipid biosynthetic process	biological_process	0.086676	1	122	6010	351	20786	100512348,100625547,100157171,100158147,397363,102167018,100626383,100739107,100620159,100157587,100154641,100286877,100627551,100152301,100523204,100521397,396833,100625362,100625092,102163104,100523492,100513350,397445,100524661,100157844,100624209,100049664,100286807,100624924,100517370,100524577,100739526,100513997,100736982,780403,100127150,100158213,100627286,100157721,100621999,397504,4144…
GO:0004861	cyclin-dependent protein serine/threonine kinase inhibitor activity	molecular_function	0.087529	1	5	6010	9	20786	3.99525e+41
GO:0004022	alcohol dehydrogenase (NAD) activity	molecular_function	0.088757	1	3	6010	4	20786	1.00517e+26
GO:0015945	methanol metabolic process	biological_process	0.088757	1	3	6010	4	20786	1.00154e+26
GO:0015946	methanol oxidation	biological_process	0.088757	1	3	6010	4	20786	1.00154e+26
GO:0034308	primary alcohol metabolic process	biological_process	0.088757	1	3	6010	4	20786	1.00517e+26
GO:0010558	negative regulation of macromolecule biosynthetic process	biological_process	0.08885	1	28	6010	74	20786	100157360,100155298,102165256,100523927,100627814,100521397,100627508,100154571,397533,100156677,100515661,100519492,100626985,100622983,396974,100520763,100526048,100529254,100134985,100524519,397258,100153235,100524404,100514819,100151855,100620709,100520033,100519011
GO:0031327	negative regulation of cellular biosynthetic process	biological_process	0.08885	1	28	6010	74	20786	100622983,100520763,396974,100156677,100519492,100626985,100515661,100620709,397258,100151855,100524519,100514819,100153235,100524404,100520033,100519011,100529254,100526048,100134985,100523927,100521397,100627814,100157360,102165256,100155298,100627508,397533,100154571
GO:2000113	negative regulation of cellular macromolecule biosynthetic process	biological_process	0.08885	1	28	6010	74	20786	100627508,100154571,397533,100523927,100627814,100521397,100157360,100155298,102165256,100524519,397258,100153235,100151855,100514819,100524404,100620709,100519011,100520033,100529254,100526048,100134985,100622983,100520763,396974,100156677,100515661,100626985,100519492
GO:0004573	mannosyl-oligosaccharide glucosidase activity	molecular_function	0.088863	1	4	6010	7	20786	1.0216e+35
GO:0000002	mitochondrial genome maintenance	biological_process	0.089031	1	2	6010	2	20786	1.00126e+17
GO:0000229	cytoplasmic chromosome	cellular_component	0.089031	1	2	6010	2	20786	1.0052e+17
GO:0000262	mitochondrial chromosome	cellular_component	0.089031	1	2	6010	2	20786	1.0052e+17
GO:0042645	mitochondrial nucleoid	cellular_component	0.089031	1	2	6010	2	20786	1.00126e+17
GO:0016741	transferase activity, transferring one-carbon groups	molecular_function	0.089201	1	111	6010	328	20786	100516187,100626911,100516489,100514826,100511545,100154338,100153033,100520557,100157089,100623550,100170853,100154303,100623101,100517106,100512190,100156538,397561,100739557,397181,100294709,100155046,492279,100736614,397444,100525563,100156270,100739185,397294,100518038,100513493,100153919,100738479,100512915,100151976,100736723,100515267,100739020,100152635,100625350,100625593,100626002,1005…
GO:0008028	monocarboxylic acid transmembrane transporter activity	molecular_function	0.092424	1	7	6010	14	20786	1.00623e+62
GO:0048037	cofactor binding	molecular_function	0.092999	1	113	6010	330	20786	100516123,100513145,100153882,100521328,100739748,100525884,100513962,100519223,100624347,100310802,100158023,397480,100521012,397132,100156167,100142666,100519799,397294,396967,100523310,396929,100037287,100525563,100155195,100156939,100621148,100155046,100737132,100738911,100620054,445539,100520040,100157162,100522477,100125966,100519138,100625473,100520636,100621573,100521603,100154195,1005192…
GO:0051056	regulation of small GTPase mediated signal transduction	biological_process	0.093101	1	89	6010	242	20786	102166757,100145887,100516057,100511786,100154193,100737052,100519683,100154830,100525994,100514569,100738779,100523962,100512657,100515363,100625324,102158770,100627431,100737211,100520557,100623817,100154195,100623088,100622563,102161454,100519431,100738192,100623336,100520058,100516825,100240722,100526136,102165904,100620989,100518289,100157762,100511401,100517409,100515547,100516833,100514990…
GO:0051015	actin filament binding	molecular_function	0.093136	1	5	6010	9	20786	1.00625e+44
GO:2000026	regulation of multicellular organismal development	biological_process	0.093335	1	17	6010	39	20786	1.02159e+146
GO:0009117	nucleotide metabolic process	biological_process	0.093587	1	151	6010	447	20786	100524766,100523962,100158068,100627250,100523368,100623653,100622983,100515873,100518450,100737764,396904,100514402,100154195,100154743,414285,100624785,100519431,100157995,100621123,100518540,100523704,100286807,100514599,100510993,100518487,100158213,100520600,100519950,100517776,100152017,397546,100188905,100512084,100525485,100519078,100739348,100158076,100518272,100153036,100523204,10051994…
GO:0015919	peroxisomal membrane transport	biological_process	0.0937	1	4	6010	6	20786	1.00519e+32
GO:0045046	protein import into peroxisome membrane	biological_process	0.0937	1	4	6010	6	20786	1.00519e+32
GO:0019637	organophosphate metabolic process	biological_process	0.094107	1	201	6010	603	20786	100519446,100624347,100512738,100310802,100624213,100158096,100135051,397480,100520782,100525503,100518289,100155970,100152687,100512158,397082,100144537,100519992,100736820,100519521,100514990,100520430,100516802,100517513,100337666,100511401,100155271,100523457,100738012,100526139,100522764,100520862,100125826,100154817,396707,100152212,100626929,100516266,100157880,100621514,100525437,10051629…
GO:0044699	single-organism process	biological_process	0.094118	1	2433	6010	8459	20786	100627663,100157963,100623148,100337665,100515007,100624919,100153269,100625387,100523938,100516485,100514448,100156123,397550,100737319,102161581,100152891,100518845,100522624,100217391,414374,102168136,100625357,100524504,102167729,100524836,100626864,102157609,100738497,100523381,100520962,100153398,100516317,100518724,100153609,100520035,100737463,100626103,100156714,100156946,100154547,10052…
GO:0006370	7-methylguanosine mRNA capping	biological_process	0.094141	1	4	6010	6	20786	1.00157e+35
GO:0006508	proteolysis	biological_process	0.094366	1	261	6010	794	20786	100737588,100620405,100153090,100512480,100625972,100152450,100513671,594849,100621677,100737240,397197,100737564,397341,100522971,100621019,100156379,100156159,100153464,100626506,100737290,100190899,396892,100511536,396720,100623616,100622161,102157557,100739029,100513765,100524483,100302537,100512196,100517843,100302694,100153192,100524049,100627689,100154213,397569,100738450,100621981,396777,…
GO:0055086	nucleobase-containing small molecule metabolic process	biological_process	0.094547	1	176	6010	524	20786	100286807,100514599,100521478,100510993,100518487,414375,100158213,100519950,100520600,100517776,100152017,100518441,100520367,397546,100188905,100525485,100512084,100519078,100158076,100739348,100518272,100153036,100523204,100156922,100519944,100316853,100622523,100156357,100523423,100524326,100522497,102162113,100518027,100738350,100522189,100621056,100521675,397148,100512309,100515967,10015684…
GO:0015994	chlorophyll metabolic process	biological_process	0.094723	1	29	6010	74	20786	100622254,100519693,396584,100520621,100519111,100512454,100525121,100525725,100525876,100518027,100519056,503658,396688,100520309,100627107,396910,100625562,100154336,100154824,100524104,100627841,100155921,102166880,100624659,100523191,397043,100518905,100739366,100519722
GO:0019079	viral genome replication	biological_process	0.095894	1	18	6010	43	20786	1.00155e+158
GO:0006753	nucleoside phosphate metabolic process	biological_process	0.095985	1	154	6010	457	20786	100515873,100518450,100737764,396904,100154195,100514402,100154743,414285,100524766,100523962,100158068,100627250,100523368,100623653,100622983,100621123,100518540,100523704,100624785,100519431,100157995,100525485,100512084,100519078,100158076,100739348,100518272,100153036,100523204,100519944,100514599,100286807,100518487,100510993,100158213,100520600,100519950,100152017,100517776,100520367,39754…
GO:0006047	UDP-N-acetylglucosamine metabolic process	biological_process	0.096405	1	2	6010	2	20786	1.00521e+17
GO:0008761	UDP-N-acetylglucosamine 2-epimerase activity	molecular_function	0.096405	1	2	6010	2	20786	1.00521e+17
GO:0006220	pyrimidine nucleotide metabolic process	biological_process	0.09642	1	16	6010	39	20786	1.00624e+143
GO:0002064	epithelial cell development	biological_process	0.096649	1	3	6010	4	20786	4.94015e+23
GO:0007281	germ cell development	biological_process	0.096649	1	3	6010	4	20786	4.94015e+23
GO:0007286	spermatid development	biological_process	0.096649	1	3	6010	4	20786	1.00154e+23
GO:0007289	spermatid nucleus differentiation	biological_process	0.096649	1	3	6010	4	20786	1.00154e+23
GO:0035092	sperm chromatin condensation	biological_process	0.096649	1	3	6010	4	20786	1.00516e+23
GO:0048515	spermatid differentiation	biological_process	0.096649	1	3	6010	4	20786	1.00516e+23
GO:0030054	cell junction	cellular_component	0.096693	1	16	6010	38	20786	3.97549e+128
GO:0008531	riboflavin kinase activity	molecular_function	0.096744	1	3	6010	4	20786	1.00513e+26
GO:0004484	mRNA guanylyltransferase activity	molecular_function	0.096926	1	4	6010	6	20786	1.00154e+35
GO:0044743	intracellular protein transmembrane import	biological_process	0.097594	1	10	6010	22	20786	1.00153e+86
GO:0065002	intracellular protein transmembrane transport	biological_process	0.097594	1	10	6010	22	20786	1.00737e+86
GO:0009219	pyrimidine deoxyribonucleotide metabolic process	biological_process	0.098627	1	7	6010	14	20786	1.00158e+62
GO:0009262	deoxyribonucleotide metabolic process	biological_process	0.098627	1	7	6010	14	20786	1.00513e+62
GO:0009394	2'-deoxyribonucleotide metabolic process	biological_process	0.098627	1	7	6010	14	20786	1.0052e+62
GO:0019692	deoxyribose phosphate metabolic process	biological_process	0.098627	1	7	6010	14	20786	1.00521e+62
GO:0000087	M phase of mitotic cell cycle	biological_process	0.098675	1	3	6010	4	20786	1.00737e+26
GO:0004788	thiamine diphosphokinase activity	molecular_function	0.098734	1	2	6010	2	20786	1.00525e+17
GO:0009229	thiamine diphosphate biosynthetic process	biological_process	0.098734	1	2	6010	2	20786	1.00525e+17
GO:0042357	thiamine diphosphate metabolic process	biological_process	0.098734	1	2	6010	2	20786	1.00525e+17
GO:0016032	viral process	biological_process	0.099156	1	159	6010	482	20786	100286807,100155158,100518487,100739137,100524661,100155619,100520309,100518441,100520053,100512662,100524971,100525485,100621131,449528,100524496,100625506,100152450,102163747,100127359,102165406,100518420,100523596,100518681,100515730,414916,100522877,397608,100156959,100624559,100157070,100515967,100513988,100155983,397043,100736921,100524706,100624383,100620084,100521622,397293,414836,1005177…
GO:0009892	negative regulation of metabolic process	biological_process	0.099373	1	35	6010	96	20786	100519492,100156677,100520763,396974,100526048,100529254,100519011,100621341,100520033,100620709,100153235,100524404,100157360,100738438,100624487,100511716,100154571,100627508,100626985,100515661,100627250,397661,100622983,100134985,397258,100524519,100151855,100514819,102165256,100155298,100521397,100627814,100523927,397533,100038002
GO:0005173	stem cell factor receptor binding	molecular_function	0.099472	1	4	6010	6	20786	1.00157e+32
GO:0072524	pyridine-containing compound metabolic process	biological_process	0.099688	1	15	6010	36	20786	1.00523e+122
GO:0047661	amino-acid racemase activity	molecular_function	0.10009	1	3	6010	4	20786	1.00154e+26
GO:0030291	protein serine/threonine kinase inhibitor activity	molecular_function	0.10066	1	7	6010	14	20786	1.00521e+56
GO:0000279	M phase	biological_process	0.10144	1	7	6010	14	20786	1.00622e+56
GO:0022403	cell cycle phase	biological_process	0.10144	1	7	6010	14	20786	1.00622e+56
GO:0000159	protein phosphatase type 2A complex	cellular_component	0.10151	1	5	6010	9	20786	1.0074e+44
GO:0008287	protein serine/threonine phosphatase complex	cellular_component	0.10151	1	5	6010	9	20786	1.0074e+44
GO:0008601	protein phosphatase type 2A regulator activity	molecular_function	0.10151	1	5	6010	9	20786	1.0074e+44
GO:0005126	cytokine receptor binding	molecular_function	0.10158	1	50	6010	180	20786	397384,445461,397122,102157763,397253,100157735,100153155,494019,448797,100526065,100511457,100525550,494460,100511621,100626805,100038010,100624549,397422,100038026,100736773,397660,100156914,100516223,100517557,100624969,100518846,100516458,414904,100620997,397509,100736831,100621027,100155760,100157352,100153811,100127163,100135681,780408,494459,494467,445460,396613,780407,396868,100520210,100…
GO:0008484	sulfuric ester hydrolase activity	molecular_function	0.10168	1	14	6010	32	20786	4.48816e+116
GO:0016646	oxidoreductase activity, acting on the CH-NH group of donors, NAD or NADP as acceptor	molecular_function	0.10341	1	13	6010	31	20786	1.00517e+107
GO:0042254	ribosome biogenesis	biological_process	0.10379	1	38	6010	108	20786	100622339,100739020,100520983,100521661,100518988,100519117,100626002,100624822,100523721,100516372,102161426,397294,100623984,100521788,100516003,100622777,100156471,100156164,100512190,100157950,100627713,100524475,100516870,102167710,100154043,100739753,100511136,100151884,100514796,100286877,100147809,100155509,100737606,100170853,100156972,100154462,100623035,100518515
GO:0019362	pyridine nucleotide metabolic process	biological_process	0.10411	1	14	6010	33	20786	1.00311e+113
GO:0046496	nicotinamide nucleotide metabolic process	biological_process	0.10411	1	14	6010	33	20786	1.00525e+113
GO:0032446	protein modification by small protein conjugation	biological_process	0.10439	1	21	6010	52	20786	1.00511e+188
GO:0070647	protein modification by small protein conjugation or removal	biological_process	0.10439	1	21	6010	52	20786	1.00516e+188
GO:0008171	O-methyltransferase activity	molecular_function	0.10482	1	14	6010	34	20786	1.00153e+122
GO:0015291	secondary active transmembrane transporter activity	molecular_function	0.10506	1	44	6010	119	20786	100516251,100156897,100738504,102163747,100627068,100302506,100521346,102159321,100621125,100517680,100156660,100518065,100049659,100622635,100049664,100525460,100153302,397166,100518296,100525076,100626604,396600,100524881,100101921,396707,102160428,100524182,100155478,100520624,100738656,100516453,100526194,414374,100525483,100513653,100621561,100620378,100621879,100517307,396994,100623140,1005…
GO:0000774	adenyl-nucleotide exchange factor activity	molecular_function	0.1056	1	12	6010	28	20786	1.00621e+104
GO:0004252	serine-type endopeptidase activity	molecular_function	0.10603	1	92	6010	270	20786	100624653,100626959,100157302,397011,396766,100620705,780413,397394,100523295,100623883,100155015,100737017,100520557,100620361,100621820,100738450,100514402,100627089,100124383,100156168,100737659,100620501,100518462,100516643,397518,100526087,100516829,100153254,100516701,100525503,100154992,100154019,100513296,100511339,100520836,100625487,100515628,431673,100620706,100512087,100516921,1005164…
GO:0042765	GPI-anchor transamidase complex	cellular_component	0.10614	1	6	6010	12	20786	1.00526e+53
GO:0005272	sodium channel activity	molecular_function	0.10637	1	11	6010	24	20786	1.02166e+98
GO:0043461	proton-transporting ATP synthase complex assembly	biological_process	0.10702	1	2	6010	2	20786	1.00154e+17
GO:0070071	proton-transporting two-sector ATPase complex assembly	biological_process	0.10702	1	2	6010	2	20786	1.00154e+17
GO:0070272	proton-transporting ATP synthase complex biogenesis	biological_process	0.10702	1	2	6010	2	20786	1.00622e+17
GO:0006869	lipid transport	biological_process	0.10737	1	28	6010	75	20786	100153522,100521849,100522875,100157373,102164032,100520918,100521765,100156062,100525693,100518305,100628048,100517283,100513110,100526194,100517409,100154420,100622175,100738810,397691,100153921,100519117,100737484,100157682,100286807,100737125,100525951,100152077,102164968
GO:0010876	lipid localization	biological_process	0.10737	1	28	6010	75	20786	100521849,100522875,100157373,100153522,100520918,102164032,100521765,100518305,100525693,100156062,100517283,100628048,100526194,100517409,100513110,100154420,100738810,100622175,100519117,100737484,397691,100153921,100286807,100157682,100737125,100525951,100152077,102164968
GO:0006091	generation of precursor metabolites and energy	biological_process	0.10762	1	62	6010	179	20786	102165520,100037284,100739435,100525933,100738919,100233191,100524423,396673,100154105,100049670,102164405,100521397,100511135,100154043,100158218,100511611,100515523,100523036,396972,492279,102157937,100520803,100513204,100157080,100513997,100158100,100521394,100738786,100037271,100736566,100525083,102160985,100512285,397602,102164575,100521012,100626318,100154945,100627579,100736965,414383,1001…
GO:0016055	Wnt receptor signaling pathway	biological_process	0.10911	1	25	6010	66	20786	1.00156e+218
GO:0005815	microtubule organizing center	cellular_component	0.10919	1	6	6010	11	20786	1.00155e+53
GO:0005850	eukaryotic translation initiation factor 2 complex	cellular_component	0.10978	1	2	6010	2	20786	1.00624e+17
GO:0070887	cellular response to chemical stimulus	biological_process	0.11032	1	31	6010	80	20786	100156801,397582,100516014,100737684,397452,100526226,733636,397297,397553,100526037,100739111,100627082,100156637,102158833,100622056,100151940,100521692,100518347,100520726,397671,100626493,100520503,654317,100624077,396776,100516724,100038028,100621076,100621341,100322868,100157120
GO:0004514	nicotinate-nucleotide diphosphorylase (carboxylating) activity	molecular_function	0.11115	1	4	6010	7	20786	1.00155e+35
GO:0006658	phosphatidylserine metabolic process	biological_process	0.11135	1	2	6010	2	20786	396567100156809
GO:0006659	phosphatidylserine biosynthetic process	biological_process	0.11135	1	2	6010	2	20786	396567100156809
GO:0016854	racemase and epimerase activity	molecular_function	0.11142	1	9	6010	20	20786	1.0052e+80
GO:0005605	basal lamina	cellular_component	0.11275	1	16	6010	37	20786	1.00152e+137
GO:0042803	protein homodimerization activity	molecular_function	0.11281	1	47	6010	129	20786	100621131,100523089,100519795,396904,100524617,100155657,100518318,100521397,414388,100627819,100739372,100516798,100049664,100152429,100523621,397236,100126859,100513463,100622145,396562,100625996,100521183,100152433,100512824,100523898,100513650,100157164,100523123,100519249,100154945,100515166,100624559,100126286,102161784,100517762,100737979,100523255,100516875,397608,100515339,100513379,1001…
GO:0019211	phosphatase activator activity	molecular_function	0.11306	1	2	6010	2	20786	1.00158e+17
GO:0017070	U6 snRNA binding	molecular_function	0.11338	1	2	6010	2	20786	1.00522e+17
GO:0008233	peptidase activity	molecular_function	0.11404	1	300	6010	925	20786	100523328,100515628,102166120,431673,102159928,100625382,100513296,100154778,100512586,102163752,100525503,100736731,100524456,100625953,397125,100152711,100525853,100153578,100739583,414909,100153483,100627842,100157762,397219,100739292,100738012,100522694,414369,100736913,100519847,100522279,100154477,100516141,100037304,100620705,100737094,100521434,100620702,100738425,396766,100626206,1007376…
GO:0015081	sodium ion transmembrane transporter activity	molecular_function	0.11411	1	44	6010	121	20786	100622160,100522189,102160428,102166156,100524881,100739142,100738656,100516453,100520624,100155478,100515171,100152013,100628130,100623140,100517307,100516701,100621879,100513014,100621312,100511715,100153555,100516251,100523624,100152567,100627971,100738504,100627068,100302506,100521346,100513050,100517467,100524811,100620969,100622635,100049659,100153302,100625548,100525460,100522859,100518193…
GO:0005402	cation:sugar symporter activity	molecular_function	0.11418	1	11	6010	25	20786	1.00526e+92
GO:0051119	sugar transmembrane transporter activity	molecular_function	0.11418	1	11	6010	25	20786	1.00526e+92
GO:0009891	positive regulation of biosynthetic process	biological_process	0.11475	1	36	6010	98	20786	102161986,100736569,100522463,100127131,100739009,100738411,100621109,100154945,102162451,100516955,397137,100622339,100153161,100625674,100520874,100153880,100520311,100518094,100512825,100524854,100521839,100524338,100156922,100739372,102161737,100519503,100525485,100514091,100622335,100739729,396840,100037972,100154380,100520050,100517970,100511356
GO:0010557	positive regulation of macromolecule biosynthetic process	biological_process	0.11475	1	36	6010	98	20786	100520874,397137,100516955,100625674,100153161,100622339,100520311,100153880,100518094,100512825,100524854,100522463,100736569,102161986,100127131,100739009,100154945,100738411,100621109,102162451,100622335,100739729,396840,100154380,100037972,100520050,100517970,100511356,100524338,100521839,100156922,100739372,102161737,100519503,100514091,100525485
GO:0031328	positive regulation of cellular biosynthetic process	biological_process	0.11475	1	36	6010	98	20786	100511356,100517970,100520050,100037972,100154380,396840,100739729,100622335,100514091,100525485,100519503,102161737,100156922,100739372,100524338,100521839,100524854,100512825,100518094,100520311,100153880,100520874,100625674,397137,100153161,100516955,100622339,102162451,100154945,100738411,100621109,100739009,100127131,100522463,100736569,102161986
GO:0006909	phagocytosis	biological_process	0.11483	1	7	6010	14	20786	1.00624e+62
GO:0009986	cell surface	cellular_component	0.11489	1	8	6010	16	20786	3.96662e+62
GO:0050794	regulation of cellular process	biological_process	0.11501	1	1792	6010	6420	20786	100623509,100337669,100622512,100620989,100739624,100152364,100155759,100513225,100622078,100522335,100519446,102162598,397297,100514957,100037941,100739320,100152744,100525241,100171388,100626040,100511344,396910,100156571,100737279,100623901,100144585,397689,100152815,100519495,100624868,100153732,100154215,100514569,100738779,100621549,100624743,100151877,100523256,100516934,102158775,10052154…
GO:0006779	porphyrin-containing compound biosynthetic process	biological_process	0.11537	1	36	6010	96	20786	100524104,100739366,100518905,100622254,100512454,396584,503658,100511474,100520309,396688,100156375,396910,100157721,100627107,100155921,100627841,100154824,100154336,100625562,100624659,102166880,100519722,397043,100525563,100523191,100519693,100519111,100520621,100512919,396681,100518027,100525876,100519056,100525725,100525121,100525632
GO:0032403	protein complex binding	molecular_function	0.11543	1	40	6010	113	20786	100517945,396910,100151867,100624464,595108,100512686,100736823,100524706,100511528,100515705,102163586,397505,100525720,100518555,733588,100736712,100518027,100048958,780425,100301570,654405,100517871,100739056,100627965,100626103,100152025,100144586,100739531,100144495,100523466,100301914,595115,397655,100623971,397596,100521316,399688,780403,100513636,100625581
GO:0004857	enzyme inhibitor activity	molecular_function	0.11561	1	78	6010	237	20786	100627713,100512602,100520144,100519932,100048952,445467,399525,397661,100519740,100511663,100627250,396835,100523209,100525394,100522163,397072,100156830,100515404,100737278,100513642,100516166,396999,733672,100153288,100523750,100523328,100738339,100520763,100517145,102159928,100620885,100514594,100522080,100738438,100155342,100154530,100512728,100522743,100515171,100302695,100152215,100511401,…
GO:0042802	identical protein binding	molecular_function	0.11588	1	60	6010	168	20786	414388,100521397,100627819,100739372,100516798,100524617,100518318,100627237,100155657,100620501,100523089,100519795,396904,100152087,100737748,100621131,100622145,396562,100625996,100521183,100152433,100512824,100523898,100523621,397236,100126859,100513463,100516364,100153038,100049664,100152429,100517762,100737979,100516342,100511041,100126286,100520920,102161784,100519249,100524895,100515166,1…
GO:0044283	small molecule biosynthetic process	biological_process	0.11605	1	103	6010	299	20786	100157197,100525790,397324,100154105,100516489,100156776,100521603,396904,100524385,100520557,100233187,100520822,100625872,100623388,100154014,100519262,100156538,100155887,100154219,397561,100515137,414411,100520925,100521829,396567,100621356,100623936,100520097,100627610,100738779,102162046,102157889,100515586,100155788,100154068,100524379,100511956,100154993,100153306,100738479,100153176,1006…
GO:0009890	negative regulation of biosynthetic process	biological_process	0.11607	1	28	6010	76	20786	100529254,100526048,100134985,100620709,397258,100514819,100524519,100151855,100153235,100524404,100519011,100520033,100156677,100519492,100626985,100515661,100622983,100520763,396974,100627508,100154571,397533,100157360,102165256,100155298,100523927,100521397,100627814
GO:0006554	lysine catabolic process	biological_process	0.11679	1	2	6010	2	20786	397013102165520
GO:0009068	aspartate family amino acid catabolic process	biological_process	0.11679	1	2	6010	2	20786	397013102165520
GO:0019475	L-lysine catabolic process to acetate	biological_process	0.11679	1	2	6010	2	20786	102165520397013
GO:0019477	L-lysine catabolic process	biological_process	0.11679	1	2	6010	2	20786	397013102165520
GO:0046440	L-lysine metabolic process	biological_process	0.11679	1	2	6010	2	20786	102165520397013
GO:0030855	epithelial cell differentiation	biological_process	0.11704	1	5	6010	9	20786	1.00516e+38
GO:0060429	epithelium development	biological_process	0.11704	1	5	6010	9	20786	4.07242e+38
GO:0071806	protein transmembrane transport	biological_process	0.11744	1	12	6010	29	20786	3.99688e+104
GO:0016867	intramolecular transferase activity, transferring acyl groups	molecular_function	0.1183	1	2	6010	2	20786	1.00524e+17
GO:0016993	precorrin-8X methylmutase activity	molecular_function	0.1183	1	2	6010	2	20786	1.02165e+17
GO:0001664	G-protein coupled receptor binding	molecular_function	0.1185	1	22	6010	66	20786	1.00516e+167
GO:0005912	adherens junction	cellular_component	0.11869	1	6	6010	11	20786	1.0005e+50
GO:0005924	cell-substrate adherens junction	cellular_component	0.11869	1	6	6010	11	20786	1.00158e+50
GO:0005925	focal adhesion	cellular_component	0.11869	1	6	6010	11	20786	3.96903e+50
GO:0030055	cell-substrate junction	cellular_component	0.11869	1	6	6010	11	20786	3.96903e+50
GO:0070161	anchoring junction	cellular_component	0.11869	1	6	6010	11	20786	3.96903e+50
GO:0005730	nucleolus	cellular_component	0.11949	1	9	6010	20	20786	1.00519e+80
GO:0080019	fatty-acyl-CoA reductase (alcohol-forming) activity	molecular_function	0.11965	1	3	6010	4	20786	1.00523e+26
GO:0007264	small GTPase mediated signal transduction	biological_process	0.12002	1	186	6010	559	20786	100519761,102162113,100524326,100153921,100525827,100156357,100737775,100738350,100737118,100624229,100518027,100522721,100513215,100521670,100156683,100156654,100511006,100521353,100625773,102161977,100518213,100156840,100512309,100520565,100520512,100155014,100511528,100623422,100524706,100521255,100153143,102166027,100737334,100739440,100525075,100156602,100622254,100301914,100153330,100627149…
GO:0008236	serine-type peptidase activity	molecular_function	0.12099	1	107	6010	318	20786	396766,100157302,397011,100626959,100624653,100523295,780413,100620705,397394,100155015,100623883,100737017,100620361,100520557,100124383,100156168,100233193,100627089,100152567,100514402,100738450,100621820,100620501,100519236,100737659,100518462,100526087,100516829,100516643,397518,100625953,100525503,100516701,100153254,100156798,100511339,100513296,100154019,100154992,100515884,431673,1005120…
GO:0017171	serine hydrolase activity	molecular_function	0.12099	1	107	6010	318	20786	100523295,397394,780413,100620705,100626959,100624653,396766,100157302,397011,100737017,100623883,100155015,100514402,100738450,100621820,100156168,100124383,100152567,100627089,100233193,100620361,100520557,100518462,100620501,100519236,100737659,100516701,100156798,100153254,100525503,100625953,100516829,100526087,397518,100516643,100515628,100520836,100625487,431673,100512087,100620706,1001540…
GO:0055085	transmembrane transport	biological_process	0.12109	1	352	6010	1074	20786	100519174,100625564,100513770,100519521,100525577,100524695,396707,100171388,100525241,100125826,396910,100154817,397447,100519402,100171387,100038027,100153520,100621561,100513653,100511947,100518555,100519011,100739624,100127355,100519015,100737606,100525844,101101688,102159469,100621889,100626552,100512737,100152567,100513050,100516827,399542,100157804,100155015,397229,100516688,396903,1007370…
GO:0051707	response to other organism	biological_process	0.12208	1	44	6010	123	20786	100515030,100154945,100625429,100622160,102157932,100519293,100523598,100514784,102161784,100736921,100153235,397434,100620983,102164647,100155996,100515430,100518681,100157266,100520836,100037954,100627211,397594,100522106,100521835,100620572,100524148,100521441,100170118,100286742,100157086,100628197,100155909,101101688,100127359,100623923,100512531,100518625,100154215,396687,503658,100524971,1…
GO:0016307	phosphatidylinositol phosphate kinase activity	molecular_function	0.12256	1	7	6010	14	20786	1.00522e+62
GO:0030145	manganese ion binding	molecular_function	0.12279	1	11	6010	25	20786	1.00738e+98
GO:0004970	ionotropic glutamate receptor activity	molecular_function	0.12319	1	17	6010	41	20786	1.00157e+152
GO:0005231	excitatory extracellular ligand-gated ion channel activity	molecular_function	0.12319	1	17	6010	41	20786	1.00517e+152
GO:0005234	extracellular-glutamate-gated ion channel activity	molecular_function	0.12319	1	17	6010	41	20786	1.00524e+152
GO:0008066	glutamate receptor activity	molecular_function	0.12319	1	17	6010	41	20786	1.0216e+152
GO:0015934	large ribosomal subunit	cellular_component	0.12333	1	9	6010	20	20786	1.00152e+74
GO:0006771	riboflavin metabolic process	biological_process	0.12431	1	5	6010	9	20786	1.00521e+44
GO:0009231	riboflavin biosynthetic process	biological_process	0.12431	1	5	6010	9	20786	1.00513e+44
GO:0042726	flavin-containing compound metabolic process	biological_process	0.12431	1	5	6010	9	20786	1.00513e+44
GO:0042727	flavin-containing compound biosynthetic process	biological_process	0.12431	1	5	6010	9	20786	1.0052e+44
GO:0018202	peptidyl-histidine modification	biological_process	0.12437	1	6	6010	12	20786	1.00526e+53
GO:0006096	glycolysis	biological_process	0.12455	1	10	6010	24	20786	1.02158e+80
GO:0001772	immunological synapse	cellular_component	0.12814	1	6	6010	13	20786	1.00739e+53
GO:0097197	tetraspanin-enriched microdomain	cellular_component	0.12814	1	6	6010	13	20786	1.00156e+53
GO:0006636	unsaturated fatty acid biosynthetic process	biological_process	0.1286	1	4	6010	7	20786	1.00525e+35
GO:0006690	icosanoid metabolic process	biological_process	0.1286	1	4	6010	7	20786	1.00525e+35
GO:0006691	leukotriene metabolic process	biological_process	0.1286	1	4	6010	7	20786	1.00526e+35
GO:0019370	leukotriene biosynthetic process	biological_process	0.1286	1	4	6010	7	20786	1.00525e+35
GO:0033559	unsaturated fatty acid metabolic process	biological_process	0.1286	1	4	6010	7	20786	1.00526e+35
GO:0046456	icosanoid biosynthetic process	biological_process	0.1286	1	4	6010	7	20786	1.00154e+35
GO:1901568	fatty acid derivative metabolic process	biological_process	0.1286	1	4	6010	7	20786	1.00526e+35
GO:1901570	fatty acid derivative biosynthetic process	biological_process	0.1286	1	4	6010	7	20786	1.00525e+35
GO:0005343	organic acid:sodium symporter activity	molecular_function	0.13009	1	11	6010	26	20786	1.00518e+95
GO:0004047	aminomethyltransferase activity	molecular_function	0.13016	1	5	6010	9	20786	1.00154e+44
GO:0031090	organelle membrane	cellular_component	0.13081	1	176	6010	543	20786	396776,100522057,100736766,100523938,100521935,100511508,100519354,100737270,100519618,100513030,100516681,100737484,102161426,100153346,100625544,100625524,100516272,100518845,100523598,100154945,100524895,100515997,100525083,100151836,399688,100155766,100516936,100513566,100522362,100525076,102165927,100523036,100623933,100520484,100524115,100521258,100512966,100152565,100627965,100620909,10051…
GO:0006006	glucose metabolic process	biological_process	0.13138	1	22	6010	59	20786	1.00311e+176
GO:0010604	positive regulation of macromolecule metabolic process	biological_process	0.13219	1	37	6010	103	20786	100520050,100037972,100154380,100511356,100517970,100739729,100622335,396840,100514091,100525485,100519503,100739372,100156922,100524338,100521839,102161737,100512825,100524854,100520874,397137,100625674,100153161,100622339,100516955,100518094,100520311,100153880,100154945,100738411,100621109,100739009,102162451,397252,100522463,100736569,102161986,100127131
GO:0008384	IkappaB kinase activity	molecular_function	0.13377	1	4	6010	7	20786	1.00512e+35
GO:0042578	phosphoric ester hydrolase activity	molecular_function	0.13383	1	102	6010	298	20786	100623524,100521662,100171389,100625450,100524945,100738389,100526194,100521473,100525443,100037967,100157295,100152929,100512867,100514692,102162686,100512983,100519006,100517416,100153595,100170147,100515715,100521108,100516167,100520874,100518527,100518564,100170851,100525664,397038,100521123,100519575,100516469,100524973,100523204,100522631,100153962,100518663,100286807,100518994,100515055,10…
GO:0009190	cyclic nucleotide biosynthetic process	biological_process	0.13409	1	17	6010	40	20786	1.00514e+149
GO:0022613	ribonucleoprotein complex biogenesis	biological_process	0.1344	1	41	6010	120	20786	100622158,100622777,100516003,100521788,100623984,397294,102161426,100516372,100523721,100624822,100626002,100521661,100519117,100518988,100520983,100739020,100622339,100518515,100623035,100154462,100156972,100170853,100737606,100155509,100147809,100286877,100514796,100151884,100511136,100154043,102167710,100739753,100516870,100524475,100286807,100524661,100627713,100157950,100512190,100156471,10…
GO:0005739	mitochondrion	cellular_component	0.13519	1	118	6010	365	20786	100516606,100624487,100515997,100525083,100621056,100157992,100524895,100523598,100519610,100524985,100152013,100155744,100525206,100516272,100625544,100513030,100739692,100737484,100522497,100522873,100736766,100523938,100521935,100523077,396776,100522261,100519078,100157918,397659,100523128,100518644,100513756,100620909,100038002,492822,100622200,100519808,100621283,100517341,100153036,10015256…
GO:0022603	regulation of anatomical structure morphogenesis	biological_process	0.13622	1	7	6010	14	20786	6.54411e+56
GO:0016311	dephosphorylation	biological_process	0.13642	1	46	6010	129	20786	100625047,100627245,100522631,100153962,100156895,100524966,100625687,100518017,100153609,100521585,100514746,100170851,100524147,100737380,100521123,100622329,100518527,100144474,100516469,100524973,100517509,100519487,100153595,100514785,100522049,100513144,100512983,100519006,100517416,100153341,100620365,100329127,100520874,100622078,100157480,100516548,100521108,100518140,100171389,100522219…
GO:0046912	transferase activity, transferring acyl groups, acyl groups converted into alkyl on transfer	molecular_function	0.13656	1	5	6010	10	20786	1.00153e+41
GO:0044767	single-organism developmental process	biological_process	0.13678	1	64	6010	189	20786	100623023,100513379,654413,397608,100512609,100519406,100511457,102167200,100156959,100522965,100524741,100153269,100516898,100154884,100513650,100155883,100521452,100154631,100738372,100156159,102157609,100620215,102159531,100511642,100524557,100152077,100522875,100524853,100524443,100515003,497618,100153896,100153947,100513945,100524617,100153531,100514785,654410,102162031,100152873,100622078,1…
GO:0044711	single-organism biosynthetic process	biological_process	0.13844	1	107	6010	314	20786	100154993,100153306,100518861,100738479,100153176,100155472,100622158,100515586,100155788,100154068,100524379,100511956,100511504,100513145,100625368,397439,100525884,100157129,100156809,100515791,397511,100310802,100521104,100623336,397480,100156776,100521603,396904,100524385,100520557,100233187,100623388,100625872,100520822,100519262,100154014,100157197,100525790,397324,100154105,100516489,1006…
GO:0051213	dioxygenase activity	molecular_function	0.13846	1	26	6010	68	20786	100622998,100624420,100511581,100156205,100510975,100153919,100625708,100302365,100153522,100523609,100523673,100154420,100626434,100525835,100624543,100620503,100525583,100512133,100151983,100526246,100624241,100626321,100301559,100312964,100738980,100520053
GO:0044272	sulfur compound biosynthetic process	biological_process	0.13854	1	17	6010	42	20786	1.00525e+149
GO:1901605	alpha-amino acid metabolic process	biological_process	0.13868	1	61	6010	176	20786	102165520,100520557,100623388,100519262,100620159,100525485,100521603,100512348,100135670,100521290,397630,100626911,100154338,397039,100512133,102157889,100624241,100627610,100513955,100157716,100301559,414411,100152327,100621356,100156538,399525,397181,100511216,100512308,397300,100101921,100622158,100155472,100624530,100627133,100511552,102161005,100524379,100153159,100525563,100524089,397690,…
GO:0006614	SRP-dependent cotranslational protein targeting to membrane	biological_process	0.13882	1	20	6010	52	20786	1.00156e+179
GO:0045047	protein targeting to ER	biological_process	0.13882	1	20	6010	52	20786	1.00525e+179
GO:0072599	establishment of protein localization to endoplasmic reticulum	biological_process	0.13882	1	20	6010	52	20786	1.00233e+179
GO:0015097	mercury ion transmembrane transporter activity	molecular_function	0.13917	1	6	6010	12	20786	1.02159e+53
GO:0015694	mercury ion transport	biological_process	0.13917	1	6	6010	12	20786	1.02158e+53
GO:0046689	response to mercury ion	biological_process	0.13917	1	6	6010	12	20786	1.00519e+53
GO:0050787	detoxification of mercury ion	biological_process	0.13917	1	6	6010	12	20786	1.02168e+53
GO:0008373	sialyltransferase activity	molecular_function	0.13983	1	12	6010	29	20786	1.00524e+104
GO:0042440	pigment metabolic process	biological_process	0.14011	1	43	6010	117	20786	100512454,100155046,396584,100526184,100620652,100622254,100520309,100156375,396688,100519138,503658,100513997,100524104,100518905,100739366,100519111,100512919,100520621,100519693,100525876,100518027,100519056,396681,100525121,100525725,100155921,100627841,100622158,100625562,414424,100154336,100154824,396910,100157721,100627107,100519722,100523191,397043,397348,100525563,100624659,102166880,100…
GO:0045934	negative regulation of nucleobase-containing compound metabolic process	biological_process	0.14098	1	28	6010	78	20786	100620709,100524519,397258,100524404,100153235,100151855,100514819,100519011,100520033,100526048,100134985,100622983,100520763,396974,100156677,100519492,100626985,100515661,100627250,100038002,100154571,397533,100624487,100521397,100627814,100157360,102165256,100155298
GO:0051172	negative regulation of nitrogen compound metabolic process	biological_process	0.14098	1	28	6010	78	20786	100624487,100038002,397533,100154571,100157360,100155298,102165256,100627814,100521397,100526048,100134985,397258,100524519,100151855,100153235,100524404,100514819,100620709,100519011,100520033,100156677,100627250,100515661,100519492,100626985,100622983,396974,100520763
GO:0016998	cell wall macromolecule catabolic process	biological_process	0.14107	1	4	6010	7	20786	1.00621e+35
GO:0006546	glycine catabolic process	biological_process	0.14177	1	8	6010	19	20786	1.00621e+65
GO:0009071	serine family amino acid catabolic process	biological_process	0.14177	1	8	6010	19	20786	1.0062e+65
GO:0030133	transport vesicle	cellular_component	0.14212	1	24	6010	65	20786	1.00515e+212
GO:0016567	protein ubiquitination	biological_process	0.14228	1	19	6010	48	20786	1.00516e+170
GO:0000096	sulfur amino acid metabolic process	biological_process	0.14311	1	9	6010	21	20786	1.00157e+74
GO:0007265	Ras protein signal transduction	biological_process	0.14345	1	66	6010	179	20786	100145887,100737052,100154193,100525994,100514569,100523962,100738779,100515363,100512657,102158770,100625324,100627431,100520557,100737211,100623817,100154195,100623088,100622563,100520058,100516825,100519431,100623336,100738192,100240722,100518289,100511401,100515547,100516833,100514990,100622228,100519821,100516266,100519950,100521564,100626125,100626864,100156602,100518272,100519143,100517825…
GO:0046578	regulation of Ras protein signal transduction	biological_process	0.14345	1	66	6010	179	20786	100525994,100514569,100523962,100738779,100737052,100154193,100145887,100623817,100154195,100627431,100520557,100737211,102158770,100625324,100515363,100512657,100518289,100240722,100623088,100622563,100516825,100520058,100519431,100623336,100738192,100622228,100519821,100516266,100516833,100515547,100514990,100511401,100156602,100626864,100521564,100626125,100519950,100157049,100524587,100516411…
GO:0034357	photosynthetic membrane	cellular_component	0.14357	1	37	6010	104	20786	100157340,100157741,100739456,100515229,100736826,100155199,100519028,100520647,100627043,100515528,100511026,100513671,100037284,100525212,397658,100739719,100516734,100516743,100625971,100739029,100521670,100624347,100516823,100625207,100516215,100522775,100623011,100127358,100153149,396939,396656,100627727,100524323,100515770,406235,100521561,100142626
GO:0004383	guanylate cyclase activity	molecular_function	0.14358	1	7	6010	14	20786	1.00514e+59
GO:0006182	cGMP biosynthetic process	biological_process	0.14358	1	7	6010	14	20786	1.00514e+59
GO:0046068	cGMP metabolic process	biological_process	0.14358	1	7	6010	14	20786	1.00514e+59
GO:0016887	ATPase activity	molecular_function	0.14467	1	165	6010	486	20786	397472,100519874,100519693,100736901,100512445,100525121,100620706,100520061,100621037,100515066,100525725,100526065,100514708,100156478,100518064,100624464,100518540,100513388,397073,100624659,100523704,100738029,102157590,100627713,397596,100514880,100738361,100517418,100526038,100624231,100517799,100514786,396904,100523624,100515873,100521765,100144586,100154911,100518905,100739366,100523423,1…
GO:0008716	D-alanine-D-alanine ligase activity	molecular_function	0.14471	1	4	6010	7	20786	1.00625e+35
GO:0015078	hydrogen ion transmembrane transporter activity	molecular_function	0.14495	1	135	6010	406	20786	100622281,100525437,396903,100738311,100516141,100516296,100627610,100517243,100519683,100627819,397072,100038000,100127355,399685,100522678,100151888,100517183,100624347,100739624,100621561,100519521,100525577,100513047,100512538,100154420,100620599,100156112,100154817,100125826,574054,100519402,397447,100522725,396707,100736982,100519890,733678,100524239,100049664,100520484,100739064,100521397,…
GO:0006888	ER to Golgi vesicle-mediated transport	biological_process	0.14569	1	17	6010	46	20786	1.00623e+149
GO:0016884	carbon-nitrogen ligase activity, with glutamine as amido-N-donor	molecular_function	0.14597	1	7	6010	15	20786	4.14411e+56
GO:0009521	photosystem	cellular_component	0.14599	1	35	6010	98	20786	100155199,100736826,100627043,100520647,100519028,100037284,100513671,100511026,100515528,100739719,397658,100525212,100157741,100157340,100515229,100153149,100623011,100127358,396939,396656,100524323,100627727,100142626,100521561,100515770,100516743,100516734,100624347,100521670,100625971,100739029,100516215,100625207,100516823,100522775
GO:0006544	glycine metabolic process	biological_process	0.14715	1	10	6010	26	20786	1.00514e+80
GO:0005741	mitochondrial outer membrane	cellular_component	0.14726	1	30	6010	82	20786	397651,100286807,100514599,100737484,100518487,100525503,102165927,100523077,100736766,100523938,100521935,100152814,100523128,397659,100516350,100515873,100515997,100737764,396904,100519808,100154248,100524895,100621057,100152565,100153036,100523204,100623734,100516272,100511543,100524985
GO:0031968	organelle outer membrane	cellular_component	0.14726	1	30	6010	82	20786	100516272,100511543,100523204,100623734,100524985,100152565,100621057,100153036,100524895,396904,100519808,100154248,100515873,397659,100523128,100516350,100737764,100515997,100152814,102165927,100523077,100523938,100736766,100521935,100525503,100518487,100737484,397651,100286807,100514599
GO:0006626	protein targeting to mitochondrion	biological_process	0.14733	1	12	6010	29	20786	1.00516e+107
GO:0070585	protein localization to mitochondrion	biological_process	0.14733	1	12	6010	29	20786	1.00622e+107
GO:0072655	establishment of protein localization to mitochondrion	biological_process	0.14733	1	12	6010	29	20786	1.00624e+107
GO:0006974	response to DNA damage stimulus	biological_process	0.14821	1	186	6010	571	20786	100154415,100513225,100155930,100519905,100737500,100621847,100511696,100512158,100520117,100519011,100144452,100520903,100155006,100517222,100513047,100628198,100154420,100152645,100627184,102158039,100525132,100155921,100625562,100152459,100627632,100192318,100517338,102157889,100512531,100520094,100153356,100514703,100522795,100526145,100516977,100524111,100153247,100152734,100513474,100736991…
GO:0003810	protein-glutamine gamma-glutamyltransferase activity	molecular_function	0.14825	1	8	6010	17	20786	1.00738e+68
GO:0009069	serine family amino acid metabolic process	biological_process	0.14849	1	12	6010	32	20786	1.0062e+98
GO:0004674	protein serine/threonine kinase activity	molecular_function	0.1486	1	61	6010	171	20786	100157143,100127359,100514401,100621326,100523972,100623685,100156657,100517235,100169932,100156756,100512186,100523609,100516063,100415933,100154195,100624475,100518074,100511937,100154661,100511216,100521760,100524681,100152429,100156379,100517342,780431,100525276,100524014,100620652,100624209,397394,100521447,100623954,100049650,100152307,100152637,100152462,100739537,100511618,100520924,10073…
GO:0009289	pilus	cellular_component	0.14902	1	4	6010	7	20786	1.00513e+35
GO:0044459	plasma membrane part	cellular_component	0.14929	1	58	6010	175	20786	100524188,100511715,100622520,100152567,396898,100525860,100135037,100522260,445528,100514723,100156267,100037921,100135049,100135050,100520008,100037288,100522212,102166994,100623489,100524008,100515653,100517546,100626604,100521829,100240725,100157996,100516854,100522189,102166156,102167155,100620491,100739142,100513097,100153387,100627329,100739327,100153917,100515171,100621973,396967,10052185…
GO:0003697	single-stranded DNA binding	molecular_function	0.15116	1	8	6010	17	20786	1.00154e+71
GO:0070008	serine-type exopeptidase activity	molecular_function	0.15163	1	15	6010	37	20786	1.00624e+134
GO:0003678	DNA helicase activity	molecular_function	0.15189	1	38	6010	105	20786	102160784,100525359,100739366,100518905,396904,100736811,100524104,100188905,100520309,100737608,396584,100626849,100521019,100512454,100522548,102166880,100520370,100624659,397043,100627107,100626589,100625562,100155921,100154072,100627841,100525725,100525121,100525876,100625408,102166104,100519693,100511917,100521086,100156217,100739335,100736859,100519111,100621847
GO:0006289	nucleotide-excision repair	biological_process	0.15247	1	14	6010	36	20786	1.00192e+119
GO:0005975	carbohydrate metabolic process	biological_process	0.1528	1	252	6010	784	20786	100524328,100512192,100520977,100514435,397566,100154551,100622490,100518240,100627733,100622917,100152603,100739492,100233188,100523137,100621339,100738726,733659,100157226,396648,397519,100525685,102167689,100623908,100517601,397070,100521858,100627912,100157750,100156449,100512728,100152637,100625870,396972,100526132,100737192,100623884,100522086,100523348,100737469,100736740,396848,100737052,…
GO:0008138	protein tyrosine/serine/threonine phosphatase activity	molecular_function	0.15287	1	27	6010	72	20786	100153595,100625047,100522049,100627245,100153962,100513144,100522631,100517416,100519006,100512983,100625687,100153341,100156895,100520874,100153609,100622078,100521108,100516548,100518140,100622329,100518527,100623524,100522219,100514336,100737789,100517509,100521473
GO:0005727	extrachromosomal circular DNA	cellular_component	0.15289	1	9	6010	20	20786	1.00627e+74
GO:0046821	extrachromosomal DNA	cellular_component	0.15289	1	9	6010	20	20786	1.00512e+74
GO:0000103	sulfate assimilation	biological_process	0.15329	1	6	6010	13	20786	1.00525e+47
GO:0004020	adenylylsulfate kinase activity	molecular_function	0.15329	1	6	6010	13	20786	1.00525e+47
GO:0044403	symbiosis, encompassing mutualism through parasitism	biological_process	0.15472	1	170	6010	525	20786	100620084,100519293,100624383,100524706,100155983,397043,100736921,100157070,100624559,100513988,100515967,100156959,100513758,100157596,397608,100522877,100515730,100518681,414916,102165406,100518420,100523596,100127359,397363,100152450,100625506,102163747,449528,100621131,100525485,100524496,100520053,100524971,100512662,100155619,100518441,100520309,100739137,100518487,100524661,100286807,1001…
GO:0070972	protein localization to endoplasmic reticulum	biological_process	0.15475	1	21	6010	56	20786	1.00518e+188
GO:0044764	multi-organism cellular process	biological_process	0.15524	1	172	6010	532	20786	102164413,100626150,100523938,396665,100511917,100525020,100156072,100739413,100739060,100152623,397660,100233186,102162105,100623886,407060,100623011,100737183,102168136,100523598,100515166,100627107,100522900,100154945,100519249,733694,100521783,100624487,100627841,100620434,100511370,100623553,100126859,100625559,407242,100049664,100513975,100524665,100626355,733640,100037965,399540,100152664,…
GO:0070011	peptidase activity, acting on L-amino acid peptides	molecular_function	0.15568	1	275	6010	854	20786	100523894,100515884,100514785,100516701,100156798,100155164,100736569,414912,100622845,100511084,100154749,100624088,100523032,100523200,102165541,100516463,100516921,100622202,397319,100523542,100623883,100153923,100157302,397011,397569,100738450,445525,100520642,100144303,100739029,100515780,100623616,100622161,102157557,100302537,100513765,100516481,100517843,100627689,100302694,100153192,1005…
GO:0005746	mitochondrial respiratory chain	cellular_component	0.15643	1	15	6010	39	20786	1.00525e+128
GO:0004045	aminoacyl-tRNA hydrolase activity	molecular_function	0.15687	1	2	6010	3	20786	1.0052e+17
GO:0008013	beta-catenin binding	molecular_function	0.15727	1	8	6010	19	20786	1.00628e+71
GO:0004871	signal transducer activity	molecular_function	0.15741	1	663	6010	2770	20786	100514059,100524576,100524766,397596,397126,397679,100519659,397561,100515029,100625209,100626985,100625762,100622520,100512477,100153494,100524668,100516526,102160124,100154120,100153116,100515706,100623725,396696,100622479,100517909,100516174,100516489,100152315,100524328,100514785,100525119,100157733,100524399,100736760,100523426,100513271,100520726,100517328,100514527,100512836,100521891,1006…
GO:0060089	molecular transducer activity	molecular_function	0.15741	1	663	6010	2770	20786	100519495,100157689,100153732,397689,100514818,100525241,100171388,100512033,100737279,396910,100156571,102162598,397297,100511175,399501,102163686,397563,100524244,100153279,100155759,100522335,100624186,100623509,100038028,100621634,100624524,100157776,100157506,100153406,100518347,100521450,100518083,100156866,100523256,100240719,100739456,100521546,100151877,100152917,100049650,100522475,1007…
GO:1901575	organic substance catabolic process	biological_process	0.15746	1	214	6010	653	20786	397602,100156840,100512309,100101921,397148,100270723,100524089,100153464,100623422,100523136,100626506,100624429,100190899,102166027,102162113,100512196,100524326,100517856,100152804,100156357,414916,100738870,100524049,100517843,100153062,100738350,100626328,100513524,100525970,100524951,100524483,100626354,102163747,100625972,100525933,100524148,100512084,100620159,100519078,100519944,10062040…
GO:0006750	glutathione biosynthetic process	biological_process	0.15759	1	6	6010	12	20786	1.00153e+53
GO:0045321	leukocyte activation	biological_process	0.15876	1	4	6010	7	20786	1.00739e+29
GO:0032268	regulation of cellular protein metabolic process	biological_process	0.15928	1	12	6010	31	20786	1.00158e+101
GO:0009110	vitamin biosynthetic process	biological_process	0.15951	1	21	6010	56	20786	1.00521e+188
GO:0042364	water-soluble vitamin biosynthetic process	biological_process	0.15951	1	21	6010	56	20786	1.02162e+188
GO:0000160	phosphorelay signal transduction system	biological_process	0.1598	1	17	6010	43	20786	1.00518e+152
GO:0012507	ER to Golgi transport vesicle membrane	cellular_component	0.16097	1	15	6010	40	20786	1.00518e+134
GO:0030127	COPII vesicle coat	cellular_component	0.16097	1	15	6010	40	20786	1.00512e+134
GO:0030134	ER to Golgi transport vesicle	cellular_component	0.16097	1	15	6010	40	20786	1.00623e+134
GO:0005097	Rab GTPase activator activity	molecular_function	0.16133	1	20	6010	50	20786	1.00624e+179
GO:0051239	regulation of multicellular organismal process	biological_process	0.16204	1	24	6010	63	20786	1.00523e+206
GO:0044419	interspecies interaction between organisms	biological_process	0.16247	1	170	6010	526	20786	102168136,100737183,100523598,102162105,100623886,100233186,397660,100152623,407060,100521783,733694,100511125,100624487,100627841,100739439,100515166,100627107,100522900,100154945,100519249,100626150,102164413,100739413,100525020,100156072,396665,100511917,399540,100152664,100037965,397121,100626355,733640,100628090,100049701,102165865,100512348,100517213,100623553,100620434,100511370,407242,100…
GO:0048856	anatomical structure development	biological_process	0.16262	1	68	6010	202	20786	100620215,102157609,407242,100738372,100154631,397506,100152077,100524557,100511642,102159531,100524853,100522875,397363,100513945,100524617,100153947,100153896,497618,100524443,100515003,102167200,100511457,100512609,397608,654413,100623023,100157596,100513379,100153269,100522965,100524741,100156959,100513650,100511125,100154884,100516898,100521452,100155883,100126284,100158106,100155046,1007371…
GO:0016838	carbon-oxygen lyase activity, acting on phosphates	molecular_function	0.16276	1	5	6010	10	20786	1.00155e+44
GO:0016787	hydrolase activity	molecular_function	0.16286	1	1065	6010	3381	20786	100517378,100621788,100520911,100622254,100153434,100514599,100521760,100737185,100624924,100524966,100152077,100155987,100737466,100511152,445464,100511437,100524147,100157793,100524144,100522290,100520004,100627723,100519487,100519406,102158205,100521086,100523423,100522903,100737841,100626328,100513215,100525970,100516292,100157611,100521108,397152,100152345,100157295,100154026,100624429,10051…
GO:0005834	heterotrimeric G-protein complex	cellular_component	0.16331	1	9	6010	22	20786	1.00524e+80
GO:0019897	extrinsic to plasma membrane	cellular_component	0.16331	1	9	6010	22	20786	1.0052e+80
GO:0031234	extrinsic to internal side of plasma membrane	cellular_component	0.16331	1	9	6010	22	20786	1.00522e+80
GO:0006749	glutathione metabolic process	biological_process	0.16348	1	9	6010	21	20786	1.00153e+80
GO:0009064	glutamine family amino acid metabolic process	biological_process	0.16412	1	13	6010	31	20786	1.00521e+110
GO:0008452	RNA ligase activity	molecular_function	0.1642	1	4	6010	7	20786	1.00153e+32
GO:0005779	integral to peroxisomal membrane	cellular_component	0.16427	1	7	6010	15	20786	1.00519e+59
GO:0031231	intrinsic to peroxisomal membrane	cellular_component	0.16427	1	7	6010	15	20786	1.00523e+59
GO:0018106	peptidyl-histidine phosphorylation	biological_process	0.1645	1	4	6010	7	20786	1.00524e+35
GO:0005911	cell-cell junction	cellular_component	0.16455	1	8	6010	18	20786	1.00739e+62
GO:0009435	NAD biosynthetic process	biological_process	0.16471	1	4	6010	8	20786	1.00523e+35
GO:0019359	nicotinamide nucleotide biosynthetic process	biological_process	0.16471	1	4	6010	8	20786	1.00737e+35
GO:0019674	NAD metabolic process	biological_process	0.16471	1	4	6010	8	20786	1.00523e+35
GO:1901566	organonitrogen compound biosynthetic process	biological_process	0.16481	1	192	6010	584	20786	100512454,100049664,100737311,100520484,100625559,100620652,100620753,100519890,733678,503658,100519100,100152768,100524104,100620909,100512348,100517341,100521290,100736826,100152067,100739064,100625452,102157990,100625544,100622330,100155449,100512740,396681,100520682,100155686,100154573,100627841,100512308,100152660,100154336,100154824,100142626,100627107,100621671,102165056,100523598,10052319…
GO:0006449	regulation of translational termination	biological_process	0.16558	1	2	6010	3	20786	1.00518e+17
GO:0006452	translational frameshifting	biological_process	0.16558	1	2	6010	3	20786	1.00518e+17
GO:0043243	positive regulation of protein complex disassembly	biological_process	0.16558	1	2	6010	3	20786	1.02162e+17
GO:0045727	positive regulation of translation	biological_process	0.16558	1	2	6010	3	20786	1.00518e+17
GO:0045901	positive regulation of translational elongation	biological_process	0.16558	1	2	6010	3	20786	1.00518e+17
GO:0045905	positive regulation of translational termination	biological_process	0.16558	1	2	6010	3	20786	1.02162e+17
GO:0009317	acetyl-CoA carboxylase complex	cellular_component	0.16784	1	8	6010	17	20786	1.0005e+68
GO:0017148	negative regulation of translation	biological_process	0.16851	1	3	6010	5	20786	1.00524e+26
GO:0009218	pyrimidine ribonucleotide metabolic process	biological_process	0.16891	1	9	6010	22	20786	1.00525e+80
GO:0009220	pyrimidine ribonucleotide biosynthetic process	biological_process	0.16891	1	9	6010	22	20786	1.00143e+80
GO:0046132	pyrimidine ribonucleoside biosynthetic process	biological_process	0.16891	1	9	6010	22	20786	1.00624e+80
GO:0046134	pyrimidine nucleoside biosynthetic process	biological_process	0.16891	1	9	6010	22	20786	1.00522e+80
GO:0048869	cellular developmental process	biological_process	0.16921	1	55	6010	159	20786	397488,494015,100154631,100738372,100126284,102157609,100155046,407242,100620215,100521183,100521390,102159531,100520738,100151752,100516296,100622637,100523554,396840,100153563,641357,100622365,100524853,100524443,100157279,100153947,100623149,654410,654413,100738193,100153531,100623023,100523478,102158881,102167200,100622743,100624556,100156959,100522965,100524741,100620180,100622078,396648,102…
GO:0043604	amide biosynthetic process	biological_process	0.16928	1	15	6010	37	20786	1.00522e+128
GO:0008839	4-hydroxy-tetrahydrodipicolinate reductase	molecular_function	0.16998	1	5	6010	10	20786	1.00136e+41
GO:0010628	positive regulation of gene expression	biological_process	0.17009	1	34	6010	95	20786	100739729,100622335,396840,100520050,100154380,100037972,100511356,100739372,100156922,100521839,100524338,102161737,100525485,100514091,100519503,100516955,397137,100625674,100622339,100153161,100520874,100518094,100153880,100520311,100512825,100524854,102161986,100522463,100736569,100127131,100738411,100621109,100154945,100739009
GO:0045893	positive regulation of transcription, DNA-dependent	biological_process	0.17009	1	34	6010	95	20786	100520874,397137,100516955,100153161,100622339,100625674,100518094,100520311,100153880,100512825,100524854,100736569,100522463,102161986,100127131,100154945,100738411,100621109,100739009,100739729,100622335,396840,100520050,100037972,100154380,100511356,100739372,100156922,100524338,100521839,102161737,100514091,100525485,100519503
GO:0045935	positive regulation of nucleobase-containing compound metabolic process	biological_process	0.17009	1	34	6010	95	20786	100512825,100524854,100520874,397137,100516955,100153161,100622339,100625674,100520311,100153880,100518094,100739009,100154945,100621109,100738411,100522463,100736569,102161986,100127131,100037972,100154380,100520050,100511356,100622335,100739729,396840,100519503,100514091,100525485,100524338,100521839,100156922,100739372,102161737
GO:0051173	positive regulation of nitrogen compound metabolic process	biological_process	0.17009	1	34	6010	95	20786	100520050,100154380,100037972,100511356,100739729,100622335,396840,100525485,100514091,100519503,100739372,100156922,100521839,100524338,102161737,100512825,100524854,100625674,397137,100516955,100153161,100622339,100520874,100518094,100153880,100520311,100621109,100738411,100154945,100739009,102161986,100522463,100736569,100127131
GO:0051254	positive regulation of RNA metabolic process	biological_process	0.17009	1	34	6010	95	20786	100511356,100520050,100037972,100154380,396840,100739729,100622335,100514091,100525485,100519503,102161737,100739372,100156922,100524338,100521839,100524854,100512825,100518094,100520311,100153880,100520874,397137,100622339,100153161,100516955,100625674,100154945,100738411,100621109,100739009,100127131,100736569,100522463,102161986
GO:0006886	intracellular protein transport	biological_process	0.17015	1	207	6010	627	20786	100157296,100037935,100513829,100626614,100518555,100144537,100520621,100622653,100155257,100525651,100739624,397218,100513347,100144452,100155271,100152815,100739491,100620397,100154420,100515937,100525399,100517415,100037305,102166322,100153785,100152996,100622158,100517945,100157075,100622281,100517270,396903,100156939,100518621,397155,100738146,100621057,100620457,100626433,100157001,10052438…
GO:0004867	serine-type endopeptidase inhibitor activity	molecular_function	0.17114	1	22	6010	60	20786	1.00516e+191
GO:0005351	sugar:hydrogen symporter activity	molecular_function	0.17307	1	10	6010	24	20786	3.96707e+83
GO:0015295	solute:hydrogen symporter activity	molecular_function	0.17307	1	10	6010	24	20786	1.00526e+83
GO:0006415	translational termination	biological_process	0.17332	1	6	6010	13	20786	1.00514e+53
GO:0043624	cellular protein complex disassembly	biological_process	0.17332	1	6	6010	13	20786	1.02162e+53
GO:0030684	preribosome	cellular_component	0.17516	1	36	6010	102	20786	100515895,100623984,100519356,100157721,100524108,100514906,100526199,100511843,100520983,100523825,100520682,397137,102161426,100736966,100520060,100519117,396664,100516187,100155509,100154488,100151884,100152010,100625872,100623035,100156972,100620112,100511452,100156471,100739813,100516870,100511356,100525596,100738577,100627713,100737334,100157950
GO:0010629	negative regulation of gene expression	biological_process	0.17518	1	22	6010	60	20786	1.00157e+188
GO:0015293	symporter activity	molecular_function	0.17555	1	32	6010	89	20786	100526194,102160428,100524881,396707,100520624,100738656,100516453,100155478,100513014,102164968,100513653,100517307,396994,100623140,100621879,100622635,100049659,100516251,100156897,100621125,100156660,100627068,100738504,100521346,100302506,102159321,100525076,100626604,100518296,396600,100153302,100049664
GO:0015294	solute:cation symporter activity	molecular_function	0.17555	1	32	6010	89	20786	396707,100524881,102160428,100155478,100738656,100516453,100520624,100526194,100513653,100621879,396994,100623140,100517307,102164968,100513014,100156897,100516251,102159321,100738504,100627068,100521346,100302506,100156660,100621125,100049659,100622635,100049664,100153302,100518296,100626604,100525076,396600
GO:0045596	negative regulation of cell differentiation	biological_process	0.17574	1	3	6010	5	20786	1.02162e+23
GO:0051093	negative regulation of developmental process	biological_process	0.17574	1	3	6010	5	20786	3.97488e+23
GO:0070469	respiratory chain	cellular_component	0.17596	1	15	6010	40	20786	1.00156e+128
GO:0045892	negative regulation of transcription, DNA-dependent	biological_process	0.1766	1	20	6010	54	20786	3.97258e+170
GO:0051253	negative regulation of RNA metabolic process	biological_process	0.1766	1	20	6010	54	20786	3.97533e+170
GO:0030288	outer membrane-bounded periplasmic space	cellular_component	0.17684	1	5	6010	10	20786	1.00517e+41
GO:0019207	kinase regulator activity	molecular_function	0.17726	1	17	6010	47	20786	1.00521e+143
GO:0019887	protein kinase regulator activity	molecular_function	0.17726	1	17	6010	47	20786	1.00521e+143
GO:0009119	ribonucleoside metabolic process	biological_process	0.17747	1	117	6010	353	20786	100511401,100519521,102166322,100624659,100514990,100523704,396707,100518540,100516266,100520862,100125826,100154817,100135051,100519431,100525121,100624347,100525725,100625408,100624213,100158096,100152687,100624785,100525503,100153771,100518289,100154743,100157156,100512657,100514398,414285,100515873,100737764,100623817,396904,100518612,100154195,396688,100523368,100155138,100516296,100623653,1…
GO:0008948	oxaloacetate decarboxylase activity	molecular_function	0.17822	1	11	6010	28	20786	1.00626e+98
GO:0035725	sodium ion transmembrane transport	biological_process	0.17822	1	11	6010	28	20786	1.00621e+98
GO:0071436	sodium ion export	biological_process	0.17822	1	11	6010	28	20786	1.00626e+98
GO:0009029	tetraacyldisaccharide 4'-kinase activity	molecular_function	0.17901	1	1	6010	1	20786	102167018
GO:0006537	glutamate biosynthetic process	biological_process	0.18068	1	3	6010	5	20786	1.00524e+26
GO:0043650	dicarboxylic acid biosynthetic process	biological_process	0.18068	1	3	6010	5	20786	1.00525e+26
GO:0005887	integral to plasma membrane	cellular_component	0.18126	1	14	6010	36	20786	1.00522e+119
GO:0031226	intrinsic to plasma membrane	cellular_component	0.18126	1	14	6010	36	20786	1.00739e+119
GO:0032269	negative regulation of cellular protein metabolic process	biological_process	0.18167	1	5	6010	10	20786	1.00529e+41
GO:0051248	negative regulation of protein metabolic process	biological_process	0.18167	1	5	6010	10	20786	1.00738e+41
GO:0004489	methylenetetrahydrofolate reductase (NADPH) activity	molecular_function	0.18171	1	2	6010	3	20786	397180100152327
GO:0016538	cyclin-dependent protein serine/threonine kinase regulator activity	molecular_function	0.18177	1	7	6010	17	20786	1.00737e+59
GO:0006633	fatty acid biosynthetic process	biological_process	0.18223	1	23	6010	61	20786	1.00525e+194
GO:0016624	oxidoreductase activity, acting on the aldehyde or oxo group of donors, disulfide as acceptor	molecular_function	0.1837	1	5	6010	11	20786	1.00516e+44
GO:0009790	embryo development	biological_process	0.18382	1	18	6010	46	20786	1.00523e+155
GO:0019898	extrinsic to membrane	cellular_component	0.1851	1	34	6010	95	20786	100518318,100520008,414388,100622520,100738007,100621131,100515528,100519795,100522875,100736982,100521829,100524054,100513463,100519100,100523898,100520130,100520699,100512133,102166994,100739680,494457,100524008,100152815,100154420,396656,100521858,100620491,100524323,100622158,100522202,100152619,100519955,100157963,654410
GO:0072528	pyrimidine-containing compound biosynthetic process	biological_process	0.18561	1	18	6010	48	20786	1.00514e+158
GO:0030683	evasion or tolerance by virus of host immune response	biological_process	0.18644	1	4	6010	8	20786	1.00524e+35
GO:0008474	palmitoyl-(protein) hydrolase activity	molecular_function	0.18648	1	3	6010	5	20786	1.00624e+26
GO:0033554	cellular response to stress	biological_process	0.1868	1	194	6010	605	20786	100515997,100627841,100627107,100156123,100513588,100522613,100521095,100518845,733583,100620262,100525443,102166880,100739501,100152623,100155460,100625544,102161426,100620583,100511917,100337665,100736991,100513474,100155050,102161731,100462751,100623035,100156972,100524104,100156714,100620106,100154061,100523089,100620909,100517213,100518275,100154558,100623680,102164512,100154074,100517070,10…
GO:0005083	small GTPase regulator activity	molecular_function	0.1868	1	76	6010	213	20786	100511401,100516833,100515547,100516374,100514990,100622228,100519821,100516266,100622563,100623088,100738192,100519431,100623336,100516825,100520058,100240722,100523716,100153235,100518289,100512657,100515363,100520193,100625324,102158770,100627431,100737211,100520557,100623817,100154195,100145887,100154193,100462758,100737052,100514569,100525994,100153811,100523962,102166027,100622995,100520668…
GO:0006470	protein dephosphorylation	biological_process	0.18722	1	38	6010	106	20786	100153595,100514785,100522049,100513144,100512983,100519006,100517416,100153341,100520874,100329127,100622078,100157480,100521108,100516548,100518140,100171389,100623524,100522219,100514336,102162686,100737789,100521473,100625047,100627245,100522631,100153962,100156895,100524966,100625687,100153609,100521585,100170851,100737380,100622329,100518527,100144474,100524973,100517509
GO:0040011	locomotion	biological_process	0.18774	1	76	6010	224	20786	100515077,407060,100154884,100513650,100154945,100624559,100519249,100627867,100523938,100511457,100525020,100513379,397608,100153036,100524617,100624374,100522685,100515003,100125538,100523204,100739372,100514181,102158579,100620572,100522875,100126859,100623553,100156266,100736982,100152077,100624256,100520053,100152433,100511642,100152429,100286807,100514599,100626508,100624863,100154420,10062…
GO:0030258	lipid modification	biological_process	0.18777	1	12	6010	30	20786	3.97038e+104
GO:0016702	oxidoreductase activity, acting on single donors with incorporation of molecular oxygen, incorporation of two atoms of oxygen	molecular_function	0.18838	1	13	6010	33	20786	1.00625e+116
GO:0033014	tetrapyrrole biosynthetic process	biological_process	0.18847	1	50	6010	144	20786	100739366,100518905,100154105,100625452,641352,100524104,100512084,100625872,100524385,100520309,100515137,396688,100156375,503658,100511474,100512454,396584,100622254,102165056,100519722,397043,100513231,100525563,100523191,100624659,102166880,100517288,100627841,100155921,100154824,100154336,100625562,100157721,396910,100627107,100525632,396681,100625610,100525876,100518027,100519056,100520682,…
GO:0008440	inositol-1,4,5-trisphosphate 3-kinase activity	molecular_function	0.18847	1	4	6010	8	20786	1.00153e+35
GO:0004616	phosphogluconate dehydrogenase (decarboxylating) activity	molecular_function	0.1887	1	9	6010	21	20786	3.9748e+68
GO:0006098	pentose-phosphate shunt	biological_process	0.1887	1	9	6010	21	20786	1.0074e+68
GO:0006740	NADPH regeneration	biological_process	0.1887	1	9	6010	21	20786	1.00311e+68
GO:0009916	alternative oxidase activity	molecular_function	0.18889	1	3	6010	5	20786	3.9709e+23
GO:0016701	oxidoreductase activity, acting on single donors with incorporation of molecular oxygen	molecular_function	0.18896	1	17	6010	46	20786	1.00302e+146
GO:0006613	cotranslational protein targeting to membrane	biological_process	0.19013	1	20	6010	54	20786	1.00738e+179
GO:0004872	receptor activity	molecular_function	0.19082	1	617	6010	2630	20786	100513519,100515186,100514947,100157785,100522524,100153468,100515469,100156974,100518174,100154909,100156560,100524204,100623642,100620101,100521949,100514157,397315,100737577,100124383,100624263,100515910,100153711,100514427,100628183,100154754,100524754,100155663,100522049,100153138,100623897,100511681,100518500,100737690,100153810,102166582,100518792,100152279,102158833,100622893,100627311,10…
GO:0033178	proton-transporting two-sector ATPase complex, catalytic domain	cellular_component	0.19085	1	24	6010	64	20786	1.00153e+209
GO:1901070	guanosine-containing compound biosynthetic process	biological_process	0.19088	1	6	6010	14	20786	1.00143e+53
GO:0016840	carbon-nitrogen lyase activity	molecular_function	0.19139	1	6	6010	13	20786	1.00526e+47
GO:0032502	developmental process	biological_process	0.19143	1	140	6010	437	20786	100622637,100156979,100520738,100517418,100738499,102162592,100737132,100155046,100158106,100126284,397488,100621038,100155872,396940,100620111,100512891,100517289,100622743,100157266,100525170,100513655,100153531,100514785,654410,100512825,100522743,100623283,100738726,397178,100625258,102158833,100520614,396648,100515711,100152077,397506,100524557,100521390,102159531,100511619,100620215,1001561…
GO:0030117	membrane coat	cellular_component	0.19192	1	52	6010	150	20786	100519618,100514045,100157296,100525592,100286811,100621456,100513568,100622653,100153346,397472,397218,100152381,100525651,100515937,100623273,100739491,100620397,100337660,100622994,100511918,100152996,100520918,100517121,100511716,100155987,100516936,100154661,100157423,100155766,100738991,100157682,100736762,100519954,100156939,100512966,100620457,448813,100154460,100626250,100525860,10051331…
GO:0048475	coated membrane	cellular_component	0.19192	1	52	6010	150	20786	100622860,100513262,100518450,100513142,100519078,100524188,100049670,100524115,100157426,102164405,102161698,100513310,100626250,100525860,100512966,100620457,448813,100154460,100156939,100157682,100519954,100736762,100738991,100155766,100516936,100157423,100154661,100155987,100517121,100511716,100520918,100152996,100511918,100739491,100623273,100337660,100620397,100622994,100515937,100152381,10…
GO:0006396	RNA processing	biological_process	0.19514	1	155	6010	480	20786	100151884,100157279,100154338,100521477,100511264,102166268,100170853,100512402,100621573,100233187,100157089,100152734,396903,100519138,414411,100157075,100525973,100517163,100524546,100516870,100155899,102166322,102163650,397294,100623984,100156806,100622777,100624840,100622158,100156323,100513493,100737750,396707,100517813,100625408,397480,100520983,100158023,100521661,100515579,100626002,1005…
GO:1901565	organonitrogen compound catabolic process	biological_process	0.19561	1	83	6010	245	20786	100101921,100512309,100156840,102166027,100127131,100622995,100623422,100524089,397690,100156357,397013,100522380,100737484,100524326,102162113,100511756,100524407,100512665,100513524,100738350,100620159,100519078,100512084,102165520,100522456,100505408,100516411,100153283,100620909,100518272,100153036,100513350,100519143,100524443,100523204,100519944,397667,100286807,100514599,102160266,10051951…
GO:0009605	response to external stimulus	biological_process	0.1963	1	22	6010	65	20786	1.00627e+191
GO:0030682	evasion or tolerance of host defense response	biological_process	0.19675	1	5	6010	11	20786	1.00524e+44
GO:0051807	evasion or tolerance of defense response of other organism involved in symbiotic interaction	biological_process	0.19675	1	5	6010	11	20786	1.00524e+44
GO:0065007	biological regulation	biological_process	0.19713	1	1863	6010	6693	20786	100520963,100153143,553100,100037967,100514488,100511243,100512309,100515362,100524949,100525716,100739009,100512817,100737752,100625971,100738360,100522721,100625610,100512466,100739325,100620180,100158176,100626565,100155724,654413,100519839,100037289,100621635,100522125,100521135,100736563,100523255,100153735,397059,100156773,100144500,100626628,100626903,100101474,100511216,100624256,10052497…
GO:0016769	transferase activity, transferring nitrogenous groups	molecular_function	0.19727	1	7	6010	16	20786	1.00515e+59
GO:0052652	cyclic purine nucleotide metabolic process	biological_process	0.19788	1	7	6010	15	20786	1.00523e+59
GO:0030246	carbohydrate binding	molecular_function	0.19798	1	59	6010	176	20786	100522745,100628124,100518683,100144592,100156465,100514784,100622915,100621671,100153159,100217392,100628107,396737,100217394,100519958,100620179,100037271,100628171,445003,100519486,100524685,100153341,100620445,100217395,397480,100037935,100127147,100152603,100626463,397150,100515931,100522049,100153223,100520977,397503,100154580,100525922,100511825,100524617,100622782,100157970,100302365,3976…
GO:0016855	racemase and epimerase activity, acting on amino acids and derivatives	molecular_function	0.19815	1	3	6010	5	20786	1.00154e+26
GO:0036361	racemase activity, acting on amino acids and derivatives	molecular_function	0.19815	1	3	6010	5	20786	1.00154e+26
GO:0004482	mRNA (guanine-N7-)-methyltransferase activity	molecular_function	0.19831	1	3	6010	5	20786	1.00154e+26
GO:0009116	nucleoside metabolic process	biological_process	0.19877	1	122	6010	371	20786	100511401,100519521,100514990,102166322,100624659,100523704,396707,100518540,100516266,100520862,100125826,100154817,100135051,100519431,100525121,100624347,100525725,100625408,100624213,100158096,100152687,100153771,100624785,100525503,100518289,100154743,100157156,100512657,100514398,414285,100515873,100737764,100623817,396904,100518612,100154195,396688,100523368,100155138,100516296,100623653,1…
GO:1901657	glycosyl compound metabolic process	biological_process	0.19877	1	122	6010	371	20786	100511401,100519521,102166322,100514990,100624659,100523704,396707,100518540,100516266,100520862,100154817,100125826,100519431,100135051,100625408,100158096,100624213,100525121,100624347,100525725,100152687,100518289,100624785,100153771,100525503,100512657,100514398,100154743,100157156,414285,100737764,100515873,100518612,100154195,100623817,396904,100623653,100516296,396688,100523368,100155138,1…
GO:0001503	ossification	biological_process	0.1989	1	9	6010	21	20786	3.97137e+71
GO:0006766	vitamin metabolic process	biological_process	0.1992	1	21	6010	58	20786	1.02162e+188
GO:0006767	water-soluble vitamin metabolic process	biological_process	0.1992	1	21	6010	58	20786	1.00519e+188
GO:0051775	response to redox state	biological_process	0.19924	1	2	6010	3	20786	1.00155e+17
GO:0006721	terpenoid metabolic process	biological_process	0.19967	1	15	6010	38	20786	1.00158e+125
GO:0016114	terpenoid biosynthetic process	biological_process	0.19967	1	15	6010	38	20786	1.00515e+125
GO:0042612	MHC class I protein complex	cellular_component	0.20024	1	5	6010	12	20786	1.00037e+44
GO:0008168	methyltransferase activity	molecular_function	0.20052	1	102	6010	313	20786	100623101,397561,100739557,100156538,100512190,100517106,100155046,100294709,492279,100516489,100514826,100516187,100153033,100511545,100154338,100520557,100157089,100623550,100170853,100154303,100625350,100739020,100152635,100515267,100736723,100625593,100620929,100525224,100626002,100526126,100512848,100521661,100153254,100514009,100525563,397444,100736614,100518038,397294,100156270,100513493,1…
GO:0046429	4-hydroxy-3-methylbut-2-en-1-yl diphosphate synthase activity	molecular_function	0.20069	1	1	6010	1	20786	100515466
GO:0052592	oxidoreductase activity, acting on CH or CH2 groups, with an iron-sulfur protein as acceptor	molecular_function	0.20069	1	1	6010	1	20786	100515466
GO:0050789	regulation of biological process	biological_process	0.20087	1	1809	6010	6510	20786	100521713,100513266,100625072,100521564,102165436,100520092,100620753,102159965,100037301,100134969,100623954,100518217,100153769,100739444,102163797,100739064,100525591,100627814,100522685,100524443,100512247,100524423,100038002,100516411,100049701,100620106,100526037,100736977,100523324,102161731,100037966,100512917,100144471,100156913,100521545,102161426,100157738,100513516,100153190,100524344…
GO:0016020	membrane	cellular_component	0.20165	1	1996	6010	7089	20786	100513568,100525020,100522023,100515264,100155372,100624579,100151793,396665,100515970,100622999,102159820,100522775,100516681,100512874,100157990,100623276,100152551,100154884,100627727,100525650,100513135,100515166,100516093,100627329,100625298,100624400,100152596,100518028,100154757,100516851,397690,100157976,100520484,100127153,102160266,100517236,733702,100620652,100523771,100126285,10015736…
GO:0030170	pyridoxal phosphate binding	molecular_function	0.20166	1	22	6010	59	20786	7.33654e+179
GO:0005544	calcium-dependent phospholipid binding	molecular_function	0.20189	1	7	6010	16	20786	4.06192e+59
GO:0009065	glutamine family amino acid catabolic process	biological_process	0.20251	1	3	6010	5	20786	1.00102e+26
GO:0051087	chaperone binding	molecular_function	0.2026	1	16	6010	43	20786	1.02165e+140
GO:0006364	rRNA processing	biological_process	0.20391	1	27	6010	79	20786	100156471,100512190,100739020,100520983,100521661,100519117,100627713,100157950,100626002,100516870,100624822,100154043,100739753,102161426,100151884,100514796,100286877,397294,100147809,100623984,100155509,100170853,100622777,100154462,100156972,100623035,100518515
GO:0016072	rRNA metabolic process	biological_process	0.20391	1	27	6010	79	20786	100739020,100520983,100512190,100156471,102161426,100154043,100739753,100624822,100516870,100626002,100157950,100627713,100519117,100521661,100155509,100623984,100147809,397294,100286877,100514796,100151884,100518515,100623035,100156972,100154462,100622777,100170853
GO:0016849	phosphorus-oxygen lyase activity	molecular_function	0.20394	1	20	6010	51	20786	1.00513e+176
GO:0006743	ubiquinone metabolic process	biological_process	0.20481	1	5	6010	11	20786	1.00153e+44
GO:0006744	ubiquinone biosynthetic process	biological_process	0.20481	1	5	6010	11	20786	1.00153e+44
GO:0006897	endocytosis	biological_process	0.20571	1	11	6010	27	20786	1.00153e+98
GO:0016747	transferase activity, transferring acyl groups other than amino-acyl groups	molecular_function	0.20607	1	44	6010	129	20786	397561,100739096,100519960,100517370,100512320,100627702,100518131,100620215,100523576,100519024,100524398,100514055,100523492,100625506,100518644,100517514,100518330,100620159,100157918,100524705,100516363,100522965,100312959,100312975,445004,100514493,100156226,100520115,100517803,100626923,100737668,100624292,397439,100739355,396992,100739575,100525206,100511365,100155271,100522367,100156402,1…
GO:0008121	ubiquinol-cytochrome-c reductase activity	molecular_function	0.20671	1	9	6010	23	20786	1.0052e+77
GO:0016681	oxidoreductase activity, acting on diphenols and related substances as donors, cytochrome as acceptor	molecular_function	0.20671	1	9	6010	23	20786	3.97072e+77
GO:0016407	acetyltransferase activity	molecular_function	0.20679	1	19	6010	54	20786	1.00739e+164
GO:0045261	proton-transporting ATP synthase complex, catalytic core F(1)	cellular_component	0.20782	1	7	6010	16	20786	1.00523e+62
GO:0006576	cellular biogenic amine metabolic process	biological_process	0.2082	1	24	6010	68	20786	1.00628e+206
GO:0003746	translation elongation factor activity	molecular_function	0.20823	1	11	6010	29	20786	1.00738e+98
GO:0009898	internal side of plasma membrane	cellular_component	0.2089	1	9	6010	23	20786	1.00522e+80
GO:0006140	regulation of nucleotide metabolic process	biological_process	0.20944	1	36	6010	99	20786	100521564,100626125,100627250,100519950,100514569,100523962,100738779,100524443,100519944,100518272,100519143,100512657,100513350,100623817,100038002,100154195,100516411,100153283,100512084,100505408,100512665,100738350,100519431,100524326,100518289,102162113,100156357,100623422,100622995,100514990,102166027,100511401,100512309,100156840,100624487,100516266
GO:0001871	pattern binding	molecular_function	0.21006	1	12	6010	31	20786	1.00622e+104
GO:0030247	polysaccharide binding	molecular_function	0.21006	1	12	6010	31	20786	1.00628e+104
GO:0009141	nucleoside triphosphate metabolic process	biological_process	0.21079	1	97	6010	294	20786	100738350,100512665,100155449,102162113,100524326,100737484,100523423,100522497,100156357,100625544,100152013,100622995,100623422,100523598,102166027,100127131,100156840,100157992,100142626,100515967,100512309,100521675,100621056,100522189,100626125,100188905,100521564,100519890,100152017,733678,100519950,100158213,100518487,100049664,100520484,100286807,100514599,100519944,100739064,100524443,10…
GO:0005829	cytosol	cellular_component	0.2108	1	35	6010	100	20786	100157750,100524653,102159003,100519249,100515166,100624559,100521394,100523938,100155739,100512026,397608,100739624,100515339,100513379,100514785,100513815,100738870,733640,100521397,100627819,100153036,102165256,100127355,100522875,100519740,100152433,100523621,100736982,100521759,396972,100513955,100514880,100049664,100158218,100514599
GO:0044445	cytosolic part	cellular_component	0.2108	1	35	6010	100	20786	100512026,100523938,100155739,100738870,100514785,100513815,100513379,100515339,100739624,397608,102159003,100524653,100157750,100521394,100624559,100515166,100519249,100736982,100523621,100519740,100152433,100514599,100158218,100049664,100514880,100513955,396972,100521759,102165256,100127355,100153036,100627819,100521397,733640,100522875
GO:0005088	Ras guanyl-nucleotide exchange factor activity	molecular_function	0.21082	1	30	6010	79	20786	100737052,100626864,100511626,100156602,100627663,100525994,100153235,100145887,100622563,100623088,100516825,100738192,100623336,100523324,100627431,100623278,100155014,100622228,100519821,100520557,100737211,100520565,100524587,100517825,100515363,100524814,102158770,100522463,100625324,100153588
GO:0005089	Rho guanyl-nucleotide exchange factor activity	molecular_function	0.21082	1	30	6010	79	20786	100153235,100156602,100627663,100525994,100511626,100737052,100626864,100523324,100516825,100738192,100623336,100145887,100623088,100622563,100524587,100520557,100519821,100520565,100737211,100627431,100623278,100155014,100622228,102158770,100625324,100522463,100153588,100515363,100517825,100524814
GO:0009084	glutamine family amino acid biosynthetic process	biological_process	0.21193	1	6	6010	13	20786	1.00524e+50
GO:0009259	ribonucleotide metabolic process	biological_process	0.21216	1	110	6010	333	20786	100152017,100519890,100158213,100519950,733678,100520600,100626125,100188905,100521564,100049664,100514599,100286807,100520484,100518487,100736826,100519143,100521290,100513350,100153036,100152067,100518272,100739064,100519944,100523204,102157990,100524443,100505408,100512084,100525485,100519078,100158076,100620909,100153283,100516411,100517341,100155449,100738350,100512665,100156357,100625544,10…
GO:0019693	ribose phosphate metabolic process	biological_process	0.21216	1	110	6010	333	20786	100152017,100519890,100158213,733678,100519950,100520600,100188905,100626125,100521564,100049664,100514599,100286807,100520484,100518487,100736826,100519143,100513350,100521290,100153036,100518272,100152067,100739064,100519944,102157990,100523204,100524443,100505408,100525485,100512084,100519078,100158076,100620909,100516411,100153283,100517341,100155449,100738350,100512665,100156357,100625544,10…
GO:0047961	glycine N-acyltransferase activity	molecular_function	0.21279	1	4	6010	8	20786	1.00518e+35
GO:0046131	pyrimidine ribonucleoside metabolic process	biological_process	0.2128	1	9	6010	23	20786	1.00624e+80
GO:0007033	vacuole organization	biological_process	0.21299	1	5	6010	13	20786	1.00519e+44
GO:0051345	positive regulation of hydrolase activity	biological_process	0.21425	1	8	6010	20	20786	1.00505e+71
GO:0005977	glycogen metabolic process	biological_process	0.21498	1	3	6010	6	20786	1.00513e+26
GO:0006112	energy reserve metabolic process	biological_process	0.21498	1	3	6010	6	20786	1.02161e+26
GO:0004470	malic enzyme activity	molecular_function	0.21529	1	4	6010	8	20786	3.97538e+32
GO:0004471	malate dehydrogenase (decarboxylating) activity	molecular_function	0.21529	1	4	6010	8	20786	1.00521e+32
GO:0009267	cellular response to starvation	biological_process	0.21531	1	6	6010	17	20786	1.00519e+50
GO:0031667	response to nutrient levels	biological_process	0.21531	1	6	6010	17	20786	3.97252e+50
GO:0031669	cellular response to nutrient levels	biological_process	0.21531	1	6	6010	17	20786	1.00519e+50
GO:0042594	response to starvation	biological_process	0.21531	1	6	6010	17	20786	1.00463e+50
GO:0016706	oxidoreductase activity, acting on paired donors, with incorporation or reduction of molecular oxygen, 2-oxoglutarate as one donor, and incorporation of one atom each of oxygen into both donors	molecular_function	0.21615	1	16	6010	41	20786	1.0052e+143
GO:0006397	mRNA processing	biological_process	0.21624	1	56	6010	169	20786	100622158,100621843,100524057,100157555,396707,100627717,100524945,100625450,100526074,100126286,100526194,100155899,100621221,100520446,100157303,100037291,100626493,100516634,100152482,100520874,100624136,100512087,100518564,100525394,100514829,100153555,100155534,100628115,100170853,396904,102166268,100627312,100154061,100520959,100521477,100512968,100157279,100627416,100153928,100738903,10052…
GO:0009187	cyclic nucleotide metabolic process	biological_process	0.2166	1	17	6010	43	20786	1.00514e+149
GO:0015939	pantothenate metabolic process	biological_process	0.21668	1	2	6010	3	20786	1.00738e+17
GO:0015940	pantothenate biosynthetic process	biological_process	0.21668	1	2	6010	3	20786	1.00738e+17
GO:0017137	Rab GTPase binding	molecular_function	0.21774	1	18	6010	46	20786	1.00512e+161
GO:0044275	cellular carbohydrate catabolic process	biological_process	0.21778	1	4	6010	9	20786	1.00513e+32
GO:0031966	mitochondrial membrane	cellular_component	0.21788	1	79	6010	243	20786	100518540,100156967,100125826,100154817,100154420,100623734,100519521,100523704,100512249,100152687,100525503,100514045,100513002,100156045,100624347,100157054,100515873,100517408,100516350,100737764,100154248,396904,100196908,399685,100154743,100038000,100621057,100511543,100521019,100524766,100511135,100101475,100516296,100513519,100626600,100525437,100525083,100621056,100516606,100515997,10052…
GO:0042720	mitochondrial inner membrane peptidase complex	cellular_component	0.21827	1	2	6010	3	20786	1.00513e+17
GO:0043549	regulation of kinase activity	biological_process	0.21894	1	5	6010	11	20786	3.97661e+38
GO:0045859	regulation of protein kinase activity	biological_process	0.21894	1	5	6010	11	20786	3.97661e+38
GO:0009617	response to bacterium	biological_process	0.219	1	28	6010	81	20786	397594,100521835,100522106,100620572,100521441,100170118,100625429,100157086,100622160,100628197,102157932,100155909,100736921,100153235,397434,100512531,100518625,100515430,102164647,100157266,396687,100520836,503658,100037954,100524376,100517776,100627211,100522940
GO:0042742	defense response to bacterium	biological_process	0.219	1	28	6010	81	20786	100037954,100524376,100520836,503658,100522940,100517776,100627211,100153235,397434,100512531,396687,100157266,100518625,102164647,100515430,100155909,100628197,102157932,100736921,100521835,100522106,100620572,100521441,397594,100625429,100157086,100622160,100170118
GO:0044238	primary metabolic process	biological_process	0.21951	1	2307	6010	7649	20786	100512192,100515258,100739475,100153771,100519693,100157816,100516829,397566,100156809,100622490,100621517,102168094,100516114,100516282,100156677,100514045,100623572,100151828,100144875,100625258,102158833,100524558,100623908,100153846,100624659,100627912,100513836,100515578,100515860,100627091,100510925,100154295,102162592,100294709,100623936,100154195,100518709,100513257,100514093,100144586,10…
GO:0006281	DNA repair	biological_process	0.22018	1	173	6010	537	20786	100620909,100523089,100517213,100154061,100620106,100156714,100524104,100156972,100623035,102164512,100517070,100154074,100623680,100154558,100518275,100623954,100524519,100511204,100738742,100519584,100512454,100153609,100153683,102165762,100517751,100622285,100738212,100521095,100513588,100627107,100156123,100627841,100515997,100155460,102166880,100152623,100739501,100525443,100620262,733583,10…
GO:0006959	humoral immune response	biological_process	0.22042	1	5	6010	11	20786	1.02162e+41
GO:0042381	hemolymph coagulation	biological_process	0.22042	1	5	6010	11	20786	1.00038e+41
GO:0006206	pyrimidine nucleobase metabolic process	biological_process	0.22043	1	4	6010	8	20786	1.00737e+32
GO:0019856	pyrimidine nucleobase biosynthetic process	biological_process	0.22043	1	4	6010	8	20786	1.00157e+32
GO:0043531	ADP binding	molecular_function	0.2211	1	22	6010	60	20786	1.00627e+188
GO:0006720	isoprenoid metabolic process	biological_process	0.22218	1	19	6010	50	20786	1.00515e+161
GO:0008299	isoprenoid biosynthetic process	biological_process	0.22218	1	19	6010	50	20786	1.00515e+161
GO:0015095	magnesium ion transmembrane transporter activity	molecular_function	0.22411	1	4	6010	8	20786	1.0052e+32
GO:0015693	magnesium ion transport	biological_process	0.22411	1	4	6010	8	20786	1.00522e+32
GO:0046486	glycerolipid metabolic process	biological_process	0.22457	1	31	6010	88	20786	100626383,100157283,397295,397038,100738012,100233193,100157171,102158988,100521692,100517513,100516802,102163104,102164889,100155271,100625362,100736820,100520446,100156809,100144537,102161426,100519992,100620754,100154266,396567,100620753,100514269,100519960,100515917,100623875,100522965,100623588
GO:0016714	oxidoreductase activity, acting on paired donors, with incorporation or reduction of molecular oxygen, reduced pteridine as one donor, and incorporation of one atom of oxygen	molecular_function	0.22486	1	12	6010	32	20786	1.00621e+104
GO:0071704	organic substance metabolic process	biological_process	0.22567	1	2390	6010	7922	20786	100124375,100625996,100519847,100625581,414411,396840,100037304,100520054,100520094,100517243,100622236,100156062,100153615,100157156,100513194,100520557,100524974,100519262,102158184,100037962,100512131,100155739,100524650,100622373,102163752,100738538,100525853,414910,100515573,100521048,100337666,100623984,406235,100513493,100157757,100513635,100625562,100156471,100511204,100515678,397501,1000…
GO:0006417	regulation of translation	biological_process	0.22662	1	7	6010	18	20786	1.00529e+62
GO:0042278	purine nucleoside metabolic process	biological_process	0.22672	1	111	6010	339	20786	100505408,100512084,100519078,100620909,100516411,100153283,100517341,100519143,100736826,100521290,100513350,100153036,100518272,100739064,100519944,100523204,100156922,100524443,100049664,100514599,100521478,100286807,100520484,100518487,100152017,100519890,100518441,100158213,733678,100519950,100626125,100188905,100521564,100521675,100621056,100522189,100515967,100142626,100157992,100156840,10…
GO:0046128	purine ribonucleoside metabolic process	biological_process	0.22672	1	111	6010	339	20786	100622983,100525437,100621514,100157880,100623653,100523368,396688,100155138,100516296,100523962,100520054,100738779,100514569,100517243,100524766,397655,414285,100514398,100512657,100157156,100154743,100154195,396904,100623817,100737764,100515873,100625408,100624347,100525725,100525121,100519431,100135051,100518289,100624785,100525503,100153771,100152687,102166322,100624659,100514990,100523704,1…
GO:0032313	regulation of Rab GTPase activity	biological_process	0.22762	1	20	6010	52	20786	1.00516e+179
GO:0032482	Rab protein signal transduction	biological_process	0.22762	1	20	6010	52	20786	1.02162e+179
GO:0032483	regulation of Rab protein signal transduction	biological_process	0.22762	1	20	6010	52	20786	1.00157e+179
GO:0006471	protein ADP-ribosylation	biological_process	0.2277	1	4	6010	8	20786	1.00621e+35
GO:0046961	proton-transporting ATPase activity, rotational mechanism	molecular_function	0.22812	1	9	6010	22	20786	1.00155e+74
GO:0002200	somatic diversification of immune receptors	biological_process	0.22826	1	1	6010	1	20786	397506
GO:0002562	somatic diversification of immune receptors via germline recombination within a single locus	biological_process	0.22826	1	1	6010	1	20786	397506
GO:0016444	somatic cell DNA recombination	biological_process	0.22826	1	1	6010	1	20786	397506
GO:0033151	V(D)J recombination	biological_process	0.22826	1	1	6010	1	20786	397506
GO:0005747	mitochondrial respiratory chain complex I	cellular_component	0.22852	1	7	6010	16	20786	1.00514e+59
GO:0030964	NADH dehydrogenase complex	cellular_component	0.22852	1	7	6010	16	20786	3.96776e+59
GO:0045271	respiratory chain complex I	cellular_component	0.22852	1	7	6010	16	20786	3.96776e+59
GO:0043190	ATP-binding cassette (ABC) transporter complex	cellular_component	0.22917	1	2	6010	3	20786	397059100513571
GO:0009118	regulation of nucleoside metabolic process	biological_process	0.2292	1	33	6010	90	20786	100512084,100505408,100623817,100516411,100153283,100154195,100518272,100513350,100512657,100519143,100524443,100519944,100514569,100738779,100523962,100519950,100521564,100626125,100516266,100512309,100156840,102166027,100511401,100622995,100623422,100514990,100156357,100524326,102162113,100518289,100519431,100512665,100738350
GO:0030811	regulation of nucleotide catabolic process	biological_process	0.2292	1	33	6010	90	20786	100524443,100519944,100518272,100512657,100513350,100519143,100623817,100516411,100153283,100154195,100512084,100505408,100521564,100626125,100519950,100514569,100738779,100523962,100622995,100623422,100514990,102166027,100511401,100512309,100156840,100516266,100512665,100738350,100519431,100524326,102162113,100518289,100156357
GO:0033121	regulation of purine nucleotide catabolic process	biological_process	0.2292	1	33	6010	90	20786	100512665,100738350,100519431,100524326,102162113,100518289,100156357,100622995,100623422,100514990,102166027,100511401,100512309,100156840,100516266,100521564,100626125,100519950,100514569,100738779,100523962,100524443,100519944,100518272,100512657,100513350,100519143,100623817,100153283,100516411,100154195,100512084,100505408
GO:0033124	regulation of GTP catabolic process	biological_process	0.2292	1	33	6010	90	20786	100519950,100626125,100521564,100738779,100523962,100514569,100513350,100512657,100519143,100518272,100519944,100524443,100505408,100512084,100516411,100153283,100154195,100623817,100519431,100738350,100512665,100156357,102162113,100518289,100524326,100511401,102166027,100514990,100622995,100623422,100516266,100156840,100512309
GO:0043087	regulation of GTPase activity	biological_process	0.2292	1	33	6010	90	20786	100505408,100512084,100153283,100516411,100154195,100623817,100512657,100513350,100519143,100518272,100519944,100524443,100738779,100523962,100514569,100519950,100626125,100521564,100516266,100156840,100512309,100511401,102166027,100514990,100622995,100623422,100156357,102162113,100518289,100524326,100519431,100738350,100512665
GO:1900542	regulation of purine nucleotide metabolic process	biological_process	0.2292	1	33	6010	90	20786	100512665,100738350,100519431,100524326,102162113,100518289,100156357,100622995,100623422,100514990,102166027,100511401,100512309,100156840,100516266,100521564,100626125,100519950,100514569,100738779,100523962,100524443,100519944,100518272,100512657,100513350,100519143,100623817,100516411,100153283,100154195,100512084,100505408
GO:0034613	cellular protein localization	biological_process	0.22932	1	231	6010	711	20786	100514045,100621456,100738079,100525725,100525121,100523902,100512445,100240743,100521706,100520033,100519117,100154908,397472,100153917,100623273,100153310,100736569,100622678,100623734,100525008,100155078,100512686,100623414,100523123,100739468,100511716,100518064,100233197,100154661,100154266,100518074,100512824,100153548,100519740,100171399,100738361,100157682,100737293,100153229,100621165,10…
GO:0070727	cellular macromolecule localization	biological_process	0.22932	1	231	6010	711	20786	102157663,100157426,100157483,100739372,100153906,100626250,100525860,100524814,100524617,100624568,100513756,100519808,100622200,100155084,100513262,100516859,100519078,100738007,100515035,102161221,100152814,100271903,100155987,100515661,445464,100626508,100524661,100622832,100157586,100736762,100519954,100152429,100622994,100519722,100155983,100154762,100156840,100626440,100516531,100736792,10…
GO:0009611	response to wounding	biological_process	0.23083	1	51	6010	149	20786	100516898,100037998,100622158,100525008,397217,100518428,100155768,102161784,100154420,100157963,100152602,100520033,100620754,100737266,397608,100154041,100511457,100155257,100155996,102164647,100037933,100738902,100519905,397526,397122,100627867,100156912,100523938,102166268,100522875,100038002,100517183,414388,100125538,100157001,100156267,397059,733640,100623186,100127355,100524617,100526034,…
GO:0003724	RNA helicase activity	molecular_function	0.23224	1	32	6010	90	20786	100522910,100518905,100157156,100625274,100523624,100524104,100519083,100513566,100518441,100626758,100049650,100512454,397655,102166322,100624659,102166880,100188909,397043,100513231,100523191,100626589,100627107,100155921,100627841,100525876,100525725,100525121,100626614,100511917,100144452,100622523,100152332
GO:0032318	regulation of Ras GTPase activity	biological_process	0.23256	1	32	6010	87	20786	100516411,100153283,100154195,100623817,100512084,100519944,100524443,100512657,100513350,100519143,100518272,100738779,100523962,100514569,100626125,100521564,100519950,100156840,100512309,100516266,100514990,100622995,100623422,100511401,102166027,102162113,100518289,100524326,100156357,100738350,100512665,100519431
GO:0004673	protein histidine kinase activity	molecular_function	0.23309	1	22	6010	60	20786	1.00154e+194
GO:0018149	peptide cross-linking	biological_process	0.23467	1	10	6010	25	20786	3.97151e+86
GO:0000079	regulation of cyclin-dependent protein serine/threonine kinase activity	biological_process	0.23556	1	2	6010	3	20786	1.00517e+17
GO:0071900	regulation of protein serine/threonine kinase activity	biological_process	0.23556	1	2	6010	3	20786	1.00517e+17
GO:0016788	hydrolase activity, acting on ester bonds	molecular_function	0.23585	1	281	6010	872	20786	100524111,100517509,100187735,100152515,396662,100737380,100152734,100511581,100144474,100155887,100514746,100737017,100513834,100626539,100525973,100514336,102166886,100152427,100518140,396910,100512072,396593,396707,100516309,100037941,100627718,100620365,100513002,100329127,100157480,100514850,100622078,100523281,100153520,100516548,448816,100627446,100516469,100738100,100155300,100513398,3995…
GO:0044265	cellular macromolecule catabolic process	biological_process	0.23606	1	82	6010	246	20786	100517912,100624570,397472,100521136,100512310,100627718,100154530,100155342,100520614,397178,100512072,100157226,100154798,100513836,102166886,100518042,100511469,102162592,100153923,100517440,102163200,100156979,100737017,100738456,100520654,100519733,497065,100520499,100512186,396904,396777,100621981,100737278,100526145,100187735,100514512,100154213,100625207,100524049,100152804,100517856,1006…
GO:0001733	galactosylceramide sulfotransferase activity	molecular_function	0.23638	1	3	6010	6	20786	3.96666e+23
GO:0050694	galactose 3-O-sulfotransferase activity	molecular_function	0.23638	1	3	6010	6	20786	3.96666e+23
GO:0009125	nucleoside monophosphate catabolic process	biological_process	0.23647	1	1	6010	1	20786	100157902
GO:0009159	deoxyribonucleoside monophosphate catabolic process	biological_process	0.23647	1	1	6010	1	20786	100157902
GO:0050144	nucleoside deoxyribosyltransferase activity	molecular_function	0.23647	1	1	6010	1	20786	100157902
GO:0070694	deoxyribonucleoside 5'-monophosphate N-glycosidase activity	molecular_function	0.23647	1	1	6010	1	20786	100157902
GO:0030259	lipid glycosylation	biological_process	0.23671	1	7	6010	17	20786	1.00153e+62
GO:0006739	NADP metabolic process	biological_process	0.23701	1	10	6010	25	20786	1.00154e+77
GO:0046849	bone remodeling	biological_process	0.23783	1	5	6010	12	20786	3.97521e+41
GO:0048771	tissue remodeling	biological_process	0.23783	1	5	6010	12	20786	1.02158e+41
GO:0072525	pyridine-containing compound biosynthetic process	biological_process	0.23795	1	6	6010	15	20786	1.00737e+53
GO:0004107	chorismate synthase activity	molecular_function	0.23901	1	2	6010	3	20786	1.0052e+17
GO:0019538	protein metabolic process	biological_process	0.23919	1	974	6010	3246	20786	100518305,397569,100628048,100620111,100155799,100621981,100519576,396777,100522567,100144303,102166982,397062,100512260,100515448,100155181,100519740,100521580,100521585,100738456,100737861,100513862,100511937,100518074,100156979,100523542,492279,100153923,100519932,100737052,102162046,100511469,100627587,100736569,100521238,100518042,100624945,100155368,100157226,100627907,100523200,100154456,3…
GO:0000922	spindle pole	cellular_component	0.23963	1	4	6010	8	20786	1.00737e+35
GO:0019220	regulation of phosphate metabolic process	biological_process	0.23987	1	43	6010	124	20786	100521564,100626125,397661,100627250,100519950,100514569,100523962,100738779,100517338,100524443,100519944,100518272,100519143,100513350,100512657,100623817,100038002,100154195,100516411,100153283,100512084,100505408,100512665,397205,100738350,100519431,100524326,100518289,102162113,100156357,100158201,100623422,100622995,100514990,397252,102166027,100511401,100157604,100512309,100156840,10051626…
GO:0051174	regulation of phosphorus metabolic process	biological_process	0.23987	1	43	6010	124	20786	100623817,100516411,100153283,100038002,100154195,100512084,100505408,100524443,100519944,100518272,100513350,100512657,100519143,100514569,100738779,100523962,100517338,100521564,100626125,397661,100519950,100627250,100512309,100156840,100738438,100516266,100624487,100622995,100623422,397252,100514990,102166027,100157604,100511401,100524326,102162113,100518289,100158201,100156357,100512665,10073…
GO:0019184	nonribosomal peptide biosynthetic process	biological_process	0.2412	1	7	6010	16	20786	1.00622e+59
GO:0016645	oxidoreductase activity, acting on the CH-NH group of donors	molecular_function	0.24139	1	15	6010	41	20786	1.00152e+125
GO:0015144	carbohydrate transmembrane transporter activity	molecular_function	0.24276	1	17	6010	47	20786	1.00737e+146
GO:1901476	carbohydrate transporter activity	molecular_function	0.24276	1	17	6010	47	20786	1.02165e+146
GO:0008417	fucosyltransferase activity	molecular_function	0.24377	1	6	6010	17	20786	1.00738e+53
GO:0016053	organic acid biosynthetic process	biological_process	0.24416	1	80	6010	238	20786	100625368,100511504,100157129,100156809,397439,100525884,100310802,100521104,100515791,397480,100738479,100153176,100153306,100154993,100622158,100155472,100155788,100154068,100515586,100524379,100627610,100738779,102157889,397561,100154219,100155887,100156538,396567,100621356,100623936,100520097,414411,100520925,100521829,396904,100521603,100519262,100623388,100154014,100520557,100525790,1001571…
GO:0046394	carboxylic acid biosynthetic process	biological_process	0.24416	1	80	6010	238	20786	100512308,397300,100152660,100627133,100621671,100153159,100737277,100524089,100524908,100152804,100624292,100520358,100622330,100522018,100155686,100525485,100512348,100158147,100520838,100135670,100523492,100523204,100156922,397039,100049664,100286807,100524661,100625559,100513955,100736982,100522878,100620753,100517370,100524577,100511216,100519100,100622158,100155472,100153306,100154993,10073…
GO:0006919	activation of cysteine-type endopeptidase activity involved in apoptotic process	biological_process	0.24425	1	6	6010	15	20786	1.0074e+53
GO:0010950	positive regulation of endopeptidase activity	biological_process	0.24425	1	6	6010	15	20786	1.00514e+53
GO:0010952	positive regulation of peptidase activity	biological_process	0.24425	1	6	6010	15	20786	1.00156e+53
GO:0043280	positive regulation of cysteine-type endopeptidase activity involved in apoptotic process	biological_process	0.24425	1	6	6010	15	20786	1.0074e+53
GO:0043281	regulation of cysteine-type endopeptidase activity involved in apoptotic process	biological_process	0.24425	1	6	6010	15	20786	1.0074e+53
GO:0052547	regulation of peptidase activity	biological_process	0.24425	1	6	6010	15	20786	1.00624e+53
GO:0052548	regulation of endopeptidase activity	biological_process	0.24425	1	6	6010	15	20786	1.0074e+53
GO:0097202	activation of cysteine-type endopeptidase activity	biological_process	0.24425	1	6	6010	15	20786	1.00156e+53
GO:2000116	regulation of cysteine-type endopeptidase activity	biological_process	0.24425	1	6	6010	15	20786	1.0052e+53
GO:2001056	positive regulation of cysteine-type endopeptidase activity	biological_process	0.24425	1	6	6010	15	20786	1.0052e+53
GO:0031072	heat shock protein binding	molecular_function	0.24516	1	5	6010	12	20786	1.00622e+44
GO:0000012	single strand break repair	biological_process	0.24536	1	2	6010	3	20786	1.0052e+17
GO:0004932	mating-type factor pheromone receptor activity	molecular_function	0.24601	1	2	6010	3	20786	1.02167e+17
GO:0004334	fumarylacetoacetase activity	molecular_function	0.24626	1	4	6010	8	20786	1.00153e+35
GO:0016822	hydrolase activity, acting on acid carbon-carbon bonds	molecular_function	0.24626	1	4	6010	8	20786	1.00515e+35
GO:0016823	hydrolase activity, acting on acid carbon-carbon bonds, in ketonic substances	molecular_function	0.24626	1	4	6010	8	20786	1.00515e+35
GO:0016775	phosphotransferase activity, nitrogenous group as acceptor	molecular_function	0.24654	1	25	6010	70	20786	1.00524e+221
GO:0006516	glycoprotein catabolic process	biological_process	0.24721	1	2	6010	4	20786	1.00526e+17
GO:0016125	sterol metabolic process	biological_process	0.24745	1	4	6010	8	20786	1.00516e+35
GO:0004645	phosphorylase activity	molecular_function	0.24759	1	2	6010	3	20786	100621536733659
GO:0008184	glycogen phosphorylase activity	molecular_function	0.24759	1	2	6010	3	20786	733659100621536
GO:0003995	acyl-CoA dehydrogenase activity	molecular_function	0.24777	1	8	6010	20	20786	1.00522e+71
GO:0008813	chorismate lyase activity	molecular_function	0.24815	1	2	6010	3	20786	1.00157e+17
GO:0008483	transaminase activity	molecular_function	0.24832	1	6	6010	14	20786	1.00522e+50
GO:0006625	protein targeting to peroxisome	biological_process	0.24931	1	5	6010	11	20786	1.00519e+41
GO:0043574	peroxisomal transport	biological_process	0.24931	1	5	6010	11	20786	3.99688e+41
GO:0072662	protein localization to peroxisome	biological_process	0.24931	1	5	6010	11	20786	3.99688e+41
GO:0072663	establishment of protein localization to peroxisome	biological_process	0.24931	1	5	6010	11	20786	1.00519e+41
GO:0042398	cellular modified amino acid biosynthetic process	biological_process	0.24938	1	22	6010	60	20786	1.00157e+188
GO:0016857	racemase and epimerase activity, acting on carbohydrates and derivatives	molecular_function	0.24973	1	6	6010	15	20786	1.00156e+53
GO:0004483	mRNA (nucleoside-2'-O-)-methyltransferase activity	molecular_function	0.2502	1	2	6010	3	20786	1.0052e+17
GO:0006527	arginine catabolic process	biological_process	0.2504	1	2	6010	3	20786	1.00525e+17
GO:0008661	1-deoxy-D-xylulose-5-phosphate synthase activity	molecular_function	0.25146	1	3	6010	6	20786	1.00127e+26
GO:0016744	transferase activity, transferring aldehyde or ketonic groups	molecular_function	0.25146	1	3	6010	6	20786	1.00127e+26
GO:0009112	nucleobase metabolic process	biological_process	0.25153	1	5	6010	11	20786	1.00157e+41
GO:0046112	nucleobase biosynthetic process	biological_process	0.25153	1	5	6010	11	20786	4.14375e+41
GO:0004807	triose-phosphate isomerase activity	molecular_function	0.25182	1	1	6010	1	20786	100157582
GO:0004427	inorganic diphosphatase activity	molecular_function	0.25207	1	2	6010	3	20786	1.00155e+17
GO:0009341	beta-galactosidase complex	cellular_component	0.25238	1	2	6010	3	20786	397649100303609
GO:0051336	regulation of hydrolase activity	biological_process	0.25246	1	39	6010	112	20786	100623817,100516411,100153283,100154195,100512084,100505408,100524443,100519944,100518272,100513350,100512657,100519143,100514569,100738779,100523962,100521189,100521564,100626125,100519950,100512309,100156840,100513929,100623908,100516266,100622995,100623422,100514990,100155744,102166027,100511401,100524326,102162113,100518289,100739692,100156357,100512665,100738350,100519431,100520058
GO:0052646	alditol phosphate metabolic process	biological_process	0.253	1	8	6010	20	20786	1.00525e+65
GO:0019363	pyridine nucleotide biosynthetic process	biological_process	0.25457	1	5	6010	12	20786	1.00513e+44
GO:0007243	intracellular protein kinase cascade	biological_process	0.25468	1	4	6010	9	20786	1.00521e+29
GO:0010627	regulation of intracellular protein kinase cascade	biological_process	0.25468	1	4	6010	9	20786	3.97252e+29
GO:0006997	nucleus organization	biological_process	0.25469	1	3	6010	6	20786	1.00516e+23
GO:0009150	purine ribonucleotide metabolic process	biological_process	0.25472	1	106	6010	324	20786	100155449,100738350,100512665,100156357,100625544,102162113,100524326,100737484,100523423,100522497,100523598,102166027,100513231,100127131,100152013,100622995,553100,100623422,100521675,100621056,100522189,100156840,100157992,100515967,100142626,100512309,100519890,100152017,100519950,733678,100520600,100158213,100188905,100626125,100521564,100049664,100520484,100286807,100514599,100518487,10051…
GO:0005923	tight junction	cellular_component	0.25566	1	3	6010	6	20786	1.00739e+23
GO:0043296	apical junction complex	cellular_component	0.25566	1	3	6010	6	20786	3.97549e+23
GO:0070160	occluding junction	cellular_component	0.25566	1	3	6010	6	20786	1.00737e+23
GO:0000178	exosome (RNase complex)	cellular_component	0.25618	1	3	6010	6	20786	1.00511e+26
GO:0016832	aldehyde-lyase activity	molecular_function	0.25628	1	5	6010	12	20786	1.00625e+44
GO:0004176	ATP-dependent peptidase activity	molecular_function	0.25718	1	5	6010	11	20786	1.00521e+44
GO:0019478	D-amino acid catabolic process	biological_process	0.25739	1	2	6010	3	20786	1.00522e+17
GO:0046416	D-amino acid metabolic process	biological_process	0.25739	1	2	6010	3	20786	1.00522e+17
GO:0005134	interleukin-2 receptor binding	molecular_function	0.25813	1	1	6010	1	20786	396868
GO:0009132	nucleoside diphosphate metabolic process	biological_process	0.2601	1	7	6010	18	20786	1.0052e+62
GO:0046917	triphosphoribosyl-dephospho-CoA synthase activity	molecular_function	0.26021	1	2	6010	3	20786	1.02166e+17
GO:0004474	malate synthase activity	molecular_function	0.26068	1	1	6010	1	20786	102160117
GO:0006081	cellular aldehyde metabolic process	biological_process	0.26068	1	1	6010	1	20786	102160117
GO:0006097	glyoxylate cycle	biological_process	0.26068	1	1	6010	1	20786	102160117
GO:0046487	glyoxylate metabolic process	biological_process	0.26068	1	1	6010	1	20786	102160117
GO:0005319	lipid transporter activity	molecular_function	0.26117	1	11	6010	29	20786	1.0005e+98
GO:0044248	cellular catabolic process	biological_process	0.26203	1	252	6010	784	20786	100520687,102162592,100511469,100523962,100153923,100301559,100517440,100521829,397236,100523621,100156979,102163200,100520468,100738456,100521776,100737764,100520499,100512186,100519733,100113422,100515873,100154195,100621981,100154487,396777,396904,397630,100154213,100524830,100514512,100518837,100157129,100240743,100514785,100520033,100624785,397472,100519431,100521136,100157995,100525467,1005…
GO:0016790	thiolester hydrolase activity	molecular_function	0.26295	1	33	6010	92	20786	100155158,100511469,100628105,100517440,100511033,100520654,100520499,396777,100625972,100187735,100620405,100154213,100144537,100625207,100512196,100625426,397472,100624570,100510956,100626328,100627718,100517533,100155342,100512072,100624340,100624429,100626506,100190899,100154798,100524109,100518042,102166886,100624277
GO:0004133	glycogen debranching enzyme activity	molecular_function	0.26302	1	2	6010	4	20786	1.02161e+17
GO:0004134	4-alpha-glucanotransferase activity	molecular_function	0.26302	1	2	6010	4	20786	1.00513e+17
GO:0004135	amylo-alpha-1,6-glucosidase activity	molecular_function	0.26302	1	2	6010	4	20786	1.02161e+17
GO:0005980	glycogen catabolic process	biological_process	0.26302	1	2	6010	4	20786	1.02161e+17
GO:0000045	autophagic vacuole assembly	biological_process	0.26385	1	4	6010	11	20786	1.00463e+35
GO:0016236	macroautophagy	biological_process	0.26385	1	4	6010	11	20786	1.00519e+35
GO:0019899	enzyme binding	molecular_function	0.2639	1	52	6010	148	20786	100519576,100152154,100739034,100519078,100155084,100624797,100512186,100620423,100520585,100511543,102157663,100624568,100621152,100524814,100622832,100737293,397445,100621019,100626508,100153229,100738779,100049664,100517338,100171399,100518074,102165436,100521829,100154062,100626451,100154945,100141402,100154530,100516531,100520918,100738612,100622995,100622678,100154762,100157604,100152815,10…
GO:0015708	silicate transport	biological_process	0.26464	1	2	6010	3	20786	1.0062e+17
GO:0008198	ferrous iron binding	molecular_function	0.26516	1	3	6010	6	20786	1.00154e+26
GO:0016824	hydrolase activity, acting on acid halide bonds	molecular_function	0.2654	1	1	6010	1	20786	100739692
GO:0019120	hydrolase activity, acting on acid halide bonds, in C-halide compounds	molecular_function	0.2654	1	1	6010	1	20786	100739692
GO:0016813	hydrolase activity, acting on carbon-nitrogen (but not peptide) bonds, in linear amidines	molecular_function	0.26686	1	13	6010	34	20786	1.00525e+110
GO:0051186	cofactor metabolic process	biological_process	0.2672	1	80	6010	242	20786	100525632,397480,397511,100519056,100525121,100525725,100512738,100310802,397082,100519111,100512919,100520621,100519693,100337666,100525563,100155482,100624659,100155921,100513882,100625562,100520077,396910,100522764,100738479,396688,100511474,100521019,100627610,100512797,100520054,100518905,100521052,100739366,414285,100151884,100519262,100154014,100524699,100156776,100518027,100525876,396681,…
GO:0005158	insulin receptor binding	molecular_function	0.26733	1	8	6010	21	20786	1.00737e+71
GO:0030203	glycosaminoglycan metabolic process	biological_process	0.26759	1	9	6010	23	20786	1.00038e+77
GO:0031854	orexigenic neuropeptide QRFP receptor binding	molecular_function	0.26812	1	2	6010	4	20786	1.00153e+17
GO:0004719	protein-L-isoaspartate (D-aspartate) O-methyltransferase activity	molecular_function	0.26827	1	6	6010	15	20786	1.00287e+50
GO:0016743	carboxyl- or carbamoyltransferase activity	molecular_function	0.2684	1	2	6010	3	20786	1.00522e+17
GO:0006113	fermentation	biological_process	0.26968	1	2	6010	3	20786	397013102165520
GO:0019665	anaerobic amino acid catabolic process	biological_process	0.26968	1	2	6010	3	20786	397013102165520
GO:0005135	interleukin-3 receptor binding	molecular_function	0.26975	1	1	6010	1	20786	100511457
GO:0006650	glycerophospholipid metabolic process	biological_process	0.2705	1	29	6010	84	20786	397038,397295,100738012,100233193,102158988,100521692,100157171,100626383,100157283,100736820,100520446,100516802,100517513,100155271,102164889,100625362,102163104,100620754,100156809,100519992,100144537,102161426,100515917,100623875,100623588,100154266,396567,100514269,100620753
GO:0008277	regulation of G-protein coupled receptor protein signaling pathway	biological_process	0.27177	1	14	6010	37	20786	1.00516e+113
GO:0072330	monocarboxylic acid biosynthetic process	biological_process	0.2718	1	25	6010	70	20786	1.00621e+212
GO:0004071	aspartate-ammonia ligase activity	molecular_function	0.27196	1	2	6010	3	20786	1.00622e+17
GO:0008686	3,4-dihydroxy-2-butanone-4-phosphate synthase activity	molecular_function	0.27276	1	1	6010	1	20786	100520494
GO:0032879	regulation of localization	biological_process	0.27291	1	25	6010	69	20786	1.00152e+218
GO:0006582	melanin metabolic process	biological_process	0.27317	1	2	6010	3	20786	1.00526e+17
GO:0001504	neurotransmitter uptake	biological_process	0.27358	1	2	6010	3	20786	1.00518e+17
GO:0031644	regulation of neurological system process	biological_process	0.27358	1	2	6010	3	20786	1.00518e+17
GO:0050804	regulation of synaptic transmission	biological_process	0.27358	1	2	6010	3	20786	1.00157e+17
GO:0050827	toxin receptor binding	molecular_function	0.27358	1	2	6010	3	20786	1.00157e+17
GO:0051580	regulation of neurotransmitter uptake	biological_process	0.27358	1	2	6010	3	20786	1.00518e+17
GO:0051581	negative regulation of neurotransmitter uptake	biological_process	0.27358	1	2	6010	3	20786	1.00518e+17
GO:0051588	regulation of neurotransmitter transport	biological_process	0.27358	1	2	6010	3	20786	1.00518e+17
GO:0051589	negative regulation of neurotransmitter transport	biological_process	0.27358	1	2	6010	3	20786	1.00518e+17
GO:0051609	inhibition of neurotransmitter uptake	biological_process	0.27358	1	2	6010	3	20786	1.00518e+17
GO:0051969	regulation of transmission of nerve impulse	biological_process	0.27358	1	2	6010	3	20786	1.00518e+17
GO:0008740	L-rhamnose isomerase activity	molecular_function	0.27467	1	1	6010	1	20786	100518578
GO:0051701	interaction with host	biological_process	0.27496	1	56	6010	172	20786	100518318,100127359,100626355,100627819,100522163,100628048,100154787,100153116,449528,100524496,100518125,100286742,100625506,396904,100152450,100512348,100621981,100623553,100513862,100511663,396903,100519740,100520053,100524971,100521622,407242,100517706,414836,397293,100517745,100524665,100518207,100738779,100624863,100523598,100233186,100519293,100620084,100515171,407060,100514082,100624487,…
GO:0051766	inositol trisphosphate kinase activity	molecular_function	0.27557	1	4	6010	9	20786	1.00623e+35
GO:0006644	phospholipid metabolic process	biological_process	0.27636	1	38	6010	112	20786	100625362,102164889,102163104,100513350,100626383,100620159,102167018,397038,100233193,100157171,396567,100154266,100620753,100623875,100623588,100518131,100520687,100513834,100153088,100517513,100516802,100155271,100736820,100520446,100157283,397295,100738012,100521692,100526139,102158988,100514269,100622680,100515917,100156809,100519992,100144537,102161426,100620754
GO:1901136	carbohydrate derivative catabolic process	biological_process	0.2765	1	68	6010	205	20786	100521564,100626125,100519950,100524702,100518487,100620652,102159640,100286807,100514599,100519519,100523204,100524443,100525456,100519944,100518272,100519143,100153036,100513350,100525933,100620909,100153283,100516411,100512084,100519078,100505408,100522456,100512665,100738350,100737484,100524326,102162113,100525333,100156357,100623422,100622995,100127131,102166027,100512309,100156840,397148,10…
GO:0006213	pyrimidine nucleoside metabolic process	biological_process	0.27661	1	9	6010	25	20786	1.00522e+80
GO:0042060	wound healing	biological_process	0.27759	1	46	6010	135	20786	100154420,102161784,100518428,100155768,100525008,397217,100622158,100037998,100516898,397526,100627867,100523938,100156912,100519905,100511457,100155257,102164647,100155996,100152602,100520033,100157963,100620754,397608,100737266,100623186,100127355,100524617,100157001,414388,100125538,733640,397059,100156267,100517183,102166268,100522875,100038002,100621029,100736982,100515041,100622028,1021616…
GO:0008430	selenium binding	molecular_function	0.27816	1	18	6010	51	20786	1.00738e+158
GO:0009311	oligosaccharide metabolic process	biological_process	0.27924	1	12	6010	34	20786	1.00155e+107
GO:0004784	superoxide dismutase activity	molecular_function	0.27939	1	3	6010	6	20786	1.02166e+23
GO:0016721	oxidoreductase activity, acting on superoxide radicals as acceptor	molecular_function	0.27939	1	3	6010	6	20786	3.96616e+23
GO:0019064	viral entry into host cell via membrane fusion with the plasma membrane	biological_process	0.2799	1	11	6010	29	20786	1.00624e+92
GO:1901615	organic hydroxy compound metabolic process	biological_process	0.2801	1	17	6010	46	20786	1.00514e+149
GO:0006022	aminoglycan metabolic process	biological_process	0.28042	1	16	6010	43	20786	3.96937e+137
GO:0015930	glutamate synthase activity	molecular_function	0.28095	1	3	6010	6	20786	1.00521e+26
GO:0007599	hemostasis	biological_process	0.28157	1	44	6010	128	20786	100155996,102164647,100511457,100155257,100737266,397608,100152602,100620754,100157963,100520033,100156912,100523938,100627867,397526,100519905,100622158,100037998,100154420,102161784,100155768,100518428,397217,100525008,100737032,102158263,100518487,100736982,100515041,100621029,102161654,100622028,397404,100517183,100038002,100522875,102166268,100524617,100623186,100127355,733640,397059,1001570…
GO:0050817	coagulation	biological_process	0.28157	1	44	6010	128	20786	100517183,100038002,100522875,102166268,100524617,100623186,100127355,733640,397059,100157001,100125538,414388,100737032,102158263,100518487,100736982,100515041,100621029,100622028,102161654,397404,100622158,100037998,102161784,100154420,100518428,100155768,397217,100525008,102164647,100155996,100511457,100155257,397608,100737266,100157963,100152602,100620754,100520033,100156912,100523938,397526,…
GO:0050878	regulation of body fluid levels	biological_process	0.28157	1	44	6010	128	20786	100038002,100522875,102166268,100517183,733640,397059,100157001,100125538,414388,100524617,100623186,100127355,100737032,102158263,100518487,102161654,100622028,397404,100736982,100515041,100621029,100037998,100622158,397217,100525008,102161784,100154420,100155768,100518428,397608,100737266,100157963,100620754,100520033,100152602,100155996,102164647,100511457,100155257,100519905,100156912,1005239…
GO:0016071	mRNA metabolic process	biological_process	0.28159	1	62	6010	191	20786	396904,102166268,100155534,100628115,100170853,100154547,100627312,100154061,100519733,100525394,100518564,100153555,100514829,100153928,100627416,100157279,100514512,100738903,100520959,100521477,100512968,100512797,100524661,100525522,100286807,397011,100525973,100154043,100737017,396903,100048946,100522596,100520225,100523793,100627250,100512336,100624231,100624623,100157075,100625450,10052494…
GO:0042325	regulation of phosphorylation	biological_process	0.2819	1	7	6010	18	20786	3.97252e+53
GO:0004152	dihydroorotate dehydrogenase activity	molecular_function	0.28309	1	4	6010	9	20786	1.00525e+35
GO:0006222	UMP biosynthetic process	biological_process	0.28309	1	4	6010	9	20786	1.00525e+35
GO:0009173	pyrimidine ribonucleoside monophosphate metabolic process	biological_process	0.28309	1	4	6010	9	20786	1.00525e+35
GO:0009174	pyrimidine ribonucleoside monophosphate biosynthetic process	biological_process	0.28309	1	4	6010	9	20786	1.00158e+35
GO:0016635	oxidoreductase activity, acting on the CH-CH group of donors, quinone or related compound as acceptor	molecular_function	0.28309	1	4	6010	9	20786	1.02158e+35
GO:0046049	UMP metabolic process	biological_process	0.28309	1	4	6010	9	20786	1.00525e+35
GO:0033180	proton-transporting V-type ATPase, V1 domain	cellular_component	0.28376	1	11	6010	28	20786	1.0052e+92
GO:0044391	ribosomal subunit	cellular_component	0.28386	1	9	6010	24	20786	1.00514e+74
GO:0004372	glycine hydroxymethyltransferase activity	molecular_function	0.28439	1	2	6010	4	20786	397181100626911
GO:0006563	L-serine metabolic process	biological_process	0.28439	1	2	6010	4	20786	100626911397181
GO:0008907	integrase activity	molecular_function	0.28458	1	3	6010	6	20786	5.531e+23
GO:0009967	positive regulation of signal transduction	biological_process	0.2859	1	3	6010	6	20786	1.00521e+23
GO:0010647	positive regulation of cell communication	biological_process	0.2859	1	3	6010	6	20786	3.97689e+23
GO:0010740	positive regulation of intracellular protein kinase cascade	biological_process	0.2859	1	3	6010	6	20786	1.0062e+23
GO:0023056	positive regulation of signaling	biological_process	0.2859	1	3	6010	6	20786	1.00521e+23
GO:0009056	catabolic process	biological_process	0.286	1	294	6010	924	20786	100737278,396673,100620423,100627819,100624856,100517183,100623817,100621514,100520654,100462754,100622281,397189,100154420,100620599,100512538,100523762,100516266,100516653,100520862,100037935,397480,100512310,100135051,100624347,100155896,397082,100525503,100624570,100152767,100519143,100519028,100525456,397667,100154547,100153283,100154257,100511119,100515523,100049664,100158218,100739753,1005…
GO:0016149	translation release factor activity, codon specific	molecular_function	0.28605	1	3	6010	6	20786	1.00514e+26
GO:0007266	Rho protein signal transduction	biological_process	0.28633	1	29	6010	79	20786	100738192,100623336,100516825,100622563,100623088,100145887,100523324,100626864,100737052,100525994,100627663,100524326,100156602,100524814,100517825,100515363,100153588,100625324,100522463,102158770,100737211,100520565,100519821,100520557,100622228,100627431,100623278,100155014,100524587
GO:0035023	regulation of Rho protein signal transduction	biological_process	0.28633	1	29	6010	79	20786	100626864,100737052,100525994,100627663,100524326,100156602,100623336,100738192,100516825,100622563,100623088,100145887,100523324,100737211,100520565,100519821,100520557,100622228,100623278,100627431,100155014,100524587,100524814,100517825,100515363,100625324,100153588,100522463,102158770
GO:0031625	ubiquitin protein ligase binding	molecular_function	0.28675	1	6	6010	14	20786	1.00512e+53
GO:0044389	small conjugating protein ligase binding	molecular_function	0.28675	1	6	6010	14	20786	1.00524e+53
GO:0005890	sodium:potassium-exchanging ATPase complex	cellular_component	0.2872	1	4	6010	10	20786	1.00522e+29
GO:0005388	calcium-transporting ATPase activity	molecular_function	0.2877	1	3	6010	6	20786	1.00737e+26
GO:0004797	thymidine kinase activity	molecular_function	0.28867	1	2	6010	4	20786	1.00739e+17
GO:0019136	deoxynucleoside kinase activity	molecular_function	0.28867	1	2	6010	4	20786	1.00152e+17
GO:0019206	nucleoside kinase activity	molecular_function	0.28867	1	2	6010	4	20786	1.00739e+17
GO:0006536	glutamate metabolic process	biological_process	0.28881	1	3	6010	6	20786	1.00525e+26
GO:0072521	purine-containing compound metabolic process	biological_process	0.289	1	122	6010	378	20786	100520862,100154817,100125826,100523457,396707,100152212,100518540,100516266,100519521,102166322,100624659,100523704,100514990,100511401,100518289,100624785,100153771,100525503,100152687,100625408,100525121,100525725,100624347,100519431,100135051,100514402,100154195,100623817,396904,100518450,100737764,100515873,414285,100512657,100514398,100154743,100157156,100738779,100523962,100520054,10051456…
GO:0015886	heme transport	biological_process	0.28928	1	6	6010	15	20786	1.0216e+53
GO:1901678	iron coordination entity transport	biological_process	0.28928	1	6	6010	15	20786	1.00516e+53
GO:0019048	modulation by virus of host morphology or physiology	biological_process	0.28934	1	23	6010	68	20786	1.00518e+203
GO:0009579	thylakoid	cellular_component	0.28961	1	40	6010	123	20786	100627727,100524323,406235,100515770,100521561,100142626,100623011,100127358,100153149,396656,396939,100516823,100625207,100154754,100516215,100522775,100516734,100516743,100625971,100739029,100624347,100521670,100515528,100511026,100513671,100037284,100525212,397658,100739719,100516977,100155199,100736826,100519028,100520647,100627043,102167902,100515229,100157340,100157741,100739456
GO:0044436	thylakoid part	cellular_component	0.28961	1	40	6010	123	20786	100515528,100511026,100513671,100037284,100525212,397658,100739719,100516977,100155199,100736826,100519028,100520647,100627043,102167902,100515229,100157340,100739456,100157741,100627727,100524323,100515770,406235,100521561,100142626,100127358,100623011,100153149,396656,396939,100154754,100516823,100625207,100516215,100522775,100516734,100516743,100625971,100739029,100624347,100521670
GO:0045502	dynein binding	molecular_function	0.29055	1	35	6010	102	20786	100524617,100518318,100155657,100521397,414388,100739372,100627819,100519795,396904,100523089,100513463,100126859,100523621,397236,100152433,100523898,396562,100152429,102161784,100126286,100737979,100523123,100154945,100515166,100519249,100627867,100037935,100155722,100516875,100523255,100513379,100519117,100157963,397608,100515339
GO:0004511	tyrosine 3-monooxygenase activity	molecular_function	0.29061	1	9	6010	25	20786	4.14902e+77
GO:0005098	Ran GTPase activator activity	molecular_function	0.29114	1	1	6010	1	20786	100153811
GO:0005315	inorganic phosphate transmembrane transporter activity	molecular_function	0.29115	1	3	6010	6	20786	1.02164e+23
GO:1901677	phosphate transmembrane transporter activity	molecular_function	0.29115	1	3	6010	6	20786	1.00518e+23
GO:0051188	cofactor biosynthetic process	biological_process	0.29197	1	65	6010	196	20786	100627107,100521095,100157721,100156725,100154336,100154824,100627841,100524908,102166880,397043,100523191,100153025,100519722,100622330,100154573,396681,100525876,100518027,100520838,100154835,100524104,100156922,100523901,397039,100521290,100622254,396584,100737311,100512454,503658,100156375,100520309,100738479,100522764,396910,100625562,100513882,100155921,100624659,100525563,100337666,1005196…
GO:0019838	growth factor binding	molecular_function	0.29268	1	9	6010	26	20786	1.00516e+80
GO:0006839	mitochondrial transport	biological_process	0.29328	1	13	6010	37	20786	1.00525e+116
GO:0044257	cellular protein catabolic process	biological_process	0.29355	1	68	6010	206	20786	100515997,100624340,100190899,100626506,100624429,733583,397080,100524109,100153464,100625207,100524049,100152804,100625426,100512196,100626293,100524483,100153926,100525970,100626328,100153062,100625972,100037992,100520959,100524171,100155139,100620405,100171390,100156379,100155158,100511033,100628105,100621019,100738212,100154257,733626,594849,100154530,100155342,100520614,397178,100512072,1001…
GO:0051603	proteolysis involved in cellular protein catabolic process	biological_process	0.29355	1	68	6010	206	20786	100626506,100624429,733583,100190899,100524109,100153464,397080,100515997,100624340,100153926,100626293,100524483,100626328,100153062,100525970,100152804,100625207,100524049,100625426,100512196,100520959,100620405,100155139,100524171,100037992,100625972,733626,100738212,100154257,594849,100156379,100155158,100171390,100621019,100511033,100628105,100154798,100518042,102166886,100513836,100154530,1…
GO:0044425	membrane part	cellular_component	0.29355	1	1384	6010	5132	20786	396997,100520130,100519890,100524140,397187,100157635,100152670,100154486,100624678,100154008,102158176,100156896,100511705,445528,100521846,100623144,100154761,100515885,100157032,100517341,100626150,100516597,100622230,100519354,100523833,100622175,100521262,100623613,100737484,100153346,100153287,100625207,100156072,100154537,100621973,404704,100155620,100738389,100739327,100623011,100155256,1…
GO:0006732	coenzyme metabolic process	biological_process	0.29383	1	41	6010	123	20786	100622330,100525333,397082,100154573,100512738,100310802,397480,100738479,100521095,100522764,100156725,100513882,100520077,397148,100524908,100155482,100337666,100153025,100520054,100627610,100512797,100737311,100739753,100521019,397546,100518983,396688,100520838,100156776,100524699,100154014,100519262,100154835,100156922,397039,100523901,100151884,414285,100525456,100521052,100521290
GO:0003779	actin binding	molecular_function	0.29449	1	84	6010	265	20786	100622006,100522845,100510894,100155257,100517289,100155713,100523778,100625350,100520047,100515360,100152937,100523415,100627907,100525328,100738152,445532,100737138,100622354,397689,100157264,445516,100153229,100736740,100155305,100511744,100737943,100525411,100622983,100620515,100738346,100511414,100623817,100155782,497233,100736565,100739034,100620423,100520585,102159087,100286741,100511116,1…
GO:0006778	porphyrin-containing compound metabolic process	biological_process	0.2946	1	38	6010	112	20786	100519111,100520621,100512919,100519693,100525632,396681,100518027,100525876,100519056,100525725,100525121,100155921,100627841,100154336,100154824,100625562,100157721,396910,100627107,100519722,100525563,397043,100523191,100624659,102166880,100512454,396584,100622254,100520309,396688,100156375,503658,100511474,100524104,100157918,100739366,100518905,100519024
GO:0003924	GTPase activity	molecular_function	0.29461	1	130	6010	414	20786	100514786,100512797,102157590,595115,100738361,397596,397655,100623971,100154911,100144495,100511975,100739531,100622538,396904,100737764,100144586,100515873,100514708,100525121,100157947,100621037,100624328,100525725,100624785,100153771,733588,100157361,397073,100738029,100520783,100518064,595108,100624464,100623150,100621675,100520309,780403,100620478,100739440,100737334,100622254,100301914,100…
GO:0000795	synaptonemal complex	cellular_component	0.29676	1	5	6010	12	20786	1.00156e+38
GO:0008705	methionine synthase activity	molecular_function	0.29698	1	3	6010	6	20786	1.00511e+23
GO:0042084	5-methyltetrahydrofolate-dependent methyltransferase activity	molecular_function	0.29698	1	3	6010	6	20786	1.00511e+23
GO:0045087	innate immune response	biological_process	0.29736	1	5	6010	12	20786	1.00038e+41
GO:0005960	glycine cleavage complex	cellular_component	0.29738	1	3	6010	8	20786	3.9769e+20
GO:0019054	modulation by virus of host process	biological_process	0.29839	1	12	6010	33	20786	1.00522e+104
GO:0044068	modulation by symbiont of host cellular process	biological_process	0.29839	1	12	6010	33	20786	4.49528e+104
GO:0004860	protein kinase inhibitor activity	molecular_function	0.29843	1	11	6010	30	20786	3.97661e+92
GO:0019210	kinase inhibitor activity	molecular_function	0.29843	1	11	6010	30	20786	3.97661e+92
GO:0043043	peptide biosynthetic process	biological_process	0.30017	1	8	6010	20	20786	3.97511e+68
GO:0008757	S-adenosylmethionine-dependent methyltransferase activity	molecular_function	0.3004	1	38	6010	114	20786	397294,100739497,397444,100627711,100525688,100512915,102167299,397300,100523322,100154336,100736723,100739020,100514009,100153254,100521661,100156819,100516979,100520160,100626002,100624822,100154074,100511545,100286877,100516489,100147809,100170853,100157089,100153555,100514510,664651,100518515,100512084,397371,100623101,100738665,100620846,100523776,100739753
GO:0007157	heterophilic cell-cell adhesion	biological_process	0.30058	1	3	6010	7	20786	1.00157e+26
GO:0017004	cytochrome complex assembly	biological_process	0.30062	1	9	6010	25	20786	1.00154e+80
GO:0000255	allantoin metabolic process	biological_process	0.30123	1	3	6010	6	20786	1.00525e+23
GO:0000256	allantoin catabolic process	biological_process	0.30123	1	3	6010	6	20786	1.0216e+23
GO:0080090	regulation of primary metabolic process	biological_process	0.30174	1	697	6010	2267	20786	100151855,100622397,100514403,100519584,100523701,100624635,100517998,503658,102166137,100624980,100126859,100152845,100156660,100515617,100152498,100157957,100523896,100153814,100514091,100623035,100517766,100516469,100152921,100521397,100518295,100622235,100620126,100513350,100513676,100739489,100627931,100156226,102162966,100529254,100151793,100627550,100512874,397318,100515344,100523825,10062…
GO:0007049	cell cycle	biological_process	0.30185	1	175	6010	549	20786	100739489,100522917,102166514,100157738,100156217,100518664,100516848,397628,100519249,100154945,100522613,102166880,100524238,100523358,102159003,102161784,100512244,100523381,100049664,100518769,102157609,100516328,100519083,100520130,100520933,100624928,100126859,100154547,100628065,100038002,102158579,100524338,100516469,100521397,100521258,100515014,100153333,102165264,100512802,100520959,10…
GO:0005604	basement membrane	cellular_component	0.30235	1	33	6010	94	20786	396707,100513650,100154884,100620599,100620316,100154420,397608,100525503,100513379,100514785,100519117,100514848,100523255,100516875,100511457,102159370,100621981,396904,100522875,100157373,102159469,100515003,414388,100627819,100524617,100737032,100737132,100511642,100511216,396903,100736982,397236,100152077
GO:0004550	nucleoside diphosphate kinase activity	molecular_function	0.30249	1	5	6010	13	20786	1.00522e+44
GO:0006165	nucleoside diphosphate phosphorylation	biological_process	0.30249	1	5	6010	13	20786	1.00514e+44
GO:0006183	GTP biosynthetic process	biological_process	0.30249	1	5	6010	13	20786	1.00514e+44
GO:0006228	UTP biosynthetic process	biological_process	0.30249	1	5	6010	13	20786	1.00623e+44
GO:0006241	CTP biosynthetic process	biological_process	0.30249	1	5	6010	13	20786	1.00623e+44
GO:0009148	pyrimidine nucleoside triphosphate biosynthetic process	biological_process	0.30249	1	5	6010	13	20786	1.00143e+44
GO:0009208	pyrimidine ribonucleoside triphosphate metabolic process	biological_process	0.30249	1	5	6010	13	20786	1.00624e+44
GO:0009209	pyrimidine ribonucleoside triphosphate biosynthetic process	biological_process	0.30249	1	5	6010	13	20786	1.00143e+44
GO:0046036	CTP metabolic process	biological_process	0.30249	1	5	6010	13	20786	1.00624e+44
GO:0046051	UTP metabolic process	biological_process	0.30249	1	5	6010	13	20786	1.00514e+44
GO:0046939	nucleotide phosphorylation	biological_process	0.30249	1	5	6010	13	20786	1.00623e+44
GO:0000097	sulfur amino acid biosynthetic process	biological_process	0.30304	1	4	6010	9	20786	1.00511e+32
GO:0009086	methionine biosynthetic process	biological_process	0.30304	1	4	6010	9	20786	1.00511e+32
GO:0007166	cell surface receptor signaling pathway	biological_process	0.30319	1	628	6010	2703	20786	100524920,100525471,100517028,100526036,100515882,102167018,100524024,100620803,100512461,100623188,100628123,100156428,100190992,100623704,100524237,100513559,100141401,100155983,100521607,100154365,397252,100520124,100520924,100620093,100523220,100521247,100512549,100515445,100511292,100126844,100621377,100620522,100157815,100522064,100739531,414370,100144495,100518071,100622991,100738424,10015…
GO:0004800	thyroxine 5'-deiodinase activity	molecular_function	0.30354	1	2	6010	4	20786	414380414379
GO:0070475	rRNA base methylation	biological_process	0.30357	1	1	6010	1	20786	100521661
GO:0008294	calcium- and calmodulin-responsive adenylate cyclase activity	molecular_function	0.30408	1	1	6010	1	20786	100187735
GO:1901068	guanosine-containing compound metabolic process	biological_process	0.30425	1	55	6010	167	20786	100516411,100153283,100154195,100623817,396904,100737764,100505408,100515873,100512084,100519944,100524443,100523204,100153036,100513350,100512657,100519143,100736826,100514398,100518272,100738779,100523962,100514569,100518487,100514599,100286807,100626125,100622983,100521564,100621514,100623653,100519950,100155138,100156840,100520862,100142626,100512309,100516266,100521675,100514990,100622995,10…
GO:0032507	maintenance of protein location in cell	biological_process	0.30437	1	27	6010	78	20786	100522834,100520585,100153917,100154420,100155983,100624400,100621981,100156660,100512686,100623414,100626075,100524974,100521765,396903,100153548,100513249,100519100,100271903,100736982,100515661,100524661,100521706,100515121,100049664,100520962,397625,100519683
GO:0045185	maintenance of protein location	biological_process	0.30437	1	27	6010	78	20786	100153917,100624400,100154420,100155983,100522834,100520585,100623414,100512686,100521765,100524974,100626075,100621981,100156660,100736982,100271903,100515661,100519100,100513249,100153548,396903,100519683,397625,100049664,100520962,100521706,100524661,100515121
GO:0051235	maintenance of location	biological_process	0.30437	1	27	6010	78	20786	100271903,100736982,100515661,100519100,100513249,396903,100153548,397625,100519683,100049664,100520962,100521706,100524661,100515121,100153917,100624400,100155983,100154420,100522834,100520585,100623414,100512686,100521765,100524974,100626075,100621981,100156660
GO:0051651	maintenance of location in cell	biological_process	0.30437	1	27	6010	78	20786	100153548,396903,100519100,100513249,100515661,100271903,100736982,100515121,100524661,100521706,100049664,100520962,100519683,397625,100520585,100522834,100154420,100155983,100624400,100153917,100156660,100621981,100524974,100626075,100521765,100512686,100623414
GO:0008677	2-dehydropantoate 2-reductase activity	molecular_function	0.30462	1	7	6010	18	20786	1.00155e+59
GO:0003993	acid phosphatase activity	molecular_function	0.30535	1	8	6010	20	20786	1.00625e+68
GO:0004185	serine-type carboxypeptidase activity	molecular_function	0.3055	1	3	6010	6	20786	1.00157e+26
GO:0044462	external encapsulating structure part	cellular_component	0.30632	1	10	6010	26	20786	1.00157e+83
GO:0016615	malate dehydrogenase activity	molecular_function	0.30658	1	5	6010	12	20786	1.00521e+41
GO:0004819	glutamine-tRNA ligase activity	molecular_function	0.30748	1	1	6010	1	20786	100154145
GO:0006425	glutaminyl-tRNA aminoacylation	biological_process	0.30748	1	1	6010	1	20786	100154145
GO:0005212	structural constituent of eye lens	molecular_function	0.30805	1	3	6010	7	20786	1.0052e+26
GO:0004631	phosphomevalonate kinase activity	molecular_function	0.30847	1	1	6010	1	20786	100152301
GO:0006695	cholesterol biosynthetic process	biological_process	0.30847	1	1	6010	1	20786	100152301
GO:0016126	sterol biosynthetic process	biological_process	0.30847	1	1	6010	1	20786	100152301
GO:0003887	DNA-directed DNA polymerase activity	molecular_function	0.3086	1	32	6010	95	20786	100737500,100514045,100513474,100623274,100516292,100513758,102168094,100624136,100519430,100625228,100157283,100517908,100521095,396910,100154509,100157264,100525752,100520370,100514823,100738742,100157469,100521651,100521751,100738980,100620959,100144586,100153104,100157373,100522795,396662,100153906,100628048
GO:0008652	cellular amino acid biosynthetic process	biological_process	0.309	1	55	6010	165	20786	100622158,100152660,100155472,100512308,397300,100153176,100738479,100627133,100524379,100153159,100621671,100154068,100155788,100524908,100524089,100157129,100156809,100525884,100624292,100520358,100152804,100622330,100625368,100511504,100522018,397480,100521104,100155686,100310802,100515791,100623388,100519262,100154014,100525485,100520557,100520838,100521603,100512348,100516489,100135670,39703…
GO:0008509	anion transmembrane transporter activity	molecular_function	0.30917	1	42	6010	127	20786	100514249,100514659,100627068,102159321,100524147,100515885,100523609,100524044,100624458,397147,100049659,100622635,102163289,100153302,100037972,100628082,100521642,100518296,100156290,100517851,100622304,396600,100524881,100124380,100155478,397203,100520624,100524499,100626318,100516453,100037298,100512016,100511947,102158697,497236,100049683,100623148,100623140,100626316,100626493,100523792,1…
GO:0003972	RNA ligase (ATP) activity	molecular_function	0.30917	1	3	6010	6	20786	1.00145e+26
GO:0009260	ribonucleotide biosynthetic process	biological_process	0.30936	1	57	6010	174	20786	100155449,100624347,100158096,100624213,100625544,100152687,100523423,100522497,100513231,100523598,553100,100523704,100519521,100152013,100522189,100621056,100521675,396707,100518540,100152212,100523457,100142626,100125826,100154817,100515967,100157992,100158213,396688,733678,100516296,100520600,100152017,100512698,100623653,100519890,100622983,100525437,100188905,100520484,100049664,100524766,1…
GO:0046390	ribose phosphate biosynthetic process	biological_process	0.30936	1	57	6010	174	20786	100523457,100157992,100515967,100125826,100142626,100154817,100621056,100522189,100152212,396707,100518540,100521675,553100,100519521,100152013,100523704,100513231,100523598,100522497,100523423,100152687,100625544,100624347,100624213,100158096,100155449,100517341,100514402,100620909,100158076,100519078,100525485,100518450,102157990,100739064,100152067,100154743,100521290,100514398,100736826,10052…
GO:0004764	shikimate 3-dehydrogenase (NADP+) activity	molecular_function	0.30947	1	1	6010	1	20786	100515283
GO:0004100	chitin synthase activity	molecular_function	0.30951	1	1	6010	1	20786	100624925
GO:0006031	chitin biosynthetic process	biological_process	0.30951	1	1	6010	1	20786	100624925
GO:0046349	amino sugar biosynthetic process	biological_process	0.30951	1	1	6010	1	20786	100624925
GO:1901073	glucosamine-containing compound biosynthetic process	biological_process	0.30951	1	1	6010	1	20786	100624925
GO:0033691	sialic acid binding	molecular_function	0.30955	1	1	6010	1	20786	100521637
GO:0004363	glutathione synthase activity	molecular_function	0.30958	1	4	6010	9	20786	1.00523e+35
GO:0004109	coproporphyrinogen oxidase activity	molecular_function	0.30969	1	1	6010	1	20786	100511474
GO:0004635	phosphoribosyl-AMP cyclohydrolase activity	molecular_function	0.3099	1	1	6010	1	20786	100512308
GO:0009002	serine-type D-Ala-D-Ala carboxypeptidase activity	molecular_function	0.31025	1	1	6010	1	20786	100152773
GO:0008374	O-acyltransferase activity	molecular_function	0.31035	1	5	6010	12	20786	1.0052e+41
GO:0031683	G-protein beta/gamma-subunit complex binding	molecular_function	0.3104	1	28	6010	86	20786	1.00523e+221
GO:0009308	amine metabolic process	biological_process	0.31044	1	28	6010	84	20786	100511292,100525725,100626614,100525121,100511633,100513215,100518027,780403,100301570,100625581,595115,100301559,100621853,100301914,100625457,397596,100153321,100627723,100144495,102166322,100523466,100520384,100739056,100621999,100037941,100511965,100737739,100737446
GO:0004817	cysteine-tRNA ligase activity	molecular_function	0.31049	1	1	6010	1	20786	100622254
GO:0006423	cysteinyl-tRNA aminoacylation	biological_process	0.31049	1	1	6010	1	20786	100622254
GO:0045595	regulation of cell differentiation	biological_process	0.31145	1	4	6010	9	20786	3.97488e+32
GO:0006996	organelle organization	biological_process	0.3115	1	233	6010	743	20786	100622160,100513929,100736792,100152722,100624559,100736772,100514844,100270723,100626669,100516875,100518681,100621523,397691,100524326,100511116,397608,100521086,100622658,100627867,102164968,100144523,100156959,100739758,100525970,100622339,100621607,100625806,100515194,100154462,100517173,100737250,100156773,100622200,733606,100153036,100514401,100519172,100516883,100523204,100157483,10028680…
GO:0009165	nucleotide biosynthetic process	biological_process	0.31163	1	76	6010	235	20786	100737311,100520484,100049664,100510993,733678,100624980,100520600,100158213,100519890,100152017,100517776,100515567,100188905,100519078,100525485,100517341,100739348,100620909,100158076,100152067,100521290,100736826,102157990,100739064,100625544,100620994,100523423,100622999,100522497,100155449,100512740,100523938,100154573,100621056,100522189,100521675,100522613,100157992,100142626,100515967,10…
GO:0030255	protein secretion by the type IV secretion system	biological_process	0.3117	1	1	6010	1	20786	100514512
GO:0044097	secretion by the type IV secretion system	biological_process	0.3117	1	1	6010	1	20786	100514512
GO:0051130	positive regulation of cellular component organization	biological_process	0.31242	1	3	6010	7	20786	1.02162e+26
GO:0016410	N-acyltransferase activity	molecular_function	0.31257	1	22	6010	67	20786	1.00157e+191
GO:0009163	nucleoside biosynthetic process	biological_process	0.31295	1	51	6010	157	20786	100517341,100620909,100518612,100525485,100519078,102157990,100156922,100739064,100154743,100736826,100514398,100521290,100520054,100524546,100520484,100049664,100524766,100517243,100188905,100622983,100525437,100158213,733678,100516296,396688,100152017,100623653,100519890,100142626,100125826,100515967,100154817,100157992,100522189,100621056,100521675,396707,100518540,100524908,100523704,10015201…
GO:0042455	ribonucleoside biosynthetic process	biological_process	0.31295	1	51	6010	157	20786	100155449,100624347,100158096,100624213,100152687,100625544,100523423,100522497,100523598,100524908,100152013,100519521,100523704,100522189,100621056,396707,100518540,100521675,100157992,100154817,100142626,100125826,100515967,100516296,733678,396688,100158213,100623653,100519890,100152017,100188905,100622983,100525437,100524546,100520484,100517243,100524766,100049664,100520054,100154743,10052129…
GO:1901659	glycosyl compound biosynthetic process	biological_process	0.31295	1	51	6010	157	20786	100739064,102157990,100156922,100521290,100736826,100514398,100154743,100518612,100620909,100517341,100519078,100525485,100188905,100622983,100525437,100623653,100519890,100152017,100516296,733678,396688,100158213,100520054,100524766,100517243,100049664,100520484,100524546,100152013,100519521,100523704,100524908,100523598,100157992,100125826,100142626,100154817,100515967,396707,100518540,10052167…
GO:0030001	metal ion transport	biological_process	0.31328	1	152	6010	477	20786	100516372,100628130,396663,100514493,100517307,100622932,100624229,100518027,100626324,100521670,100622160,100522189,100157721,100525850,100521662,100739142,100152013,396996,100524706,100153302,100620529,100739440,100737334,100157844,100513671,100153555,102168042,100519705,100523466,100517467,397242,100622635,100627723,100512192,100516701,397434,100519117,100514045,100626493,100521959,100736760,3…
GO:0016755	transferase activity, transferring amino-acyl groups	molecular_function	0.31385	1	15	6010	42	20786	1.00524e+128
GO:0015980	energy derivation by oxidation of organic compounds	biological_process	0.31401	1	35	6010	107	20786	100627579,100626318,100521012,100512285,102164575,102160985,100736566,100037271,100738786,100512249,407060,397460,414383,100736965,397013,100513030,100522261,100157054,100519618,102165520,102164405,100524423,100154105,100233191,100738919,492279,100523036,100511611,100154043,100511135,100158100,100513997,100157080,100513204,100520803
GO:0005215	transporter activity	molecular_function	0.31459	1	528	6010	1685	20786	100622160,100521662,397203,100621109,100524435,100739142,100512016,100520472,100521471,100522014,102164419,100515413,100524706,100628130,100621879,100516481,397458,100518027,100171400,100126235,100169932,100624022,102168042,102160253,102163747,100302506,100517140,100523466,100101924,100514181,397242,100156379,407773,100514968,100626468,100156266,100517851,100515416,100520053,102160428,733576,1007…
GO:0006528	asparagine metabolic process	biological_process	0.31474	1	4	6010	9	20786	1.00514e+32
GO:0006529	asparagine biosynthetic process	biological_process	0.31474	1	4	6010	9	20786	1.00622e+32
GO:0005092	GDP-dissociation inhibitor activity	molecular_function	0.31709	1	1	6010	1	20786	100155466
GO:0005094	Rho GDP-dissociation inhibitor activity	molecular_function	0.31709	1	1	6010	1	20786	100155466
GO:0018958	phenol-containing compound metabolic process	biological_process	0.31726	1	3	6010	6	20786	1.00526e+26
GO:0043066	negative regulation of apoptotic process	biological_process	0.31759	1	5	6010	13	20786	1.00521e+44
GO:0043069	negative regulation of programmed cell death	biological_process	0.31759	1	5	6010	13	20786	1.00153e+44
GO:0060548	negative regulation of cell death	biological_process	0.31759	1	5	6010	13	20786	1.00514e+44
GO:0044106	cellular amine metabolic process	biological_process	0.31779	1	24	6010	72	20786	1.00626e+206
GO:0009881	photoreceptor activity	molecular_function	0.31822	1	1	6010	1	20786	100516489
GO:0009882	blue light photoreceptor activity	molecular_function	0.31822	1	1	6010	1	20786	100516489
GO:0071949	FAD binding	molecular_function	0.31822	1	1	6010	1	20786	100516489
GO:0046434	organophosphate catabolic process	biological_process	0.31902	1	66	6010	201	20786	100623422,100622995,100127131,102166027,100156840,100512309,397148,100738350,100512665,102162113,100737484,100524326,100525333,100156357,100519944,100525456,100523204,100524443,100519143,100513350,100153036,100518272,100620909,100516411,100153283,100157902,100505408,100512084,100519078,100626125,100521564,100524702,100620112,100519950,100518487,100286807,100514599,100514990,100523704,100511401,10…
GO:0015649	2-keto-3-deoxygluconate:hydrogen symporter activity	molecular_function	0.31906	1	1	6010	1	20786	102159321
GO:0015749	monosaccharide transport	biological_process	0.31906	1	1	6010	1	20786	102159321
GO:0046411	2-keto-3-deoxygluconate transport	biological_process	0.31906	1	1	6010	1	20786	102159321
GO:0047750	cholestenol delta-isomerase activity	molecular_function	0.31939	1	3	6010	6	20786	1.00516e+26
GO:0043241	protein complex disassembly	biological_process	0.31998	1	8	6010	22	20786	1.00524e+68
GO:0004590	orotidine-5'-phosphate decarboxylase activity	molecular_function	0.32059	1	2	6010	4	20786	1.00523e+17
GO:0006207	'de novo' pyrimidine nucleobase biosynthetic process	biological_process	0.32059	1	2	6010	4	20786	1.00523e+17
GO:0010340	carboxyl-O-methyltransferase activity	molecular_function	0.32067	1	7	6010	19	20786	3.97444e+59
GO:0051998	protein carboxyl O-methyltransferase activity	molecular_function	0.32067	1	7	6010	19	20786	1.00287e+59
GO:0006109	regulation of carbohydrate metabolic process	biological_process	0.32077	1	5	6010	12	20786	1.00524e+44
GO:0019083	viral transcription	biological_process	0.3213	1	5	6010	12	20786	1.0005e+41
GO:1901292	nucleoside phosphate catabolic process	biological_process	0.32143	1	57	6010	173	20786	100737764,100505408,100519078,100515873,100512084,100516411,100153283,100620909,100154195,100157902,100623817,396904,100513350,100153036,100512657,100521052,100519143,100518272,100519944,100524443,100523204,100286807,100514599,100738779,100523962,100514569,100518487,100155138,100519950,100626125,100521564,100621514,100518540,100516266,100156840,100520862,100512309,100511401,102166027,100127131,10…
GO:0004657	proline dehydrogenase activity	molecular_function	0.32176	1	1	6010	1	20786	100524089
GO:0006560	proline metabolic process	biological_process	0.32176	1	1	6010	1	20786	100524089
GO:0006562	proline catabolic process	biological_process	0.32176	1	1	6010	1	20786	100524089
GO:0044455	mitochondrial membrane part	cellular_component	0.32194	1	46	6010	143	20786	100152013,100519521,100523704,100512249,100523598,100157992,100154817,100125826,100524895,100516606,100518540,100515997,100525083,100621056,396776,100157054,100513002,100156045,100624347,100522497,100625544,100152687,100154743,100152565,100038000,100620909,399685,100622200,100517341,100154248,100196908,100517408,100519078,100525437,100188905,100152814,100626600,100152017,100516296,100513519,10010…
GO:0003852	2-isopropylmalate synthase activity	molecular_function	0.32195	1	1	6010	1	20786	100153159
GO:0006768	biotin metabolic process	biological_process	0.32234	1	1	6010	1	20786	100519100
GO:0009102	biotin biosynthetic process	biological_process	0.32234	1	1	6010	1	20786	100519100
GO:0042410	6-carboxyhexanoate-CoA ligase activity	molecular_function	0.32234	1	1	6010	1	20786	100519100
GO:0034655	nucleobase-containing compound catabolic process	biological_process	0.32241	1	69	6010	210	20786	100738350,100512665,100156357,102162113,100517856,100524326,100737484,102166027,100127131,100622995,100623422,100156840,100624530,100524108,100512309,100519950,100512336,100626125,100521564,100627181,100514599,100286807,100518487,100513398,100513350,100153036,100519143,100518272,100519944,100524443,100523204,100505408,100519078,100512084,100516411,100154547,100153283,100620909,100157902,100519431…
GO:0008901	ferredoxin hydrogenase activity	molecular_function	0.32251	1	1	6010	1	20786	100158100
GO:0016699	oxidoreductase activity, acting on hydrogen as donor, iron-sulfur protein as acceptor	molecular_function	0.32251	1	1	6010	1	20786	100158100
GO:0016209	antioxidant activity	molecular_function	0.32272	1	17	6010	52	20786	3.96616e+134
GO:0051246	regulation of protein metabolic process	biological_process	0.3228	1	12	6010	35	20786	1.00628e+101
GO:0009439	cyanate metabolic process	biological_process	0.32288	1	1	6010	1	20786	100152671
GO:0008053	mitochondrial fusion	biological_process	0.32324	1	10	6010	27	20786	3.96904e+86
GO:0010608	posttranscriptional regulation of gene expression	biological_process	0.32374	1	11	6010	32	20786	1.00514e+98
GO:0008200	ion channel inhibitor activity	molecular_function	0.32434	1	30	6010	93	20786	100155885,100627718,100521390,100525725,100521638,100522907,102160544,102157763,100526114,100523812,397376,397293,100515469,100525767,100156270,397460,100157815,100627711,100524814,100523200,100520613,100737516,100513191,100518601,100524302,100154405,100158059,100516266,100516223,100738162
GO:0016248	channel inhibitor activity	molecular_function	0.32434	1	30	6010	93	20786	100157815,100156270,397460,100627711,100524814,100154405,100524302,100737516,100518601,100520613,100513191,100523200,100738162,100516223,100516266,100158059,100525725,100521390,100627718,100155885,100526114,102160544,102157763,100522907,100521638,100523812,397376,100525767,100515469,397293
GO:0009249	protein lipoylation	biological_process	0.32437	1	1	6010	1	20786	100517086
GO:0018065	protein-cofactor linkage	biological_process	0.32437	1	1	6010	1	20786	100517086
GO:0008158	hedgehog receptor activity	molecular_function	0.32442	1	6	6010	15	20786	1.00524e+50
GO:0046039	GTP metabolic process	biological_process	0.32485	1	54	6010	165	20786	100135051,100519431,100512665,100738350,100156357,100525503,100624785,100524326,100737484,102162113,100518289,102166027,100127131,100511401,100622995,100623422,100514990,100516266,100521675,100512309,100156840,100520862,100142626,100519950,100155138,100623653,100521564,100621514,100626125,100622983,100286807,100514599,100514569,100518487,100738779,100523962,100518272,100513350,100153036,100512657…
GO:0003922	GMP synthase (glutamine-hydrolyzing) activity	molecular_function	0.32522	1	1	6010	1	20786	100736826
GO:0006177	GMP biosynthetic process	biological_process	0.32522	1	1	6010	1	20786	100736826
GO:0046037	GMP metabolic process	biological_process	0.32522	1	1	6010	1	20786	100736826
GO:0004026	alcohol O-acetyltransferase activity	molecular_function	0.3272	1	1	6010	1	20786	100514493
GO:0016413	O-acetyltransferase activity	molecular_function	0.3272	1	1	6010	1	20786	100514493
GO:0034318	alcohol O-acyltransferase activity	molecular_function	0.3272	1	1	6010	1	20786	100514493
GO:0042157	lipoprotein metabolic process	biological_process	0.32752	1	25	6010	77	20786	1.02161e+218
GO:0044262	cellular carbohydrate metabolic process	biological_process	0.32842	1	73	6010	225	20786	100152660,100153147,397504,100621999,100624559,100518649,100152551,100517843,100511282,100525079,100517457,100625092,396833,100521397,100627551,100157587,100739107,100153830,397363,100037992,100625547,100512348,100627286,100158213,780403,100624924,100737185,100512133,100624209,100157844,397445,100156359,100152637,100156449,100513348,100521858,100627912,397070,102160985,100157757,397519,100516309,…
GO:0016841	ammonia-lyase activity	molecular_function	0.32852	1	2	6010	4	20786	100154617397078
GO:0008536	Ran GTPase binding	molecular_function	0.32914	1	9	6010	23	20786	1.02158e+80
GO:0003842	1-pyrroline-5-carboxylate dehydrogenase activity	molecular_function	0.32932	1	1	6010	1	20786	100627656
GO:0009654	oxygen evolving complex	cellular_component	0.32954	1	4	6010	10	20786	1.00524e+32
GO:0008289	lipid binding	molecular_function	0.33028	1	75	6010	227	20786	100286807,100113427,100152077,397303,100155023,100624077,100525865,100521982,102164032,102166512,100522875,100157373,100153522,100513110,100153947,100519857,100515025,100525693,100522834,100524171,100153561,100627455,100512953,100153950,100627945,100737484,100153921,397691,102164968,100156983,100520918,100625429,100516535,100516747,100621814,100523598,100156481,100155983,100625062,100113429,10051…
GO:0001836	release of cytochrome c from mitochondria	biological_process	0.3319	1	4	6010	10	20786	1.0052e+35
GO:0008637	apoptotic mitochondrial changes	biological_process	0.3319	1	4	6010	10	20786	1.0052e+35
GO:0097190	apoptotic signaling pathway	biological_process	0.3319	1	4	6010	10	20786	1.00521e+35
GO:0015077	monovalent inorganic cation transmembrane transporter activity	molecular_function	0.33195	1	194	6010	615	20786	100516296,100516141,396600,100737017,396903,100738311,100622281,100525437,100519683,100517243,100521160,100627610,100127355,100038000,397072,100627819,100049659,100517183,100516251,100151888,100522678,100152567,399685,100521346,100513050,100513014,100624347,102164253,100621561,100623140,100739624,100156112,100154420,100620599,100512538,100513047,100515171,102157932,100519521,100525577,396707,1021…
GO:0008192	RNA guanylyltransferase activity	molecular_function	0.33212	1	4	6010	9	20786	1.00154e+35
GO:0070568	guanylyltransferase activity	molecular_function	0.33212	1	4	6010	9	20786	1.00157e+35
GO:0017016	Ras GTPase binding	molecular_function	0.33244	1	37	6010	106	20786	100739034,100519078,100155084,100519576,100152154,100624568,100621152,100524814,100520585,100620423,100511543,102157663,100049664,100622832,100626508,397445,100737293,100738779,100153229,100518074,102165436,100171399,100516531,100520918,100626451,100154062,100154762,100152815,100622678,100155257,100523902,100622006,100154908,100512141,100519354,100155713,100511256
GO:0031267	small GTPase binding	molecular_function	0.33244	1	37	6010	106	20786	100511256,100155713,100519354,100154908,100622006,100512141,100155257,100523902,100622678,100154762,100152815,100626451,100154062,100520918,100516531,100171399,100518074,102165436,100622832,100153229,100738779,397445,100737293,100626508,100049664,100511543,100620423,100520585,102157663,100624568,100621152,100524814,100152154,100519576,100519078,100739034,100155084
GO:0051020	GTPase binding	molecular_function	0.33244	1	37	6010	106	20786	100622832,100153229,100738779,100737293,397445,100626508,100049664,100171399,100518074,102165436,100152154,100519576,100519078,100739034,100155084,100511543,100520585,100620423,102157663,100624568,100621152,100524814,100154908,100622006,100512141,100155257,100523902,100511256,100155713,100519354,100154062,100626451,100520918,100516531,100622678,100154762,100152815
GO:0015988	energy coupled proton transmembrane transport, against electrochemical gradient	biological_process	0.33287	1	72	6010	217	20786	574054,397447,100519402,733576,100736679,100525577,100738612,100512538,100156112,100154420,100620599,100739624,397472,100520033,654410,100154487,100738504,100621981,100154195,100517183,100627819,100737606,397630,100127355,100157156,100521421,100520738,100622281,100154942,100622470,100157880,397561,396903,100738311,100523621,100523368,100519249,100519871,100157070,100623707,100624559,100154191,100…
GO:0015991	ATP hydrolysis coupled proton transport	biological_process	0.33287	1	72	6010	217	20786	100519871,100519249,100624559,100157070,100623707,100154884,100154191,102168136,102161784,100521471,397592,100152596,100521312,100522497,100523255,100152619,100037988,100286811,100523938,100155449,100519618,100510975,100621131,100514181,100523204,100739372,100521397,100522685,733646,100049664,100157586,100515416,100520053,100736982,100271903,100155987,100519402,574054,397447,733576,100736679,1005…
GO:0006152	purine nucleoside catabolic process	biological_process	0.33369	1	54	6010	164	20786	100523962,100738779,100518487,100514569,100286807,100514599,100626125,100621514,100521564,100519950,100155138,100154195,100620909,100153283,100516411,396904,100623817,100737764,100505408,100512084,100519078,100515873,100519944,100523204,100524443,100519143,100513350,100153036,100512657,100518272,100518289,102162113,100737484,100524326,100624785,100525503,100156357,100152687,100738350,100512665,10…
GO:0009143	nucleoside triphosphate catabolic process	biological_process	0.33369	1	54	6010	164	20786	102166027,100127131,100511401,100622995,100623422,100514990,100523704,100518540,100516266,100512309,100156840,100520862,100135051,100519431,100512665,100738350,100152687,100156357,100525503,100624785,100737484,100524326,102162113,100518289,100518272,100513350,100153036,100512657,100519143,100524443,100523204,100519944,100515873,100519078,100512084,100505408,100737764,100623817,396904,100153283,10…
GO:0009146	purine nucleoside triphosphate catabolic process	biological_process	0.33369	1	54	6010	164	20786	100514599,100286807,100523962,100738779,100518487,100514569,100155138,100519950,100626125,100621514,100521564,100737764,100505408,100512084,100515873,100519078,100620909,100154195,100516411,100153283,396904,100623817,100519143,100513350,100512657,100153036,100518272,100519944,100523204,100524443,100156357,100152687,100518289,102162113,100737484,100524326,100624785,100525503,100519431,100135051,10…
GO:0009203	ribonucleoside triphosphate catabolic process	biological_process	0.33369	1	54	6010	164	20786	100516266,100518540,100520862,100156840,100512309,100511401,100127131,102166027,100523704,100514990,100623422,100622995,100156357,100152687,100518289,102162113,100737484,100524326,100624785,100525503,100519431,100135051,100738350,100512665,100737764,100505408,100512084,100515873,100519078,100620909,100154195,100516411,100153283,396904,100623817,100519143,100513350,100512657,100153036,100518272,10…
GO:0009207	purine ribonucleoside triphosphate catabolic process	biological_process	0.33369	1	54	6010	164	20786	100512309,100520862,100156840,100516266,100518540,100623422,100622995,100523704,100514990,100127131,102166027,100511401,100524326,100737484,100624785,100525503,100518289,102162113,100152687,100156357,100512665,100738350,100135051,100519431,396904,100623817,100154195,100620909,100516411,100153283,100512084,100519078,100515873,100505408,100737764,100523204,100524443,100519944,100518272,100519143,10…
GO:0046130	purine ribonucleoside catabolic process	biological_process	0.33369	1	54	6010	164	20786	100621514,100521564,100626125,100155138,100519950,100518487,100514569,100523962,100738779,100514599,100286807,100523204,100524443,100519944,100518272,100519143,100513350,100153036,100512657,396904,100623817,100620909,100154195,100516411,100153283,100512084,100515873,100519078,100737764,100505408,100512665,100738350,100135051,100519431,100737484,100524326,100525503,100624785,100518289,102162113,10…
GO:0006575	cellular modified amino acid metabolic process	biological_process	0.33396	1	26	6010	76	20786	3.97039e+224
GO:0030163	protein catabolic process	biological_process	0.33404	1	73	6010	225	20786	100515997,100624340,733583,100626506,100624429,100190899,100524109,100153464,397080,100152804,100524049,100625207,100512196,100625426,100153926,100524483,100626293,100153062,100626328,100525970,100736592,100037992,100524148,100525933,100625972,100520959,100620405,100155139,100519028,100524171,100155158,100156379,100171390,102159640,100621019,100628105,100511033,733626,100154257,100738212,594849,1…
GO:0004828	serine-tRNA ligase activity	molecular_function	0.33504	1	21	6010	60	20786	1.00621e+185
GO:0006434	seryl-tRNA aminoacylation	biological_process	0.33504	1	21	6010	60	20786	3.96903e+185
GO:0005778	peroxisomal membrane	cellular_component	0.33513	1	7	6010	18	20786	3.99688e+59
GO:0031903	microbody membrane	cellular_component	0.33513	1	7	6010	18	20786	1.00523e+59
GO:0044438	microbody part	cellular_component	0.33513	1	7	6010	18	20786	1.00628e+59
GO:0044439	peroxisomal part	cellular_component	0.33513	1	7	6010	18	20786	1.00157e+59
GO:0006200	ATP catabolic process	biological_process	0.33553	1	5	6010	12	20786	1.00153e+44
GO:0016108	tetraterpenoid metabolic process	biological_process	0.33596	1	9	6010	23	20786	1.00158e+71
GO:0016109	tetraterpenoid biosynthetic process	biological_process	0.33596	1	9	6010	23	20786	1.00155e+71
GO:0016116	carotenoid metabolic process	biological_process	0.33596	1	9	6010	23	20786	3.96681e+71
GO:0016117	carotenoid biosynthetic process	biological_process	0.33596	1	9	6010	23	20786	3.97348e+71
GO:0015296	anion:cation symporter activity	molecular_function	0.33635	1	5	6010	12	20786	1.00518e+41
GO:0008239	dipeptidyl-peptidase activity	molecular_function	0.3367	1	1	6010	1	20786	100153368
GO:0008990	rRNA (guanine-N2-)-methyltransferase activity	molecular_function	0.33693	1	1	6010	1	20786	100170853
GO:0016435	rRNA (guanine) methyltransferase activity	molecular_function	0.33693	1	1	6010	1	20786	100170853
GO:0032270	positive regulation of cellular protein metabolic process	biological_process	0.33736	1	3	6010	8	20786	1.02162e+23
GO:0051247	positive regulation of protein metabolic process	biological_process	0.33736	1	3	6010	8	20786	3.97252e+23
GO:0000124	SAGA complex	cellular_component	0.33737	1	4	6010	10	20786	1.00521e+35
GO:0031982	vesicle	cellular_component	0.33791	1	38	6010	116	20786	100513310,100525860,100512966,102165256,100154460,100524115,100518450,100524188,100739435,100525933,100513566,100516936,100627173,100155766,100514880,100155046,100738779,100739646,100628195,100739491,100622994,100515937,100152996,100155440,100511716,100624559,100525592,100157296,100627211,100514045,100512026,100621456,100153346,100622653,100152381,397608,102163161,100513815
GO:0043605	cellular amide catabolic process	biological_process	0.33942	1	4	6010	9	20786	1.00526e+32
GO:0005869	dynactin complex	cellular_component	0.33963	1	2	6010	4	20786	1.00158e+17
GO:0018580	nitronate monooxygenase activity	molecular_function	0.33984	1	2	6010	4	20786	1.00624e+17
GO:0030416	methylamine metabolic process	biological_process	0.33986	1	1	6010	1	20786	100037941
GO:1901160	primary amino compound metabolic process	biological_process	0.33986	1	1	6010	1	20786	100037941
GO:0004221	ubiquitin thiolesterase activity	molecular_function	0.34025	1	30	6010	86	20786	100154798,100190899,100626506,100624429,100187735,100524109,100620405,100154213,102166886,100518042,100155342,100520499,100512072,100624340,396777,100625972,100510956,100626328,100520654,100627718,100625207,100511469,100155158,100517440,397472,100628105,100624570,100511033,100512196,100625426
GO:0001505	regulation of neurotransmitter levels	biological_process	0.34034	1	3	6010	6	20786	1.00627e+26
GO:0008080	N-acetyltransferase activity	molecular_function	0.3408	1	16	6010	49	20786	1.00156e+137
GO:0006400	tRNA modification	biological_process	0.34085	1	24	6010	71	20786	1.00154e+209
GO:0019199	transmembrane receptor protein kinase activity	molecular_function	0.34155	1	14	6010	40	20786	1.00152e+122
GO:0009273	peptidoglycan-based cell wall biogenesis	biological_process	0.34169	1	1	6010	1	20786	100154435
GO:0052636	arabinosyltransferase activity	molecular_function	0.34169	1	1	6010	1	20786	100154435
GO:0071766	Actinobacterium-type cell wall biogenesis	biological_process	0.34169	1	1	6010	1	20786	100154435
GO:0016255	attachment of GPI anchor to protein	biological_process	0.34206	1	4	6010	10	20786	1.00157e+35
GO:0008770	[acyl-carrier-protein] phosphodiesterase activity	molecular_function	0.34211	1	2	6010	4	20786	1.00287e+17
GO:0001932	regulation of protein phosphorylation	biological_process	0.34228	1	5	6010	13	20786	3.97661e+38
GO:0031399	regulation of protein modification process	biological_process	0.34228	1	5	6010	13	20786	1.00158e+38
GO:0090407	organophosphate biosynthetic process	biological_process	0.34238	1	101	6010	318	20786	100520054,100512797,100153088,100518131,100524766,100521019,100517243,100622983,100525437,396567,100516296,396688,100512698,100623653,100514402,100524699,100518450,100151884,100154743,100521052,100514398,102162583,100620754,100156809,100512158,100152687,100155970,100519992,100512738,100624347,100158096,100624213,100738012,397295,100523457,100522764,100154817,100125826,100526139,100513882,396707,1…
GO:0009987	cellular process	biological_process	0.3426	1	3654	6010	12744	20786	100157733,100524328,100152315,100154908,100516743,100515884,100622563,100521136,100625918,100620337,100739681,100736760,100519223,100522665,100521104,100515917,100154659,100512686,102165541,100626007,100525891,100513882,100517768,100736726,733576,100511393,100520614,100153149,100624945,100511956,100620316,414912,100519932,100524766,100155634,100623867,102162046,100158068,100514059,100512797,10062…
00625593,100518187,102166156,100517453,102167155,100157742,100627056,100155472,100625215,100624726,100154251,100302700,100738411,100515030,100188909,100157702,100155271,100037305,100153734,100157727,100621148,100627962,100738346,100511373,100153263,100624971,100620971,100526175,100511744,100521386,100624597,100153247,100155526,100233187,100518829,100739435,100513625,100153356,100518578,100510895,…
GO:0019219	regulation of nucleobase-containing compound metabolic process	biological_process	0.34345	1	682	6010	2225	20786	102162495,100622161,100738350,100157952,100739766,100516955,100739669,100520311,100153880,100157120,100515339,100524854,100156357,100625162,100522280,100155608,100152648,100623488,396656,100514692,100514110,100152461,100153907,100521624,100627898,100621109,100154571,100152722,100152433,100738244,100153516,397445,397340,100152850,100156379,100626849,100622502,102164889,100155298,100158076,10051950…
GO:0051171	regulation of nitrogen compound metabolic process	biological_process	0.34345	1	682	6010	2225	20786	100522685,100524443,100627814,100511321,100524338,102164620,100736977,100505408,100620106,100517041,100516411,100049701,100518432,100038002,100134969,100620753,100736982,100738053,100521564,397521,100621544,100626125,100739444,102163797,100521273,100524519,100623954,100518217,102159003,100127131,102161784,100522367,102162105,100739497,100524344,100522463,100514537,100624487,100154945,100126279,10…
GO:0006274	DNA replication termination	biological_process	0.34349	1	2	6010	4	20786	1.0074e+17
GO:0019904	protein domain specific binding	molecular_function	0.34356	1	12	6010	32	20786	1.00158e+107
GO:0003856	3-dehydroquinate synthase activity	molecular_function	0.34363	1	1	6010	1	20786	100511504
GO:0018492	carbon-monoxide dehydrogenase (acceptor) activity	molecular_function	0.34389	1	2	6010	4	20786	1.00519e+17
GO:0000976	transcription regulatory region sequence-specific DNA binding	molecular_function	0.344	1	1	6010	1	20786	100518262
GO:0000977	RNA polymerase II regulatory region sequence-specific DNA binding	molecular_function	0.344	1	1	6010	1	20786	100518262
GO:0000978	RNA polymerase II core promoter proximal region sequence-specific DNA binding	molecular_function	0.344	1	1	6010	1	20786	100518262
GO:0000982	RNA polymerase II core promoter proximal region sequence-specific DNA binding transcription factor activity	molecular_function	0.344	1	1	6010	1	20786	100518262
GO:0000987	core promoter proximal region sequence-specific DNA binding	molecular_function	0.344	1	1	6010	1	20786	100518262
GO:0001012	RNA polymerase II regulatory region DNA binding	molecular_function	0.344	1	1	6010	1	20786	100518262
GO:0001159	core promoter proximal region DNA binding	molecular_function	0.344	1	1	6010	1	20786	100518262
GO:0003871	5-methyltetrahydropteroyltriglutamate-homocysteine S-methyltransferase activity	molecular_function	0.344	1	1	6010	1	20786	100520557
GO:0004448	isocitrate dehydrogenase activity	molecular_function	0.344	1	1	6010	1	20786	414383
GO:0004450	isocitrate dehydrogenase (NADP+) activity	molecular_function	0.344	1	1	6010	1	20786	414383
GO:0006059	hexitol metabolic process	biological_process	0.344	1	1	6010	1	20786	100624559
GO:0008791	arginine N-succinyltransferase activity	molecular_function	0.344	1	1	6010	1	20786	100101921
GO:0010207	photosystem II assembly	biological_process	0.344	1	1	6010	1	20786	100049670
GO:0019402	galactitol metabolic process	biological_process	0.344	1	1	6010	1	20786	100624559
GO:0030411	scytalone dehydratase activity	molecular_function	0.344	1	1	6010	1	20786	100622158
GO:0033926	glycopeptide alpha-N-acetylgalactosaminidase activity	molecular_function	0.344	1	1	6010	1	20786	100514454
GO:0042085	5-methyltetrahydropteroyltri-L-glutamate-dependent methyltransferase activity	molecular_function	0.344	1	1	6010	1	20786	100520557
GO:0043772	acyl-phosphate glycerol-3-phosphate acyltransferase activity	molecular_function	0.344	1	1	6010	1	20786	100620159
GO:0045926	negative regulation of growth	biological_process	0.344	1	1	6010	1	20786	100153434
GO:0046422	violaxanthin de-epoxidase activity	molecular_function	0.344	1	1	6010	1	20786	100519555
GO:0005335	serotonin:sodium symporter activity	molecular_function	0.34421	1	2	6010	4	20786	1.00627e+17
GO:0046700	heterocycle catabolic process	biological_process	0.3443	1	74	6010	227	20786	100518487,102160266,100286807,100514599,100626125,100521564,100627181,100519950,100512336,100516411,100154547,100153283,100620909,100157902,100505408,100519078,100512084,100519944,397667,100524443,100523204,100513398,100513350,100153036,100519143,100518272,102162113,100517856,100737484,100524326,100156357,100738350,100512665,100624530,100156840,100524108,100512309,100524089,100622995,100623422,10…
GO:0009144	purine nucleoside triphosphate metabolic process	biological_process	0.34471	1	91	6010	285	20786	396707,100518540,100516266,100125826,100154817,100520862,100511401,100519521,100514990,100523704,100152687,100624785,100525503,100518289,100135051,100519431,100624347,100515873,100737764,100623817,396904,100154195,100154743,100157156,100512657,100514398,100517243,100524766,100514569,100738779,100523962,100155138,100516296,100523368,100623653,100157880,100621514,100622983,100525437,100522189,10062…
GO:0009199	ribonucleoside triphosphate metabolic process	biological_process	0.34471	1	91	6010	285	20786	100511401,100519521,100523704,100514990,100518540,396707,100516266,100125826,100154817,100520862,100519431,100135051,100624347,100152687,100518289,100624785,100525503,100512657,100514398,100154743,100157156,100737764,100515873,100154195,100623817,396904,100623653,100523368,100516296,100155138,100525437,100622983,100157880,100621514,100524766,100517243,100738779,100523962,100514569,100523598,10216…
GO:0009205	purine ribonucleoside triphosphate metabolic process	biological_process	0.34471	1	91	6010	285	20786	100512665,100738350,100155449,100523423,100737484,100524326,100522497,102162113,100625544,100156357,100623422,100622995,100152013,100127131,102166027,100523598,100512309,100142626,100515967,100156840,100157992,100621056,100522189,100521675,100521564,100626125,100188905,100158213,733678,100519950,100152017,100519890,100518487,100514599,100286807,100520484,100049664,100523204,100524443,100739064,10…
GO:0005811	lipid particle	cellular_component	0.34508	1	2	6010	4	20786	397508100626493
GO:0012511	monolayer-surrounded lipid storage body	cellular_component	0.34508	1	2	6010	4	20786	397508100626493
GO:0065009	regulation of molecular function	biological_process	0.34565	1	48	6010	145	20786	100156357,100524326,100739692,100518289,102162113,100520058,100519431,100512665,100738350,100623908,100513929,100516266,100738438,100512309,100156840,100152891,102166027,100511401,100157604,100623422,100622995,100514990,100155744,397252,100517338,100514569,100523962,100521189,100738779,100519950,100521564,100626125,397661,100154978,100512084,100505408,100623817,100154195,100516411,100153283,10062…
GO:0006534	cysteine metabolic process	biological_process	0.34611	1	2	6010	4	20786	1.00512e+17
GO:0017172	cysteine dioxygenase activity	molecular_function	0.34611	1	2	6010	4	20786	1.00313e+17
GO:0046439	L-cysteine metabolic process	biological_process	0.34611	1	2	6010	4	20786	1.00512e+17
GO:0008378	galactosyltransferase activity	molecular_function	0.34616	1	14	6010	43	20786	1.00158e+119
GO:0038023	signaling receptor activity	molecular_function	0.34632	1	584	6010	2558	20786	100153711,100515910,100624263,100155663,100514427,100628183,100154754,100524754,100518500,100623897,100511681,100152279,102158833,100737690,100518792,102166582,100153810,100514947,100515186,100522524,100157785,100154909,100515469,100153468,100156974,100518174,100156560,100514157,100521949,100124383,100737577,100524204,100620101,100623642,100517340,100515647,100519492,100152090,100525529,396663,10…
GO:0004140	dephospho-CoA kinase activity	molecular_function	0.34642	1	2	6010	4	20786	396688100521290
GO:0003910	DNA ligase (ATP) activity	molecular_function	0.347	1	4	6010	9	20786	1.00154e+35
GO:0050497	transferase activity, transferring alkylthio groups	molecular_function	0.34719	1	2	6010	4	20786	1.00512e+17
GO:0050524	coenzyme-B sulfoethylthiotransferase activity	molecular_function	0.34719	1	2	6010	4	20786	1.00154e+17
GO:0030198	extracellular matrix organization	biological_process	0.3475	1	2	6010	5	20786	399688100512921
GO:0043062	extracellular structure organization	biological_process	0.3475	1	2	6010	5	20786	399688100512921
GO:0000156	phosphorelay response regulator activity	molecular_function	0.34806	1	2	6010	4	20786	1.00524e+17
GO:0048870	cell motility	biological_process	0.34983	1	51	6010	153	20786	100621981,102158579,100620572,100522875,396904,102159469,100521765,100514181,100125538,414388,100624374,100522685,100515003,100152010,100739372,100523204,100524617,100127355,100626508,100153004,100737132,100152429,100517138,100511642,100624256,100152433,100156266,100736982,100152077,100126859,100519249,100525241,733576,100624559,100516653,100513650,100523123,100154884,100515077,100620599,10015442…
GO:0051674	localization of cell	biological_process	0.34983	1	51	6010	153	20786	100515077,100154420,100620599,100513650,100523123,100154884,100519249,100516653,100624559,100525241,733576,100523938,100627867,100525467,100511457,100240743,397608,654410,100514785,100513379,100525503,100524617,100127355,100514181,100523204,100739372,100152010,100624374,414388,100515003,100522685,100125538,102159469,100521765,100621981,396904,100522875,100620572,102158579,100736982,100152077,1001…
GO:0007128	meiotic prophase I	biological_process	0.35075	1	4	6010	10	20786	3.96707e+29
GO:0051324	prophase	biological_process	0.35075	1	4	6010	10	20786	3.97691e+29
GO:0009057	macromolecule catabolic process	biological_process	0.35103	1	98	6010	304	20786	100520959,100152767,100513398,100524171,100519028,100620405,100155139,100522456,100524148,100525933,100625972,100736592,100154547,102163747,100037992,100154257,100738212,100512336,733626,100627181,594849,100171390,100513975,100519519,100155158,100156379,100620652,100628105,100511033,102159640,100621019,100190899,733583,100624429,100626506,397080,100524109,100153464,100515997,100624340,100624530,1…
GO:0051260	protein homooligomerization	biological_process	0.35111	1	21	6010	68	20786	1.00737e+182
GO:0031988	membrane-bounded vesicle	cellular_component	0.35119	1	31	6010	95	20786	100155046,100622653,100153346,100514880,100628195,100513815,100152381,397608,100514045,100512026,100525592,100627211,100516936,100513566,100157296,100155766,100621456,100152996,100524188,100518450,100624559,100511716,102165256,100515937,100512966,100154460,100739491,100525860,100513310,100622994,100524115
GO:0009791	post-embryonic development	biological_process	0.35176	1	5	6010	12	20786	1.00156e+41
GO:0009878	nodule morphogenesis	biological_process	0.35176	1	5	6010	12	20786	3.97363e+41
GO:0009886	post-embryonic morphogenesis	biological_process	0.35176	1	5	6010	12	20786	1.00511e+41
GO:0044111	development involved in symbiotic interaction	biological_process	0.35176	1	5	6010	12	20786	1.00623e+41
GO:0016651	oxidoreductase activity, acting on NAD(P)H	molecular_function	0.35203	1	42	6010	133	20786	100513030,100510948,100624335,100525393,100141312,100625544,100156075,396776,100517522,397184,100522261,100625971,100623274,100736991,102164575,100156548,100626318,100037271,407060,100516402,100623273,100739491,100525399,100523036,102158766,100154380,100512531,100152850,100154043,100511135,100522783,100625072,102165436,100145887,100520803,100513756,448979,100621326,102164405,100626731,100512966,3…
GO:0005342	organic acid transmembrane transporter activity	molecular_function	0.35309	1	23	6010	69	20786	1.00524e+203
GO:0008514	organic anion transmembrane transporter activity	molecular_function	0.35309	1	23	6010	69	20786	1.00525e+203
GO:0046943	carboxylic acid transmembrane transporter activity	molecular_function	0.35309	1	23	6010	69	20786	1.00525e+203
GO:0005230	extracellular ligand-gated ion channel activity	molecular_function	0.35324	1	29	6010	86	20786	100157776,100511537,100518428,100622617,100524886,100521185,100623629,100520472,100101924,100153116,100156267,100626022,100516526,100153555,100518083,100525241,100625691,102160253,100625976,100157353,100157223,100519996,100623470,100153018,100415931,100523504,100516234,102159789,100525376
GO:0009164	nucleoside catabolic process	biological_process	0.35399	1	54	6010	165	20786	100515873,100519078,100512084,100737764,100505408,100623817,396904,100153283,100516411,100620909,100154195,100518272,100512657,100513350,100153036,100519143,100524443,100523204,100519944,100514599,100286807,100514569,100518487,100738779,100523962,100519950,100155138,100521564,100621514,100626125,100518540,100516266,100512309,100156840,100520862,102166027,100127131,100511401,100622995,100623422,10…
GO:0042454	ribonucleoside catabolic process	biological_process	0.35399	1	54	6010	165	20786	100155138,100519950,100521564,100621514,100626125,100514599,100286807,100514569,100518487,100738779,100523962,100518272,100512657,100513350,100153036,100519143,100524443,100523204,100519944,100519078,100515873,100512084,100505408,100737764,100623817,396904,100516411,100153283,100154195,100620909,100135051,100519431,100512665,100738350,100152687,100156357,100624785,100525503,100737484,100524326,10…
GO:1901658	glycosyl compound catabolic process	biological_process	0.35399	1	54	6010	165	20786	100523962,100738779,100518487,100514569,100514599,100286807,100626125,100621514,100521564,100155138,100519950,100154195,100620909,100153283,100516411,396904,100623817,100737764,100505408,100512084,100515873,100519078,100519944,100523204,100524443,100519143,100513350,100153036,100512657,100518272,100518289,102162113,100737484,100524326,100624785,100525503,100156357,100152687,100738350,100512665,10…
GO:0030111	regulation of Wnt receptor signaling pathway	biological_process	0.35431	1	3	6010	7	20786	3.96833e+23
GO:0030178	negative regulation of Wnt receptor signaling pathway	biological_process	0.35431	1	3	6010	7	20786	3.96833e+23
GO:0005099	Ras GTPase activator activity	molecular_function	0.35437	1	22	6010	63	20786	1.00512e+197
GO:0005742	mitochondrial outer membrane translocase complex	cellular_component	0.35483	1	5	6010	13	20786	1.00516e+44
GO:0045116	protein neddylation	biological_process	0.35485	1	2	6010	4	20786	1.00153e+17
GO:0000176	nuclear exosome (RNase complex)	cellular_component	0.35512	1	2	6010	4	20786	1.00625e+17
GO:0031410	cytoplasmic vesicle	cellular_component	0.35528	1	36	6010	111	20786	100155766,100627173,100516936,100628195,100739646,100738779,100514880,100524115,100154460,102165256,100512966,100513310,100525860,100525933,100739435,100524188,100518450,100621456,100512026,100514045,100525592,100157296,100627211,100513815,102163161,397608,100152381,100622653,100153346,100515937,100622994,100739491,100511716,100624559,100155440,100152996
GO:0006195	purine nucleotide catabolic process	biological_process	0.35538	1	54	6010	165	20786	100737764,100505408,100519078,100515873,100512084,100516411,100153283,100620909,100154195,100623817,396904,100512657,100513350,100153036,100519143,100518272,100519944,100524443,100523204,100514599,100286807,100738779,100523962,100514569,100518487,100155138,100519950,100626125,100521564,100621514,100518540,100516266,100156840,100520862,100512309,100511401,102166027,100127131,100523704,100514990,10…
GO:0009154	purine ribonucleotide catabolic process	biological_process	0.35538	1	54	6010	165	20786	396904,100623817,100620909,100154195,100516411,100153283,100512084,100519078,100515873,100505408,100737764,100523204,100524443,100519944,100518272,100519143,100513350,100512657,100153036,100518487,100514569,100523962,100738779,100514599,100286807,100621514,100521564,100626125,100519950,100155138,100512309,100520862,100156840,100516266,100518540,100623422,100622995,100523704,100514990,100127131,10…
GO:0009261	ribonucleotide catabolic process	biological_process	0.35538	1	54	6010	165	20786	100738350,100512665,100519431,100135051,102162113,100518289,100525503,100624785,100737484,100524326,100156357,100152687,100523704,100514990,100622995,100623422,100511401,102166027,100127131,100156840,100520862,100512309,100518540,100516266,100626125,100521564,100621514,100519950,100155138,100738779,100523962,100514569,100518487,100286807,100514599,100519944,100524443,100523204,100512657,100513350…
GO:0072523	purine-containing compound catabolic process	biological_process	0.35538	1	54	6010	165	20786	100514599,100286807,100523962,100738779,100518487,100514569,100155138,100519950,100626125,100621514,100521564,100737764,100505408,100512084,100515873,100519078,100154195,100620909,100516411,100153283,396904,100623817,100519143,100512657,100513350,100153036,100518272,100519944,100523204,100524443,100156357,100152687,100518289,102162113,100737484,100524326,100624785,100525503,100519431,100135051,10…
GO:0016843	amine-lyase activity	molecular_function	0.35542	1	2	6010	4	20786	100048952733674
GO:0016844	strictosidine synthase activity	molecular_function	0.35542	1	2	6010	4	20786	733674100048952
GO:0008653	lipopolysaccharide metabolic process	biological_process	0.35556	1	48	6010	144	20786	100156359,100152637,100156449,100513348,100152660,397070,100153147,397504,100157757,100621999,100622373,100621339,100521986,100233188,100518649,100622917,100514624,100518240,100511282,100525079,100310801,100517457,100152072,396833,100523972,100523669,100521397,100627551,100157587,100153927,100739107,100519054,100155583,397363,100625547,100739804,100627286,100158213,780403,100520750,100048946,1006…
GO:0009103	lipopolysaccharide biosynthetic process	biological_process	0.35556	1	48	6010	144	20786	396848,100736740,100624209,100157844,397445,100523414,780403,100158213,100627286,100048946,100520750,100624924,100519054,100739107,100155583,397363,100739804,100625547,100152072,396833,100523972,100523669,100521397,100153927,100157587,100627551,100525079,100511282,100517457,100310801,100521986,100622373,100621339,100518649,100233188,100518240,100514624,100622917,100152660,397070,100153147,1001577…
GO:0005740	mitochondrial envelope	cellular_component	0.35556	1	87	6010	279	20786	100156045,100513002,100624347,100157054,100514045,100525503,100152687,100623734,100624868,100519521,100523704,100512249,100154420,100156799,100048954,100513047,100156967,100125826,100154817,100518540,100626600,100525437,100516296,100513519,100101475,100521019,100524766,100511135,100511543,100154743,100038000,100621057,100154248,396904,100196908,399685,100515873,100517408,100516350,100737764,39677…
GO:0046085	adenosine metabolic process	biological_process	0.35644	1	13	6010	37	20786	1.00623e+110
GO:0070525	threonylcarbamoyladenosine metabolic process	biological_process	0.35644	1	13	6010	37	20786	1.00154e+110
GO:0070526	threonylcarbamoyladenosine biosynthetic process	biological_process	0.35644	1	13	6010	37	20786	1.00526e+110
GO:0050790	regulation of catalytic activity	biological_process	0.35655	1	47	6010	142	20786	100156840,100512309,100738438,100516266,100513929,100623908,397252,100514990,100155744,100622995,100623422,100157604,100511401,102166027,102162113,100518289,100739692,100524326,100156357,100738350,100512665,100519431,100520058,100516411,100153283,100154195,100623817,100505408,100512084,100519944,100524443,100625452,100513350,100512657,100519143,100620501,100518272,100738779,100523962,100521189,10…
GO:0035821	modification of morphology or physiology of other organism	biological_process	0.35729	1	30	6010	93	20786	100153279,100511663,100519740,100513758,100516171,100626324,100524971,100518681,100156072,100736966,407242,100521135,100517745,100523598,100127359,100233186,100626355,100515171,100522163,449528,100624487,100518125,100286742,100625506,100152450,100515030,100739439,100520726,100513988,100522080
GO:0006163	purine nucleotide metabolic process	biological_process	0.35899	1	106	6010	333	20786	553100,100622995,100623422,100152013,102166027,100513231,100127131,100523598,100512309,100156840,100157992,100515967,100142626,100621056,100522189,100521675,100512665,100738350,100155449,100523423,100737484,100524326,100522497,102162113,100625544,100156357,100524443,100523204,100519944,100739064,100518272,100152067,100521290,100513350,100153036,100736826,100519143,100517341,100153283,100516411,10…
GO:0008883	glutamyl-tRNA reductase activity	molecular_function	0.35936	1	3	6010	7	20786	6.41352e+23
GO:0006714	sesquiterpenoid metabolic process	biological_process	0.36097	1	2	6010	4	20786	1.00155e+17
GO:0010334	sesquiterpene synthase activity	molecular_function	0.36097	1	2	6010	4	20786	1.00155e+17
GO:0016106	sesquiterpenoid biosynthetic process	biological_process	0.36097	1	2	6010	4	20786	1.00155e+17
GO:0045482	trichodiene synthase activity	molecular_function	0.36097	1	2	6010	4	20786	1.00155e+17
GO:1901361	organic cyclic compound catabolic process	biological_process	0.3611	1	76	6010	234	20786	100157226,100520862,100518540,100516266,100523704,100514990,100511401,100525503,100624785,100518289,100152687,100157995,100135051,100519431,100623817,396904,100154195,100515873,100519733,100737764,100514512,100524830,100512657,100521052,100514569,100301559,100738779,100523962,100621514,100737017,102163200,100155138,100512309,100156840,100624530,100524108,100622995,100623422,100524089,102166027,10…
GO:0015936	coenzyme A metabolic process	biological_process	0.36159	1	4	6010	10	20786	1.00521e+29
GO:0007050	cell cycle arrest	biological_process	0.36181	1	9	6010	25	20786	1.00152e+77
GO:0044429	mitochondrial part	cellular_component	0.36258	1	94	6010	303	20786	100157992,100524895,100516606,100515997,100525083,100621056,100524985,100152013,100516272,100519610,100523598,100513030,100737484,100522497,100522873,100625544,396776,100522261,100523938,100736766,100521935,100523077,100620909,492822,100622200,100519808,100517341,100157918,100519078,397659,100523128,102167522,100523204,100153036,100621101,100519024,100152565,100523036,100125975,100518487,10015404…
GO:0042602	riboflavin reductase (NADPH) activity	molecular_function	0.36299	1	3	6010	7	20786	1.00516e+26
GO:0050380	undecaprenyl-diphosphatase activity	molecular_function	0.36313	1	2	6010	4	20786	1.00519e+17
GO:0044769	ATPase activity, coupled to transmembrane movement of ions, rotational mechanism	molecular_function	0.3632	1	10	6010	28	20786	1.00516e+80
GO:0005024	transforming growth factor beta-activated receptor activity	molecular_function	0.36461	1	8	6010	23	20786	1.00521e+68
GO:0030667	secretory granule membrane	cellular_component	0.36539	1	1	6010	2	20786	100628195
GO:0031369	translation initiation factor binding	molecular_function	0.36568	1	4	6010	10	20786	1.00628e+35
GO:0006338	chromatin remodeling	biological_process	0.36582	1	11	6010	31	20786	1.00511e+98
GO:0030658	transport vesicle membrane	cellular_component	0.36587	1	18	6010	55	20786	1.00524e+161
GO:0007268	synaptic transmission	biological_process	0.36603	1	7	6010	20	20786	1.00522e+62
GO:0019226	transmission of nerve impulse	biological_process	0.36603	1	7	6010	20	20786	1.00522e+62
GO:0035637	multicellular organismal signaling	biological_process	0.36603	1	7	6010	20	20786	1.00624e+62
GO:0008173	RNA methyltransferase activity	molecular_function	0.36616	1	21	6010	63	20786	1.00287e+185
GO:0007029	endoplasmic reticulum organization	biological_process	0.36679	1	2	6010	4	20786	1.00621e+17
GO:0009166	nucleotide catabolic process	biological_process	0.36685	1	56	6010	172	20786	100514599,100286807,100518487,100514569,100523962,100738779,100155138,100519950,100621514,100521564,100626125,100512084,100519078,100515873,100737764,100505408,396904,100623817,100620909,100154195,100153283,100516411,100518272,100519143,100521052,100513350,100153036,100512657,100523204,100524443,100519944,100152687,100156357,100524326,100737484,100525503,100624785,100518289,102162113,100135051,10…
GO:0007186	G-protein coupled receptor signaling pathway	biological_process	0.36768	1	574	6010	2541	20786	102162678,100157727,100620971,100514657,100526175,100521386,100511373,100737388,100519506,100517804,100518829,100156267,100738146,100621423,100736731,100622682,100624258,100523232,100736730,100524120,100622278,100152937,100524621,100624726,100152666,100517453,100157742,100513523,100514306,100157702,100157950,397187,100152670,100157765,102166994,100738021,397544,100512715,100524140,100154257,10012…
GO:0008061	chitin binding	molecular_function	0.36815	1	6	6010	15	20786	1.00525e+50
GO:0015297	antiporter activity	molecular_function	0.36844	1	9	6010	24	20786	1.00622e+74
GO:0032984	macromolecular complex disassembly	biological_process	0.36855	1	9	6010	26	20786	1.00518e+77
GO:0048585	negative regulation of response to stimulus	biological_process	0.36882	1	15	6010	44	20786	1.00624e+119
GO:0016717	oxidoreductase activity, acting on paired donors, with oxidation of a pair of donors resulting in the reduction of molecular oxygen to two molecules of water	molecular_function	0.36891	1	2	6010	4	20786	1.00526e+17
GO:0006810	transport	biological_process	0.36922	1	877	6010	2810	20786	100525008,100738612,100153310,100622617,100153917,100037298,100511716,100626318,100151824,100738726,100514386,100624464,100736679,100525725,102161761,100626493,100525632,100049699,100126277,654410,100620754,100519117,100113423,100240743,100154435,100037960,100511975,100154103,102163335,100627774,100513310,100621125,396904,100154248,100738450,100152154,100520245,100153759,100516350,100623388,10062…
GO:0051234	establishment of localization	biological_process	0.36922	1	877	6010	2810	20786	100517283,101101688,100519015,100737606,100621057,100152515,100127355,100518347,100516827,100152567,100628176,100626552,100512737,100519795,100155583,100152734,100525437,396903,100516688,100517589,100155015,100738779,397376,100624052,100156689,397223,100156939,100736971,100157999,102157932,100525577,100517886,100620397,100152815,100519174,396910,100621115,100125826,100519402,397447,100626040,1001…
GO:0009225	nucleotide-sugar metabolic process	biological_process	0.36944	1	2	6010	4	20786	1.00521e+17
GO:0004386	helicase activity	molecular_function	0.36963	1	100	6010	308	20786	100156217,100736859,100739335,100622523,100515499,100511917,100521086,102166104,100627404,100519357,100518664,100626422,100525876,100515780,100154072,100627841,100627107,100626589,100513231,397043,100523191,100626030,102166880,100520370,396584,100626849,100512454,100152851,100626758,100737466,100512336,100738053,100520309,100513566,100518441,100519083,100188905,100155960,100739815,100524104,10073…
GO:0007267	cell-cell signaling	biological_process	0.37031	1	11	6010	32	20786	1.00157e+98
GO:0016023	cytoplasmic membrane-bounded vesicle	cellular_component	0.37064	1	29	6010	90	20786	100154460,100512966,102165256,100515937,100622994,100525860,100739491,100513310,100524115,100152996,100524188,100518450,100624559,100511716,100512026,100514045,100627211,100525592,100516936,100157296,100155766,100621456,100622653,100153346,100514880,100513815,100628195,397608,100152381
GO:0006954	inflammatory response	biological_process	0.37102	1	5	6010	14	20786	3.97122e+41
GO:0046907	intracellular transport	biological_process	0.37126	1	239	6010	752	20786	100625872,100155583,102166268,100519795,102162689,100620457,100621057,397155,100738146,100157001,100627819,100524381,100511543,100626433,100518621,100156939,100157075,396903,100517270,100622281,100155887,100152996,100622158,100517945,100154420,100037305,100525399,100517415,100515937,100155271,100739491,100620397,100152815,100153785,102166322,100622653,100520621,100155257,100518555,100144537,39721…
GO:0001775	cell activation	biological_process	0.37149	1	37	6010	110	20786	100525008,102161784,100154420,100518428,100622158,100519905,100523938,100627867,100737266,397608,100152602,100620754,100520033,100157963,100155996,100514951,100155257,100511457,733640,100157001,414388,100125538,100524617,396662,100623186,100127355,100038002,100522875,102166268,397315,100517183,100622028,100736982,100737032,102158263,100739048,100518487
GO:0006448	regulation of translational elongation	biological_process	0.3729	1	2	6010	5	20786	1.02162e+17
GO:0050664	oxidoreductase activity, acting on NAD(P)H, oxygen as acceptor	molecular_function	0.37324	1	1	6010	2	20786	102158766
GO:1901293	nucleoside phosphate biosynthetic process	biological_process	0.37374	1	76	6010	239	20786	100519521,100523704,396707,100626929,100152212,100518540,100125826,100154817,100522764,100523457,100158096,100624213,100512738,100624347,100152687,100155970,100512158,102162583,100521052,100514398,100154743,100518450,100514402,100623653,100512698,396688,100516296,100622983,100525437,100524766,100517243,100520054,100523598,100513231,100152013,553100,100521675,100522189,100621056,100157992,10051596…
GO:0006325	chromatin organization	biological_process	0.37413	1	30	6010	96	20786	100524302,100152722,100156773,100737250,100625801,100156744,664651,100192434,100525798,100155833,595122,100625284,100514009,100155467,100156226,100153531,494015,100620215,100625034,100623867,102159616,100188905,100524669,100524086,100512738,100520058,100623101,100510946,100519695,100516296
GO:0019866	organelle inner membrane	cellular_component	0.37442	1	55	6010	177	20786	100522497,100513030,100152687,100625544,100624347,100513002,100156045,100157054,100522261,396776,100514045,100737270,100511508,100156967,100125826,100154817,100157992,100621056,100525083,100516606,100518540,100523704,100625524,100512249,100152013,100519521,100154420,100523598,100523036,100101475,100520484,100154043,100737592,100511135,100521019,100524766,100522859,100626600,100188905,100525437,10…
GO:0000502	proteasome complex	cellular_component	0.37769	1	15	6010	48	20786	1.00513e+119
GO:0009982	pseudouridine synthase activity	molecular_function	0.378	1	9	6010	26	20786	1.00523e+77
GO:0017119	Golgi transport complex	cellular_component	0.37808	1	12	6010	33	20786	1.00526e+104
GO:0046488	phosphatidylinositol metabolic process	biological_process	0.3794	1	25	6010	76	20786	1.00626e+218
GO:0004826	phenylalanine-tRNA ligase activity	molecular_function	0.37987	1	5	6010	13	20786	1.00156e+41
GO:0008176	tRNA (guanine-N7-)-methyltransferase activity	molecular_function	0.38024	1	4	6010	10	20786	1.00287e+35
GO:0005086	ARF guanyl-nucleotide exchange factor activity	molecular_function	0.38071	1	6	6010	15	20786	1.00517e+53
GO:0007249	I-kappaB kinase/NF-kappaB cascade	biological_process	0.38092	1	2	6010	4	20786	100620340397689
GO:0043122	regulation of I-kappaB kinase/NF-kappaB cascade	biological_process	0.38092	1	2	6010	4	20786	397689100620340
GO:0043123	positive regulation of I-kappaB kinase/NF-kappaB cascade	biological_process	0.38092	1	2	6010	4	20786	100620340397689
GO:0008616	queuosine biosynthetic process	biological_process	0.38171	1	2	6010	4	20786	1.00525e+17
GO:0046116	queuosine metabolic process	biological_process	0.38171	1	2	6010	4	20786	1.00519e+17
GO:0009152	purine ribonucleotide biosynthetic process	biological_process	0.38175	1	53	6010	165	20786	100521675,100518540,396707,100152212,100621056,100522189,100142626,100125826,100154817,100515967,100157992,100523457,100523598,100513231,100523704,100152013,100519521,553100,100152687,100625544,100523423,100522497,100155449,100624347,100518450,100519078,100158076,100620909,100514402,100517341,100514398,100736826,100521290,100154743,100152067,100739064,100049664,100517243,100524766,100520484,10052…
GO:0044270	cellular nitrogen compound catabolic process	biological_process	0.38232	1	74	6010	229	20786	100738350,100512665,100156357,102162113,100517856,100524326,100737484,102166027,100127131,100622995,100623422,100624530,100156840,100524108,100512309,100519950,100512336,100626125,100521564,100627181,102160266,100514599,100286807,100518487,100153036,100513398,100513350,100519143,100518272,100519944,397667,100524443,100523204,100505408,100519078,100512084,100516411,100153283,100154547,100620909,10…
GO:0004180	carboxypeptidase activity	molecular_function	0.38251	1	13	6010	37	20786	1.00516e+107
GO:0016634	oxidoreductase activity, acting on the CH-CH group of donors, oxygen as acceptor	molecular_function	0.38276	1	2	6010	4	20786	1.00113e+17
GO:0000148	1,3-beta-D-glucan synthase complex	cellular_component	0.38289	1	2	6010	7	20786	1.00522e+17
GO:0003843	1,3-beta-D-glucan synthase activity	molecular_function	0.38289	1	2	6010	7	20786	1.00522e+17
GO:0006074	(1->3)-beta-D-glucan metabolic process	biological_process	0.38289	1	2	6010	7	20786	1.00153e+17
GO:0006075	(1->3)-beta-D-glucan biosynthetic process	biological_process	0.38289	1	2	6010	7	20786	1.00153e+17
GO:0044765	single-organism transport	biological_process	0.38334	1	658	6010	2108	20786	100514237,100522875,100157373,100156660,100523465,100738723,100516469,100521397,100049666,100524811,100624611,102160266,100621077,100520484,100518811,100738980,100192440,102165927,100126859,100511726,100625298,100518878,100513135,100523421,100515166,100521239,100520918,414424,100154824,100154884,397690,100157976,100513231,100152596,100624400,100515970,100152619,100157990,100037988,100523825,10051…
GO:0030260	entry into host cell	biological_process	0.38425	1	14	6010	41	20786	3.97293e+119
GO:0044409	entry into host	biological_process	0.38425	1	14	6010	41	20786	1.00153e+119
GO:0046718	viral entry into host cell	biological_process	0.38425	1	14	6010	41	20786	1.00525e+119
GO:0051806	entry into cell of other organism involved in symbiotic interaction	biological_process	0.38425	1	14	6010	41	20786	1.00155e+119
GO:0051828	entry into other organism involved in symbiotic interaction	biological_process	0.38425	1	14	6010	41	20786	1.00518e+119
GO:0070566	adenylyltransferase activity	molecular_function	0.38481	1	8	6010	24	20786	1.00156e+68
GO:0045444	fat cell differentiation	biological_process	0.3851	1	7	6010	19	20786	1.00623e+59
GO:0022900	electron transport chain	biological_process	0.38551	1	24	6010	76	20786	1.00626e+209
GO:0046834	lipid phosphorylation	biological_process	0.38599	1	4	6010	10	20786	3.97038e+32
GO:0046854	phosphatidylinositol phosphorylation	biological_process	0.38599	1	4	6010	10	20786	1.00516e+32
GO:0006066	alcohol metabolic process	biological_process	0.38627	1	14	6010	40	20786	1.00038e+122
GO:0002097	tRNA wobble base modification	biological_process	0.38632	1	2	6010	4	20786	1.0062e+17
GO:0002098	tRNA wobble uridine modification	biological_process	0.38632	1	2	6010	4	20786	1.00524e+17
GO:0002143	tRNA wobble position uridine thiolation	biological_process	0.38632	1	2	6010	4	20786	1.0062e+17
GO:0042302	structural constituent of cuticle	molecular_function	0.38701	1	7	6010	20	20786	1.00512e+59
GO:0030674	protein binding, bridging	molecular_function	0.38704	1	44	6010	132	20786	100523938,100627867,100523833,100519905,100155996,100511457,100155257,100522125,397608,100737266,100520606,100286741,100152602,100157963,100520033,100620754,100518428,100154420,102161784,100525008,100625228,100622158,100736982,100152438,100622028,102158263,100518950,100737032,100518487,100514401,100524617,100127355,100623186,100625519,733640,414388,100125538,100157001,100155084,100517183,10051587…
GO:0060090	binding, bridging	molecular_function	0.38704	1	44	6010	132	20786	733640,100157001,100125538,414388,100524617,100514401,100625519,100623186,100127355,100038002,102166268,100522875,100155084,100517183,100515873,100622028,100152438,100736982,100518950,100737032,102158263,100518487,100525008,100154420,102161784,100518428,100622158,100625228,100519905,100523938,100523833,100627867,100520606,100737266,397608,100157963,100620754,100152602,100520033,100286741,10015599…
GO:0004848	ureidoglycolate hydrolase activity	molecular_function	0.38728	1	2	6010	4	20786	397667102160266
GO:0048584	positive regulation of response to stimulus	biological_process	0.38731	1	5	6010	13	20786	1.00521e+38
GO:0003908	methylated-DNA-[protein]-cysteine S-methyltransferase activity	molecular_function	0.38754	1	2	6010	4	20786	1.00155e+17
GO:0016782	transferase activity, transferring sulfur-containing groups	molecular_function	0.38759	1	24	6010	74	20786	1.00623e+209
GO:0008140	cAMP response element binding protein binding	molecular_function	0.38861	1	2	6010	4	20786	1.00524e+17
GO:0051289	protein homotetramerization	biological_process	0.38861	1	2	6010	4	20786	1.00524e+17
GO:0031342	negative regulation of cell killing	biological_process	0.38873	1	2	6010	4	20786	1.00514e+17
GO:0042493	response to drug	biological_process	0.38907	1	3	6010	7	20786	1.00171e+26
GO:0032011	ARF protein signal transduction	biological_process	0.38991	1	17	6010	48	20786	1.00154e+152
GO:0032012	regulation of ARF protein signal transduction	biological_process	0.38991	1	17	6010	48	20786	1.00524e+152
GO:0007596	blood coagulation	biological_process	0.39022	1	39	6010	117	20786	100125538,414388,100157001,397059,733640,100623186,100127355,100524617,102166268,100522875,100038002,100517183,100622028,100621029,100736982,100518487,102158263,100737032,100525008,397217,100518428,100155768,100154420,102161784,100622158,100519905,397526,100627867,100523938,100156912,100520033,100152602,100157963,100620754,100737266,397608,100155257,100511457,100155996
GO:0004144	diacylglycerol O-acyltransferase activity	molecular_function	0.39041	1	2	6010	4	20786	1.0052e+17
GO:0016411	acylglycerol O-acyltransferase activity	molecular_function	0.39041	1	2	6010	4	20786	1.00523e+17
GO:0019829	cation-transporting ATPase activity	molecular_function	0.39098	1	14	6010	41	20786	1.00526e+116
GO:0042625	ATPase activity, coupled to transmembrane movement of ions	molecular_function	0.39098	1	14	6010	41	20786	1.00526e+116
GO:0019033	viral tegument	cellular_component	0.39156	1	9	6010	27	20786	1.00737e+77
GO:0016829	lyase activity	molecular_function	0.39163	1	94	6010	295	20786	100625548,102157889,100522859,396972,100519138,100520097,100154617,100512698,100737017,100048952,100152094,100523624,100513050,100514402,100154487,100187735,100151894,102162583,100624483,100512158,100157129,100155164,100155970,100524598,100153882,100513145,100511504,100620337,100521104,100622158,100152212,100626929,100523457,100522764,100517513,100622631,100525008,396929,100157750,100515523,39707…
GO:0019310	inositol catabolic process	biological_process	0.3925	1	1	6010	2	20786	397189
GO:0046164	alcohol catabolic process	biological_process	0.3925	1	1	6010	2	20786	397189
GO:0046174	polyol catabolic process	biological_process	0.3925	1	1	6010	2	20786	397189
GO:0050113	inositol oxygenase activity	molecular_function	0.3925	1	1	6010	2	20786	397189
GO:1901616	organic hydroxy compound catabolic process	biological_process	0.3925	1	1	6010	2	20786	397189
GO:0008170	N-methyltransferase activity	molecular_function	0.39264	1	19	6010	56	20786	1.0052e+164
GO:0009318	exodeoxyribonuclease VII complex	cellular_component	0.39334	1	3	6010	7	20786	1.00518e+26
GO:0030119	AP-type membrane coat adaptor complex	cellular_component	0.39355	1	11	6010	32	20786	1.00623e+95
GO:0033013	tetrapyrrole metabolic process	biological_process	0.39388	1	52	6010	162	20786	100154105,100519024,100739366,100518905,100625452,641352,100512084,100157918,100625872,100524104,100524385,396688,100156375,100520309,100515137,503658,100511474,396584,100512454,100622254,397043,100513231,100525563,100523191,102165056,100519722,100517288,102166880,100624659,100154336,100154824,100625562,100155921,100627841,100627107,396910,100157721,100525632,100525725,100520682,100525121,396681,…
GO:0000275	mitochondrial proton-transporting ATP synthase complex, catalytic core F(1)	cellular_component	0.39422	1	5	6010	13	20786	1.00153e+44
GO:0006526	arginine biosynthetic process	biological_process	0.3946	1	2	6010	4	20786	414411100624292
GO:0005523	tropomyosin binding	molecular_function	0.39479	1	3	6010	7	20786	1.00152e+26
GO:0050750	low-density lipoprotein particle receptor binding	molecular_function	0.39496	1	2	6010	4	20786	100517138399654
GO:0070325	lipoprotein particle receptor binding	molecular_function	0.39496	1	2	6010	4	20786	399654100517138
GO:0004497	monooxygenase activity	molecular_function	0.39541	1	24	6010	75	20786	1.00516e+200
GO:0003747	translation release factor activity	molecular_function	0.39608	1	4	6010	10	20786	1.00738e+35
GO:0008079	translation termination factor activity	molecular_function	0.39608	1	4	6010	10	20786	1.00738e+35
GO:0008324	cation transmembrane transporter activity	molecular_function	0.39624	1	296	6010	950	20786	100520484,100524239,100521759,100525076,100192440,100736982,100738723,100511715,100517004,100156660,100517041,100627971,100513994,100524811,100522685,100521397,100739064,100625544,100620378,100155449,100037988,100152619,100154824,100154884,100520918,100513135,100154945,100520624,100518878,100152596,102161784,100155674,100523598,100157976,100153749,100627610,397258,100155015,100737017,396903,10052…
GO:0010556	regulation of macromolecule biosynthetic process	biological_process	0.39679	1	656	6010	2155	20786	100514711,100522805,414912,100512979,100736569,100512329,397582,100520726,100511393,100514527,100156478,100625918,100523778,102165374,100522665,100516343,100157987,100514702,100516701,102159167,100515363,100155776,396696,100523576,100628048,100156210,396951,100521305,100626075,102166982,100621981,100512783,100739808,100738098,100513862,100515029,100626985,100156979,100520468,100525411,100622983,1…
GO:0031326	regulation of cellular biosynthetic process	biological_process	0.39679	1	656	6010	2155	20786	102162927,100620297,100515423,100515633,100037286,102162114,100316851,100517751,100153683,102166285,100513628,100516478,397501,100049664,100513975,100517970,100520944,100157450,100511204,100523451,100152664,102161737,100155201,100158108,100152439,100525385,100519537,100154851,102163824,100517213,100153269,100739461,100523938,100519636,396776,102159616,100620983,100526107,100737319,100152891,10062…
GO:0007275	multicellular organismal development	biological_process	0.39736	1	81	6010	262	20786	100153351,100337672,100154884,100513650,100511125,100511484,100520560,100512949,100738655,100153269,100520874,100515780,100511457,102163953,100513379,100157596,100621341,100512609,397608,100524617,100513945,396833,100524171,100515003,100625452,497618,100153896,100522875,397363,100156773,100519705,100524557,100154257,100515711,397506,100152077,100511619,100153245,100158100,100511642,407242,1001713…
GO:0042995	cell projection	cellular_component	0.39736	1	48	6010	147	20786	100525467,100519486,100156959,100523938,100627867,100240743,397608,654410,100525503,100511457,100512728,100514692,100517282,102168136,100515077,100519249,100516653,100624559,733576,100523123,396903,100152433,100624256,100171399,100271903,100736982,100156266,100126859,100626508,100049664,100153004,102157609,100517138,100152429,100514181,100523204,100739372,100627723,100628048,100125538,100522685,1…
GO:0009968	negative regulation of signal transduction	biological_process	0.39759	1	14	6010	41	20786	1.00153e+113
GO:0010648	negative regulation of cell communication	biological_process	0.39759	1	14	6010	41	20786	1.00155e+113
GO:0023057	negative regulation of signaling	biological_process	0.39759	1	14	6010	41	20786	1.0062e+113
GO:0009887	organ morphogenesis	biological_process	0.39924	1	2	6010	4	20786	1.00514e+17
GO:0030021	extracellular matrix structural constituent conferring compression resistance	molecular_function	0.39924	1	2	6010	4	20786	1.00525e+17
GO:0030345	structural constituent of tooth enamel	molecular_function	0.39924	1	2	6010	4	20786	1.00514e+17
GO:0042475	odontogenesis of dentin-containing tooth	biological_process	0.39924	1	2	6010	4	20786	1.00514e+17
GO:0042476	odontogenesis	biological_process	0.39924	1	2	6010	4	20786	1.00525e+17
GO:0009378	four-way junction helicase activity	molecular_function	0.39935	1	21	6010	64	20786	3.97043e+182
GO:0030436	asexual sporulation	biological_process	0.39939	1	4	6010	13	20786	1.00156e+35
GO:0015031	protein transport	biological_process	0.4001	1	246	6010	779	20786	100155365,100518621,100519683,100156939,396903,100517270,100622281,100517459,100157075,100519795,102166268,102162689,100625872,100155583,100523225,100512857,100511543,100524381,100157001,100624648,100626433,100620457,100621057,100157156,100738146,397155,100519015,100144452,397218,100513347,100739624,100525651,100155257,100520621,100622653,100518555,100144537,100626614,100513829,100037935,10015729…
GO:0045184	establishment of protein localization	biological_process	0.4001	1	246	6010	779	20786	100153229,100737293,100627695,100621165,100738361,100157682,100171399,100519740,100512824,100154661,100233197,100518074,100154266,100152154,100622860,100621981,100519576,100514402,100511048,396930,396904,100233193,100516880,100154248,100522701,100523265,100518450,100516350,100524188,100049670,100514512,102164405,102161698,100523576,100513310,100621152,100518318,100154103,100154460,100513044,10024…
GO:2000112	regulation of cellular macromolecule biosynthetic process	biological_process	0.40057	1	655	6010	2152	20786	100516478,100513975,397501,100049664,100520944,100517970,100157450,100511204,102162927,100620297,100515633,100515423,102162114,100037286,100153683,100517751,100316851,102166285,100513628,100158108,100152439,100519537,100525385,100154851,100517213,102163824,100523451,100152664,102161737,100155201,102159616,100620983,100526107,100153269,100739461,100523938,100519636,396776,100520168,100156123,10073…
GO:0050829	defense response to Gram-negative bacterium	biological_process	0.40067	1	5	6010	13	20786	1.00156e+44
GO:0005375	copper ion transmembrane transporter activity	molecular_function	0.40081	1	7	6010	20	20786	1.00514e+59
GO:0035434	copper ion transmembrane transport	biological_process	0.40081	1	7	6010	20	20786	3.96663e+59
GO:0005794	Golgi apparatus	cellular_component	0.40113	1	43	6010	132	20786	100627695,780413,100623933,100525076,396567,100736982,100516936,100620737,100155887,100524188,100156897,100621125,100521258,100524617,100525860,100627819,100628048,100524115,100511123,100513653,100523255,100153346,100519117,100620754,396994,100516123,100625918,100627867,100519354,100526131,100156658,100157296,102164351,396666,102164288,100154191,100521675,100154945,100623649,102159003,100515937,1…
GO:0004003	ATP-dependent DNA helicase activity	molecular_function	0.40135	1	8	6010	22	20786	1.00525e+68
GO:0006184	GTP catabolic process	biological_process	0.40219	1	49	6010	152	20786	100626125,100621514,100521564,100519950,100155138,100523962,100738779,100518487,100514569,100514599,100286807,100519944,100523204,100524443,100519143,100513350,100512657,100153036,100518272,100154195,100153283,100516411,396904,100623817,100737764,100505408,100512084,100515873,100738350,100512665,100519431,100135051,100518289,102162113,100524326,100737484,100624785,100525503,100156357,100514990,10…
GO:1901069	guanosine-containing compound catabolic process	biological_process	0.40219	1	49	6010	152	20786	100624785,100525503,100737484,100524326,102162113,100518289,100156357,100512665,100738350,100135051,100519431,100512309,100156840,100520862,100516266,100622995,100623422,100514990,102166027,100127131,100511401,100514569,100518487,100738779,100523962,100514599,100286807,100521564,100621514,100626125,100155138,100519950,100623817,396904,100516411,100153283,100154195,100515873,100512084,100737764,10…
GO:0006308	DNA catabolic process	biological_process	0.40266	1	4	6010	10	20786	1.02163e+35
GO:0005102	receptor binding	molecular_function	0.40279	1	217	6010	759	20786	102160623,100514527,100518846,100627450,100516223,100512686,100525008,100736773,100518500,396995,100157092,399500,102163586,100135658,100513655,100152602,100624549,100514785,100520033,100620754,100525720,100154041,100322894,100157129,100620258,100525550,100037933,100526065,100525725,100515267,100621670,100141419,100153155,100519614,100310805,100155581,100621981,102167726,780407,102160124,396951,4…
GO:0016866	intramolecular transferase activity	molecular_function	0.40322	1	17	6010	52	20786	1.00522e+143
GO:0007098	centrosome cycle	biological_process	0.40389	1	2	6010	4	20786	1.02158e+17
GO:0010824	regulation of centrosome duplication	biological_process	0.40389	1	2	6010	4	20786	1.00157e+17
GO:0010826	negative regulation of centrosome duplication	biological_process	0.40389	1	2	6010	4	20786	1.02158e+17
GO:0031513	nonmotile primary cilium	cellular_component	0.40389	1	2	6010	4	20786	1.00157e+17
GO:0035869	ciliary transition zone	cellular_component	0.40389	1	2	6010	4	20786	1.00157e+17
GO:0036038	TCTN-B9D complex	cellular_component	0.40389	1	2	6010	4	20786	1.00157e+17
GO:0046605	regulation of centrosome cycle	biological_process	0.40389	1	2	6010	4	20786	1.02158e+17
GO:0051297	centrosome organization	biological_process	0.40389	1	2	6010	4	20786	1.02158e+17
GO:0051298	centrosome duplication	biological_process	0.40389	1	2	6010	4	20786	1.02158e+17
GO:0072372	primary cilium	cellular_component	0.40389	1	2	6010	4	20786	1.02158e+17
GO:0031323	regulation of cellular metabolic process	biological_process	0.40429	1	717	6010	2352	20786	100157483,102163193,100626903,100620159,100152547,100624256,100152438,100522951,100624847,100524661,100518511,100520530,100322868,100134985,100520963,100158194,100515040,100738016,100521692,100739009,100523815,100525716,100524949,100512309,100522721,100513435,100737752,100625971,100626565,100739325,100037289,100158034,100622658,100513379,100524326,100622523,100523255,100621635,100521839,100520193…
GO:0005637	nuclear inner membrane	cellular_component	0.40556	1	6	6010	17	20786	1.00737e+53
GO:0005639	integral to nuclear inner membrane	cellular_component	0.40556	1	6	6010	17	20786	1.00523e+53
GO:0031229	intrinsic to nuclear inner membrane	cellular_component	0.40556	1	6	6010	17	20786	1.00156e+53
GO:0044453	nuclear membrane part	cellular_component	0.40556	1	6	6010	17	20786	1.00156e+53
GO:0009889	regulation of biosynthetic process	biological_process	0.40764	1	656	6010	2157	20786	100156123,100520168,100521893,100621036,100620451,100737319,100152891,397550,100625206,102168136,100523358,100620983,100526107,102159616,100519636,396776,100153269,100739461,100523938,100519537,100525385,100154851,102163824,100517213,100158108,100152439,100155201,100523451,100152664,102161737,100157450,100511204,100516478,397501,100049664,100513975,100520944,100517970,102162114,100037286,10051775…
GO:0006083	acetate metabolic process	biological_process	0.40818	1	2	6010	4	20786	102165520397013
GO:0003682	chromatin binding	molecular_function	0.4086	1	38	6010	119	20786	100520913,100623040,102159616,100521327,100153684,397137,100517458,100462718,100511643,100519367,100521624,100524302,100152722,100525241,100156744,102158249,100525406,100517762,100155920,100624587,100517722,100511537,100513483,397405,100521273,100512542,100188905,100624971,100524360,100157353,102163824,100524587,100154569,100152439,100622502,100154488,100516798,100525781
GO:0006221	pyrimidine nucleotide biosynthetic process	biological_process	0.40885	1	10	6010	30	20786	1.02158e+89
GO:0009991	response to extracellular stimulus	biological_process	0.40899	1	11	6010	36	20786	1.00627e+95
GO:0031668	cellular response to extracellular stimulus	biological_process	0.40899	1	11	6010	36	20786	1.00515e+95
GO:0071496	cellular response to external stimulus	biological_process	0.40899	1	11	6010	36	20786	1.00463e+95
GO:0017182	peptidyl-diphthamide metabolic process	biological_process	0.409	1	2	6010	5	20786	1.00156e+17
GO:0017183	peptidyl-diphthamide biosynthetic process from peptidyl-histidine	biological_process	0.409	1	2	6010	5	20786	1.00526e+17
GO:0006119	oxidative phosphorylation	biological_process	0.40912	1	12	6010	37	20786	1.02165e+104
GO:0042773	ATP synthesis coupled electron transport	biological_process	0.40912	1	12	6010	37	20786	1.00626e+104
GO:0003714	transcription corepressor activity	molecular_function	0.40982	1	2	6010	4	20786	1.00522e+17
GO:0006026	aminoglycan catabolic process	biological_process	0.41014	1	6	6010	16	20786	1.00621e+53
GO:0009251	glucan catabolic process	biological_process	0.41017	1	2	6010	5	20786	1.02161e+17
GO:0044247	cellular polysaccharide catabolic process	biological_process	0.41017	1	2	6010	5	20786	1.02161e+17
GO:0008641	small protein activating enzyme activity	molecular_function	0.4106	1	4	6010	10	20786	1.00525e+35
GO:0001682	tRNA 5'-leader removal	biological_process	0.41062	1	3	6010	7	20786	1.00512e+26
GO:0010563	negative regulation of phosphorus metabolic process	biological_process	0.4118	1	5	6010	14	20786	1.00038e+41
GO:0045936	negative regulation of phosphate metabolic process	biological_process	0.4118	1	5	6010	14	20786	1.00627e+41
GO:0051181	cofactor transport	biological_process	0.41244	1	6	6010	17	20786	1.00516e+53
GO:0048193	Golgi vesicle transport	biological_process	0.41251	1	56	6010	175	20786	396904,100519795,396930,100154487,100520822,100518450,100157001,100627819,100628048,100521397,100524115,100154460,100516489,100512966,100521258,100153036,100513310,100627695,100049664,100155766,397371,100511642,100622281,100525411,100155887,100521829,100736982,100511716,100154945,100519249,100152996,100154191,100521239,100154420,102168136,100622994,100526194,100739491,100515970,100620754,10051500…
GO:0051704	multi-organism process	biological_process	0.4127	1	327	6010	1060	20786	100624458,100127359,100524814,100523596,397204,102165406,100518420,100737356,100524496,100625806,449528,100621131,100521835,397363,100625506,102161387,100513191,100520309,100518441,100155619,100512662,100521390,100519583,100155158,100512328,100286807,100152429,100518487,100739137,397043,100155983,100739223,100519293,100620084,396589,100515967,100624559,100157070,102157763,100627867,445003,1006263…
GO:0008174	mRNA methyltransferase activity	molecular_function	0.41292	1	3	6010	7	20786	1.00153e+26
GO:0006898	receptor-mediated endocytosis	biological_process	0.41366	1	2	6010	4	20786	1.00521e+17
GO:0015370	solute:sodium symporter activity	molecular_function	0.41369	1	21	6010	64	20786	1.00622e+185
GO:0000165	MAPK cascade	biological_process	0.41386	1	2	6010	5	20786	397252100520503
GO:0043408	regulation of MAPK cascade	biological_process	0.41386	1	2	6010	5	20786	100520503397252
GO:0008146	sulfotransferase activity	molecular_function	0.41408	1	21	6010	65	20786	1.00516e+182
GO:0006525	arginine metabolic process	biological_process	0.41437	1	5	6010	13	20786	1.02161e+41
GO:0051252	regulation of RNA metabolic process	biological_process	0.4145	1	644	6010	2114	20786	100156598,397258,100520062,100512633,100624432,100515137,100513081,100522025,100515270,102167611,100625872,100154488,100524381,100520117,396974,100626041,100156548,100737516,396707,100524388,100154530,100511165,100622573,102161986,733636,397294,100623433,100623954,100524519,100518217,100521273,102163797,100739444,100621544,397521,100738053,100736982,100620753,100134969,100518432,100517041,1000497…
GO:2001141	regulation of RNA biosynthetic process	biological_process	0.4145	1	644	6010	2114	20786	100620709,100516123,100511439,100523750,100525378,100521874,100154415,100738411,100516653,100151940,414369,100153708,100737684,100516014,100515171,397452,100037305,100154420,100621076,100512531,100516870,100144536,100624971,100511452,100622335,100152061,100737455,100156965,100521069,100626019,100627431,100153985,100516977,100624059,100157207,100516724,102162634,100520874,654317,448810,396681,1005…
GO:0004675	transmembrane receptor protein serine/threonine kinase activity	molecular_function	0.41521	1	10	6010	30	20786	1.00152e+86
GO:0004535	poly(A)-specific ribonuclease activity	molecular_function	0.41528	1	4	6010	10	20786	1.0052e+35
GO:0006817	phosphate ion transport	biological_process	0.41561	1	7	6010	20	20786	1.02164e+59
GO:0005886	plasma membrane	cellular_component	0.41603	1	95	6010	308	20786	100525536,100514951,100513292,100135040,100515121,100520439,100516701,100513601,100521706,100521392,100521874,100525725,100519955,100512087,100126854,102161761,102167155,102166156,100153387,100627907,100525654,100153917,100515171,100521858,396967,397011,100157302,100037288,100517546,100154380,100626604,100521829,100523621,100737017,100157996,100524188,100512193,100622520,100152567,100514402,39689…
GO:0043565	sequence-specific DNA binding	molecular_function	0.41655	1	221	6010	759	20786	100037303,100512084,100515585,733584,100154508,397553,100158076,102164889,100739372,100519802,100520887,100152878,100158117,100514599,100152429,100157314,100152850,100322868,100520374,397445,100158213,397671,397506,100738244,100524360,100152433,100624256,100152438,100522272,100622056,100524949,100624723,100521662,100525716,100524004,100157992,100153907,100515040,100523785,100511412,100625162,1006…
GO:0006084	acetyl-CoA metabolic process	biological_process	0.41673	1	3	6010	8	20786	1.00155e+26
GO:0006637	acyl-CoA metabolic process	biological_process	0.41673	1	3	6010	8	20786	1.00155e+26
GO:0035383	thioester metabolic process	biological_process	0.41673	1	3	6010	8	20786	1.00519e+26
GO:0042651	thylakoid membrane	cellular_component	0.41766	1	3	6010	8	20786	1.00127e+23
GO:0015740	C4-dicarboxylate transport	biological_process	0.41778	1	4	6010	10	20786	1.00626e+35
GO:0015743	malate transport	biological_process	0.41778	1	4	6010	10	20786	1.00626e+35
GO:0004725	protein tyrosine phosphatase activity	molecular_function	0.41821	1	34	6010	103	20786	100157480,100516548,100153341,100329127,100520874,100513144,100517416,100512983,100153595,100522049,100514785,100521473,102162686,100514336,100737789,100623524,100518140,100171389,100524966,100625687,100521585,100153609,100521168,100522631,396634,100625047,100627245,100524973,100517509,100518527,100144474,100170851,100622329,100737380
GO:0006355	regulation of transcription, DNA-dependent	biological_process	0.41836	1	643	6010	2111	20786	396974,100626041,100520117,100623433,102161986,733636,397294,100154530,100511165,100622573,100524388,396707,100737516,100156548,100513081,100522025,100624432,100515137,100512633,100520062,397258,100156598,100524381,100154488,102167611,100625872,100515270,100155449,100156913,100511018,100519749,100526048,100157738,102161426,100621341,100156816,102161784,100127131,102159003,100522367,100739497,1005…
GO:0006541	glutamine metabolic process	biological_process	0.41877	1	5	6010	13	20786	1.00625e+41
GO:0065008	regulation of biological quality	biological_process	0.41945	1	165	6010	540	20786	100516461,100037998,100624487,100739439,100621999,100624400,100518428,102161784,100523598,100233186,100511457,100156072,102164647,100623023,100524926,100157963,100625426,397526,397649,100523825,100523938,100627211,396681,100524104,100156660,100522875,100038002,100738878,100623186,397207,100519028,100626355,100522834,100739064,733640,407242,100049664,100520962,100158080,100126859,100155846,1007369…
GO:0044267	cellular protein metabolic process	biological_process	0.41958	1	766	6010	2602	20786	100521551,100152429,100524475,100152957,100620215,100155158,780418,100517705,100518179,397363,100157171,100520671,100519772,100621131,100526036,100739107,100737003,100515585,100515957,100524171,100517028,100155139,100620532,100517467,100624574,100519006,100141310,100517128,100152804,100515445,100153062,397184,100523533,100521353,100521256,100622680,100518649,100624723,100154763,100520924,10062427…
GO:0070461	SAGA-type complex	cellular_component	0.41962	1	5	6010	14	20786	1.00521e+44
GO:0008276	protein methyltransferase activity	molecular_function	0.42023	1	21	6010	65	20786	1.00513e+182
GO:0072329	monocarboxylic acid catabolic process	biological_process	0.42057	1	5	6010	13	20786	1.00525e+44
GO:0030173	integral to Golgi membrane	cellular_component	0.4217	1	9	6010	26	20786	1.00628e+80
GO:0031228	intrinsic to Golgi membrane	cellular_component	0.4217	1	9	6010	26	20786	1.00154e+80
GO:0044003	modification by symbiont of host morphology or physiology	biological_process	0.42234	1	27	6010	86	20786	449528,100624487,100286742,100518125,100625506,100152450,100515030,100739439,100520726,100513988,100522080,100523598,100127359,100233186,100626355,100515171,100522163,100156072,100518681,407242,100517745,100153279,100511663,100513758,100519740,100516171,100524971
GO:0034061	DNA polymerase activity	molecular_function	0.42281	1	34	6010	106	20786	100520370,100525752,100157264,100517908,100154509,396910,100521095,100625228,100519430,100157283,102168094,100513758,100624136,100516292,100514045,100623274,100513474,100737500,100628048,102165406,100153906,396662,100522795,100153104,100157373,100144586,100738980,100620959,100157469,100521751,100152811,100521651,100514823,100738742
GO:0003877	ATP adenylyltransferase activity	molecular_function	0.42326	1	2	6010	5	20786	397658100517028
GO:0009108	coenzyme biosynthetic process	biological_process	0.42385	1	28	6010	87	20786	100521052,100153025,100521290,100524908,100156922,397039,100523901,100151884,100154835,100524699,100519262,100513882,100522764,100521095,100156776,100156725,100520838,100738479,397480,396688,100512738,100154573,100521019,100737311,100627610,100520054,100512797,100622330
GO:0008134	transcription factor binding	molecular_function	0.42412	1	52	6010	160	20786	100513379,100157963,100519117,397608,100515339,100516875,100523255,100622523,100525725,102164288,100155722,100627867,100037935,100626293,100156478,100515166,100154945,100519249,100523123,100621376,100627841,100155921,100624659,100737979,102161784,397043,100126286,100049650,100152429,100512454,100624860,100519519,100152433,100523898,396562,100126859,100513463,100523554,100523621,100518441,397236,1…
GO:0045005	maintenance of fidelity involved in DNA-dependent DNA replication	biological_process	0.42497	1	4	6010	12	20786	1.00519e+35
GO:0048478	replication fork protection	biological_process	0.42497	1	4	6010	12	20786	1.00519e+35
GO:0051179	localization	biological_process	0.4252	1	908	6010	2921	20786	100620457,100737278,397196,100518578,100738146,100620323,100157001,100511543,100049659,497235,100523225,100516251,100514249,100144510,100156614,102162689,100156965,100738346,100516296,100627962,100738311,396600,100157880,100622281,100522373,100738425,100517138,100519683,100620829,100156048,100628195,100154420,100738607,100620599,100515937,100525399,100156112,100037305,100512538,100155271,10018890…
GO:0022804	active transmembrane transporter activity	molecular_function	0.42555	1	80	6010	250	20786	100518065,100049659,100156897,100144586,100516251,102159321,100521346,100738504,100627068,100621125,100518296,100626604,396600,100525460,100738425,100627713,102157590,100156112,100525577,396707,100524881,102160428,396910,100516453,100520047,100737114,100518306,100513014,100520061,100515066,100526065,100513653,100621561,100520621,397472,100623140,396994,100152767,102165406,100622635,100620159,1005…
GO:0000375	RNA splicing, via transesterification reactions	biological_process	0.42559	1	13	6010	39	20786	1.00156e+113
GO:0000377	RNA splicing, via transesterification reactions with bulged adenosine as nucleophile	biological_process	0.42559	1	13	6010	39	20786	1.00625e+113
GO:0000398	mRNA splicing, via spliceosome	biological_process	0.42559	1	13	6010	39	20786	1.00621e+113
GO:0043022	ribosome binding	molecular_function	0.4268	1	2	6010	5	20786	1.02162e+17
GO:0010468	regulation of gene expression	biological_process	0.42701	1	657	6010	2160	20786	100522665,102165374,100523778,100625918,100156478,102159167,100516701,100514702,100157987,100516343,397582,100512329,414912,100736569,100512979,100522805,100514711,100511393,100514527,100520726,100171399,100739752,100520468,100622983,100525411,100156979,100738098,100513862,100515029,100513362,100154830,100518733,100521229,100157302,100155634,100524576,102167710,100628048,396696,100620111,10052357…
GO:0008156	negative regulation of DNA replication	biological_process	0.42709	1	5	6010	15	20786	1.00519e+44
GO:0051053	negative regulation of DNA metabolic process	biological_process	0.42709	1	5	6010	15	20786	1.00627e+44
GO:0090329	regulation of DNA-dependent DNA replication	biological_process	0.42709	1	5	6010	15	20786	1.0052e+44
GO:2000104	negative regulation of DNA-dependent DNA replication	biological_process	0.42709	1	5	6010	15	20786	1.0052e+44
GO:0005743	mitochondrial inner membrane	cellular_component	0.42729	1	49	6010	160	20786	100622200,100517341,100196908,100620909,399685,100517408,100519078,100154743,100038000,100523036,100101475,100520484,100521019,100524766,100737592,100154043,100511135,100626600,100525437,100188905,100516296,100520803,100513519,100152017,100156967,100157992,100154817,100125826,100525083,100621056,100516606,100518540,100519521,100152013,100523704,100512249,100154420,100523598,100522497,100513030,10…
GO:0004565	beta-galactosidase activity	molecular_function	0.42736	1	3	6010	7	20786	1.00523e+23
GO:0015925	galactosidase activity	molecular_function	0.42736	1	3	6010	7	20786	1.00304e+23
GO:0044237	cellular metabolic process	biological_process	0.42749	1	2177	6010	7287	20786	100624530,100620262,102167295,100624822,100523532,100144769,100514510,100524445,100154118,100152503,102163824,100154851,100518473,100621283,100155671,100525385,100627772,100514245,100620506,102162208,100519028,102157990,100302538,100049664,397501,100511204,100156471,100513635,100157757,100513493,100625562,406235,100623984,100337666,100521048,414910,100515573,102163752,100155739,100622373,10052465…
GO:0009129	pyrimidine nucleoside monophosphate metabolic process	biological_process	0.4277	1	5	6010	14	20786	1.00513e+44
GO:0009130	pyrimidine nucleoside monophosphate biosynthetic process	biological_process	0.4277	1	5	6010	14	20786	1.00513e+44
GO:0060255	regulation of macromolecule metabolic process	biological_process	0.42932	1	669	6010	2203	20786	100522685,100627814,100511321,100524338,102164620,100736977,100620106,100517041,100049701,100518432,100134969,100037301,100620753,100738053,100736982,100621544,397521,102163797,100739444,100521273,100524519,100623954,100518217,102159003,100127131,102161784,100522367,102162105,100739497,100524344,100522463,100514537,100126279,100154945,100522613,100519769,100627508,100156913,100155449,100511018,10…
GO:0009061	anaerobic respiration	biological_process	0.42984	1	11	6010	32	20786	1.00628e+92
GO:0015948	methanogenesis	biological_process	0.42984	1	11	6010	32	20786	1.00739e+92
GO:0015975	energy derivation by oxidation of reduced inorganic compounds	biological_process	0.42984	1	11	6010	32	20786	3.9746e+92
GO:0043447	alkane biosynthetic process	biological_process	0.42984	1	11	6010	32	20786	1.00158e+92
GO:0019955	cytokine binding	molecular_function	0.4301	1	2	6010	5	20786	396659100519807
GO:0051338	regulation of transferase activity	biological_process	0.43013	1	5	6010	14	20786	3.97252e+38
GO:0004601	peroxidase activity	molecular_function	0.43101	1	8	6010	25	20786	1.00154e+56
GO:0016684	oxidoreductase activity, acting on peroxide as acceptor	molecular_function	0.43101	1	8	6010	25	20786	1.00154e+56
GO:0004656	procollagen-proline 4-dioxygenase activity	molecular_function	0.43234	1	3	6010	7	20786	1.00511e+26
GO:0019798	procollagen-proline dioxygenase activity	molecular_function	0.43234	1	3	6010	7	20786	1.00625e+26
GO:0031543	peptidyl-proline dioxygenase activity	molecular_function	0.43234	1	3	6010	7	20786	1.0052e+26
GO:0031545	peptidyl-proline 4-dioxygenase activity	molecular_function	0.43234	1	3	6010	7	20786	1.00511e+26
GO:0004806	triglyceride lipase activity	molecular_function	0.43256	1	7	6010	20	20786	1.00739e+59
GO:0061025	membrane fusion	biological_process	0.43284	1	23	6010	70	20786	1.00624e+197
GO:0050792	regulation of viral process	biological_process	0.43315	1	3	6010	8	20786	1.0005e+23
GO:0019031	viral envelope	cellular_component	0.43406	1	72	6010	232	20786	733636,100624451,100037305,100739468,100621328,100152212,100153673,102161184,100511256,100625674,100151834,100522665,100153520,102163805,100627990,100157129,100737916,100523750,100154435,100625757,100627819,100628048,100627220,100518318,100522795,100522899,100518347,100170853,100156897,100521765,100625872,100520225,100155887,100519740,100623653,100511664,100518207,100517745,100522859,100521622,10…
GO:0036338	viral membrane	cellular_component	0.43406	1	72	6010	232	20786	574066,100524661,100518487,100049664,100524836,407242,100516506,100514599,100286807,100519100,100624077,100510914,100517213,100522875,100524496,100521397,100739372,100623149,100155509,100523478,397691,100737484,100511457,100625207,100522261,100523825,100511535,100626209,733694,102159003,100522014,100518207,100517745,100522859,100511664,100153371,100521622,100155887,100520225,100519740,100623653,1…
GO:0022857	transmembrane transporter activity	molecular_function	0.43483	1	466	6010	1499	20786	100513050,399685,100521346,100518347,396631,100516827,100621889,100626552,100522678,100152567,100151888,102159469,100518083,100519054,100518065,100518596,100524886,100737606,100157776,100038000,100127355,397258,100627610,397223,100153749,100153018,100525437,100737017,396903,100516688,100157223,100155015,100154817,396910,100621115,100125826,397447,100519402,100171388,100525241,100152205,100522725,…
GO:0035091	phosphatidylinositol binding	molecular_function	0.43484	1	20	6010	59	20786	1.00519e+179
GO:0005026	transforming growth factor beta receptor activity, type II	molecular_function	0.43678	1	2	6010	5	20786	1.0074e+17
GO:0016469	proton-transporting two-sector ATPase complex	cellular_component	0.43695	1	101	6010	318	20786	100152013,397592,100521471,102161784,100523598,102168136,100157070,100623707,100624559,100157992,100519249,100519871,100515967,100154191,100154884,100621056,100522189,100037988,100286811,100152619,100519618,100155449,100523938,100523423,100522497,100521312,100625544,100523255,100521397,100522685,100523204,100739372,100514181,100739064,100517341,100510975,100620909,100621131,100519078,100520053,10…
GO:0030154	cell differentiation	biological_process	0.43771	1	38	6010	119	20786	407242,100155046,100126284,100738372,494015,397488,100523554,396840,100516296,100151752,100520738,100521390,641357,100622365,100153563,100623149,100153947,100524443,100157279,102167200,102158881,100523478,100153531,100738193,100620180,100524741,100622743,100624556,100738726,397219,100625258,100157070,100739142,102158833,100155883,100521452,100625778,102161581
GO:0017080	sodium channel regulator activity	molecular_function	0.43826	1	8	6010	26	20786	1.00521e+71
GO:0019871	sodium channel inhibitor activity	molecular_function	0.43826	1	8	6010	26	20786	1.00525e+71
GO:0002161	aminoacyl-tRNA editing activity	molecular_function	0.43835	1	2	6010	5	20786	1.00514e+17
GO:0008237	metallopeptidase activity	molecular_function	0.43897	1	81	6010	253	20786	100049687,100155674,100515040,396939,100737277,397080,102160867,397320,100623722,100511536,100738533,100737008,100513765,100625420,100622161,100519115,100739758,100154258,100156461,100153192,100525036,100516481,100512269,102163953,100513676,100523268,100512480,100626740,397341,100524577,100521390,100516456,100516122,100152613,100517378,100152855,100157762,100622845,100519521,100153578,100153483,3…
GO:0000139	Golgi membrane	cellular_component	0.43905	1	25	6010	77	20786	1.02164e+218
GO:0042451	purine nucleoside biosynthetic process	biological_process	0.4393	1	45	6010	144	20786	100152687,100625544,100523423,100522497,100155449,100624347,396707,100518540,100521675,100522189,100621056,100157992,100154817,100515967,100142626,100125826,100523598,100519521,100152013,100523704,100524908,100524766,100517243,100049664,100520484,100520054,100623653,100519890,100152017,733678,396688,100516296,100158213,100622983,100188905,100525437,100519078,100620909,100517341,100521290,10051439…
GO:0046129	purine ribonucleoside biosynthetic process	biological_process	0.4393	1	45	6010	144	20786	100519078,100620909,100517341,100521290,100736826,100514398,100154743,100739064,100156922,100517243,100524766,100049664,100520484,100520054,100519890,100623653,100152017,733678,396688,100516296,100158213,100525437,100622983,100188905,396707,100518540,100521675,100522189,100621056,100157992,100154817,100142626,100125826,100515967,100523598,100152013,100519521,100523704,100524908,100152687,10062554…
GO:0004714	transmembrane receptor protein tyrosine kinase activity	molecular_function	0.43951	1	4	6010	10	20786	1.00624e+35
GO:0030704	vitelline membrane formation	biological_process	0.43964	1	1	6010	2	20786	100512921
GO:0035803	egg coat formation	biological_process	0.43964	1	1	6010	2	20786	100512921
GO:0085029	extracellular matrix assembly	biological_process	0.43964	1	1	6010	2	20786	100512921
GO:0061024	membrane organization	biological_process	0.44132	1	33	6010	104	20786	100153520,100154992,100525020,100514435,100737484,100525503,100155482,100515997,100524895,100623553,397558,100286807,100521622,100514599,397293,414836,100518207,100518487,100518318,100153036,100627819,100523204,100628048,100519172,100153116,100621607,100515873,397075,100737764,100524496,100170118,100154248,396904
GO:0002520	immune system development	biological_process	0.4418	1	2	6010	5	20786	397506100620111
GO:0008104	protein localization	biological_process	0.44205	1	265	6010	846	20786	100621152,100154460,102161698,100514512,100521765,100524188,100622860,100511048,100514402,396930,100233193,100516880,100233197,100154661,100512824,100153548,100157682,100153229,100622678,100155078,100623734,100623414,100523123,100739468,100518064,100514045,100738079,100621456,100525121,100738549,100523902,100512445,100521706,397472,100520033,100626250,100524814,100157426,102157663,100739372,10015…
GO:0016278	lysine N-methyltransferase activity	molecular_function	0.44317	1	10	6010	29	20786	1.00514e+86
GO:0016279	protein-lysine N-methyltransferase activity	molecular_function	0.44317	1	10	6010	29	20786	1.00287e+86
GO:0018024	histone-lysine N-methyltransferase activity	molecular_function	0.44317	1	10	6010	29	20786	1.00154e+86
GO:0042054	histone methyltransferase activity	molecular_function	0.44317	1	10	6010	29	20786	1.02167e+86
GO:0030131	clathrin adaptor complex	cellular_component	0.44371	1	10	6010	30	20786	1.00623e+86
GO:0009636	response to toxic substance	biological_process	0.44406	1	12	6010	36	20786	1.00157e+107
GO:0033865	nucleoside bisphosphate metabolic process	biological_process	0.44421	1	4	6010	11	20786	4.14285e+29
GO:0033875	ribonucleoside bisphosphate metabolic process	biological_process	0.44421	1	4	6010	11	20786	1.00521e+29
GO:0034032	purine nucleoside bisphosphate metabolic process	biological_process	0.44421	1	4	6010	11	20786	4.14285e+29
GO:0042180	cellular ketone metabolic process	biological_process	0.44459	1	6	6010	18	20786	1.00153e+53
GO:0030313	cell envelope	cellular_component	0.44504	1	12	6010	36	20786	3.97691e+101
GO:0008135	translation factor activity, nucleic acid binding	molecular_function	0.44821	1	30	6010	97	20786	100517070,100101924,100512835,100155889,100514202,100625070,100521846,100517467,100620165,100738241,100622167,100737048,100038030,100737003,102162451,100525255,100155472,100622158,100525891,100737861,100513862,100523938,100155739,100625415,100624231,414417,100621165,100519862,100517970,100738225
GO:0060590	ATPase regulator activity	molecular_function	0.44875	1	14	6010	45	20786	1.00521e+122
GO:0009653	anatomical structure morphogenesis	biological_process	0.44898	1	37	6010	117	20786	396648,100625258,100738726,100526139,100622573,100511125,100152073,100155883,100522150,100521452,654410,654413,100623023,100157596,100512609,102167200,100156959,100522965,100524741,100622078,397363,100524853,100157279,100524443,100155872,100153947,100513945,100154631,100738372,100126284,102157609,100155046,100620215,100521183,102159531,100524557,100622637
GO:0043244	regulation of protein complex disassembly	biological_process	0.44905	1	4	6010	12	20786	1.02162e+32
GO:0016070	RNA metabolic process	biological_process	0.45079	1	921	6010	3045	20786	100518861,100511552,102158833,100157555,100144486,100624659,100153846,100513158,100499567,100514873,100627091,100515258,100525720,100156729,100512825,100153771,100739653,100518973,100517492,100156677,100517145,100514045,100622860,100156796,100516312,100511746,100514093,100144586,100158004,100513257,100519733,100514838,100519809,100511545,102160784,100623963,100151814,100623166,100152288,100511135…
GO:0006275	regulation of DNA replication	biological_process	0.45121	1	11	6010	38	20786	1.0052e+92
GO:0008242	omega peptidase activity	molecular_function	0.45188	1	5	6010	14	20786	3.9954e+38
GO:0044183	protein binding involved in protein folding	molecular_function	0.45213	1	8	6010	23	20786	3.97592e+68
GO:0007010	cytoskeleton organization	biological_process	0.45252	1	113	6010	364	20786	100517341,100156660,733606,102164620,100517173,100625806,100515194,100154462,100516883,100523662,102159765,100154343,100153036,100514401,100101476,100523181,100737289,494457,100524661,102157609,100286807,100524836,100049664,100522578,100519100,100157535,100623553,100520803,100515661,100518724,100739061,100152077,100736982,100271903,100523126,100134958,100037998,100622160,100154072,100626669,10027…
GO:0009888	tissue development	biological_process	0.45359	1	8	6010	26	20786	1.00516e+65
GO:0017053	transcriptional repressor complex	cellular_component	0.4543	1	5	6010	14	20786	1.00623e+44
GO:0051817	modification of morphology or physiology of other organism involved in symbiotic interaction	biological_process	0.45458	1	27	6010	87	20786	100152450,100625506,100515030,100739439,100520726,100513988,100522080,449528,100624487,100518125,100286742,100233186,100626355,100515171,100522163,100523598,100127359,100518681,100156072,407242,100517745,100513758,100519740,100516171,100524971,100153279,100511663
GO:0006812	cation transport	biological_process	0.45461	1	266	6010	853	20786	100739372,100627723,100523204,100622635,100517467,100519705,100510975,100153555,100621131,100271903,100158213,100155987,100739440,733646,100157844,100153302,100620529,100152013,397592,100157992,100525850,100157721,100515967,100519871,100157070,100624559,100154191,100621056,100624229,100626324,100286811,100521670,396663,100522497,100523423,100514493,100154911,100144495,100520441,100154743,10051804…
GO:0005185	neurohypophyseal hormone activity	molecular_function	0.45594	1	3	6010	9	20786	3.97147e+20
GO:0031411	gas vesicle	cellular_component	0.45608	1	4	6010	11	20786	1.0074e+35
GO:0008137	NADH dehydrogenase (ubiquinone) activity	molecular_function	0.4563	1	15	6010	49	20786	1.02165e+128
GO:0050136	NADH dehydrogenase (quinone) activity	molecular_function	0.4563	1	15	6010	49	20786	1.00525e+128
GO:0003879	ATP phosphoribosyltransferase activity	molecular_function	0.45649	1	1	6010	2	20786	100627133
GO:0033057	multicellular organismal reproductive behavior	biological_process	0.45699	1	4	6010	11	20786	1.00522e+35
GO:0045297	post-mating behavior	biological_process	0.45699	1	4	6010	11	20786	1.00522e+35
GO:0045924	regulation of female receptivity	biological_process	0.45699	1	4	6010	11	20786	1.00523e+35
GO:0046008	regulation of female receptivity, post-mating	biological_process	0.45699	1	4	6010	11	20786	1.00523e+35
GO:0060180	female mating behavior	biological_process	0.45699	1	4	6010	11	20786	1.0216e+35
GO:0006891	intra-Golgi vesicle-mediated transport	biological_process	0.45735	1	21	6010	63	20786	1.00737e+185
GO:0005199	structural constituent of cell wall	molecular_function	0.45799	1	1	6010	2	20786	100514404
GO:0033365	protein localization to organelle	biological_process	0.45828	1	67	6010	212	20786	100157075,100233197,100519740,100517270,100622281,100518621,100738361,100621057,100518318,100511543,100157001,100516350,100155583,100519795,396930,102166268,100154248,100511048,100626614,100525121,100513829,100525725,100155257,100512445,100520621,100518555,100513347,100519117,100144452,100739624,100154420,100525008,100623734,100736569,102166322,100523123,100518064,100517945,100126859,399688,10051…
GO:0004488	methylenetetrahydrofolate dehydrogenase (NADP+) activity	molecular_function	0.45842	1	5	6010	14	20786	1.00519e+38
GO:0005996	monosaccharide metabolic process	biological_process	0.45891	1	36	6010	117	20786	100270723,100157750,100622631,397602,100623908,397148,100521394,100310802,397480,100301570,780425,100626354,100626463,100154397,100738870,100151938,100525333,100525140,397082,100525456,396673,100518578,100523492,100154487,100622986,100154014,100523187,397546,100156538,100233197,102157937,100301914,396972,100515523,100739753,100158218
GO:0006027	glycosaminoglycan catabolic process	biological_process	0.45922	1	2	6010	5	20786	1.00038e+17
GO:0009253	peptidoglycan catabolic process	biological_process	0.45922	1	2	6010	5	20786	1.00038e+17
GO:0032040	small-subunit processome	cellular_component	0.45942	1	30	6010	95	20786	100524108,100157721,100156972,100625872,100519356,100152010,100154488,100516187,100515895,100155509,396664,100738577,100627713,100737334,100520060,100157950,100525596,100511356,100736966,100739813,102161426,100520682,397137,100156471,100511452,100523825,100620112,100511843,100526199,100514906
GO:0009452	7-methylguanosine RNA capping	biological_process	0.45981	1	5	6010	14	20786	1.00521e+44
GO:0036260	RNA capping	biological_process	0.45981	1	5	6010	14	20786	1.00154e+44
GO:0012506	vesicle membrane	cellular_component	0.46016	1	24	6010	77	20786	1.00152e+215
GO:0006511	ubiquitin-dependent protein catabolic process	biological_process	0.46034	1	61	6010	190	20786	397472,100624570,100512196,100625426,100524049,100625207,100517912,100152804,100525970,100626328,100153062,100627718,100524483,100512310,100626293,100521136,100512072,397178,100624340,100520614,100155342,100154530,100515997,397080,100513836,100524109,102166886,100518042,100190899,100154798,733583,100624429,100626506,100628105,100517440,100511033,100621019,100171390,100511469,100155158,102162592,1…
GO:0019941	modification-dependent protein catabolic process	biological_process	0.46034	1	61	6010	190	20786	100524109,100518042,102166886,100513836,397080,733583,100624429,100626506,100154798,100190899,100512072,397178,100624340,100520614,100515997,100155342,100154530,100153062,100626328,100627718,100525970,100524483,100521136,100626293,100512310,100512196,100625426,397472,100624570,100152804,100524049,100625207,100517912,100620405,100154213,100524171,100187735,100737278,100526145,100520959,100621981,1…
GO:0043632	modification-dependent macromolecule catabolic process	biological_process	0.46034	1	61	6010	190	20786	100512310,100626293,100521136,100524483,100627718,100153062,100626328,100525970,100152804,100517912,100625207,100524049,100625426,100512196,100624570,397472,100626506,100624429,733583,100190899,100154798,100518042,102166886,100524109,397080,100513836,100515997,100154530,100155342,100624340,100520614,100512072,397178,100738212,100156979,100154257,100520654,594849,100738456,102162592,100156379,1001…
GO:0006605	protein targeting	biological_process	0.46045	1	73	6010	231	20786	100524895,100154945,100511726,100515997,100519722,100515077,100520920,100515339,397608,100516875,100518664,100301570,100627867,100523938,100521935,100622200,100627965,100523128,100516859,100157483,100153906,100739064,100516469,102165264,100152565,100524617,100628082,100152429,100511119,100152814,399688,100521713,100126859,100518064,100517945,100523123,100623734,100525008,100155078,102166322,10073…
GO:0000105	histidine biosynthetic process	biological_process	0.46094	1	6	6010	18	20786	1.00516e+53
GO:0006547	histidine metabolic process	biological_process	0.46094	1	6	6010	18	20786	1.00516e+53
GO:0052803	imidazole-containing compound metabolic process	biological_process	0.46094	1	6	6010	18	20786	1.00155e+53
GO:0016559	peroxisome fission	biological_process	0.46124	1	3	6010	8	20786	1.00526e+26
GO:0030153	bacteriocin immunity	biological_process	0.46246	1	4	6010	11	20786	1.00158e+35
GO:0071840	cellular component organization or biogenesis	biological_process	0.46437	1	437	6010	1439	20786	397075,100170118,100512279,102166268,100151888,100519795,100170853,100157485,100737606,100621057,100620501,100511783,100127355,100157197,100101923,100520585,100151884,100154215,100738779,100623101,100624743,100157276,100155138,100524086,396903,100521183,396707,100738152,102162451,100622158,100526139,100523340,100522150,397689,100516402,397294,100739016,100525798,397625,100518555,100155996,1006260…
GO:0004833	tryptophan 2,3-dioxygenase activity	molecular_function	0.46483	1	1	6010	2	20786	100301559
GO:0006569	tryptophan catabolic process	biological_process	0.46483	1	1	6010	2	20786	100301559
GO:0009310	amine catabolic process	biological_process	0.46483	1	1	6010	2	20786	100301559
GO:0019441	tryptophan catabolic process to kynurenine	biological_process	0.46483	1	1	6010	2	20786	100301559
GO:0042402	cellular biogenic amine catabolic process	biological_process	0.46483	1	1	6010	2	20786	100301559
GO:0042436	indole-containing compound catabolic process	biological_process	0.46483	1	1	6010	2	20786	100301559
GO:0042537	benzene-containing compound metabolic process	biological_process	0.46483	1	1	6010	2	20786	100301559
GO:0046218	indolalkylamine catabolic process	biological_process	0.46483	1	1	6010	2	20786	100301559
GO:0070189	kynurenine metabolic process	biological_process	0.46483	1	1	6010	2	20786	100301559
GO:0015947	methane metabolic process	biological_process	0.46495	1	11	6010	33	20786	1.00158e+92
GO:0043446	cellular alkane metabolic process	biological_process	0.46495	1	11	6010	33	20786	1.00158e+92
GO:0019722	calcium-mediated signaling	biological_process	0.46509	1	4	6010	12	20786	1.0052e+35
GO:0019932	second-messenger-mediated signaling	biological_process	0.46509	1	4	6010	12	20786	1.00514e+35
GO:0015109	chromate transmembrane transporter activity	molecular_function	0.46536	1	1	6010	2	20786	100514659
GO:0015703	chromate transport	biological_process	0.46536	1	1	6010	2	20786	100514659
GO:0000155	phosphorelay sensor kinase activity	molecular_function	0.46616	1	11	6010	33	20786	1.00512e+98
GO:0033036	macromolecule localization	biological_process	0.46743	1	289	6010	928	20786	100520962,100049664,100511119,100738991,100155766,399688,100523128,100522834,100521846,448813,100512966,100626428,100622175,100737484,100517915,100627648,100153346,100518664,100519354,100521935,100523938,100736766,100519249,100515997,100154336,100151836,100518845,100520920,100519683,100622281,100157075,102162689,100523225,100524974,100156062,100627819,100157001,100511543,100738146,100620457,10015…
GO:0050661	NADP binding	molecular_function	0.46768	1	10	6010	31	20786	1.00526e+77
GO:0001539	ciliary or bacterial-type flagellar motility	biological_process	0.46811	1	6	6010	17	20786	1.00522e+50
GO:0000271	polysaccharide biosynthetic process	biological_process	0.46826	1	57	6010	182	20786	100621999,397504,100157757,100517601,397070,100153147,100152660,100156449,100513348,100152637,100156359,100517457,100310801,100514435,100525079,100511282,100514624,100152551,100518240,100622917,100233188,100518649,100521874,100521986,100622373,100621339,100512348,100739804,100625547,100625473,397363,100155583,100739107,100519054,100157587,100153927,100627551,396833,100523972,100521397,100523669,1…
GO:0043566	structure-specific DNA binding	molecular_function	0.46875	1	25	6010	81	20786	1.00627e+224
GO:0033692	cellular polysaccharide biosynthetic process	biological_process	0.46932	1	55	6010	175	20786	396833,100523669,100523972,100521397,100627551,100157587,100153927,100152072,100625092,397363,100625473,100512348,100739804,100625547,100739107,100519054,100155583,100520750,100048946,100624924,100157080,100620054,100627286,780403,100158213,100157844,100624209,397445,100523414,396848,100736740,100152637,100156449,100513348,100156359,100621999,100153147,397070,100152660,100157757,397504,100622917,…
GO:0015672	monovalent inorganic cation transport	biological_process	0.46936	1	165	6010	528	20786	100521397,100620969,100522685,100739064,100524811,100517341,100627971,100738723,100621312,100511715,100520976,733678,100736982,100519890,100192440,100522212,100520484,100049664,100525578,102161784,100152631,100152925,100152596,102168136,100523598,100520624,100623707,100518878,100519249,414424,100154884,100152071,100152619,100037988,100157990,100155449,100519618,100523938,100521312,100625544,10062…
GO:0007517	muscle organ development	biological_process	0.46959	1	3	6010	10	20786	1.00153e+23
GO:0061061	muscle structure development	biological_process	0.46959	1	3	6010	10	20786	4.97618e+23
GO:0000346	transcription export complex	cellular_component	0.46959	1	4	6010	11	20786	1.02166e+32
GO:0000347	THO complex	cellular_component	0.46959	1	4	6010	11	20786	1.02166e+32
GO:0000445	THO complex part of transcription export complex	cellular_component	0.46959	1	4	6010	11	20786	1.02166e+32
GO:0004420	hydroxymethylglutaryl-CoA reductase (NADPH) activity	molecular_function	0.46966	1	1	6010	2	20786	414285
GO:0006313	transposition, DNA-mediated	biological_process	0.4698	1	15	6010	49	20786	1.00156e+131
GO:0032196	transposition	biological_process	0.4698	1	15	6010	49	20786	1.00515e+131
GO:0044264	cellular polysaccharide metabolic process	biological_process	0.47068	1	57	6010	182	20786	100156449,100513348,100152637,100156359,100621999,397504,100157757,102160985,100153147,397070,100152660,100518240,100152551,100514624,100622917,100233188,100521874,100518649,100521986,100621339,100622373,100517457,100310801,100525079,100511282,100157587,100153927,100627551,396833,100523972,100521397,100523669,100625092,100152072,100739804,100625547,100512348,100625473,397363,100155583,100519054,1…
GO:0048284	organelle fusion	biological_process	0.47146	1	10	6010	30	20786	1.00153e+86
GO:0008026	ATP-dependent helicase activity	molecular_function	0.47183	1	38	6010	118	20786	100626589,100156806,100154072,100513388,100515499,100519874,100153321,100621847,100627404,100519357,100518664,100515780,100519056,100626422,100525121,100522382,102166104,100520983,100624590,100152503,396904,100524144,100518521,100154911,100515940,100523515,448813,100620190,100525359,100101927,100514880,100737125,100188905,100739815,100738053,100737466,100626758,100526038
GO:0070035	purine NTP-dependent helicase activity	molecular_function	0.47183	1	38	6010	118	20786	100624590,100152503,396904,100523515,100101927,100525359,100620190,448813,100154911,100518521,100524144,100515940,100514880,100738053,100526038,100737466,100626758,100739815,100737125,100188905,100154072,100156806,100626589,100513388,100621847,100153321,100519874,100515499,102166104,100522382,100520983,100626422,100518664,100519056,100515780,100519357,100627404,100525121
GO:0016568	chromatin modification	biological_process	0.47195	1	18	6010	56	20786	1.00511e+158
GO:0022411	cellular component disassembly	biological_process	0.47273	1	9	6010	28	20786	1.02162e+77
GO:0042181	ketone biosynthetic process	biological_process	0.47326	1	5	6010	15	20786	1.00153e+44
GO:0042375	quinone cofactor metabolic process	biological_process	0.47326	1	5	6010	15	20786	1.00524e+44
GO:0045426	quinone cofactor biosynthetic process	biological_process	0.47326	1	5	6010	15	20786	1.00153e+44
GO:1901661	quinone metabolic process	biological_process	0.47326	1	5	6010	15	20786	1.00524e+44
GO:1901663	quinone biosynthetic process	biological_process	0.47326	1	5	6010	15	20786	1.00157e+44
GO:0003954	NADH dehydrogenase activity	molecular_function	0.47402	1	16	6010	53	20786	1.00522e+137
GO:0009306	protein secretion	biological_process	0.47414	1	12	6010	39	20786	1.00737e+107
GO:0035299	inositol pentakisphosphate 2-kinase activity	molecular_function	0.47423	1	2	6010	5	20786	1.00514e+17
GO:0045735	nutrient reservoir activity	molecular_function	0.47468	1	5	6010	14	20786	4.45003e+41
GO:0005133	interferon-gamma receptor binding	molecular_function	0.47473	1	1	6010	2	20786	100153811
GO:0003968	RNA-directed RNA polymerase activity	molecular_function	0.47478	1	29	6010	91	20786	100627516,102167523,100520642,100523730,100157279,100623685,100524144,100513350,100623963,100126286,100524014,100625335,100049676,102159640,100153254,100152429,100286807,100520160,100512445,102167707,100512330,397040,100157880,100515567,100519357,100155015,397361,100526199,100271903
GO:0006807	nitrogen compound metabolic process	biological_process	0.47608	1	1419	6010	4691	20786	100511401,100155788,100155899,100519521,397294,100514990,102166322,100156323,100622158,100626929,100154817,100518140,100310802,100519056,100624213,100152687,100620722,397518,100512158,100511696,100518289,396662,100512657,100622933,100524381,100625324,100154338,100524111,100154014,100522376,102167611,100170853,102166268,100621573,100515270,100522025,100519138,100512698,100157162,100521600,10051474…
GO:0000221	vacuolar proton-transporting V-type ATPase, V1 domain	cellular_component	0.47656	1	8	6010	23	20786	3.97472e+65
GO:0005774	vacuolar membrane	cellular_component	0.47656	1	8	6010	23	20786	1.00521e+65
GO:0016471	vacuolar proton-transporting V-type ATPase complex	cellular_component	0.47656	1	8	6010	23	20786	3.97472e+65
GO:0044437	vacuolar part	cellular_component	0.47656	1	8	6010	23	20786	3.97592e+65
GO:0004888	transmembrane signaling receptor activity	molecular_function	0.47671	1	544	6010	2455	20786	100518831,100525618,100513049,100736641,100523072,100739219,100517330,102164386,100515430,100518434,100519856,100737488,100135678,100513947,100738424,100515982,100155402,414370,100518071,100157815,100522064,102165968,100625491,100523220,100520124,100520924,100521607,100515445,100511292,100512549,100521247,100524024,100620803,100512461,102167018,100515882,100526036,100525471,503656,100524920,10014…
GO:0043934	sporulation	biological_process	0.47781	1	7	6010	23	20786	1.00738e+62
GO:0051128	regulation of cellular component organization	biological_process	0.47821	1	34	6010	109	20786	100620215,100517970,102157609,100514599,100522769,100739115,100624743,100624902,100154462,100154395,396904,100515014,100520959,100524795,100101923,100157197,100516883,100157483,397608,654413,654410,100623023,100622078,100627867,100037935,396681,100515628,100153161,100525970,100622339,100626041,100156959,100152616,102162451
GO:0005789	endoplasmic reticulum membrane	cellular_component	0.47822	1	34	6010	113	20786	100517090,100522057,100739758,100623848,100519992,102161426,100620754,100516681,100153310,100518845,100525695,414909,100155482,100151836,397295,100738012,100154945,445464,100522362,397558,100155305,100621165,100155365,100155799,100620501,100625362,100135662,100153928,100524381,100624648,100626383,100625872,397075,100157171
GO:0042175	nuclear outer membrane-endoplasmic reticulum membrane network	cellular_component	0.47822	1	34	6010	113	20786	100522362,445464,397558,100155305,100155365,100621165,100135662,100625362,100620501,100155799,100624648,100153928,100524381,397075,100625872,100626383,100157171,100739758,100522057,100517090,102161426,100519992,100623848,100516681,100620754,100525695,100518845,100153310,100155482,414909,100151836,100154945,397295,100738012
GO:0070851	growth factor receptor binding	molecular_function	0.47828	1	5	6010	16	20786	1.02168e+35
GO:0007129	synapsis	biological_process	0.47841	1	6	6010	18	20786	1.00156e+47
GO:0007130	synaptonemal complex assembly	biological_process	0.47841	1	6	6010	18	20786	3.96707e+47
GO:0070192	chromosome organization involved in meiosis	biological_process	0.47841	1	6	6010	18	20786	3.96707e+47
GO:0070193	synaptonemal complex organization	biological_process	0.47841	1	6	6010	18	20786	1.00156e+47
GO:0015937	coenzyme A biosynthetic process	biological_process	0.47881	1	3	6010	8	20786	1.00521e+23
GO:0033866	nucleoside bisphosphate biosynthetic process	biological_process	0.47881	1	3	6010	8	20786	1.00521e+23
GO:0034030	ribonucleoside bisphosphate biosynthetic process	biological_process	0.47881	1	3	6010	8	20786	1.0052e+23
GO:0034033	purine nucleoside bisphosphate biosynthetic process	biological_process	0.47881	1	3	6010	8	20786	1.00521e+23
GO:0048029	monosaccharide binding	molecular_function	0.4789	1	3	6010	8	20786	1.00302e+26
GO:1901617	organic hydroxy compound biosynthetic process	biological_process	0.47893	1	2	6010	5	20786	1.00526e+17
GO:0030976	thiamine pyrophosphate binding	molecular_function	0.4792	1	6	6010	18	20786	1.00512e+53
GO:0004619	phosphoglycerate mutase activity	molecular_function	0.47961	1	1	6010	2	20786	100626354
GO:0045259	proton-transporting ATP synthase complex	cellular_component	0.48016	1	33	6010	106	20786	100625544,100152687,100523423,100522497,100155449,100624347,100522189,100621056,100518540,396707,100157992,100154817,100515967,100125826,100523598,100519521,100152013,100523704,100520484,100524766,100517243,100049664,100516296,100158213,100519890,100152017,100188905,100525437,100519078,100517341,100620909,100154743,100739064
GO:0006835	dicarboxylic acid transport	biological_process	0.48043	1	8	6010	23	20786	3.966e+68
GO:0019058	viral infectious cycle	biological_process	0.48082	1	73	6010	239	20786	100524706,100623886,100737183,397043,100736921,100155983,100515967,100627107,100515166,100522900,100154945,100627841,100522877,397608,100511917,414916,100739413,102165406,102163747,100517213,100049701,100628090,100621131,100620434,100520053,100520309,100155619,100524661,100739137,100518487,100625559,100513975,100049664,100155158,100286807,407242,100624659,397073,100155078,100624863,100521012,1007…
GO:0044431	Golgi apparatus part	cellular_component	0.48084	1	37	6010	116	20786	102164288,100157296,102164351,100519354,100526131,100156658,100627867,100625918,100516123,396994,100620754,100153346,100523255,100513653,102157932,100526194,100515937,100623649,100154945,100154191,100155887,100620737,100516936,100736982,100525076,396567,100623933,780413,100627695,100524115,100628048,100627819,100525860,100521258,100621125,100156897,100524188
GO:0006457	protein folding	biological_process	0.48091	1	63	6010	207	20786	100625996,100622145,100512824,100521183,100519740,100152433,100736982,397236,100523621,100521759,100524880,100523331,100513955,100049664,100620215,100514599,100624813,733640,100627819,100524075,100620111,100521397,100144630,100519699,100153036,100127355,100155423,100623924,100196908,100522875,100515957,100524445,100621131,100511965,100154659,100517260,397191,100525121,100512871,100523938,10015573…
GO:0032934	sterol binding	molecular_function	0.48171	1	2	6010	5	20786	1.00739e+17
GO:0043178	alcohol binding	molecular_function	0.48171	1	2	6010	5	20786	1.00622e+17
GO:0016592	mediator complex	cellular_component	0.48195	1	61	6010	195	20786	102165737,102163193,100519705,100737949,396904,100513194,100523896,100513257,100518125,100517766,100621131,100623388,100521765,733640,100520156,100523204,100157279,100518225,100520530,100524661,100157450,100514403,100624635,100620963,100192318,102166285,100524669,100621514,100171399,100316851,100515423,100736982,100515029,100738822,100624980,397671,100624003,102157430,100624559,100516653,10051358…
GO:0005186	pheromone activity	molecular_function	0.48233	1	6	6010	18	20786	3.9684e+50
GO:0051052	regulation of DNA metabolic process	biological_process	0.48371	1	11	6010	39	20786	1.0052e+92
GO:0022890	inorganic cation transmembrane transporter activity	molecular_function	0.48426	1	246	6010	798	20786	100739372,100627723,100622635,100523204,100514181,397242,100517467,100523466,100624458,492822,100510975,100302506,100519705,100154555,102168042,100621131,100153555,100520053,100188905,100515416,100155987,100158213,100152017,100624067,100271903,100737334,733646,100739440,100153302,100157586,100524706,100152013,100521471,397592,100624559,100738656,100739142,100157070,100519871,100515967,100521662,1…
GO:0045980	negative regulation of nucleotide metabolic process	biological_process	0.48436	1	3	6010	9	20786	1.00038e+26
GO:0006072	glycerol-3-phosphate metabolic process	biological_process	0.48513	1	6	6010	18	20786	1.00525e+50
GO:0046168	glycerol-3-phosphate catabolic process	biological_process	0.48513	1	6	6010	18	20786	1.00519e+50
GO:0034637	cellular carbohydrate biosynthetic process	biological_process	0.48526	1	57	6010	182	20786	396833,100523669,100523972,100521397,100627551,100157587,100153927,100152072,100625092,397363,100625473,100512348,100739804,100625547,100739107,100519054,100153830,100155583,100520750,100048946,100737185,100624924,100620054,100157080,100627286,780403,100158213,100157844,100624209,397445,100523414,396848,100736740,100152637,100513348,100156449,100156359,100621999,100153147,397070,100152660,1001577…
GO:0047800	cysteamine dioxygenase activity	molecular_function	0.48556	1	1	6010	2	20786	100312964
GO:0006979	response to oxidative stress	biological_process	0.48588	1	7	6010	22	20786	3.99537e+47
GO:0006820	anion transport	biological_process	0.48626	1	50	6010	161	20786	100525393,100623148,102158697,100511947,100049683,497236,100521935,100626316,100514045,100171387,100523792,100626493,100155478,397203,100738726,100626318,100515920,100516453,100524499,100124380,100512016,100037298,100521730,397166,100037972,100625559,100521642,100628082,102163289,100622304,100517851,100156290,396600,100736982,100522470,100518296,100515885,102159321,100524147,100627068,102163747,1…
GO:0016668	oxidoreductase activity, acting on a sulfur group of donors, NAD(P) as acceptor	molecular_function	0.48649	1	15	6010	47	20786	1.00627e+128
GO:0047134	protein-disulfide reductase activity	molecular_function	0.48649	1	15	6010	47	20786	1.00623e+128
GO:0030659	cytoplasmic vesicle membrane	cellular_component	0.48692	1	22	6010	72	20786	1.00621e+197
GO:0008083	growth factor activity	molecular_function	0.48758	1	35	6010	120	20786	100513084,100154419,100738346,100152077,100516978,100518950,102162453,397078,414285,100625519,396599,100621981,102167726,100626465,396868,100142677,100152498,100126235,102164413,100523833,100515267,397384,397253,100286741,100322894,100511457,397497,100518554,100620084,100156404,100359358,100302504,397400,100625228,100739007
GO:0005294	neutral L-amino acid secondary active transmembrane transporter activity	molecular_function	0.48763	1	1	6010	3	20786	100516453
GO:0015175	neutral amino acid transmembrane transporter activity	molecular_function	0.48763	1	1	6010	3	20786	100516453
GO:0015655	alanine:sodium symporter activity	molecular_function	0.48763	1	1	6010	3	20786	100516453
GO:0015804	neutral amino acid transport	biological_process	0.48763	1	1	6010	3	20786	100516453
GO:0022858	alanine transmembrane transporter activity	molecular_function	0.48763	1	1	6010	3	20786	100516453
GO:0032328	alanine transport	biological_process	0.48763	1	1	6010	3	20786	100516453
GO:0003956	NAD(P)+-protein-arginine ADP-ribosyltransferase activity	molecular_function	0.48882	1	2	6010	5	20786	1.00521e+17
GO:0016798	hydrolase activity, acting on glycosyl bonds	molecular_function	0.48891	1	85	6010	276	20786	100511615,100515895,100622587,100157226,100519640,100518376,102167689,100157555,102160985,100525685,102163334,100521104,100519905,100037935,100523137,100512192,100520606,100525825,100738538,100525140,100520977,100525334,100621540,102159937,100516977,396919,100303609,100624483,100519374,100523209,100520686,100620987,100515805,100514249,100156538,100524669,100152961,100513204,100516296,100623653,10…
GO:0017069	snRNA binding	molecular_function	0.48913	1	4	6010	12	20786	1.00526e+35
GO:0009893	positive regulation of metabolic process	biological_process	0.48926	1	68	6010	218	20786	100514599,100511119,100511356,100049664,100517970,100520050,100037972,100524661,100736982,100525485,100152547,100514091,100519503,100038002,100510975,102161737,100739372,100157483,100156922,100524338,100511457,100524854,100523255,100157963,100153880,100520311,100523938,397137,100516955,100622339,100520874,100621109,100155666,100154945,100519249,100739009,100127131,102159003,102168136,100515077,10…
GO:0031325	positive regulation of cellular metabolic process	biological_process	0.48926	1	68	6010	218	20786	100154945,100155666,100621109,100739009,100519249,102159003,100127131,100515077,100126286,102168136,397252,100522463,100511457,100524854,100523255,100157963,100520311,100523938,100153880,100520874,100622339,397137,100516955,100152547,100514091,100525485,100519503,100038002,100510975,102161737,100739372,100157483,100156922,100524338,100511356,100511119,100514599,100517970,100049664,100520050,10052…
GO:0051301	cell division	biological_process	0.49093	1	52	6010	166	20786	100510975,100510936,100739056,102158579,100517173,100515873,100515035,100626193,100524338,100153906,100521397,100518578,100518275,102165264,100512802,100153333,397445,100512133,100521316,100514880,100144536,100312969,100521829,780403,100521283,100518861,100522613,100525241,100514302,100624464,100513976,100511528,102166880,100512978,100523358,100188909,100628198,100157762,100512231,100739624,10073…
GO:0034453	microtubule anchoring	biological_process	0.49141	1	14	6010	43	20786	3.97625e+122
GO:0004064	arylesterase activity	molecular_function	0.49145	1	4	6010	11	20786	1.00049e+32
GO:0033897	ribonuclease T2 activity	molecular_function	0.49195	1	1	6010	2	20786	100157985
GO:0008831	dTDP-4-dehydrorhamnose reductase activity	molecular_function	0.49196	1	4	6010	12	20786	1.00625e+35
GO:0008773	[protein-PII] uridylyltransferase activity	molecular_function	0.49205	1	1	6010	2	20786	100037301
GO:0003840	gamma-glutamyltransferase activity	molecular_function	0.4932	1	3	6010	9	20786	1.00625e+26
GO:0004478	methionine adenosyltransferase activity	molecular_function	0.4935	1	2	6010	5	20786	1.00157e+17
GO:0006556	S-adenosylmethionine biosynthetic process	biological_process	0.4935	1	2	6010	5	20786	1.00525e+17
GO:0046500	S-adenosylmethionine metabolic process	biological_process	0.4935	1	2	6010	5	20786	1.00525e+17
GO:0035737	injection of substance in to other organism	biological_process	0.49404	1	2	6010	5	20786	1.00512e+17
GO:0035738	envenomation resulting in modification of morphology or physiology of other organism	biological_process	0.49404	1	2	6010	5	20786	1.00512e+17
GO:0044559	envenomation resulting in modulation of voltage-gated potassium channel activity in other organism	biological_process	0.49404	1	2	6010	5	20786	1.00512e+17
GO:0044560	envenomation resulting in modulation of ion channel activity in other organism	biological_process	0.49404	1	2	6010	5	20786	1.00157e+17
GO:0044562	envenomation resulting in negative regulation of voltage-gated potassium channel activity in other organism	biological_process	0.49404	1	2	6010	5	20786	1.00512e+17
GO:0044564	envenomation resulting in occlusion of the pore of voltage-gated potassium channel in other organism	biological_process	0.49404	1	2	6010	5	20786	1.00512e+17
GO:0051259	protein oligomerization	biological_process	0.49462	1	24	6010	82	20786	1.00038e+209
GO:0008144	drug binding	molecular_function	0.49499	1	2	6010	5	20786	1.00127e+17
GO:0019208	phosphatase regulator activity	molecular_function	0.4951	1	8	6010	27	20786	1.00158e+71
GO:0017153	sodium:dicarboxylate symporter activity	molecular_function	0.49558	1	4	6010	11	20786	1.00155e+32
GO:0006950	response to stress	biological_process	0.49565	1	337	6010	1131	20786	100736859,397608,100514645,100524483,100525876,100513435,100622160,100519430,100513929,100525716,100514110,100736921,100519722,100626849,100156379,100513413,100524661,102158263,100522951,100621029,780403,100520803,396598,100156266,100517776,100620959,100174954,100524148,100523466,100155298,100524617,102164889,100125538,100626731,100155909,397059,100157266,100525334,100157987,100512330,100154908,1…
GO:0008380	RNA splicing	biological_process	0.49576	1	18	6010	57	20786	1.00526e+158
GO:0005471	ATP:ADP antiporter activity	molecular_function	0.49617	1	1	6010	2	20786	414374
GO:1901362	organic cyclic compound biosynthetic process	biological_process	0.49664	1	864	6010	2863	20786	100738822,100521829,396752,396654,100739541,100739480,100523962,102157412,100738439,100626434,102164245,100520193,396955,100154213,100521839,100524699,100623388,100512193,100512186,396904,100154303,100515267,100626493,100518094,100625350,100623274,100525632,100623336,654297,100512637,100525725,100521327,100144464,100155164,100622447,100512330,100518430,100739855,100157327,102160278,100513655,1001…
GO:0001533	cornified envelope	cellular_component	0.497	1	2	6010	5	20786	100622743407242
GO:0009913	epidermal cell differentiation	biological_process	0.497	1	2	6010	5	20786	407242100622743
GO:0030216	keratinocyte differentiation	biological_process	0.497	1	2	6010	5	20786	407242100622743
GO:0019222	regulation of metabolic process	biological_process	0.49703	1	736	6010	2430	20786	100524360,100518441,100519950,100158213,100515661,100620215,100512133,100152429,100739680,100520374,100522343,100520050,100135670,102165256,100620532,100520142,100519944,100520887,100156922,100516883,100515035,100621131,100512084,100515585,100627082,397363,100624090,397137,100622339,100515445,100521670,102162113,100620522,100519882,100157440,100522485,397252,100155744,100623422,444997,100156840,1…
GO:0008643	carbohydrate transport	biological_process	0.49704	1	15	6010	47	20786	1.00525e+128
GO:0015298	solute:cation antiporter activity	molecular_function	0.49771	1	7	6010	20	20786	1.0062e+59
GO:0015299	solute:hydrogen antiporter activity	molecular_function	0.49771	1	7	6010	20	20786	1.0062e+59
GO:0015075	ion transmembrane transporter activity	molecular_function	0.49776	1	395	6010	1282	20786	100622932,100517307,100621879,100628130,100153957,100523255,100171400,100518027,397458,102164968,100739142,100738656,100621109,397203,100521662,100622160,100152934,100522189,100101921,100524706,100521471,100520472,100512016,100514968,100737334,100156379,100157586,100520053,100515416,100188905,100517851,100156266,100152017,102163747,100736702,102160253,100302506,102168042,100513671,100624022,10016…
GO:0016247	channel regulator activity	molecular_function	0.49787	1	31	6010	104	20786	100522907,102160544,102157763,100526114,100521638,100525725,100155885,100521390,100627718,100525767,397293,100515469,397376,100523812,100737278,100627711,100524814,100157815,397460,100156270,100738162,100516223,100516266,100158059,100520613,100737516,100513191,100518601,100154405,100524302,100523200
GO:0019318	hexose metabolic process	biological_process	0.49818	1	33	6010	109	20786	100739753,100158218,100515523,396972,102157937,100301914,100233197,100156538,397546,100154014,100523187,100622986,100523492,100518578,396673,100525456,397082,100151938,100525333,100738870,100154397,780425,100626354,100301570,397480,100310802,100521394,397148,100623908,397602,100622631,100157750,100270723
GO:0008924	malate dehydrogenase (quinone) activity	molecular_function	0.4985	1	2	6010	5	20786	1.00514e+17
GO:0043167	ion binding	molecular_function	0.49888	1	1688	6010	5506	20786	100625418,100627516,397112,100157925,100623150,100739185,100521127,100627269,100037287,397115,100523716,102166418,733588,100512445,100516171,100521094,100316854,100525121,100512889,100522553,100622769,100520354,100270813,100519814,100517235,100520822,100518072,100154911,100739531,100524242,100512341,100514512,100155146,100738579,100739130,100156398,100126284,102161626,100518738,100517106,10051320…
GO:0004713	protein tyrosine kinase activity	molecular_function	0.49958	1	8	6010	23	20786	1.00525e+71
GO:0045333	cellular respiration	biological_process	0.49967	1	30	6010	98	20786	100511135,100154043,100511611,492279,100513030,100523036,100520803,100519618,100157054,100522261,100513997,100158100,100037271,100738786,100736566,100521012,102164575,100512285,100627579,100626318,100233191,100736965,100738919,414383,100524423,100154105,407060,397460,100512249,102164405
GO:0004146	dihydrofolate reductase activity	molecular_function	0.50014	1	2	6010	6	20786	1.00739e+17
GO:0001522	pseudouridine synthesis	biological_process	0.50143	1	11	6010	36	20786	1.00622e+95
GO:0016972	thiol oxidase activity	molecular_function	0.50196	1	9	6010	28	20786	1.00515e+80
GO:0033856	pyridoxine 5'-phosphate synthase activity	molecular_function	0.50214	1	1	6010	2	20786	100233187
GO:0022891	substrate-specific transmembrane transporter activity	molecular_function	0.50243	1	409	6010	1328	20786	100626604,100523621,100517799,100518296,100626600,100156938,100151968,100520738,100520225,445467,102158732,102163289,100514651,100625548,100522859,397293,100511135,100101475,100518193,100511042,100154743,100518049,100520441,100154911,100144495,100521765,100156897,100156257,100523624,100154487,100154195,100738504,100627068,100625976,100514045,100521959,414427,100515066,397511,497236,100628183,1007…
GO:0043603	cellular amide metabolic process	biological_process	0.50324	1	25	6010	79	20786	1.00517e+212
GO:0005819	spindle	cellular_component	0.50352	1	20	6010	62	20786	3.97625e+176
GO:0010109	regulation of photosynthesis	biological_process	0.50363	1	2	6010	6	20786	1.00516e+17
GO:0042548	regulation of photosynthesis, light reaction	biological_process	0.50363	1	2	6010	6	20786	1.00516e+17
GO:0042549	photosystem II stabilization	biological_process	0.50363	1	2	6010	6	20786	1.00626e+17
GO:0043467	regulation of generation of precursor metabolites and energy	biological_process	0.50363	1	2	6010	6	20786	1.00516e+17
GO:0009690	cytokinin metabolic process	biological_process	0.50385	1	1	6010	2	20786	100621999
GO:0019139	cytokinin dehydrogenase activity	molecular_function	0.50385	1	1	6010	2	20786	100621999
GO:0034754	cellular hormone metabolic process	biological_process	0.50385	1	1	6010	2	20786	100621999
GO:0005777	peroxisome	cellular_component	0.50423	1	11	6010	34	20786	1.00628e+95
GO:0042579	microbody	cellular_component	0.50423	1	11	6010	34	20786	1.00628e+95
GO:0045017	glycerolipid biosynthetic process	biological_process	0.50465	1	13	6010	42	20786	1.00626e+110
GO:0051649	establishment of localization in cell	biological_process	0.5048	1	258	6010	828	20786	100155078,100623734,100622678,100739468,100518064,100523123,100525121,100738079,100621456,100514045,397472,100520033,100512445,100523902,102161698,100514512,100154460,100621152,396930,100516880,100233193,100154487,100525152,100622860,100511048,100514402,100520822,100524188,100512824,100154661,100233197,100153229,100157682,100622994,100526194,100626440,100156840,100154191,100736792,100156683,10028…
GO:0019867	outer membrane	cellular_component	0.50482	1	47	6010	151	20786	100522401,100286807,397651,100521622,100514599,397293,414836,100153004,100518487,102165927,100623553,100152814,100515873,100516350,397659,100523128,100157134,100737764,396904,100519808,100154248,100152565,100621057,100153036,397072,100511543,100152137,101101688,100523204,100153116,100626662,100524405,100525020,450242,100525503,100737484,100523077,100521935,100736766,100523938,100519446,404279,100…
GO:0044271	cellular nitrogen compound biosynthetic process	biological_process	0.5051	1	859	6010	2847	20786	102160778,100620558,100153896,100152878,100622686,497618,100523204,100739372,100519372,100153036,100736627,100519705,100521535,100627341,733584,100271903,100049673,397671,100513483,100514819,100037972,100157314,100622254,100519782,396584,100624134,100514599,100157295,100152013,397450,100154026,100157360,100521730,397043,100511537,100156022,100515967,100157721,100157992,100624559,100522272,1001523…
GO:0000175	3'-5'-exoribonuclease activity	molecular_function	0.50595	1	4	6010	11	20786	1.00515e+35
GO:0004532	exoribonuclease activity	molecular_function	0.50595	1	4	6010	11	20786	1.0052e+35
GO:0016896	exoribonuclease activity, producing 5'-phosphomonoesters	molecular_function	0.50595	1	4	6010	11	20786	1.00155e+35
GO:0004359	glutaminase activity	molecular_function	0.50615	1	2	6010	5	20786	100521290399525
GO:0009186	deoxyribonucleoside diphosphate metabolic process	biological_process	0.50616	1	2	6010	5	20786	1.00317e+17
GO:0019748	secondary metabolic process	biological_process	0.50697	1	12	6010	37	20786	1.00519e+104
GO:0043547	positive regulation of GTPase activity	biological_process	0.5071	1	2	6010	5	20786	1.00524e+17
GO:0051705	multi-organism behavior	biological_process	0.50723	1	6	6010	18	20786	1.00526e+53
GO:0009062	fatty acid catabolic process	biological_process	0.50728	1	3	6010	8	20786	1.00113e+26
GO:0006030	chitin metabolic process	biological_process	0.50738	1	7	6010	20	20786	1.0052e+59
GO:1901071	glucosamine-containing compound metabolic process	biological_process	0.50738	1	7	6010	20	20786	3.96982e+59
GO:0006944	cellular membrane fusion	biological_process	0.50817	1	11	6010	34	20786	1.00526e+95
GO:0052126	movement in host environment	biological_process	0.50853	1	18	6010	58	20786	1.00155e+155
GO:0052192	movement in environment of other organism involved in symbiotic interaction	biological_process	0.50853	1	18	6010	58	20786	1.00625e+155
GO:0004661	protein geranylgeranyltransferase activity	molecular_function	0.50903	1	1	6010	2	20786	100049679
GO:0004663	Rab geranylgeranyltransferase activity	molecular_function	0.50903	1	1	6010	2	20786	100049679
GO:0043623	cellular protein complex assembly	biological_process	0.50957	1	71	6010	229	20786	100152602,100519117,100520033,100620754,100624785,100737266,100155257,100155996,100514435,100519905,100135051,100520862,100514049,100622158,100525008,100736569,100154420,100153917,100738810,102167902,100522859,100621514,100622028,100155138,100624743,102166268,100517183,100520445,100157001,414388,100627442,100157197,100049670,100127355,100157963,397608,100156072,100511457,100523833,102164968,10062…
GO:0043085	positive regulation of catalytic activity	biological_process	0.50973	1	10	6010	33	20786	1.0052e+86
GO:0044093	positive regulation of molecular function	biological_process	0.50973	1	10	6010	33	20786	1.00155e+86
GO:0009123	nucleoside monophosphate metabolic process	biological_process	0.51019	1	10	6010	31	20786	1.00518e+89
GO:0016763	transferase activity, transferring pentosyl groups	molecular_function	0.5109	1	20	6010	64	20786	1.00155e+179
GO:0005577	fibrinogen complex	cellular_component	0.51097	1	33	6010	103	20786	100519905,100627867,100523938,100152602,100520033,100620754,100157963,397608,100737266,100155257,100511457,100155996,100525008,102161784,100154420,100518428,100622158,100622028,100736982,100518487,100737032,102158263,100157001,100125538,414388,733640,100623186,100127355,100524617,102166268,100522875,100038002,100517183
GO:0030168	platelet activation	biological_process	0.51097	1	33	6010	103	20786	100525008,102161784,100154420,100518428,100622158,100519905,100523938,100627867,397608,100737266,100157963,100152602,100520033,100620754,100155996,100155257,100511457,733640,100157001,100125538,414388,100524617,100623186,100127355,100038002,102166268,100522875,100517183,100622028,100736982,100737032,102158263,100518487
GO:0044433	cytoplasmic vesicle part	cellular_component	0.51117	1	25	6010	82	20786	1.00628e+224
GO:0005143	interleukin-12 receptor binding	molecular_function	0.51179	1	1	6010	2	20786	397384
GO:0051302	regulation of cell division	biological_process	0.51208	1	4	6010	12	20786	1.00313e+35
GO:0042555	MCM complex	cellular_component	0.51227	1	1	6010	2	20786	100519111
GO:0006801	superoxide metabolic process	biological_process	0.51235	1	3	6010	9	20786	3.96616e+20
GO:0072593	reactive oxygen species metabolic process	biological_process	0.51235	1	3	6010	9	20786	4.14913e+20
GO:0004315	3-oxoacyl-[acyl-carrier-protein] synthase activity	molecular_function	0.51241	1	3	6010	8	20786	3.97439e+20
GO:0016886	ligase activity, forming phosphoric ester bonds	molecular_function	0.51267	1	9	6010	27	20786	1.00145e+77
GO:0072522	purine-containing compound biosynthetic process	biological_process	0.51283	1	56	6010	182	20786	100525437,100622983,100188905,100158213,733678,100516296,396688,100520600,100152017,100623653,100519890,100512698,100620652,100520054,100520484,100049664,100517243,100524766,100156922,100739064,100152067,100154743,100514398,100736826,100521290,100517341,100514402,100620909,100158076,100519078,100518450,100624347,100155449,100522497,100523423,100625544,100152687,100524908,553100,100523704,10015201…
GO:0015276	ligand-gated ion channel activity	molecular_function	0.51285	1	42	6010	135	20786	100155788,100736569,100511537,100152631,100518428,100622617,100520472,100521185,100524302,100525241,100625691,100626022,100152071,100519996,100623470,102164253,102159789,100625426,100415931,100101924,100156267,100153116,100154911,100157776,100524886,100623629,102160253,100625976,100154555,100516526,100153555,100518083,100153018,100520225,100157353,100516296,100156965,100157223,100525376,100523504…
GO:0022834	ligand-gated channel activity	molecular_function	0.51285	1	42	6010	135	20786	397293,100516234,100523504,100525376,100157223,100516296,100156965,100157353,100520225,100153018,100518083,100153555,100516526,100154555,102160253,100625976,100623629,100524886,100157776,100153116,100156267,100154911,100101924,100415931,100625426,102159789,100623470,102164253,100519996,100152071,100626022,100625691,100525241,100524302,100520472,100521185,100622617,100152631,100518428,100511537,10…
GO:0008060	ARF GTPase activator activity	molecular_function	0.51325	1	11	6010	33	20786	1.00522e+98
GO:0032312	regulation of ARF GTPase activity	biological_process	0.51325	1	11	6010	33	20786	1.00515e+98
GO:0008092	cytoskeletal protein binding	molecular_function	0.51429	1	144	6010	466	20786	100520606,100516721,654410,100515360,100523778,100625350,100155713,100517289,445532,100737771,100525328,100627907,100518861,100157264,100622354,100525008,100520699,100736740,100517546,100153229,100511042,100521829,100620515,100151861,100511414,100525411,100622983,100737943,100523898,100515873,100736565,100739034,100155782,100518318,102159087,100621523,100623146,100154822,100516875,100522125,10051…
GO:0031965	nuclear membrane	cellular_component	0.51435	1	6	6010	19	20786	1.00737e+53
GO:0016756	glutathione gamma-glutamylcysteinyltransferase activity	molecular_function	0.51527	1	1	6010	2	20786	100152768
GO:0046937	phytochelatin metabolic process	biological_process	0.51527	1	1	6010	2	20786	100152768
GO:0046938	phytochelatin biosynthetic process	biological_process	0.51527	1	1	6010	2	20786	100152768
GO:0033925	mannosyl-glycoprotein endo-beta-N-acetylglucosaminidase activity	molecular_function	0.51713	1	1	6010	2	20786	100620304
GO:0031386	protein tag	molecular_function	0.51762	1	1	6010	2	20786	102162592
GO:0007021	tubulin complex assembly	biological_process	0.51789	1	3	6010	8	20786	1.0052e+26
GO:0072668	tubulin complex biogenesis	biological_process	0.51789	1	3	6010	8	20786	1.0052e+26
GO:0000123	histone acetyltransferase complex	cellular_component	0.51858	1	7	6010	22	20786	1.00521e+62
GO:0003942	N-acetyl-gamma-glutamyl-phosphate reductase activity	molecular_function	0.51939	1	1	6010	2	20786	100153176
GO:0008408	3'-5' exonuclease activity	molecular_function	0.52006	1	12	6010	36	20786	3.9691e+101
GO:0019541	propionate metabolic process	biological_process	0.52029	1	2	6010	5	20786	1.00156e+17
GO:0019543	propionate catabolic process	biological_process	0.52029	1	2	6010	5	20786	1.00156e+17
GO:0019626	short-chain fatty acid catabolic process	biological_process	0.52029	1	2	6010	5	20786	1.00525e+17
GO:0046459	short-chain fatty acid metabolic process	biological_process	0.52029	1	2	6010	5	20786	1.00156e+17
GO:0047547	2-methylcitrate dehydratase activity	molecular_function	0.52029	1	2	6010	5	20786	1.00156e+17
GO:0046332	SMAD binding	molecular_function	0.52093	1	2	6010	5	20786	1.00154e+17
GO:0008654	phospholipid biosynthetic process	biological_process	0.5211	1	18	6010	59	20786	1.00513e+155
GO:0004358	glutamate N-acetyltransferase activity	molecular_function	0.52115	1	1	6010	2	20786	100624292
GO:0044212	transcription regulatory region DNA binding	molecular_function	0.52117	1	2	6010	5	20786	1.00625e+17
GO:0071702	organic substance transport	biological_process	0.52132	1	314	6010	1015	20786	100627082,100523609,100519808,100524147,100738007,100515035,100516859,102164032,100513262,100155084,100153906,100739372,100157426,102157663,100626250,100524814,100521100,100037972,100152429,100286807,780418,102161221,445464,100155987,100152077,100626440,100156840,100155478,100736792,100155983,100622994,100526194,397691,100628002,100152381,100516875,100153561,100156959,100156683,100286811,10062786…
GO:0050708	regulation of protein secretion	biological_process	0.52229	1	1	6010	2	20786	100627648
GO:0051046	regulation of secretion	biological_process	0.52229	1	1	6010	2	20786	100627648
GO:0005976	polysaccharide metabolic process	biological_process	0.52343	1	66	6010	215	20786	100625473,100739804,100155583,102166982,100519054,100153927,100523972,100523669,100152072,100523414,100736740,100739480,396848,100620054,100157080,100513204,100520750,100048946,100157757,397070,102160985,100517601,100156449,100513348,100152637,100156359,100310801,100514435,100622917,100518240,100514624,100521874,100233188,100622373,100621339,100521986,100625547,100512348,397363,100739107,10062755…
GO:0031412	gas vesicle organization	biological_process	0.52393	1	5	6010	15	20786	1.00739e+44
GO:0050151	oleate hydratase activity	molecular_function	0.52396	1	1	6010	2	20786	100519138
GO:0015114	phosphate ion transmembrane transporter activity	molecular_function	0.52512	1	3	6010	9	20786	1.00624e+26
GO:0044432	endoplasmic reticulum part	cellular_component	0.52535	1	34	6010	115	20786	397075,100626383,100625872,100157171,100625362,100135662,100155799,100620501,100624648,100153928,100524381,100155305,100155365,100621165,100522362,445464,397558,100151836,100738012,397295,100154945,100525695,100518845,100153310,100155482,414909,100519992,102161426,100623848,100516681,100620754,100517090,100739758,100522057
GO:0004568	chitinase activity	molecular_function	0.52559	1	4	6010	11	20786	1.02163e+35
GO:0006032	chitin catabolic process	biological_process	0.52559	1	4	6010	11	20786	1.00158e+35
GO:0046348	amino sugar catabolic process	biological_process	0.52559	1	4	6010	11	20786	1.0052e+35
GO:1901072	glucosamine-containing compound catabolic process	biological_process	0.52559	1	4	6010	11	20786	1.00158e+35
GO:0001919	regulation of receptor recycling	biological_process	0.52559	1	1	6010	2	20786	100520503
GO:0005768	endosome	cellular_component	0.52559	1	1	6010	2	20786	100520503
GO:0005770	late endosome	cellular_component	0.52559	1	1	6010	2	20786	100520503
GO:0007040	lysosome organization	biological_process	0.52559	1	1	6010	2	20786	100520503
GO:0010008	endosome membrane	cellular_component	0.52559	1	1	6010	2	20786	100520503
GO:0010243	response to organonitrogen compound	biological_process	0.52559	1	1	6010	2	20786	100520503
GO:0031902	late endosome membrane	cellular_component	0.52559	1	1	6010	2	20786	100520503
GO:0032008	positive regulation of TOR signaling cascade	biological_process	0.52559	1	1	6010	2	20786	100520503
GO:0032439	endosome localization	biological_process	0.52559	1	1	6010	2	20786	100520503
GO:0042632	cholesterol homeostasis	biological_process	0.52559	1	1	6010	2	20786	100520503
GO:0043200	response to amino acid stimulus	biological_process	0.52559	1	1	6010	2	20786	100520503
GO:0043410	positive regulation of MAPK cascade	biological_process	0.52559	1	1	6010	2	20786	100520503
GO:0044440	endosomal part	cellular_component	0.52559	1	1	6010	2	20786	100520503
GO:0045121	membrane raft	cellular_component	0.52559	1	1	6010	2	20786	100520503
GO:0051640	organelle localization	biological_process	0.52559	1	1	6010	2	20786	100520503
GO:0055088	lipid homeostasis	biological_process	0.52559	1	1	6010	2	20786	100520503
GO:0055092	sterol homeostasis	biological_process	0.52559	1	1	6010	2	20786	100520503
GO:0071230	cellular response to amino acid stimulus	biological_process	0.52559	1	1	6010	2	20786	100520503
GO:0071417	cellular response to organonitrogen compound	biological_process	0.52559	1	1	6010	2	20786	100520503
GO:0071986	Ragulator complex	cellular_component	0.52559	1	1	6010	2	20786	100520503
GO:1901698	response to nitrogen compound	biological_process	0.52559	1	1	6010	2	20786	100520503
GO:1901699	cellular response to nitrogen compound	biological_process	0.52559	1	1	6010	2	20786	100520503
GO:1901700	response to oxygen-containing compound	biological_process	0.52559	1	1	6010	2	20786	100520503
GO:1901701	cellular response to oxygen-containing compound	biological_process	0.52559	1	1	6010	2	20786	100520503
GO:0008093	cytoskeletal adaptor activity	molecular_function	0.5256	1	6	6010	17	20786	1.00152e+53
GO:0017124	SH3 domain binding	molecular_function	0.5256	1	6	6010	17	20786	1.00152e+53
GO:0046847	filopodium assembly	biological_process	0.5256	1	6	6010	17	20786	1.00522e+53
GO:0008203	cholesterol metabolic process	biological_process	0.52585	1	1	6010	2	20786	100152301
GO:0030269	tetrahydromethanopterin S-methyltransferase activity	molecular_function	0.52599	1	6	6010	18	20786	1.00628e+50
GO:0042086	5-methyl-5,6,7,8-tetrahydromethanopterin-dependent methyltransferase activity	molecular_function	0.52599	1	6	6010	18	20786	1.00524e+50
GO:0000981	sequence-specific DNA binding RNA polymerase II transcription factor activity	molecular_function	0.52649	1	3	6010	8	20786	1.00518e+23
GO:0019069	viral capsid assembly	biological_process	0.52684	1	14	6010	45	20786	1.00155e+125
GO:0000724	double-strand break repair via homologous recombination	biological_process	0.52715	1	1	6010	2	20786	100153762
GO:0000725	recombinational repair	biological_process	0.52715	1	1	6010	2	20786	100153762
GO:0001071	nucleic acid binding transcription factor activity	molecular_function	0.52768	1	319	6010	1069	20786	100511393,100520726,100738612,397582,100512979,414912,100522805,100240743,100622447,100157987,100516343,100518430,100739855,102165374,100512637,100625918,100625350,100739808,100512783,396951,102166982,100156210,100512186,396696,100628048,100154830,102157412,100523962,100521229,100738439,100739480,100525111,102167710,396752,100520468,100739541,100521829,100524949,100525716,100521692,396656,1007380…
GO:0003700	sequence-specific DNA binding transcription factor activity	molecular_function	0.52768	1	319	6010	1069	20786	100739653,100520033,397434,100514045,100517238,100517145,100521989,100736723,100520058,100144486,100154407,100523635,100511552,100154798,100521127,100513063,100525814,100153846,100620214,100737330,100152015,100518131,100512542,100511135,100152288,100037274,397280,100512774,397236,100523880,100157726,100154449,100518738,445467,100519809,397387,100514093,100517865,100158004,100522553,100520354,1001…
GO:0016863	intramolecular oxidoreductase activity, transposing C=C bonds	molecular_function	0.52772	1	3	6010	8	20786	1.00516e+26
GO:0017006	protein-tetrapyrrole linkage	biological_process	0.52786	1	1	6010	2	20786	100514210
GO:0017007	protein-bilin linkage	biological_process	0.52786	1	1	6010	2	20786	100514210
GO:0017009	protein-phycocyanobilin linkage	biological_process	0.52786	1	1	6010	2	20786	100514210
GO:0000439	core TFIIH complex	cellular_component	0.5287	1	3	6010	9	20786	1.00156e+23
GO:0000441	SSL2-core TFIIH complex	cellular_component	0.5287	1	3	6010	9	20786	1.00156e+23
GO:0032806	carboxy-terminal domain protein kinase complex	cellular_component	0.5287	1	3	6010	9	20786	3.96904e+23
GO:0009236	cobalamin biosynthetic process	biological_process	0.52946	1	10	6010	32	20786	1.00626e+89
GO:0015128	gluconate transmembrane transporter activity	molecular_function	0.52965	1	1	6010	2	20786	102159321
GO:0042873	aldonate transport	biological_process	0.52965	1	1	6010	2	20786	102159321
GO:0042879	aldonate transmembrane transporter activity	molecular_function	0.52965	1	1	6010	2	20786	102159321
GO:0042287	MHC protein binding	molecular_function	0.53013	1	3	6010	9	20786	1.00154e+26
GO:0042289	MHC class II protein binding	molecular_function	0.53013	1	3	6010	9	20786	1.00154e+26
GO:0007591	molting cycle, chitin-based cuticle	biological_process	0.53036	1	1	6010	2	20786	100523082
GO:0008255	ecdysis-triggering hormone activity	molecular_function	0.53036	1	1	6010	2	20786	100523082
GO:0018990	ecdysis, chitin-based cuticle	biological_process	0.53036	1	1	6010	2	20786	100523082
GO:0022404	molting cycle process	biological_process	0.53036	1	1	6010	2	20786	100523082
GO:0042303	molting cycle	biological_process	0.53036	1	1	6010	2	20786	100523082
GO:0006323	DNA packaging	biological_process	0.53056	1	23	6010	79	20786	5.95122e+197
GO:0007283	spermatogenesis	biological_process	0.53061	1	9	6010	30	20786	1.00154e+74
GO:0048232	male gamete generation	biological_process	0.53061	1	9	6010	30	20786	1.00516e+74
GO:0008047	enzyme activator activity	molecular_function	0.53091	1	57	6010	179	20786	100156840,100627579,100512309,100516266,100519653,100514990,100157517,100622995,100623422,100523136,100520668,100526194,100627307,100511401,102166027,100157762,102162113,100518289,100526136,100522250,100156357,100514975,100738350,100155885,100512917,100737752,100512665,100519431,100516282,100627312,100153283,100516411,100621981,100154195,100623817,100113467,100505408,100512084,100519944,100627043…
GO:0016211	ammonia ligase activity	molecular_function	0.53141	1	3	6010	8	20786	1.00156e+26
GO:0016880	acid-ammonia (or amide) ligase activity	molecular_function	0.53141	1	3	6010	8	20786	1.00156e+26
GO:0015643	toxic substance binding	molecular_function	0.53141	1	6	6010	18	20786	1.00514e+53
GO:0031555	transcriptional attenuation	biological_process	0.53149	1	2	6010	6	20786	396681100626041
GO:0031556	transcriptional attenuation by ribosome	biological_process	0.53149	1	2	6010	6	20786	100626041396681
GO:0004652	polynucleotide adenylyltransferase activity	molecular_function	0.53169	1	3	6010	10	20786	1.00525e+26
GO:0097367	carbohydrate derivative binding	molecular_function	0.53198	1	16	6010	50	20786	3.99654e+134
GO:0003012	muscle system process	biological_process	0.53298	1	1	6010	2	20786	100523263
GO:0006936	muscle contraction	biological_process	0.53298	1	1	6010	2	20786	100523263
GO:0006937	regulation of muscle contraction	biological_process	0.53298	1	1	6010	2	20786	100523263
GO:0006939	smooth muscle contraction	biological_process	0.53298	1	1	6010	2	20786	100523263
GO:0006940	regulation of smooth muscle contraction	biological_process	0.53298	1	1	6010	2	20786	100523263
GO:0090257	regulation of muscle system process	biological_process	0.53298	1	1	6010	2	20786	100523263
GO:0001933	negative regulation of protein phosphorylation	biological_process	0.53347	1	2	6010	5	20786	397661100738438
GO:0004862	cAMP-dependent protein kinase inhibitor activity	molecular_function	0.53347	1	2	6010	5	20786	397661100738438
GO:0006469	negative regulation of protein kinase activity	biological_process	0.53347	1	2	6010	5	20786	397661100738438
GO:0031400	negative regulation of protein modification process	biological_process	0.53347	1	2	6010	5	20786	100738438397661
GO:0033673	negative regulation of kinase activity	biological_process	0.53347	1	2	6010	5	20786	100738438397661
GO:0042326	negative regulation of phosphorylation	biological_process	0.53347	1	2	6010	5	20786	397661100738438
GO:0051348	negative regulation of transferase activity	biological_process	0.53347	1	2	6010	5	20786	100738438397661
GO:0008792	arginine decarboxylase activity	molecular_function	0.53465	1	1	6010	2	20786	100525008
GO:0005773	vacuole	cellular_component	0.5349	1	8	6010	24	20786	1.00287e+65
GO:0003994	aconitate hydratase activity	molecular_function	0.53504	1	1	6010	2	20786	100519618
GO:0006189	'de novo' IMP biosynthetic process	biological_process	0.53639	1	2	6010	5	20786	1.00158e+17
GO:0006900	membrane budding	biological_process	0.53668	1	3	6010	9	20786	1.00519e+26
GO:0006901	vesicle coating	biological_process	0.53668	1	3	6010	9	20786	1.00514e+26
GO:0007212	dopamine receptor signaling pathway	biological_process	0.53668	1	3	6010	9	20786	1.00519e+26
GO:0030276	clathrin binding	molecular_function	0.53668	1	3	6010	9	20786	1.00514e+26
GO:0032051	clathrin light chain binding	molecular_function	0.53668	1	3	6010	9	20786	1.00622e+26
GO:0048268	clathrin coat assembly	biological_process	0.53668	1	3	6010	9	20786	1.00519e+26
GO:0000746	conjugation	biological_process	0.53734	1	6	6010	19	20786	1.00303e+53
GO:0005985	sucrose metabolic process	biological_process	0.53786	1	2	6010	5	20786	1.00737e+17
GO:0051276	chromosome organization	biological_process	0.53826	1	55	6010	184	20786	102159616,100625034,100739475,397691,100153531,100520033,100156226,100155467,100521086,100514009,102164968,100519695,100523938,100520058,100525121,100512738,100155896,100462674,396707,100156744,100524302,100627122,100152722,100155833,100736772,100525798,100525008,100192434,100517138,100518769,100623867,100620215,100512244,494015,100516296,100737608,100510946,100156882,100623101,100623744,396562,1…
GO:0016482	cytoplasmic transport	biological_process	0.53827	1	85	6010	278	20786	100515997,100524895,100154945,100622994,100519722,100520920,100515077,100516875,100515339,397608,100152381,100627867,100301570,100523938,100525592,100521935,100518664,100523128,100622200,100627965,100152565,102165264,100512966,100524617,100157483,100153906,100739064,100516469,100524115,100152429,100511119,100126859,100155766,399688,397371,100523123,100152996,100518064,100511716,100517945,10015442…
GO:0010309	acireductone dioxygenase [iron(II)-requiring] activity	molecular_function	0.53881	1	1	6010	2	20786	100626434
GO:0016749	N-succinyltransferase activity	molecular_function	0.5397	1	3	6010	9	20786	1.00519e+26
GO:0016705	oxidoreductase activity, acting on paired donors, with incorporation or reduction of molecular oxygen	molecular_function	0.54	1	73	6010	237	20786	100302365,100523609,100153522,102165015,100510975,100625708,100622998,100523673,403149,100151983,403110,100526040,100522669,100513997,100520053,100621029,100521659,100152950,100151998,100513588,100157721,100144468,414424,100523909,397148,100152170,100525583,100626669,100620503,100516103,100738359,397348,100524750,397592,100626321,100620265,100512476,100624822,403106,396681,100526199,100519490,100…
GO:0009245	lipid A biosynthetic process	biological_process	0.54003	1	3	6010	9	20786	1.02167e+26
GO:0046493	lipid A metabolic process	biological_process	0.54003	1	3	6010	9	20786	1.00513e+26
GO:1901269	lipooligosaccharide metabolic process	biological_process	0.54003	1	3	6010	9	20786	1.00518e+26
GO:1901271	lipooligosaccharide biosynthetic process	biological_process	0.54003	1	3	6010	9	20786	1.00513e+26
GO:0016272	prefoldin complex	cellular_component	0.541	1	25	6010	81	20786	1.00519e+221
GO:0051641	cellular localization	biological_process	0.54129	1	281	6010	907	20786	100154762,100519722,100141417,100516531,100512141,397608,100516481,100515339,100523255,100157483,100624568,100525860,100524617,100622200,100513756,100519078,100152814,100152438,397371,100622832,100524661,100626508,100517927,100736762,100519954,100157586,100525008,100736569,100153310,100623273,100153917,733576,100511716,100512686,100525725,100626493,100625918,100525632,100154908,100519117,10062075…
GO:0017022	myosin binding	molecular_function	0.54217	1	2	6010	5	20786	1.00738e+17
GO:0004408	holocytochrome-c synthase activity	molecular_function	0.54255	1	1	6010	2	20786	100524598
GO:0044599	AP-5 adaptor complex	cellular_component	0.54291	1	1	6010	2	20786	100513142
GO:0008175	tRNA methyltransferase activity	molecular_function	0.54324	1	8	6010	26	20786	1.00157e+71
GO:0006164	purine nucleotide biosynthetic process	biological_process	0.54344	1	53	6010	174	20786	100523457,100157992,100125826,100142626,100154817,100515967,100621056,100522189,100518540,396707,100152212,100521675,553100,100152013,100519521,100523704,100513231,100523598,100522497,100523423,100152687,100625544,100624347,100155449,100517341,100620909,100514402,100158076,100519078,100518450,100739064,100152067,100154743,100521290,100514398,100736826,100520054,100520484,100524766,100517243,10004…
GO:0015698	inorganic anion transport	biological_process	0.54345	1	18	6010	58	20786	1.00626e+152
GO:0019200	carbohydrate kinase activity	molecular_function	0.54377	1	8	6010	26	20786	1.00523e+68
GO:0007059	chromosome segregation	biological_process	0.5439	1	34	6010	109	20786	100518769,100514880,100521316,100524661,100515661,780403,100736982,100156882,100519100,100623744,100521765,100515873,100524974,100626075,100739056,100154547,100510936,100518578,100520585,100153906,100623848,397625,100739475,100520983,100522382,100626614,100736760,100518664,100624464,100623414,100624400,100154420,100188909,102166880
GO:0003980	UDP-glucose:glycoprotein glucosyltransferase activity	molecular_function	0.54392	1	2	6010	5	20786	1.00518e+17
GO:0030865	cortical cytoskeleton organization	biological_process	0.54407	1	3	6010	8	20786	1.00525e+26
GO:0030866	cortical actin cytoskeleton organization	biological_process	0.54407	1	3	6010	8	20786	1.00521e+26
GO:0034450	ubiquitin-ubiquitin ligase activity	molecular_function	0.54436	1	2	6010	5	20786	1.00521e+17
GO:0046870	cadmium ion binding	molecular_function	0.54436	1	1	6010	2	20786	100620583
GO:0016655	oxidoreductase activity, acting on NAD(P)H, quinone or similar compound as acceptor	molecular_function	0.54479	1	18	6010	61	20786	1.00525e+152
[truncated: 1,643 more rows]

## Sheet: pathway
pathway_term	rich_factor	qvalue	gene_number
Carbon metabolism	0.563218	0.122192	49
Oxidative phosphorylation	0.511111	0.204361	69
Lysine degradation	0.6	0.205492	27
Acute myeloid leukemia	0.576923	0.205492	30
[truncated: 16 more rows]

## Sheet: KEGG
##The most enriched pathway or disease terms:
[truncated: 271 more rows]
